# Supplementary material for: Transcriptome Sequencing Reveals That Intact Expression of the Chicken Endogenous Retrovirus chERV3 In Vitro Can Possibly Block the Key Innate Immune Pathway
Source: Animals (Basel). 2023 Aug 26;13(17):2720. doi: 10.3390/ani13172720 (PMC10486640; doi:10.3390/ani13172720)
Supplement: Supplementary file 1 [file animals-13-02720-s001.zip]

Archive with 32 entries (23 files):
- Supplentary File S1/
- Supplentary File S1/A.xls
- Supplentary File S1/B.xls
- Supplentary File S1/C1.xls
- Supplentary File S1/C2.xls
- Supplentary File S1/D1.xls
- Supplentary File S1/D2.xls
- Supplentary File S2/
- Supplentary File S2/primer information of qPCR.xlsx
- Supplentary File S3/
- Supplentary File S3/sp value.xlsx
- Supplentary File S4/
- Supplentary File S4/chERV3 FPKM Ttest.xlsx
- Supplentary File S4/chERV3 FPKM.jpg
- Supplentary File S5/
- Supplentary File S5/24h/
- Supplentary File S5/24h/chERV3_24hvsNC_24h_deg_down.xls
- Supplentary File S5/24h/chERV3_24hvsNC_24h_deg_up.xls
- Supplentary File S5/48h/
- Supplentary File S5/48h/chERV3_48hvsNC_48h_deg_down.xls
- Supplentary File S5/48h/chERV3_48hvsNC_48h_deg_up.xls
- Supplentary File S6/
- Supplentary File S6/GO_chERV3_24h_down.xlsx
- Supplentary File S6/GO_chERV3_24h_up.xlsx
- Supplentary File S6/GO_cherv3_48h_down.xlsx
- Supplentary File S6/GO_cherv3_48h_up.xlsx
- Supplentary File S7/
- Supplentary File S7/KEGG_24h_down.xlsx
- Supplentary File S7/KEGG_24h_up.xlsx
- Supplentary File S7/KEGG_48h_down.xlsx
- Supplentary File S7/KEGG_48h_up.xlsx
- Supplentary Tabel S1.xlsx
