# Supplementary material for: Transcriptome Sequencing Reveals That Intact Expression of the Chicken Endogenous Retrovirus chERV3 In Vitro Can Possibly Block the Key Innate Immune Pathway
Source: Animals (Basel). 2023 Aug 26;13(17):2720. doi: 10.3390/ani13172720 (PMC10486640; doi:10.3390/ani13172720)
Supplement: Supplementary file 1 [file animals-13-02720-s001.zip › Supplentary File S1/A.xls]

Name	Sequence(5'->3')	Length	Position
161230A_1	CCTCGCGAATGCATCTAGATTGTAGTCAAATAGAGCCAGAGGCAACTTGAATAGTCTAA	59	+:0:58
161230A_2	AATGAGCATATGGAATGTCTTGCTTTTTCCTTATTTGGTCTTTAGACTATTCAAGTTG	58	-:42:99
161230A_3	CATTCCATATGCTCATTGGTGGCAACTAGATAAGGAAGGAATGACGCAAGGACATATGG	59	+:83:141
161230A_4	GGTGGCAACAGCTTATATAATCGTGCATAGCTTCGTCTACGCCCATATGTCCTTGCGTC	59	-:125:183
161230A_5	TATAAGCTGTTGCCACCATCAAATAAACGCCATTTTACCATTCACCACATTGGTGTGCA	59	+:167:225
161230A_6	TCGCAATCGTTAGGGACTCAACGGTCTGTCCATCTACCCAGGTGCACACCAATGTGGTG	59	-:209:267
161230A_7	GTCCCTAACGATTGCGAACACCTGAATGAAGTTGAAGGCTTCATTTGGTGACCCCGACG	59	+:251:309
161230A_8	TCGCCACGCCGCCTGTGGCCGACCACTATTCCCTAACGATCACGTCGGGGTCACCAAAT	59	-:293:351
161230A_9	CACAGGCGGCGTGGCGATCCTGCCCTCATCCGTCTCGCTTAACGGAGCGAGGACG	55	+:335:389
161230A_10	TCTGCCCTCCTAAGCCGCAGCCCCCTCTACTAGGGTCATCGTCCTCGCTCCGTTAA	56	-:373:428
161230A_11	CGGCTTAGGAGGGCAGAAGCTGAGTGACGTCGGAGGGAGCTCCACGGCCGGGGGCCAAG	59	+:412:470
161230A_12	CCGTCTTCCAACGACTCTCTGAGTTCTCGGTAGGTTATCTTGGCCCCCGGCCGTG	55	-:454:508
161230A_13	GAGTCGTTGGAAGACGGGAAGGAAGCCCGACGACTGAGCAGTCCACCCCAGGCGCGAT	58	+:492:549
161230A_14	CCTTTATGACGGCTTCCATGCTTGATCCACCGGGCGACCGGAATCGCGCCTGGGGTGGA	59	-:533:591
161230A_15	GGAAGCCGTCATAAAGGTGATTTCGTCCGCGTGTAAAACCTATTGCGGGAAAACCTCTC	59	+:575:633
161230A_16	TTTGTAACAGGGACAACATGGCCCCTATTTCCTTCTTAGAAGGAGAGGTTTTCCCGCAA	59	-:617:675
161230A_17	GTTGTCCCTGTTACAAAAGGAAGGGTTGCTTATGTCCCTCTCAGACTTATATTCCCCGG	59	+:659:717
161230A_18	TTGCCCGCTGGGTGAGTGCCGCGGTAATGGGATCCCAGGACCCCGGGGAATATAAGTCT	59	-:701:759
161230A_19	ACTCACCCAGCGGGCAATGGTACTTGGGAAATCGGGAGAGTTAAAAACCTGGGGATTGG	59	+:743:801
161230A_20	ATGTAACCTGTTCCTCTCGAGCCGCCTTCAATGCCCCCAAAACCAATCCCCAGGTTTTT	59	-:785:843
161230A_21	AGAGGAACAGGTTACATCTGAGCAAGCAAAGTTTTGGTTGGGATTAGGGGGAGGGAGGG	59	+:827:885
161230A_22	CCGTTGCTGGTTTCTCGATGCACTCCGGACCTGGGGGAGAGACCCTCCCTCCCCCTAAT	59	-:869:927
161230A_23	CGAGAAACCAGCAACGGAGCGGCGAATCGACAAGGGGGAGGAAGTGGGAGAAACAACTG	59	+:911:969
161230A_24	GTGTGGCCGTTTCCTCCGGCGCCATCTTCGCATCTCGCTGCACAGTTGTTTCTCCCACT	59	-:953:1011
161230A_25	GGAGGAAACGGCCACACCTAAAACCGTTGGCACATCCTGCTATCATTGCGGAACAGCTA	59	+:995:1053
161230A_26	AAGGAGGAGGAGGGGCCGAGGCTGTGGCGCAATTACAGCCAATAGCTGTTCCGCAATGA	59	-:1037:1095
161230A_27	GGCCCCTCCTCCTCCTTATGTGGGGAGTGGTTTGTATCCTTCCCTGGCGGGGGTGGGAG	59	+:1079:1137
161230A_28	TCCGCCCCCCGAGGTGTGTCACCCCCCTGGCCCTGCTGCTCTCCCACCCCCGCCAGG	57	-:1121:1177
161230A_29	ACACCTCGGGGGGCGGAACAGCCAAGGGCGGAGCCAGGGCACGCGGGTCAGGCCCCTGG	59	+:1161:1219
161230A_30	GCAAGCTCCTCCCTGATCCTTGCCCAGTCAGTCAGGGCCGGCCCAGGGGCCTGACCCGC	59	-:1203:1261
161230A_31	ATCAGGGAGGAGCTTGCGAGTACAGGTCCGCCCGTGGTGGCCATGCCTGTAGTGATTAA	59	+:1245:1303
161230A_32	ATCAATTTTGGCTCCAGAGGGGTCCAGGCGGGTCCCTCTGTCTTAATCACTACAGGCAT	59	-:1287:1345
161230A_33	CTGGAGCCAAAATTGATCACAAGACTGGCTGATACGGTCAGGACCAAGGGCTTACGATC	59	+:1329:1387
161230A_34	GGGGAGGACATAAGCGCTTCCACTTCTGCCATAGTGATCGGGGATCGTAAGCCCTTGGT	59	-:1371:1429
161230A_35	GCGCTTATGTCCTCCCCGCTGCTGCCGCATGACGTCACGAATCTAATGAGAGTTATTTT	59	+:1413:1471
161230A_36	ACTCCCCAAGCGTCCATCCATAAGGCATATGGGGCAGGTCCTAAAATAACTCTCATTAG	59	-:1455:1513
161230A_37	ATGGACGCTTGGGGAGTCCAACTACAGACGGTTATAGCGGCAGCCACTCGCGACCCCCG	59	+:1497:1555
161230A_38	AAGTTAGTCCGTTCCCCCCGCCCTTGACCGTTCGCTGGGTGTCGGGGGTCGCGAGTGGC	59	-:1539:1597
161230A_39	GGGGAACGGACTAACTTGGATCGTTTAAAGGGTTTGGCGGATGGAATGGCCGGCAATCC	59	+:1581:1639
161230A_40	GCAACCAGTTCCCCCGGTCTTAATAATGCAGCCTGACCCTCTGGATTGCCGGCCATTCC	59	-:1623:1681
161230A_41	CCGGGGGAACTGGTTGCTATTACGGCGTCGGCTCTCCAGGCGTTTAGAGAGGTCGCTCG	59	+:1665:1723
161230A_42	CCCTGCGTAATTTCCGCCCACGGGTCTGTGGGTTCCGCCAACCGAGCGACCTCTCTAAA	59	-:1707:1765
161230A_43	GCGGAAATTACGCAGGGACCATCTGAGTCCTTTGTGGATTTTGCCAATCGTCTTATAAC	59	+:1749:1807
161230A_44	CGACGGGCCCGGGATCCGATACCGGTCCAATTACGTAATTGGTTATAAGACGATTGGC	58	-:1791:1848
