# Supplementary material for: Transcriptome Sequencing Reveals That Intact Expression of the Chicken Endogenous Retrovirus chERV3 In Vitro Can Possibly Block the Key Innate Immune Pathway
Source: Animals (Basel). 2023 Aug 26;13(17):2720. doi: 10.3390/ani13172720 (PMC10486640; doi:10.3390/ani13172720)
Supplement: Supplementary file 1 [file animals-13-02720-s001.zip › Supplentary File S1/B.xls]

Name	Sequence(5'->3')	Length	Position
161230B_1	CTGAGTCCTTTGTGGATTTTGCCAATCGTCTTATAAAGGCGGTTGAAGGGTCAGATCTC	59	+:0:58
161230B_2	AAGCAGTCAATGATCACCGGAGCCCGCGCGGAAGGTGGGAGATCTGACCCTTCAA	55	-:42:96
161230B_3	GTGATCATTGACTGCTTTAGGCAGAAGTCACAGCCAGATATCCAGCAGCTTATAC	55	+:80:134
161230B_4	TATCTCTCCTGGGGTGGTCAGCGTGGAGGGTGCTGCCCGTATAAGCTGCTGGATA	55	-:118:172
161230B_5	CCACCCCAGGAGAGATAATCAAATATGTGCTAGACAGGCAGAAGACTGCCCCTCT	55	+:156:210
161230B_6	TAGCAGACGACATGGCCGCGGCTATGCCTCGATCCGTAAGAGGGGCAGTCTTCTG	55	-:194:248
161230B_7	GGCCATGTCGTCTGCTATTCAGCCCTTAGTTATGGCAGTAGTCAATAGAGAGAGG	55	+:232:286
161230B_8	AGCCCTCGGGCACGACCACCCGACCCAGTTTGTCCATCCCTCTCTCTATTGACTA	55	-:270:324
161230B_9	GGTCGTGCCCGAGGGCTCTGCTACACTTGTGGATCCCCGGGACATTATCAGGCGC	55	+:308:362
161230B_10	CTCACGGCTGTTTCCTGACTTTCGTTTTTTCGGGCACTGCGCCTGATAATGTCCC	55	-:346:400
161230B_11	CAGGAAACAGCCGTGAGCGATGTCAGTTGTGTGACGGGATGGGACACAACGCTAA	55	+:384:438
161230B_12	GGCGTTGGCCCTGGTTGCCATCCCGCCTTCTGCACTGTTTAGCGTTGTGTCCCAT	55	-:422:476
161230B_13	CAACCAGGGCCAACGCCCAGGAAGAGGCCTCTCTTCGGGGCCGTGGCCCGTCTCTC	56	+:460:515
161230B_14	CTTTATGTTCCATTGCCATCGCTAACGAGACGGCAGGCTGCTGAGAGACGGGCCACGGC	59	-:499:557
161230B_15	GGCAATGGAACATAAAGATCGCCCCTTGGTTAGGGTCATTTTGACTAACACTGGGAGTC	59	+:541:599
161230B_16	CCAACAGCGCGGTGATATACACCGAACGCTGTTTGACCGGATGACTCCCAGTGTTAGTC	59	-:583:641
161230B_17	TATCACCGCGCTGTTGGACTCTGGAGCGGACATCACTATTATTTCAGAGGAGGACTGGC	59	+:625:683
161230B_18	GGATCTGCGGGTTCGCGGCCTCCATCACTGGCCAATCGGTGGGCCAGTCCTCCTCTGAA	59	-:667:725
161230B_19	CGCGAACCCGCAGATCCATGGGATAGGAGGGGGAATTCCCATGCGAAAATCCCGGGATA	59	+:709:767
161230B_20	GCTCCAAAGACCCGTCTCGGTTAATAACCCCCACCTCTATCATATCCCGGGATTTTCGC	59	-:751:809
161230B_21	AGACGGGTCTTTGGAGCGACCCCTGCTCCTCTTCCCCGCAGTAGCTATGGTTAGAGGGA	59	+:793:851
161230B_22	AGCGGAGCCCTAGGCCCTGCAGACAATCTCTTCCTAGGATACTCCCTCTAACCATAGCT	59	-:835:893
161230B_23	GGGCCTAGGGCTCCGCTTGACAAATTTATAGGGAGGGCCACTGTTCTTACTGTTGCGCT	59	+:877:935
161230B_24	GGCGTGTGGTCTGGCTTCCATTTGAGCGGAATAGCCAGATGTAGCGCAACAGTAAGAAC	59	-:919:977
161230B_25	AAGCCAGACCACACGCCTGTGTGGATTGACCAGTGGCCCCTTCCTGAAGGTAAACTTGT	59	+:961:1019
161230B_26	TGTCCTAACTGTAATTCTTTTTCCACTAATTGCGTTAGCGCTACAAGTTTACCTTCAGG	59	-:1003:1061
161230B_27	GAATTACAGTTAGGACATATAGAACCTTCACTTAGTTGTTGGAACACACCTGTCTTTGT	59	+:1045:1103
161230B_28	AAGTCATGCAATAAGCGATAAGACCCGGAAGCCTTCCGGATCACAAAGACAGGTGTGTT	59	-:1087:1145
161230B_29	CGCTTATTGCATGACTTGCGCGCTGTTAACGCCAAGCTTGTTCCTTTTGGGGCCGTCCA	59	+:1129:1187
161230B_30	GGCCAGCCACGCGGGAGCGCGGAGAGAACTGGCGCCCCCTGTTGGACGGCCCCAAAAGG	59	-:1171:1229
161230B_31	CTCCCGCGTGGCTGGCCCCTGATGGTCCTAGACCTCAAGGATTGCTTCTTTTCTATTC	58	+:1213:1270
161230B_32	GGAGCGTAAATGCAAAAGCTTCGCGATCTTGTTCCGCAAGAGGAATAGAAAAGAAGCAA	59	-:1254:1312
161230B_33	TTTTGCATTTACGCTCCCCTCTGTGAATAACCAGGCCCCCGCTCGAAGATTCCAATGGA	59	+:1296:1354
161230B_34	GACAGATAGTGGGAGAACAGGTCATCCCTTGGGGCAAGACCTTCCATTGGAATCTTCGA	59	-:1338:1396
161230B_35	TTCTCCCACTATCTGTCAGTTGGTAGTGGGTCAGGTACTTGAGCCCTTGCGACTCAAGC	59	+:1380:1438
161230B_36	GCAAAAGATCATCCATATAATGCAACATGCACAGAGATGGGTGCTTGAGTCGCAAGGGC	59	-:1422:1480
161230B_37	TATGGATGATCTTTTGCTAGCCGCCTCAAGTCATGATGGGTTGGAAGCGGCAGGGGAGG	59	+:1464:1522
161230B_38	GCGAAATGGTGAACCCGGCTCTTTCCAATGTACTGATAACCTCCTCCCCTGCCGCTTCC	59	-:1506:1564
161230B_39	CGGGTTCACCATTTCGCCTGATAAGATCCAGAGGGAGCCCGGAGTACAATATCTTGGGT	59	+:1548:1606
161230B_40	CTACCAGGCCTACGGGTGCTACATACGTACTGCCTAACTTGTACCCAAGATATTGTACT	59	-:1590:1648
