# Supplementary material for: Transcriptome Sequencing Reveals That Intact Expression of the Chicken Endogenous Retrovirus chERV3 In Vitro Can Possibly Block the Key Innate Immune Pathway
Source: Animals (Basel). 2023 Aug 26;13(17):2720. doi: 10.3390/ani13172720 (PMC10486640; doi:10.3390/ani13172720)
Supplement: Supplementary file 1 [file animals-13-02720-s001.zip › Supplentary File S1/C1.xls]

Name	Sequence(5'->3')	Length	Position
161230C1_1	TATCTTGGGTACAAGTTAGGCAGTACGTATGTAGCACCCGTAGGCCTGGTAGCAGAACC	59	+:0:58
161230C1_2	CCACCAGCTTTTGAACATCCCACAAGGTGGCTATCCTGGGTTCTGCTACCAGGCC	55	-:42:96
161230C1_3	TGTTCAAAAGCTGGTGGGGTCACTTCAGTGGCTTCGCCCAGCGTTAGGAATCCCG	55	+:80:134
161230C1_4	CCTCGTAACTGCTCATAAAAGGGGCCCATCAGTCGTGGCGGGATTCCTAACGCTG	55	-:118:172
161230C1_5	TATGAGCAGTTACGAGGGTCAGATCCTAACGAGGCGAGGGAATGGAATCTAGACA	55	+:156:210
161230C1_6	GGTGCTAAGCTGTACGATCTCTCTCCAGGCCATTTTCATGTCTAGATTCCATTCC	55	-:194:248
161230C1_7	TCGTACAGCTTAGCACCACTGCTGCCTTGGAACGATGGGACCCTGCCCTGCCTCT	55	+:232:286
161230C1_8	ACCCCTATTGCCCCCTGTTCACATCTAGCGACCGCCCCTTCCAGAGGCAGGGCAGGGTC	59	-:270:328
161230C1_9	CAGGGGGCAATAGGGGTCCTGGGACAGGGACTGTCCACACACCCAAGGCCATGCTTGTG	59	+:312:370
161230C1_10	AACCAAGCAGTAAACGCCTTGGTGGGTTGGGTGGAGAATAACCACAAGCATGGCCTTGG	59	-:354:412
161230C1_11	GCGTTTACTGCTTGGTTAGAAGTGCTCACCCTTTTGATTACTAAGCTACGTGCTTCGGC	59	+:396:454
161230C1_12	GGCAACAGGAGGATATCAACCTCCTTGCCAAAGGTTCGCACTGCCGAAGCACGTAGCTT	59	-:438:496
161230C1_13	GATATCCTCCTGTTGCCTGCATGCTTTCGGGAGGACCTTCCGCTCCCGGAGGGGATCCT	59	+:480:538
161230C1_14	TCACTACTCCTGATTTTTCCTGCAAACCCCTTAAGGGCTAACAGGATCCCCTCCGGGAG	59	-:522:580
161230C1_15	AAAATCAGGAGTAGTGACACGCCATCTATTTTTGACATTGCGCGCCCACTGCATGTTTC	59	+:564:622
161230C1_16	GTGGGTCCCGGTACAGGGTGGTCGGTAACCCTCACTTTCAGAGAAACATGCAGTGGGCG	59	-:606:664
161230C1_17	CCTGTACCGGGACCCACTGTCTTTACCGACGCCTCCTCAAGCACCCATAAGGGGGTGGT	59	+:648:706
161230C1_18	GCTATTTCTTTTATCTCCCACCTTGGGCCCTCCCTCCAGACTACCACCCCCTTATGGGT	59	-:690:748
161230C1_19	GAGATAAAAGAAATAGCTGATTTGGGGGCAAGTGTACAACAACTGGAAGCACGCGCTGT	59	+:732:790
161230C1_20	ACATTAGTGGGCGTTGTCGGCCACAGCAGAAGTGCCATGGCCACAGCGCGTGCTTCCAG	59	-:774:832
161230C1_21	ACAACGCCCACTAATGTAGTGACTGACTCCGCGTTTGTTGCGAAAATGTTACTCAAGAT	59	+:816:874
161230C1_22	AAAATAAAAGCCGCCGCTGTAGACGGGACTCCCTCCTGTCCCATCTTGAGTAACATTTT	59	-:858:916
161230C1_23	GCGGCGGCTTTTATTTTAGAGGATGCGTTAAGCCAAAGGTCAGCCATGGCCGCCGTTCT	59	+:900:958
161230C1_24	TCTGTGAAAAACCCTGGCACTTCAGAATGACTCCGCACGTGGAGAACGGCGGCCATGGC	59	-:942:1000
161230C1_25	CCAGGGTTTTTCACAGAAGGAAATGACGTGGCAGATAGCCAAGCCACCTTTCAAGCGTA	59	+:984:1042
161230C1_26	ATATGGAGAGCAGTATGAAGATCTTTAGCCTCTCTCAAGGGATACGCTTGAAAGGTGGC	59	-:1026:1084
161230C1_27	CATACTGCTCTCCATATTGGACCCCGCGCGCTATCCAAAGCGTGTAATATATCTATGCA	59	+:1068:1126
161230C1_28	GAATTACAATGCGGGCAGGTCTGAACAACCTCCCTAGCCTGCTGCATAGATATATTACA	59	-:1110:1168
161230C1_29	TGCCCGCATTGTAATTCAGCCCCTGCGTTGGAGGCCGGGGTAAACCCTAGGGGTTTGGG	59	+:1152:1210
161230C1_30	CTAGGCTCAAGCGTAAAGTCTGTCTGCCATATCTGTAGGGGTCCCAAACCCCTAGGGTT	59	-:1194:1252
161230C1_31	TTTACGCTTGAGCCTAGAATGGCCCCCCGTTCCTGGCTCGCTGTTACTGTGGATACCGC	59	+:1236:1294
161230C1_32	GATGTGACACGGCCATGCTGAGTTACGACTATCGCCGATGAGGCGGTATCCACAGTAAC	59	-:1278:1336
161230C1_33	CATGGCCGTGTCACATCGGTTGCTGCACAACATCATTGGGCCACGGCTATCGCCGTTTT	59	+:1320:1378
161230C1_34	AAGCAGGACCCGTTATCTGTTTTTATGGCCTTTGGTCTTCCCAAAACGGCGATAGCCGT	59	-:1362:1420
161230C1_35	GATAACGGGTCCTGCTTCACGTCTAAATCCACGCGAGAGTGGCTCGCGAGATGGGGGAT	59	+:1404:1462
161230C1_36	GCTTGACCCTGGGAATTACCCGGAATCCCGGTGGTGTGTGCTATCCCCCATCTCGCGAG	59	-:1446:1504
161230C1_37	AATTCCCAGGGTCAAGCTATGGTAGAGCGGGCCAACCGGCTCCTGAAAGATAAGATCCG	59	+:1488:1546
161230C1_38	GTGGGGATTCTTTTCATAAAGCCGTCCCCCTCCGCAAGCACACGGATCTTATCTTTCAG	59	-:1530:1588
161230C1_39	ATGAAAAGAATCCCCACCAGCAAACAGGGGGAACTACTAGCCAAGGCAATGTATGCCCT	59	+:1572:1630
161230C1_40	TGTATCGGTGTTTTTGTGTTTTCACCACGCTCAAAGTGATTGAGGGCATACATTGCCTT	59	-:1614:1672
161230C1_41	ACAAAAACACCGATACAAAAACACTGGAGACCTACCGTTCTTACAGAAGGACCCCCGGT	59	+:1656:1714
161230C1_42	TTCCATCCTTTTTCCCACTCCCCTGTCTCTATTCGTATTTTAACCGGGGGTCCTTCTGT	59	-:1698:1756
161230C1_43	TGGGAAAAAGGATGGAACGTGCTGGTCTGGGGACGAGGTTATGCCGCTGTGAAAAACAG	59	+:1740:1798
161230C1_44	TTAACTTTTCGAGAGGGTACCCAAATAACCTTATCAGTGTCCCTGTTTTTCACAGCGGC	59	-:1782:1840
161230C1_45	CCCTCTCGAAAAGTTAAACCGGACATCACCCAAAAGGATGAGGTGACTAAGAAAGATGA	59	+:1824:1882
161230C1_46	CAGGGTATCCAGTCAGAAATGCCTGCAAAAAGAGGGCTCGCCTCATCTTTCTTAGTCAC	59	-:1866:1924
