# Supplementary material for: Transcriptome Sequencing Reveals That Intact Expression of the Chicken Endogenous Retrovirus chERV3 In Vitro Can Possibly Block the Key Innate Immune Pathway
Source: Animals (Basel). 2023 Aug 26;13(17):2720. doi: 10.3390/ani13172720 (PMC10486640; doi:10.3390/ani13172720)
Supplement: Supplementary file 1 [file animals-13-02720-s001.zip › Supplentary File S1/C2.xls]

Name	Sequence(5'->3')	Length	Position
161230C2_1	CAGGCATTTCTGACTGGATACCCTGGGGAGACAAGCAAGAAGGACTCCAAGGAGA	55	+:0:54
161230C2_2	TCTCCGGGTCTTTCTTGCTTGTTGCTAGCGGTTTCTCCTTGGAGTCCTTCTTGCT	55	-:33:87
161230C2_3	CAAGAAAGACCCGGAGAAGACACCCTTGCTGCCAACGAGAGTTAATTATATTCTC	55	+:71:125
161230C2_4	ACCCCCGTAACCTCACACAAGACCAGGACACCAATAATGAGAATATAATTAACTC	55	-:109:163
161230C2_5	TGTGAGGTTACGGGGGTAAGAGCTGATGTTCACTTACTCGAGCAGCCAGGGAACC	55	+:147:201
161230C2_6	ATCCGTTTGGCCTGTACGGTTGGCCCATGTAATCCAAAGGTTCCCTGGCTGCTCG	55	-:185:239
161230C2_7	GTACAGGCCAAACGGATTTCTGCCTCTCTACACAGTCAGCCACCTCCCCTTTTCA	55	+:223:277
161230C2_8	CTTCGGAAATAGGGGACGGGATACCTATCAAACATGTTTGAAAAGGGGAGGTGGC	55	-:261:315
161230C2_9	GTCCCCTATTTCCGAAGGTGATTTTAAGGGATACGTCTCTGATAATTGCACCACC	55	+:299:353
161230C2_10	GTAATGCTGGCTGACGAGACTAACCGGTCAGTTCCCAAGGTGGTGCAATTATCAG	55	-:337:391
