# Supplementary material for: Transcriptome Sequencing Reveals That Intact Expression of the Chicken Endogenous Retrovirus chERV3 In Vitro Can Possibly Block the Key Innate Immune Pathway
Source: Animals (Basel). 2023 Aug 26;13(17):2720. doi: 10.3390/ani13172720 (PMC10486640; doi:10.3390/ani13172720)
Supplement: Supplementary file 1 [file animals-13-02720-s001.zip › Supplentary File S1/D1.xls]

Name	Sequence(5'->3')	Length	Position
161230D1_1	GTCTCGTCAGCCAGCATTACCGGCGGCCCTGACAACAGCACCACCCTCACTTATCGAAA	59	+:0:58
161230D1_2	ACATAGAGACATTCAGCTTTAACAGCAAGCATGAAACCTTTCGATAAGTGAGGGT	55	-:42:96
161230D1_3	GCTGAATGTCTCTATGTGGGATGAGCCACCGGAACTACAGCTGCTAGGTTCCCAG	55	+:80:134
161230D1_4	CCAGAAATCTGAGTAATATTAGTAATGTTAGGGAGAGACTGGGAACCTAGCAGCT	55	-:118:172
161230D1_5	ATTACTCAGATTTCTGGTGTAACTGGGGGATGCGTAGGCTTCACCCCACACTCCA	55	+:156:210
161230D1_6	AACCTGTCTCCGGTCCCACCCGTAAACACCACTTGGATTGGAGTGTGGGGTGAAG	55	-:194:248
161230D1_7	GGGACCGGAGACAGGTTACACACAACTTCTTGATCGCCCCGTGGGTCAATCCTTT	55	+:232:286
161230D1_8	CCGTAAACGGTTCCGTGGAGTTAGAAGCGCTGTTAAAGAAAGGATTGACCCACGG	55	-:270:324
161230D1_9	CACGGAACCGTTTACGGTGGTGACAGCGGATAGGCACAATCTTTTTATGGGGAGT	55	+:308:362
161230D1_10	ATTTCCCAAAATCTGTAGCCATATGCACCGCAGTACTCACTCCCCATAAAAAGAT	55	-:346:400
161230D1_11	TACAGATTTTGGGAAATATATAATTGCTCACACAGATTTGATAATTTTGATATTT	55	+:384:438
161230D1_12	TTCGGGGGATTTGACTGTCTGCACATCTCCACAGGTGTAAATATCAAAATTATCA	55	-:422:476
161230D1_13	CAGTCAAATCCCCCGAAAAACAGTGTGTGGGGGGAGGAGGTATATGGGTTAATCA	55	+:460:514
161230D1_14	TAAAACTGAACGGCTCTGTCTCATTAATTTCCTTTGATTGATTAACCCATATACC	55	-:498:552
161230D1_15	AGAGCCGTTCAGTTTTACTGCGAACTGTACAGCTAGTAATTTGGGTAATGTCAGC	55	+:536:590
161230D1_16	CCTGATGGGAGAATCGTGATCGTTTTTCCACAACATCCGCTGACATTACCCAAAT	55	-:574:628
161230D1_17	ACGATTCTCCCATCAGGGGCGTGGATCGACAGCACACAAGGTAGTTTTACTAAAC	55	+:612:666
161230D1_18	ATCCCCACAAATGAGGAAAATTGCGGGTGGTAGCGCTTTTGGTTTAGTAAAACTACCT	58	-:650:707
161230D1_19	TCCTCATTTGTGGGGATCGCGCATGGCAAGGAATTCCCAGTCGTCCGGTAGGGGGCCCC	59	+:691:749
161230D1_20	TGTATGGTTGGGTGCTAACATGGTAAGCTTGCCTAAATAGCAGGGGCCCCCTACCGGAC	59	-:733:791
161230D1_21	TAGCACCCAACCATACAGATATTCTCAAGGTGCTTGCCAATTCATCGCGGACAGGTATA	59	+:775:833
161230D1_22	TGAGCATGTATCATCCAGGTGTGAGGTGCTTCGTTTACGTCTTATACCTGTCCGCGATG	59	-:817:875
161230D1_23	TGGATGATACATGCTCAGATGAAGTGCAGCTTTGGGGTCCTACAGCAAGAATCTTTGCA	59	+:859:917
161230D1_24	TCTTAAGGCTTGCGCAGCTGCTACCCCCGGGGCTAAGATAGATGCAAAGATTCTTGCTG	59	-:901:959
161230D1_25	CTGCGCAAGCCTTAAGAGAAATCGAGAGACTAGCCTGTTGGTCCGTTAAACAGGCTAAC	59	+:943:1001
161230D1_26	CGTGACATCATCCAATAAGTCCCCGAGGAGTGATGTTGTCAAGTTAGCCTGTTTAACGG	59	-:985:1043
161230D1_27	TATTGGATGATGTCACGAGTATTCGACACGCGGTCCTGCAGAACCGAGCGGCTATTGAC	59	+:1027:1085
161230D1_28	GGCAACGTCCTCACAGCCATGGCCGTGAGCTAGAAGCAAGAAGTCAATAGCCGCTCGGT	59	-:1069:1127
161230D1_29	GCTGTGAGGACGTTGCCGGAATGTGTTGTTTCAATCTGAGTGATCACAGTGAGTCTATA	59	+:1111:1169
161230D1_30	GATCTTATTGACATGTTCCTTCATTAGCTGGAACTTCTTCTGTATAGACTCACTGTGAT	59	-:1153:1211
161230D1_31	AACATGTCAATAAGATCGGCGTGGACAGCGACCCAATCGGAAGTTGGCTGCGAGGATTA	59	+:1195:1253
161230D1_32	TCCTTTCAGCAAATGAACGGCCCATTCCCCTATTCCCTCGAATAATCCTCGCAGCCAAC	59	-:1237:1295
161230D1_33	TTCATTTGCTGAAAGGACTGCTTTTGGGGCTTGTAGTTATCTTGTTGCTAGTAGTGTGC	59	+:1279:1337
161230D1_34	CTTTCGGATGCTACTGGACACAAATTGCAAAAGGCAAGGCAGGCACACTACTAGCAACA	59	-:1321:1379
161230D1_35	CCAGTAGCATCCGAAAGATGATTAATAATTCAATCAGCTATCACACGGAATATAAGAAG	59	+:1363:1421
161230D1_36	TTACACTGCTCCATTTTCGGGCTGCCTACAAGCCTTTTGCAACTTCTTATATTCCGTGT	59	-:1405:1463
