# Supplementary material for: Transcriptome Sequencing Reveals That Intact Expression of the Chicken Endogenous Retrovirus chERV3 In Vitro Can Possibly Block the Key Innate Immune Pathway
Source: Animals (Basel). 2023 Aug 26;13(17):2720. doi: 10.3390/ani13172720 (PMC10486640; doi:10.3390/ani13172720)
Supplement: Supplementary file 1 [file animals-13-02720-s001.zip › Supplentary File S1/D2.xls]

Name	Sequence(5'->3')	Length	Position
161230D2_1	CAGCCCGAAAATGGAGCAGTGTAAAGCAGTACGTGGGTGGTGGTATGAAACTTGCGAAT	59	+:0:58
161230D2_2	ATGGTCCCCTCAGTCAAGCCTTGCCCCGTTACAGCCCGATTCGCAAGTTTCATAC	55	-:42:96
161230D2_3	TTGACTGAGGGGACCATAGTATGTATAGGCGAAAGGCGGGGCTTCGGTTGTACGC	55	+:80:134
161230D2_4	AAAAGCGCAACTACTATATCCTGAGGGGACTCCTAACCGCGTACAACCGAAGCCC	55	-:118:172
161230D2_5	ATAGTAGTTGCGCTTTTGCATAGGGAGGGGGAAATGTAGTCAAATAGAGCCAGAG	55	+:156:210
161230D2_6	GCTTTTTCCTTATTTGGTCTTTAGACTATTCAAGTTGCCTCTGGCTCTATTTGAC	55	-:194:248
161230D2_7	CCAAATAAGGAAAAAGCAAGACATTCCATATGCTCATTGGTGGCAACTAGATAAG	55	+:232:286
161230D2_8	GCTTCGTCTACGCCCATATGTCCTTGCGTCATTCCTTCCTTATCTAGTTGCCACC	55	-:270:324
161230D2_9	ATGGGCGTAGACGAAGCTATGCACGATTATATAAGCTGTTGCCACCATCAAATAAA	56	+:308:363
161230D2_10	TCTACCCAGGTGCACACCAATGTGGTGAATGGTAAAATGGCGTTTATTTGATGGTGGCA	59	-:347:405
161230D2_11	GTGTGCACCTGGGTAGATGGACAGACCGTTGAGTCCCTAACGATTGCGAACACCTGAAT	59	+:389:447
161230D2_12	CTTGCATGCAGGCCTCTGCAGTCGACTGAAGCCTTCAACTTCATTCAGGTGTTCGCAAT	59	-:431:489
