# Supplementary material for: Transcriptome Sequencing Reveals That Intact Expression of the Chicken Endogenous Retrovirus chERV3 In Vitro Can Possibly Block the Key Innate Immune Pathway
Source: Animals (Basel). 2023 Aug 26;13(17):2720. doi: 10.3390/ani13172720 (PMC10486640; doi:10.3390/ani13172720)
Supplement: Supplementary file 1 [file animals-13-02720-s001.zip › Supplentary File S2/primer information of qPCR.xlsx]

## Sheet: Sheet1
GAS6 F	TCAGGGGACCTGTTTACCCT
GAS6 R	CCCCATTCAGCCAGTTCCAT
TNFRSF19 F	GCCACCAGCAATGCACTATG
TNFRSF19 R	GTGTCTCGAGGACTGGAAGC
CD36 F	TCTGGGAGTCTTCTACCCGT
CD36 R	AGAAGCGCAGTACCTGATCC
MAP2K3 F	GGCTACAACGTGAAGTCGGA
MAP2K3 R	TAGTTCATTCGCTCAGCGGG
MAP3K8 F	TGAGCACGGGTAGTGATAGC
MAP3K8 R	GCTGTCCTCATAGACGGCAA
SOCS3 F	CCAGCGGCACTTCTTCAC
SOCS3 R	CAGGTGCCCGTTGACAGT
PIK3AP1 F	CGGAACCCATGGGGGATATG
PIK3AP1 R	GTGATGCTTTCGGATGTGCC
TLR3 F	GGTCCAGCTTTCAAGAGCCT
TLR3 R	GCAACACCAGAGTACCGTGA
TLR7 F	TCTGGACTTCTCTAACAACA
TLR7 R	AATCTCATTCTCATTCATCATCA
CH25H F	AATCCAGCCGCAGAGCTATC
CH25H R	CAGCTCTGGAGCTATCACCG
IL-1βF	GGTGAAAGCCAAGTAGAAG
IL-1β	TCAGGAAAGCAAGGTAAG
IL-6 F	CTCCTCGCCAATCTGAAGTC
IL-6 R	CCCTCACGGTCTTCTCCATA
IRF7 F	GAGCCTCCTCCCTCAACAGT
IRF7 R	AGGGACACAGGAAGGGAGTG
IFNB F	CCTCAACCAGATCCAGCATTAC
IFNB R	CCCAGGTACAAGCACTGTAGTT
IFNA F	CAGGATGCCACCTTCTCTCAC
IFNA R	AGGATGGTGTCGTTGAAGGAG
TRF6 F	GATGGAGACGCAAAACACTCAC
TRF6 R	GCATCACAACAGGTCTCTCTTC
NFKB F	GCTGCTTTGACACAGATGGA
NFKB R	CCTTTGCAAAACTGGTTGGT
GAPDH F	GAACATCATCCCAGCGTCCA
GAPDH R	CGGCAGGTCAGGTCAACAAC
