# Supplementary material for: Transcriptome Sequencing Reveals That Intact Expression of the Chicken Endogenous Retrovirus chERV3 In Vitro Can Possibly Block the Key Innate Immune Pathway
Source: Animals (Basel). 2023 Aug 26;13(17):2720. doi: 10.3390/ani13172720 (PMC10486640; doi:10.3390/ani13172720)
Supplement: Supplementary file 1 [file animals-13-02720-s001.zip › Supplentary File S3/sp value.xlsx]

## Sheet: Sheet1
dpi	EGFP			chERV3
0.25	0.053	0.058	0.063	0.081	0.081	0.081
0.5	0.06	0.066	0.068	0.187	0.195	0.189
1	0.16	0.161	0.158	0.596	0.63	0.663
2	0.195	0.211	0.214	0.964	1.045	0.981
3	0.151	0.15	0.166	1.107	1.032	0.967
4	0.12	0.098	0.104	0.855	0.909	1.001
5	0.094	0.091	0.096	0.896	0.939	0.961
6	0.086	0.09	0.093	0.991	0.953	0.807
7	0.079	0.085	0.098	0.854	0.793	0.758
