# Supplementary material for: Transcriptome Sequencing Reveals That Intact Expression of the Chicken Endogenous Retrovirus chERV3 In Vitro Can Possibly Block the Key Innate Immune Pathway
Source: Animals (Basel). 2023 Aug 26;13(17):2720. doi: 10.3390/ani13172720 (PMC10486640; doi:10.3390/ani13172720)
Supplement: Supplementary file 1 [file animals-13-02720-s001.zip › Supplentary File S4/chERV3 FPKM Ttest.xlsx]

## Sheet: Sheet1
24h			48h
vs.	vs.		Table Analyzed	Data 2
Column A	Data Set-A
			Column B	Data Set-B
Unpaired t test			vs.	vs.
P value	0.0002		Column A	Data Set-A
P value summary	***
Significantly different (P < 0.05)?	Yes		Unpaired t test
One- or two-tailed P value?	Two-tailed		P value	0.0265
t, df	t=13.39, df=4		P value summary	*
			Significantly different (P < 0.05)?	Yes
			One- or two-tailed P value?	Two-tailed
			t, df	t=3.430, df=4
