# Supplementary material for: Transcriptome Sequencing Reveals That Intact Expression of the Chicken Endogenous Retrovirus chERV3 In Vitro Can Possibly Block the Key Innate Immune Pathway
Source: Animals (Basel). 2023 Aug 26;13(17):2720. doi: 10.3390/ani13172720 (PMC10486640; doi:10.3390/ani13172720)
Supplement: Supplementary file 1 [file animals-13-02720-s001.zip › Supplentary File S5/24h/chERV3_24hvsNC_24h_deg_down.xls]

gene_id	chERV3_24_1	chERV3_24_2	chERV3_24_3	NC24_1	NC24_2	NC24_3	chERV3_24h	NC_24h	log2FoldChange	pvalue	padj	gene_name	gene_chr	gene_start	gene_end	gene_strand	gene_length	gene_biotype	gene_description	tf_family
ENSGALG00010029945	28576.2192390273	30442.8209440479	28237.5433795156	153912.776386462	160539.384252324	159563.017621962	29085.5278541969	158005.05942025	-2.44159970571437	0	0	CCL4	19	913121	915305	+	878	protein_coding	C-C motif chemokine ligand 4 [Source:NCBI gene (formerly Entrezgene);Acc:395468] && sp|Q711P4|CCL4_PIG C-C motif chemokine 4 OS=Sus scrofa OX=9823 GN=CCL4 PE=3 SV=1 && PF00048:Small cytokines (intecrine/chemokine), interleukin-8 like	-
ENSGALG00010005131	3982.17722738583	4428.02865150255	4110.81179296351	58058.9837936154	59751.7226886104	59827.6778593904	4173.67255728397	59212.7947805387	-3.82645740124918	0	0	IL8L2	4	50443364	50446587	+	1239	protein_coding	interleukin 8-like 2 [Source:NCBI gene (formerly Entrezgene);Acc:396495] && sp|P08317|IL8_CHICK Interleukin-8 OS=Gallus gallus OX=9031 GN=CXCL8 PE=2 SV=1 && PF00048:Small cytokines (intecrine/chemokine), interleukin-8 like	-
ENSGALG00010021038	3413.147501909	3721.92419464481	3672.68078629919	17712.4186451843	16897.3896622081	17015.9045880859	3602.584160951	17208.5709651595	-2.25588109136562	0	0	PTGS2	8	10138984	10147005	+	4377	protein_coding	prostaglandin-endoperoxide synthase 2 [Source:NCBI gene (formerly Entrezgene);Acc:396451] && sp|P27607|PGH2_CHICK Prostaglandin G/H synthase 2 OS=Gallus gallus OX=9031 GN=PTGS2 PE=2 SV=1 && PF03098:Animal haem peroxidase	An_peroxidase
ENSGALG00010028461	5515.05259293663	5196.61145215529	4690.85914743867	43565.5105392936	44886.477130862	44452.7951060313	5134.1743975102	44301.594258729	-3.10935896605218	0	0	ENSGALG00010028461	25	2262131	2266188	-	1386	protein_coding	extracellular matrix protein 1 [Source:HGNC Symbol;Acc:HGNC:3153] && - && PF05782:Extracellular matrix protein 1 (ECM1)	-
ENSGALG00010017380	4352.25271913616	4758.27132584754	3849.8381063852	51881.2000440749	55389.6027914	56147.8107148513	4320.12071712296	54472.8711834421	-3.65652833342806	0	0	MARCKSL1	23	5483879	5485631	+	1389	protein_coding	MARCKS like 1 [Source:NCBI gene (formerly Entrezgene);Acc:770764] && sp|P35566|MRP_RABIT MARCKS-related protein OS=Oryctolagus cuniculus OX=9986 GN=MARCKSL1 PE=1 SV=2 && PF02063:MARCKS family	-
ENSGALG00010029552	345.335068903508	353.052228428871	320.978585317123	38173.8495301469	35659.77299157	36483.396341385	339.788627549834	36772.339621034	-6.75865245271452	0	0	NOS2	19	9679281	9698682	-	4617	protein_coding	nitric oxide synthase 2 [Source:NCBI gene (formerly Entrezgene);Acc:395807] && sp|Q90703|NOS2_CHICK Nitric oxide synthase, inducible OS=Gallus gallus OX=9031 GN=NOS2 PE=2 SV=1 && PF00667:FAD binding domain|PF02898:Nitric oxide synthase, oxygenase domain|PF00175:Oxidoreductase NAD-binding domain|PF00258:Flavodoxin	NAD_binding_1
ENSGALG00010005138	919.519049140088	972.877067664951	845.78333460417	6498.80804205065	6626.2485479918	6695.36908568558	912.72648380307	6606.80855857601	-2.85614516603869	0	0	ENSGALG00010005138	4	50468061	50469586	+	1282	protein_coding	- && sp|P30034|PLF4_PIG Platelet factor 4 OS=Sus scrofa OX=9823 GN=PF4 PE=1 SV=2 && -	-
ENSGALG00010007640	2823.50075739316	2842.26878280097	2906.90398334677	13406.6319748597	13876.5253952594	13634.4050498609	2857.5578411803	13639.1874733267	-2.25479791114625	0	0	TMEM123	1	182434057	182452598	+	4521	protein_coding	transmembrane protein 123 [Source:NCBI gene (formerly Entrezgene);Acc:418984] && sp|Q8N131|PORIM_HUMAN Porimin OS=Homo sapiens OX=9606 GN=TMEM123 PE=1 SV=1 && PF05283:Multi-glycosylated core protein 24 (MGC-24), sialomucin	-
ENSGALG00010016289	3414.17835286095	3607.87642422537	3310.74647644605	25932.3810265967	26678.2228269934	26852.0900095699	3444.26708451079	26487.5646210534	-2.94311333825199	0	0	IRF1	13	16493648	16499702	-	2914	protein_coding	interferon regulatory factor 1 [Source:NCBI gene (formerly Entrezgene);Acc:396384] && sp|Q90876|IRF1_CHICK Interferon regulatory factor 1 OS=Gallus gallus OX=9031 GN=IRF1 PE=2 SV=1 && PF00605:Interferon regulatory factor transcription factor	IRF
ENSGALG00010001941	1043.22116337418	1090.8917170555	1046.75212244367	18928.8299704186	19363.1118707102	19187.026203364	1060.28833429112	19159.6560148309	-4.17551727798057	0	0	IL6	2	30771375	30774070	+	1140	protein_coding	interleukin 6 [Source:NCBI gene (formerly Entrezgene);Acc:395337] && sp|Q90YI0|IL6_CHICK Interleukin-6 OS=Gallus gallus OX=9031 GN=IL6 PE=2 SV=1 && PF00489:Interleukin-6/G-CSF/MGF family	-
ENSGALG00010024974	2048.30084152618	2411.86241443543	2400.19594955237	14617.2416562535	14638.3261761935	14630.9528549496	2286.786401838	14628.8402291322	-2.67703949544436	0	0	CD44	5	18492437	18548227	+	6106	protein_coding	CD44 molecule (Indian blood group) [Source:NCBI gene (formerly Entrezgene);Acc:395666] && sp|P15379|CD44_MOUSE CD44 antigen OS=Mus musculus OX=10090 GN=Cd44 PE=1 SV=3 && PF00193:Extracellular link domain	Xlink
ENSGALG00010010659	1714.30513309413	1880.30063230657	1463.92903748492	27398.2630369744	25912.3699142459	27130.5664421297	1686.17826762854	26813.7331311167	-3.9915373369075	0	0	ADAMTS1	1	103129019	103136857	-	5057	protein_coding	ADAM metallopeptidase with thrombospondin type 1 motif 1 [Source:HGNC Symbol;Acc:HGNC:217] && sp|P97857|ATS1_MOUSE A disintegrin and metalloproteinase with thrombospondin motifs 1 OS=Mus musculus OX=10090 GN=Adamts1 PE=1 SV=4 && PF01421:Reprolysin (M12B) family zinc metalloprotease|PF01562:Reprolysin family propeptide|PF00090:Thrombospondin type 1 domain|PF05986:ADAM-TS Spacer 1|PF17771:ADAM cyst…	TSP_1
ENSGALG00010015706	1524.62855793519	1881.29235204935	1492.50279878912	16731.9408361322	17123.2960108096	16856.7751980518	1632.80790292455	16904.0040149979	-3.3719887509144	0	0	ENSGALG00010015706	5	49677636	49696434	-	3474	protein_coding	- && sp|Q2M3D2|EX3L2_HUMAN Exocyst complex component 3-like protein 2 OS=Homo sapiens OX=9606 GN=EXOC3L2 PE=1 SV=1 && PF06046:Exocyst complex component Sec6	-
ENSGALG00010019307	2233.85401287732	2594.33884710654	2728.79420455062	16121.8012922349	16077.8460029319	16212.3011684136	2518.99568817816	16137.3161545268	-2.6790678637642	0	0	ATF3	3	21534503	21560091	-	4541	protein_coding	activating transcription factor 3 [Source:HGNC Symbol;Acc:HGNC:785] && sp|P18847|ATF3_HUMAN Cyclic AMP-dependent transcription factor ATF-3 OS=Homo sapiens OX=9606 GN=ATF3 PE=1 SV=2 && PF00170:bZIP transcription factor	bZIP_1
ENSGALG00010005122	157.720195648468	164.625477301103	152.393393622373	14469.2997383196	14567.4138694576	14763.2291604154	158.246355523981	14599.9809227309	-6.52814931116092	0	0	IL8L1	4	50430779	50434076	+	1467	protein_coding	interleukin 8-like 1 [Source:NCBI gene (formerly Entrezgene);Acc:395872] && sp|P08317|IL8_CHICK Interleukin-8 OS=Gallus gallus OX=9031 GN=CXCL8 PE=2 SV=1 && PF00048:Small cytokines (intecrine/chemokine), interleukin-8 like	-
ENSGALG00010021717	3283.26028196321	3561.26559631482	3608.86605271982	20215.8279623795	20439.9659001423	20748.4833430738	3484.46397699928	20468.0924018652	-2.55415055810354	0	0	SDC4	20	5469516	5486668	+	3457	protein_coding	syndecan 4 [Source:NCBI gene (formerly Entrezgene);Acc:419184] && sp|P49416|SDC4_CHICK Syndecan-4 OS=Gallus gallus OX=9031 GN=SDC4 PE=1 SV=1 && PF01034:Syndecan domain	-
ENSGALG00010005913	1750.38491641241	1840.63184259546	1778.24041183107	13151.3596458757	13642.514783031	13980.5114731851	1789.75239027965	13591.4619673639	-2.92478985272611	0	0	NFKBIA	5	35701645	35705275	-	1837	protein_coding	NFKB inhibitor alpha [Source:NCBI gene (formerly Entrezgene);Acc:396093] && sp|Q91974|IKBA_CHICK NF-kappa-B inhibitor alpha OS=Gallus gallus OX=9031 GN=NFKBIA PE=2 SV=1 && PF12796:Ankyrin repeats (3 copies)|PF00023:Ankyrin repeat	Ank
ENSGALG00010007658	1594.72642266784	1677.98980477992	1674.42241242582	14273.9777290212	13761.0396385752	14116.7660134018	1649.04621329119	14050.5944603328	-3.09072297332858	0	0	BIRC2	1	182458440	182468551	-	4721	protein_coding	baculoviral IAP repeat containing 2 [Source:NCBI gene (formerly Entrezgene);Acc:374012] && sp|Q90660|BIR_CHICK Inhibitor of apoptosis protein OS=Gallus gallus OX=9031 GN=ITA PE=2 SV=1 && PF00619:Caspase recruitment domain|PF13920:Zinc finger, C3HC4 type (RING finger)|PF00653:Inhibitor of Apoptosis domain	BIR
ENSGALG00010015145	1567.92429791712	1776.17005931491	1444.87986328212	10502.9092326669	11030.9158292436	10828.7549918218	1596.32474017139	10787.5266845775	-2.75675871240326	0	0	CLIC2	4	1779524	1784350	-	2908	protein_coding	chloride intracellular channel 2 [Source:NCBI gene (formerly Entrezgene);Acc:422178] && sp|Q5M883|CLIC2_RAT Chloride intracellular channel protein 2 OS=Rattus norvegicus OX=10116 GN=Clic2 PE=2 SV=1 && PF13410:Glutathione S-transferase, C-terminal domain	-
ENSGALG00010005067	763.860555395521	1079.98279988495	935.314453357314	17176.733530574	17175.9737243848	17065.6325224716	926.385936212594	17139.4465924768	-4.20891735041187	0	0	ENSGALG00010005067	2	120067888	120074071	-	3739	lncRNA	- && - && -	-
ENSGALG00010016973	1263.82326709165	1215.84840464549	1334.3946529059	8068.15270091811	8465.91639131134	8281.6901925882	1271.35544154768	8271.91976160588	-2.7015560176952	0	0	PLSCR1	9	11213553	11249067	-	2387	protein_coding	phospholipid scramblase 1 [Source:HGNC Symbol;Acc:HGNC:9092] && sp|P58195|PLS1_RAT Phospholipid scramblase 1 OS=Rattus norvegicus OX=10116 GN=Plscr1 PE=1 SV=1 && PF03803:Scramblase	Scramblase
ENSGALG00010027200	1454.53069320254	1571.8757923027	1644.89619241149	8526.48256432118	8605.71493887637	8601.93809003187	1557.10089263891	8578.04519774314	-2.46128901528408	0	0	G0S2	26	3176406	3177333	+	723	protein_coding	G0/G1 switch 2 [Source:NCBI gene (formerly Entrezgene);Acc:419860] && sp|Q5M840|G0S2_RAT G0/G1 switch protein 2 OS=Rattus norvegicus OX=10116 GN=G0s2 PE=3 SV=1 && -	-
ENSGALG00010019036	1398.8647417972	1559.97515538937	1394.39955164471	8131.00384252402	7735.51963193172	7930.61097582543	1451.07981627709	7932.37815009372	-2.45066823322019	0	0	REL	3	2114804	2148936	+	4314	protein_coding	REL proto-onco, NF-kB subunit [Source:NCBI gene (formerly Entrezgene);Acc:396500] && sp|P16236|REL_CHICK Proto-oncogene c-Rel OS=Gallus gallus OX=9031 GN=REL PE=1 SV=2 && -	-
ENSGALG00010006245	1821.51363209701	1943.77069584435	1880.15349381603	14010.9698749165	13600.9804319428	14425.0792065929	1881.81260725246	14012.3431711508	-2.89639195191204	0	0	PFKFB3	1	4087559	4127133	+	5960	protein_coding	6-phosphofructo-2-kinase/fructose-2,6-biphosphatase 3 [Source:HGNC Symbol;Acc:HGNC:8874] && sp|Q16875|F263_HUMAN 6-phosphofructo-2-kinase/fructose-2,6-bisphosphatase 3 OS=Homo sapiens OX=9606 GN=PFKFB3 PE=1 SV=1 && PF00300:Histidine phosphatase superfamily (branch 1)|PF01591:6-phosphofructo-2-kinase	-
novel.409	1396.80303989329	1391.38279911715	1279.15204771779	6967.77425249472	6870.38948975392	7121.04020402685	1355.77929557608	6986.40131542516	-2.36583120914861	0	0	-	MU179258.1	75987	77204	+	1167	-	- && - && -	-
ENSGALG00010003131	1099.91796573147	1204.93948747494	937.219370777594	8289.58210749892	8568.23271960169	8593.98162053016	1080.69227466134	8483.93214921026	-2.97333134807665	0	0	TAP1	16	2216246	2221659	-	2369	protein_coding	transporter 1, ATP-binding cassette, sub-family B (MDR/TAP) [Source:NCBI gene (formerly Entrezgene);Acc:427727] && sp|Q28433|TAP1_GORGO Antigen peptide transporter 1 OS=Gorilla gorilla gorilla OX=9595 GN=TAP1 PE=2 SV=2 && PF00005:ABC transporter|PF00664:ABC transporter transmembrane region	ABC_membrane
ENSGALG00010010867	1555.55408649371	1512.37260773603	1378.20775357234	8544.8544364829	9256.08209493977	8862.51246621274	1482.04481593403	8887.81633254514	-2.58466279963922	0	0	QSOX1	8	5989209	5997186	-	2673	protein_coding	quiescin Q6 sulfhydryl oxidase 1 [Source:NCBI gene (formerly Entrezgene);Acc:373914] && sp|Q8JGM4|QSOX1_CHICK Sulfhydryl oxidase 1 OS=Gallus gallus OX=9031 GN=QSOX1 PE=1 SV=1 && -	-
ENSGALG00010021222	1155.58391713681	1207.91464670327	1132.47340635626	6353.76694603702	6353.74268353533	6497.45190683064	1165.32399006545	6401.65384546766	-2.45782030133449	0	0	NTN4L	12	10899693	10943197	+	4406	protein_coding	- && sp|Q9HB63|NET4_HUMAN Netrin-4 OS=Homo sapiens OX=9606 GN=NTN4 PE=1 SV=2 && PF00055:Laminin N-terminal (Domain VI)|PF01759:UNC-6/NTR/C345C module|PF00053:Laminin EGF domain	NTR
ENSGALG00010015061	553.566961197564	552.387896727194	431.463795693344	5224.3802784109	5113.7903486107	5376.58426577781	512.472884539367	5238.25163093314	-3.35505073016284	0	0	MMP9	20	10914702	10918852	+	2515	protein_coding	matrix metallopeptidase 9 [Source:NCBI gene (formerly Entrezgene);Acc:395387] && sp|P14780|MMP9_HUMAN Matrix metalloproteinase-9 OS=Homo sapiens OX=9606 GN=MMP9 PE=1 SV=3 && PF00040:Fibronectin type II domain|PF00413:Matrixin|PF00045:Hemopexin|PF01471:Putative peptidoglycan binding domain	PG_binding_1
ENSGALG00010026320	833.958420128174	1068.08216297161	764.824344242284	14498.3079575223	14473.2018047942	14528.5133101151	888.95497578069	14500.0076908105	-4.02808168312011	0	0	ENSGALG00010026320	15	8361094	8381041	+	4769	protein_coding	- && sp|P36269|GGT5_HUMAN Glutathione hydrolase 5 proenzyme OS=Homo sapiens OX=9606 GN=GGT5 PE=1 SV=2 && PF01019:Gamma-glutamyltranspeptidase	-
ENSGALG00010010889	923.642452947891	1154.36178059328	983.889847574446	13629.9952627207	14986.8095121527	14256.9987883694	1020.63136037187	14291.2678544143	-3.80734495379227	0	0	CCL19	Z	8901316	8904553	-	2051	protein_coding	C-C motif chemokine ligand 19 [Source:NCBI gene (formerly Entrezgene);Acc:427406] && - && -	-
ENSGALG00010029562	226.78720942917	300.491082061652	310.501539505585	6690.26228878864	7096.29583835538	7133.96946696712	279.259943665469	6973.50919803705	-4.63939942167832	0	0	CCL4	19	906402	907528	-	647	protein_coding	- && sp|Q90826|CCL4_CHICK C-C motif chemokine 4 homolog OS=Gallus gallus OX=9031 GN=CCL4 PE=3 SV=4 && PF00048:Small cytokines (intecrine/chemokine), interleukin-8 like	-
ENSGALG00010006025	640.158441161429	780.483437566072	654.339133866064	8393.04475598864	8507.4507423995	8571.10677071276	691.660337531188	8490.5340897003	-3.61760012884103	0	0	TNFAIP3	3	54262293	54283958	-	4835	protein_coding	TNF alpha induced protein 3 [Source:HGNC Symbol;Acc:HGNC:11896] && sp|Q60769|TNAP3_MOUSE Tumor necrosis factor alpha-induced protein 3 OS=Mus musculus OX=10090 GN=Tnfaip3 PE=1 SV=2 && PF02338:OTU-like cysteine protease|PF01754:A20-like zinc finger	OTU
ENSGALG00010027751	615.41801831461	626.766877435524	561.9506389825	10750.4460365301	10528.4514843722	10573.1534090795	601.378511577545	10617.350309994	-4.14275008790747	0	0	ANGPTL4	28	1263083	1273435	-	3013	protein_coding	angiopoietin like 4 [Source:HGNC Symbol;Acc:HGNC:16039] && sp|Q2TNK5|ANGL4_PIG Angiopoietin-related protein 4 OS=Sus scrofa OX=9823 GN=ANGPTL4 PE=2 SV=2 && -	-
ENSGALG00010011634	380.384001269835	350.077069200538	309.549080795445	3069.06959164838	3229.54905534289	3335.74983859023	346.670050421939	3211.4561618605	-3.21325605756844	0	0	AVD	Z	9717630	9719023	+	1310	protein_coding	avidin [Source:NCBI gene (formerly Entrezgene);Acc:396260] && sp|P02701|AVID_CHICK Avidin OS=Gallus gallus OX=9031 GN=AVD PE=1 SV=3 && PF01382:Avidin family	-
ENSGALG00010018460	79.3755233002094	50.5777068816641	47.6229355069916	4102.72913590551	4303.36398591487	4353.18337612088	59.1920552296217	4253.09216598042	-6.17536110445726	0	0	IL1B	22	4457504	4459409	-	1393	protein_coding	interleukin 1, beta [Source:NCBI gene (formerly Entrezgene);Acc:395196] && sp|Q9WVG1|IL1B_CAVPO Interleukin-1 beta OS=Cavia porcellus OX=10141 GN=IL1B PE=2 SV=1 && PF00340:Interleukin-1 / 18	-
ENSGALG00010006156	363.890386038622	443.298725021644	373.363814374814	4335.7618301674	4333.75497451596	4166.20634283079	393.517641811693	4278.57438250472	-3.44245456778341	0	0	NFKBIZ	1	85658140	85674660	+	4442	protein_coding	NFKB inhibitor zeta [Source:NCBI gene (formerly Entrezgene);Acc:418404] && sp|Q9BE45|IKBZ_BOVIN NF-kappa-B inhibitor zeta OS=Bos taurus OX=9913 GN=NFKBIZ PE=2 SV=2 && PF12796:Ankyrin repeats (3 copies)	-
ENSGALG00010027081	755.613747779915	856.845857759957	759.109591981446	6348.93224283657	6251.42635524498	6414.90353575044	790.523065840439	6338.42071127733	-3.00323237709672	0	0	PDE4B	8	28104071	28211200	+	5225	protein_coding	phosphodiesterase 4B [Source:NCBI gene (formerly Entrezgene);Acc:424700] && sp|Q07343|PDE4B_HUMAN cAMP-specific 3',5'-cyclic phosphodiesterase 4B OS=Homo sapiens OX=9606 GN=PDE4B PE=1 SV=1 && PF18100:Phosphodiesterase 4 upstream conserved regions (UCR)|PF00233:3'5'-cyclic nucleotide phosphodiesterase	-
ENSGALG00010006107	897.871179149122	957.009551780507	815.304655879696	10704.0328858058	11068.3980485183	11567.7120967928	890.061795603108	11113.3810103723	-3.64274466870268	0	0	ENSGALG00010006107	5	37621570	37626411	-	1054	protein_coding	- && sp|P49764|PLGF_MOUSE Placenta growth factor OS=Mus musculus OX=10090 GN=Pgf PE=2 SV=1 && -	-
ENSGALG00010022164	1343.19879039185	1588.73502792992	1500.12246847023	10132.5709675121	10342.0534209522	10358.3287325335	1477.35209559734	10277.6510403326	-2.79802196597461	0	0	PDGFA	14	1986675	2020495	-	5253	protein_coding	platelet derived growth factor subunit A [Source:NCBI gene (formerly Entrezgene);Acc:374196] && sp|P28576|PDGFA_RAT Platelet-derived growth factor subunit A OS=Rattus norvegicus OX=10116 GN=Pdgfa PE=2 SV=2 && PF04692:Platelet-derived growth factor, N terminal region|PF00341:PDGF/VEGF domain	-
ENSGALG00010007958	128.856368993846	179.501273442769	159.060604593352	11732.8577268625	12016.5968928725	12049.078501646	155.806082343322	11932.8443737936	-6.2564616922151	0	0	ENSGALG00010007958	2	147211335	147217761	+	2110	protein_coding	- && - && -	-
ENSGALG00010011969	1353.50729991136	1434.02674805659	1456.3093678038	6902.98922960863	7293.83726426249	7430.34795590567	1414.61447192392	7209.05814992559	-2.34905275299092	0	0	TMEM173	13	823186	826133	+	1868	protein_coding	transmembrane protein 173 [Source:NCBI gene (formerly Entrezgene);Acc:768990] && sp|E1C7U0|STING_CHICK Stimulator of interferon genes protein OS=Gallus gallus OX=9031 GN=STING1 PE=1 SV=2 && PF15009:Transmembrane protein 173	-
ENSGALG00010007546	79.3755233002094	89.2547768499955	52.3852290576907	2885.35087003112	2950.9649931662	2945.88283300664	73.6718430692985	2927.39956540132	-5.3178726276155	0	0	MMP10	1	182313478	182320112	+	1792	protein_coding	matrix metallopeptidase 10 [Source:NCBI gene (formerly Entrezgene);Acc:418981] && sp|P08254|MMP3_HUMAN Stromelysin-1 OS=Homo sapiens OX=9606 GN=MMP3 PE=1 SV=2 && PF01471:Putative peptidoglycan binding domain|PF00413:Matrixin|PF00045:Hemopexin	Hemopexin
ENSGALG00010028872	453.574418858339	507.760508302197	402.890034389149	3779.77096211516	3865.73375005912	4011.05518754752	454.741653849895	3885.51996657393	-3.09577854441157	0	0	SLC2A6	17	7543152	7547412	-	2160	protein_coding	solute carrier family 2 member 6 [Source:HGNC Symbol;Acc:HGNC:11011] && sp|Q9UGQ3|GTR6_HUMAN Solute carrier family 2, facilitated glucose transporter member 6 OS=Homo sapiens OX=9606 GN=SLC2A6 PE=1 SV=2 && PF00083:Sugar (and other) transporter	Sugar_tr
ENSGALG00010007162	94.838287579471	92.2299360783287	54.2901464779704	2328.39306133878	2454.578846015	2327.267329249	80.4527900452567	2370.07974553426	-4.8875679087214	0	0	ENSGALG00010007162	1	175317675	175370502	-	5360	protein_coding	- && sp|Q5JR59|MTUS2_HUMAN Microtubule-associated tumor suppressor candidate 2 OS=Homo sapiens OX=9606 GN=MTUS2 PE=1 SV=3 && -	-
ENSGALG00010020314	722.626517317491	775.524838852183	756.252215851026	5385.85936530607	5497.72983793785	5574.50144463275	751.467857340233	5486.03021595889	-2.86765513259784	0	0	THADA	3	24672939	24824476	-	6820	protein_coding	THADA, armadillo repeat containing [Source:NCBI gene (formerly Entrezgene);Acc:421398] && sp|A8C754|THADA_CHICK Thyroid adenoma-associated protein homolog OS=Gallus gallus OX=9031 GN=THADA PE=2 SV=1 && PF10350:Putative death-receptor fusion protein (DUF2428)	-
ENSGALG00010022005	366.982938894475	393.712737882758	305.739245954886	6581.96493709846	5990.06385327557	6177.20400938697	355.478307577373	6249.744266587	-4.13746414198742	0	0	NLRC5	11	612096	647093	+	7421	protein_coding	NLR family CARD domain containing 5 [Source:NCBI gene (formerly Entrezgene);Acc:100857413] && sp|Q86WI3|NLRC5_HUMAN Protein NLRC5 OS=Homo sapiens OX=9606 GN=NLRC5 PE=1 SV=3 && PF05729:NACHT domain|PF17779:NOD2 winged helix domain|PF18461:Atypical caspase recruitment domain|PF17776:NLRC4 helical domain HD2	NACHT
ENSGALG00010005871	697.886094470672	634.700635377746	732.44074809753	5594.7185435657	5320.44907109814	5526.76262762251	688.342492648649	5480.64341409545	-2.99284498922996	0	0	EGLN3	5	35211925	35248635	-	5905	protein_coding	egl-9 family hypoxia inducible factor 3 [Source:HGNC Symbol;Acc:HGNC:14661] && sp|Q91UZ4|EGLN3_MOUSE Prolyl hydroxylase EGLN3 OS=Mus musculus OX=10090 GN=Egln3 PE=1 SV=1 && PF13640:2OG-Fe(II) oxygenase superfamily	-
ENSGALG00010018665	126.794667089945	131.898725789438	103.817999405242	2106.96365475798	2137.49953161026	2224.82778441453	120.837130761541	2156.43032359426	-4.15996746188694	0	0	IL13RA2	4	2790288	2810374	-	2688	protein_coding	interleukin 13 receptor subunit alpha 2 [Source:NCBI gene (formerly Entrezgene);Acc:422219] && sp|O88786|I13R2_MOUSE Interleukin-13 receptor subunit alpha-2 OS=Mus musculus OX=10090 GN=Il13ra2 PE=1 SV=1 && PF09240:Interleukin-6 receptor alpha chain, binding	-
ENSGALG00010010874	182.460618495286	215.203184182767	175.252402665729	6471.73370412811	6600.92272415755	6496.45734814293	190.972068447927	6523.0379254762	-5.09462251403917	0	0	ENSGALG00010010874	2	60420177	60434492	+	2510	protein_coding	- && - && PF07686:Immunoglobulin V-set domain	V-set
ENSGALG00010006621	343.273366999607	411.563693252757	365.744144693695	4575.56310890994	4685.27740933528	4796.75655084099	373.527068315353	4685.8656896954	-3.64848749880111	0	0	DACT2	3	41557377	41570971	+	3757	protein_coding	dishevelled binding antagonist of beta catenin 2 [Source:HGNC Symbol;Acc:HGNC:21231] && sp|Q7TN08|DACT2_MOUSE Dapper homolog 2 OS=Mus musculus OX=10090 GN=Dact2 PE=1 SV=2 && PF15268:Dapper	-
ENSGALG00010015154	204.108488486253	260.822292350542	230.495007853839	6083.99050745167	6192.67044394953	6339.31707548423	231.808596230211	6205.32600896181	-4.74122438265632	0	0	CYP24A1	20	12690702	12698046	+	2747	protein_coding	cytochrome P450 family 24 subfamily A member 1 [Source:NCBI gene (formerly Entrezgene);Acc:395827] && sp|Q07973|CP24A_HUMAN 1,25-dihydroxyvitamin D(3) 24-hydroxylase, mitochondrial OS=Homo sapiens OX=9606 GN=CYP24A1 PE=1 SV=2 && PF00067:Cytochrome P450	p450
ENSGALG00010013450	182.460618495286	193.385349841657	183.824531056987	2450.22758199023	2504.21746073012	2686.30301551348	186.55683313131	2546.91601941128	-3.77095552734541	0	0	CD74	13	12748661	12755985	+	2387	protein_coding	CD74 molecule [Source:NCBI gene (formerly Entrezgene);Acc:414741] && sp|P04233|HG2A_HUMAN HLA class II histocompatibility antigen gamma chain OS=Homo sapiens OX=9606 GN=CD74 PE=1 SV=3 && PF09307:CLIP, MHC2 interacting|PF00086:Thyroglobulin type-1 repeat|PF08831:Class II MHC-associated invariant chain trimerisation domain	-
ENSGALG00010023767	237.095718948677	297.515922833318	210.493374940903	3588.31671537717	3692.50511503289	3673.89979241273	248.368338907633	3651.57387427426	-3.87897071664699	0	0	VCAM1	8	11572068	11615149	+	4956	protein_coding	- && sp|Q28260|VCAM1_CANLF Vascular cell adhesion protein 1 OS=Canis lupus familiaris OX=9615 GN=VCAM1 PE=2 SV=1 && PF07679:Immunoglobulin I-set domain|PF05790:Immunoglobulin C2-set domain|PF13927:Immunoglobulin domain	I-set
ENSGALG00010022967	146.38083517701	188.426751127768	116.199962637059	3187.03634973946	3090.76354073123	3169.65853774212	150.335849647279	3149.15280940427	-4.39099340360295	0	0	ADAMTS15	24	1731427	1743161	+	4831	protein_coding	ADAM metallopeptidase with thrombospondin type 1 motif 15 [Source:HGNC Symbol;Acc:HGNC:16305] && sp|P59384|ATS15_MOUSE A disintegrin and metalloproteinase with thrombospondin motifs 15 OS=Mus musculus OX=10090 GN=Adamts15 PE=1 SV=2 && PF01562:Reprolysin family propeptide|PF01421:Reprolysin (M12B) family zinc metalloprotease|PF05986:ADAM-TS Spacer 1|PF17771:ADAM cysteine-rich domain|PF00090:Thromb…	TSP_1
ENSGALG00010012171	174.21381087968	186.443311642213	183.824531056987	5521.23105491879	5329.56636767847	5406.42102640921	181.493884526294	5419.07281633549	-4.89939848127358	0	0	CDH17	2	125569600	125595457	-	4141	protein_coding	cadherin 17 [Source:NCBI gene (formerly Entrezgene);Acc:420225] && sp|Q12864|CAD17_HUMAN Cadherin-17 OS=Homo sapiens OX=9606 GN=CDH17 PE=1 SV=3 && PF00028:Cadherin domain	Cadherin
ENSGALG00010017513	78.3446723482586	107.105732219995	98.1032471444026	4240.03470679841	4228.39954736551	4350.19970005774	94.5178839042186	4272.87798474055	-5.4954430698984	0	0	TNIP2	4	81949500	81957751	+	2645	protein_coding	TNFAIP3 interacting protein 2 [Source:NCBI gene (formerly Entrezgene);Acc:422884] && sp|Q8NFZ5|TNIP2_HUMAN TNFAIP3-interacting protein 2 OS=Homo sapiens OX=9606 GN=TNIP2 PE=1 SV=1 && PF12180:TSG101 and ALIX binding domain of CEP55	-
ENSGALG00010021521	173.18295992773	271.731209521097	222.875338172721	3539.00274273254	3609.43641285656	3601.29700820967	222.596502540516	3583.24538793292	-4.00680223068057	0	0	TNFRSF4	21	2538652	2547414	+	3058	protein_coding	TNF receptor superfamily member 4 [Source:NCBI gene (formerly Entrezgene);Acc:101751037] && sp|Q9Y6Q6|TNR11_HUMAN Tumor necrosis factor receptor superfamily member 11A OS=Homo sapiens OX=9606 GN=TNFRSF11A PE=1 SV=1 && PF00020:TNFR/NGFR cysteine-rich region	-
ENSGALG00010002707	183.491469447237	206.277706497767	182.872072346848	2920.16073307439	3039.09886010937	2766.86226921825	190.880416097284	2908.70728746734	-3.9296663120445	0	0	RELT	1	195109670	195120245	-	2332	protein_coding	RELT TNF receptor [Source:HGNC Symbol;Acc:HGNC:13764] && sp|Q969Z4|TR19L_HUMAN Tumor necrosis factor receptor superfamily member 19L OS=Homo sapiens OX=9606 GN=RELT PE=1 SV=1 && PF12606:Tumour necrosis factor receptor superfamily member 19	-
ENSGALG00010011004	166.997854216025	209.252865726101	220.970420752441	2851.50794762794	2964.13442156001	2887.20387043156	199.073713564855	2900.94874653983	-3.8621918181154	0	0	UMODL1	1	109270395	109317893	+	6481	protein_coding	uromodulin like 1 [Source:HGNC Symbol;Acc:HGNC:12560] && sp|Q5DID0|UROL1_HUMAN Uromodulin-like 1 OS=Homo sapiens OX=9606 GN=UMODL1 PE=2 SV=2 && PF01390:SEA domain|PF07645:Calcium-binding EGF domain|PF00100:Zona pellucida-like domain|PF00095:WAP-type (Whey Acidic Protein) 'four-disulfide core'	Zona_pellucida
ENSGALG00010019825	172.152108975779	188.426751127768	211.445833651043	2734.50813017694	2661.23756850244	2809.62829278992	190.674897918197	2735.1246638231	-3.84009678326548	0	0	BCL2A1	10	12649983	12653345	+	2713	protein_coding	BCL2 related protein A1 [Source:HGNC Symbol;Acc:HGNC:991] && sp|Q3C2I0|B2LA1_BOVIN Bcl-2-related protein A1 OS=Bos taurus OX=9913 GN=BCL2A1 PE=2 SV=1 && PF00452:Apoptosis regulator proteins, Bcl-2 family	-
ENSGALG00010002927	104.115946147028	142.807642959993	107.627834245801	3876.46502612425	3841.42095917825	4045.86474161749	118.183807784274	3921.25024230666	-5.0518933056114	0	0	GABRA5	1	131370424	131426364	-	3143	protein_coding	gamma-aminobutyric acid type A receptor subunit alpha5 [Source:HGNC Symbol;Acc:HGNC:4079] && sp|P31644|GBRA5_HUMAN Gamma-aminobutyric acid receptor subunit alpha-5 OS=Homo sapiens OX=9606 GN=GABRA5 PE=1 SV=1 && PF02932:Neurotransmitter-gated ion-channel transmembrane region|PF02931:Neurotransmitter-gated ion-channel ligand binding domain	Neur_chan_LBD
ENSGALG00010012349	45.3574418858339	71.4038214799964	46.6704767968517	3589.28365601726	3324.77415295965	3661.96508816017	54.477246720894	3525.34096571236	-6.01580570104147	0	0	IFNW1	Z	7819441	7820052	+	612	protein_coding	interferon omega 1 [Source:NCBI gene (formerly Entrezgene);Acc:554219] && sp|Q90873|IFNB_CHICK Interferon type B OS=Gallus gallus OX=9031 GN=IFNB PE=2 SV=1 && PF00143:Interferon alpha/beta domain	-
ENSGALG00010013768	134.0106237536	137.849044246104	136.201595549996	2462.79781031141	2422.16179150717	2409.8157003292	136.020421183233	2431.59176738259	-4.15982218947169	0	0	FAM110A	20	10245567	10249641	-	3258	protein_coding	family with sequence similarity 110 member A [Source:HGNC Symbol;Acc:HGNC:16188] && sp|Q8R184|F110A_MOUSE Protein FAM110A OS=Mus musculus OX=10090 GN=Fam110a PE=2 SV=2 && PF14161:Centrosome-associated N terminus|PF14160:Centrosome-associated C terminus	-
ENSGALG00010010499	149.473388032862	191.401910356101	163.822898144051	2592.36785608359	2575.12976746601	2668.40095913464	168.232732177671	2611.96619422808	-3.9556465054481	0	0	NR4A2	7	35644137	35650101	-	3313	protein_coding	nuclear receptor subfamily 4 group A member 2 [Source:HGNC Symbol;Acc:HGNC:7981] && sp|Q08E53|NR4A2_BOVIN Nuclear receptor subfamily 4 group A member 2 OS=Bos taurus OX=9913 GN=NR4A2 PE=2 SV=1 && PF00105:Zinc finger, C4 type (two domains)|PF00104:Ligand-binding domain of nuclear hormone receptor	zf-C4
ENSGALG00010006075	44.3265909338832	70.4121017372187	73.339320680767	1972.55890578535	2054.43082943394	1990.11193411421	62.6926711172896	2005.7005564445	-4.99283000598191	0	0	SOX21	1	146411854	146416811	+	4958	protein_coding	SRY-box 21 [Source:NCBI gene (formerly Entrezgene);Acc:107051027] && sp|Q9W7R5|SOX21_CHICK Transcription factor SOX-21 OS=Gallus gallus OX=9031 GN=SOX21 PE=2 SV=1 && -	-
ENSGALG00010012871	617.479720218512	723.955412227741	726.725995836691	4569.76146506939	4629.56059689994	4635.63804343144	689.387042760981	4611.65336846692	-2.74092345152122	3.67406146208777e-307	7.33820295822791e-305	CD274	Z	28080366	28097003	+	3341	protein_coding	- && sp|Q9NZQ7|PD1L1_HUMAN Programmed cell death 1 ligand 1 OS=Homo sapiens OX=9606 GN=CD274 PE=1 SV=1 && PF07686:Immunoglobulin V-set domain	V-set
ENSGALG00010018937	131.948921849699	150.741400902215	134.296678129716	1934.8482208218	2001.75311585871	2032.87795768588	138.995666960543	1989.82643145546	-3.83929992110535	8.80930690226617e-307	1.74206224513824e-304	INHBB	7	25175321	25184946	+	2938	protein_coding	inhibin beta B subunit [Source:NCBI gene (formerly Entrezgene);Acc:396126] && sp|P27093|INHBB_CHICK Inhibin beta B chain OS=Gallus gallus OX=9031 GN=INHBB PE=2 SV=2 && PF00019:Transforming growth factor beta like domain	-
ENSGALG00010021018	1920.47532348429	1931.87005893101	2202.08453784329	10626.6776345985	11032.9418951504	11294.2084576716	2018.14330675286	10984.6093291402	-2.44396948755088	2.41900255428485e-306	4.73673902124817e-304	F3	8	13268039	13274418	+	2130	protein_coding	coagulation factor III, tissue factor [Source:HGNC Symbol;Acc:HGNC:3541] && sp|Q9JLU8|TF_CAVPO Tissue factor OS=Cavia porcellus OX=10141 GN=F3 PE=2 SV=1 && PF01108:Tissue factor|PF09294:Interferon-alpha/beta receptor, fibronectin type III	-
ENSGALG00010021509	1246.29880090848	1176.17961493439	1286.77171739891	6162.31269929903	6233.19176208432	6047.91137998425	1236.41671108059	6147.80528045587	-2.31373682210504	2.84943679231577e-303	5.52541757795368e-301	DDIT4	6	12170821	12172140	-	1155	protein_coding	DNA damage inducible transcript 4 [Source:HGNC Symbol;Acc:HGNC:24944] && sp|Q08E62|DDIT4_BOVIN DNA damage-inducible transcript 4 protein OS=Bos taurus OX=9913 GN=DDIT4 PE=2 SV=1 && PF07809:RTP801 C-terminal region	-
ENSGALG00010010952	113.393604714585	141.815923217215	114.29504521678	1888.43507009744	1979.46639088457	1871.75945027633	123.168191049527	1913.22030375278	-3.9572090708416	1.74747037590926e-291	3.3240215064796e-289	ENSGALG00010010952	1	49205002	49211816	-	4084	protein_coding	- && sp|O43301|HS12A_HUMAN Heat shock 70 kDa protein 12A OS=Homo sapiens OX=9606 GN=HSPA12A PE=1 SV=2 && -	-
ENSGALG00010013125	52.5733985494893	63.4700635377746	50.4803116374111	1771.43525264645	1684.67380145396	1719.5919710562	55.5079245748917	1725.2336750522	-4.95867518479671	5.53526210843241e-288	1.02366472307149e-285	POU3F3	1	135076359	135079216	+	2674	protein_coding	POU class 3 homeobox 3 [Source:HGNC Symbol;Acc:HGNC:9216] && sp|P31361|PO3F3_MOUSE POU domain, class 3, transcription factor 3 OS=Mus musculus OX=10090 GN=Pou3f3 PE=2 SV=2 && -	-
ENSGALG00010022891	239.157420852579	276.689808234986	180.967154926568	2996.54904364157	3100.89387026493	2999.58900214315	232.271461338044	3032.34397201655	-3.70869780263661	3.51127195274966e-287	6.43400318461183e-285	NTM	24	1865248	2164102	+	4743	protein_coding	neurotrimin [Source:NCBI gene (formerly Entrezgene);Acc:395450] && sp|Q90773|CEPU1_CHICK Protein CEPU-1 OS=Gallus gallus OX=9031 PE=1 SV=1 && PF07679:Immunoglobulin I-set domain|PF13927:Immunoglobulin domain|PF00047:Immunoglobulin domain	ig
ENSGALG00010023666	306.162732729379	310.408279489429	258.116310447894	2639.74794744804	2525.49115275089	2682.32478076263	291.562440888901	2615.85462698718	-3.16696745906521	8.27863019402945e-285	1.50317346241228e-282	ENSGALG00010023666	10	2367448	2378934	-	7988	protein_coding	chromosome 15 open reading frame 39 [Source:HGNC Symbol;Acc:HGNC:24497] && sp|Q3TEI4|CO039_MOUSE Uncharacterized protein C15orf39 homolog OS=Mus musculus OX=10090 PE=1 SV=2 && -	-
ENSGALG00010020554	5175.90262974482	5112.31527401919	4562.27722156979	21440.9417533747	21869.355397347	22630.1883802272	4950.16504177793	21980.1618436496	-2.15082206468255	5.51827995187223e-276	9.84076834631642e-274	ZFP36L1	5	27858464	27862468	+	3578	protein_coding	ZFP36 ring finger protein like 1 [Source:NCBI gene (formerly Entrezgene);Acc:101751828] && sp|Q07352|TISB_HUMAN mRNA decay activator protein ZFP36L1 OS=Homo sapiens OX=9606 GN=ZFP36L1 PE=1 SV=1 && PF04553:Tis11B like protein, N terminus|PF00642:Zinc finger C-x8-C-x5-C-x3-H type (and similar)	zf-CCCH
ENSGALG00010022202	1351.44559800746	1563.94203436048	1107.70947989262	11563.6431148466	11697.491512561	11604.5107682382	1341.03237075352	11621.8817985486	-3.11586173201944	3.7485172819168e-275	6.62558722758622e-273	CX3CL1	11	797798	805814	+	3524	protein_coding	C-X3-C motif chemokine ligand 1 [Source:NCBI gene (formerly Entrezgene);Acc:415651] && sp|Q68Y88|CCL13_CANLF C-C motif chemokine 13 OS=Canis lupus familiaris OX=9615 GN=CCL13 PE=3 SV=1 && PF00048:Small cytokines (intecrine/chemokine), interleukin-8 like	-
ENSGALG00010019001	624.695676882167	641.64267357719	549.568675750683	3780.73790275525	3661.10109347842	3784.2958067489	605.302342070013	3742.04493432753	-2.62895240445578	4.61513770252723e-271	7.87847396004926e-269	ALDH1A3	10	17449264	17490542	+	4358	protein_coding	aldehyde dehydrogenase 1 family member A3 [Source:NCBI gene (formerly Entrezgene);Acc:395389] && sp|Q9JHW9|AL1A3_MOUSE Aldehyde dehydrogenase family 1 member A3 OS=Mus musculus OX=10090 GN=Aldh1a3 PE=1 SV=1 && PF00171:Aldehyde dehydrogenase family	Aldedh
ENSGALG00010027117	138.134027561403	188.426751127768	120.962256187759	2256.83945397206	2201.32060767255	2245.71351685651	149.174344958977	2234.62452616704	-3.90626151484393	4.78520345430484e-271	8.09956513498564e-269	RASSF5	26	2524035	2542043	+	4806	protein_coding	Ras association domain family member 5 [Source:NCBI gene (formerly Entrezgene);Acc:419844] && sp|Q5EBH1|RASF5_MOUSE Ras association domain-containing protein 5 OS=Mus musculus OX=10090 GN=Rassf5 PE=1 SV=1 && PF00788:Ras association (RalGDS/AF-6) domain|PF16517:Novel Ras effector 1 C-terminal SARAH (Sav/Rassf/Hpo) domain	RA
ENSGALG00010009024	5483.09621342615	6165.52164084913	6125.26196490925	23739.3596548706	24316.8430126885	24260.2700693892	5924.62660639485	24105.4909123161	-2.02442375287007	2.50392764272528e-264	4.00087574465217e-262	PMAIP1	Z	9998272	10001472	+	3015	protein_coding	phorbol-12-myristate-13-acetate-induced protein 1 [Source:NCBI gene (formerly Entrezgene);Acc:770077] && sp|Q13794|APR_HUMAN Phorbol-12-myristate-13-acetate-induced protein 1 OS=Homo sapiens OX=9606 GN=PMAIP1 PE=1 SV=1 && -	-
ENSGALG00010027383	432.957399819324	431.398088108312	365.744144693695	2843.77242250721	2958.05622383979	2932.95357006636	410.033210873777	2911.59407213779	-2.82925042697875	3.24490595199005e-262	5.10318949441711e-260	ASS1	17	6485724	6508229	+	2103	protein_coding	argininosuccinate synthase 1 [Source:NCBI gene (formerly Entrezgene);Acc:417185] && sp|Q5ZJ23|ASSY_CHICK Argininosuccinate synthase OS=Gallus gallus OX=9031 GN=ASS1 PE=2 SV=1 && PF00764:Arginosuccinate synthase	-
ENSGALG00010004065	112.362753762634	117.022929647772	102.865540695102	1587.71653102919	1543.86222093556	1621.13066097259	110.750408035169	1584.23647097911	-3.83956818875042	7.62252000052117e-259	1.18019063542953e-256	TIFA	4	56685953	56696260	+	6777	protein_coding	TRAF interacting protein with forkhead associated domain [Source:HGNC Symbol;Acc:HGNC:19075] && sp|Q96CG3|TIFA_HUMAN TRAF-interacting protein with FHA domain-containing protein A OS=Homo sapiens OX=9606 GN=TIFA PE=1 SV=1 && -	-
ENSGALG00010016456	153.596791840665	150.741400902215	170.49010911503	1708.58411104054	1691.76503212755	1667.87491929511	158.276100619303	1689.40802082107	-3.41476043503718	1.61093298767764e-250	2.36582092374158e-248	LAMP3	9	16071992	16087714	+	2956	protein_coding	lysosomal associated membrane protein 3 [Source:NCBI gene (formerly Entrezgene);Acc:424961] && sp|Q90617|LAMP2_CHICK Lysosome-associated membrane glycoprotein 2 OS=Gallus gallus OX=9031 GN=LAMP2 PE=2 SV=1 && PF01299:Lysosome-associated membrane glycoprotein (Lamp)	-
ENSGALG00010009219	1041.15946147028	1255.5171943566	1402.01922132583	8521.64786112072	8662.44478426508	8397.05900036294	1232.89862571757	8527.05054858291	-2.78914066381925	1.50212366577027e-249	2.18992087419194e-247	TNFRSF11B	2	135324714	135342695	-	2709	protein_coding	TNF receptor superfamily member 11b [Source:NCBI gene (formerly Entrezgene);Acc:378803] && sp|O00300|TR11B_HUMAN Tumor necrosis factor receptor superfamily member 11B OS=Homo sapiens OX=9606 GN=TNFRSF11B PE=1 SV=3 && PF00531:Death domain|PF00020:TNFR/NGFR cysteine-rich region	Death
ENSGALG00010020794	202.046786582351	253.880254151098	170.49010911503	2323.55835813833	2446.47458238804	2375.00614625923	208.80571661616	2381.6796955952	-3.51310580929357	6.75828989302335e-248	9.78140029227213e-246	STEAP3	7	28019431	28039573	-	5453	protein_coding	STEAP3 metalloreductase [Source:HGNC Symbol;Acc:HGNC:24592] && sp|Q8CI59|STEA3_MOUSE Metalloreductase STEAP3 OS=Mus musculus OX=10090 GN=Steap3 PE=1 SV=1 && PF03807:NADP oxidoreductase coenzyme F420-dependent|PF01794:Ferric reductase like transmembrane component	F420_oxidored
ENSGALG00010026553	1175.17008522388	1209.89808618883	1141.04553474752	4970.07489006701	4963.86147151197	5175.68341085973	1175.37123538674	5036.53992414624	-2.09946203231007	8.68170701789366e-246	1.24748010265029e-243	PLPP3	8	25382376	25425555	-	3664	protein_coding	phospholipid phosphatase 3 [Source:NCBI gene (formerly Entrezgene);Acc:424666] && sp|Q99JY8|PLPP3_MOUSE Phospholipid phosphatase 3 OS=Mus musculus OX=10090 GN=Plpp3 PE=1 SV=1 && PF01569:PAP2 superfamily	-
ENSGALG00010015146	2058.60935104569	2006.24903963934	1782.05024667162	8511.97845471981	8762.73504664869	8869.47437702673	1948.96954578555	8714.72929279841	-2.16115534330177	3.14811534006069e-243	4.45938352390299e-241	TNK2	9	14647344	14667063	+	4877	protein_coding	- && sp|O54967|ACK1_MOUSE Activated CDC42 kinase 1 OS=Mus musculus OX=10090 GN=Tnk2 PE=1 SV=2 && PF09027:GTPase binding|PF14604:Variant SH3 domain|PF11555:EGFR receptor inhibitor Mig-6|PF07714:Protein tyrosine kinase	Pkinase_Tyr
ENSGALG00010000225	165.967003264074	179.501273442769	151.440934912233	1773.36913392663	1852.83727171335	1678.81506485996	165.636403873025	1768.34049016665	-3.41725036074836	1.5113843968799e-242	2.1109706684533e-240	LIF	15	10865585	10871572	+	1808	protein_coding	LIF interleukin 6 family cytokine [Source:HGNC Symbol;Acc:HGNC:6596] && sp|Q27956|LIF_BOVIN Leukemia inhibitory factor OS=Bos taurus OX=9913 GN=LIF PE=2 SV=1 && PF01291:LIF / OSM family	-
ENSGALG00010024053	101.023393291176	118.01464939055	78.1016142314662	1545.17114286519	1669.47830715341	1621.13066097259	99.0465523043971	1611.92670366373	-4.02739612676161	7.57496823321744e-242	1.05065861473647e-239	ISL2	10	3372516	3375387	-	1647	protein_coding	ISL LIM homeobox 2 [Source:NCBI gene (formerly Entrezgene);Acc:396382] && sp|P53410|ISL2_CHICK Insulin gene enhancer protein ISL-2 (Fragment) OS=Gallus gallus OX=9031 GN=ISL2 PE=2 SV=1 && PF00412:LIM domain|PF00046:Homeodomain	LIM
ENSGALG00010003220	831.896718224272	859.82101698829	775.301390053823	3931.58064260942	4077.45763731341	4185.10295789734	822.339708422128	4064.71374594006	-2.30571133741795	2.16736941621409e-241	2.96499105137288e-239	SPP1	4	45233954	45237015	-	1122	protein_coding	secreted phosphoprotein 1 [Source:NCBI gene (formerly Entrezgene);Acc:395210] && sp|P23498|OSTP_CHICK Osteopontin OS=Gallus gallus OX=9031 GN=SPP1 PE=2 SV=3 && PF00865:Osteopontin	-
ENSGALG00010005585	42.2648890299816	55.5363055955528	46.6704767968517	1347.91525228665	1456.74138694576	1417.24612999138	48.157223807462	1407.3009230746	-4.86760184939794	2.05320185181928e-240	2.78970072016234e-238	ENSGALG00010005585	1	144552989	144560653	+	6299	protein_coding	- && sp|P32249|GP183_HUMAN G-protein coupled receptor 183 OS=Homo sapiens OX=9606 GN=GPR183 PE=1 SV=3 && PF00001:7 transmembrane receptor (rhodopsin family)	7tm_1
ENSGALG00010019572	598.924403083398	635.692355120524	581.952271895437	3115.48274237274	3288.30496663834	3240.27220456976	605.523010033119	3214.68663786028	-2.40856408941748	5.59834341399016e-240	7.50441026896815e-238	NFKBIE	3	29941689	29949580	+	1422	protein_coding	NFKB inhibitor epsilon [Source:HGNC Symbol;Acc:HGNC:7799] && sp|O00221|IKBE_HUMAN NF-kappa-B inhibitor epsilon OS=Homo sapiens OX=9606 GN=NFKBIE PE=1 SV=3 && PF12796:Ankyrin repeats (3 copies)	-
ENSGALG00010015698	3063.68902919769	3524.57196583204	2860.23350654991	15317.3066796793	15564.2382955735	15929.8465011031	3149.49816719322	15603.7971587853	-2.30880459233035	1.33650806831248e-235	1.76781957936458e-233	TNFAIP2	5	49644525	49661779	+	3938	protein_coding	TNF alpha induced protein 2 [Source:HGNC Symbol;Acc:HGNC:11895] && sp|Q61333|TNAP2_MOUSE Tumor necrosis factor alpha-induced protein 2 OS=Mus musculus OX=10090 GN=Tnfaip2 PE=1 SV=2 && PF06046:Exocyst complex component Sec6	-
ENSGALG00010028467	38.1414852221785	33.7184712544427	41.9081832461526	1383.69205597002	1403.05064041716	1353.59437397773	37.9227132409246	1380.1123567883	-5.18390499793736	5.90475090565947e-234	7.70820848619194e-232	ENSGALG00010028467	28	3094269	3097676	+	2743	protein_coding	- && sp|Q13477|MADCA_HUMAN Mucosal addressin cell adhesion molecule 1 OS=Homo sapiens OX=9606 GN=MADCAM1 PE=1 SV=2 && PF03921:Intercellular adhesion molecule (ICAM), N-terminal domain	-
ENSGALG00010003159	1536.9987693586	1584.76814895881	1429.64052391989	6094.62685449267	6274.72611317248	6212.01356345694	1517.1358140791	6193.78884370736	-2.02974263798962	1.65169305281459e-233	2.14216008726401e-231	TAP2	16	2221654	2225169	+	2571	protein_coding	transporter 2, ATP binding cassette subfamily B [Source:NCBI gene (formerly Entrezgene);Acc:427728] && sp|P36372|TAP2_RAT Antigen peptide transporter 2 OS=Rattus norvegicus OX=10116 GN=Tap2 PE=1 SV=1 && PF00005:ABC transporter|PF00664:ABC transporter transmembrane region	ABC_tran
ENSGALG00010005476	1970.98702012987	2013.19107783879	1923.96659448246	7039.32785986144	7122.634695143	6999.70404412583	1969.38156415037	7053.88886637675	-1.84076151488926	6.62247553023715e-233	8.53359379131785e-231	NFKB1	4	60304565	60362172	+	3948	protein_coding	nuclear factor kappa B subunit 1 [Source:NCBI gene (formerly Entrezgene);Acc:396033] && sp|Q04861|NFKB1_CHICK Nuclear factor NF-kappa-B p105 subunit OS=Gallus gallus OX=9031 GN=NFKB1 PE=2 SV=2 && PF00554:Rel homology DNA-binding domain|PF16179:Rel homology dimerisation domain|PF00531:Death domain|PF12796:Ankyrin repeats (3 copies)	RHD
ENSGALG00010011431	1001.98712529615	1119.65158959605	1170.57175476185	5125.75233312163	5184.70265534659	5113.0262135338	1097.40348988469	5141.16040066734	-2.22729069752442	5.90365014405978e-231	7.55856437995552e-229	DRAM1	1	55537528	55553135	-	2681	protein_coding	DNA damage regulated autophagy modulator 1 [Source:HGNC Symbol;Acc:HGNC:25645] && sp|Q9DC58|DRAM1_MOUSE DNA damage-regulated autophagy modulator protein 1 OS=Mus musculus OX=10090 GN=Dram1 PE=2 SV=2 && PF10277:Frag1/DRAM/Sfk1 family	-
ENSGALG00010022134	125.763816137994	120.989808618883	144.773723941254	1491.98940766019	1478.01507896652	1531.6203790784	130.50911623271	1500.54162190171	-3.521492157001	3.24413439764673e-230	4.12707619899351e-228	CH25H	6	20092155	20097059	-	4100	protein_coding	cholesterol 25-hydroxylase [Source:NCBI gene (formerly Entrezgene);Acc:423788] && sp|Q5PRC0|CH25H_DANRE Cholesterol 25-hydroxylase-like protein OS=Danio rerio OX=7955 GN=ch25h PE=2 SV=1 && PF04116:Fatty acid hydroxylase superfamily	-
ENSGALG00010013312	184.522320399188	239.004458009432	218.113044622021	1860.39379153481	1951.10146819022	2022.93237080874	213.879941010214	1944.80921017792	-3.18320319263076	7.79827900665923e-227	9.61450781481512e-225	PDCD1LG2	Z	28103393	28114345	+	1659	protein_coding	- && sp|Q9EP73|PD1L1_MOUSE Programmed cell death 1 ligand 1 OS=Mus musculus OX=10090 GN=Cd274 PE=1 SV=1 && PF07686:Immunoglobulin V-set domain	V-set
ENSGALG00010010351	3663.64428323304	3971.8375698248	3954.60856450058	13225.8140751627	13078.255428004	13223.6523118353	3863.36347251947	13175.9072716674	-1.76981665336244	6.84000760528334e-226	8.38131729449842e-224	NAMPTP1	1	14420710	14450363	-	5090	protein_coding	nicotinamide phosphoribosyltransferase pseudo 1 [Source:NCBI gene (formerly Entrezgene);Acc:417707] && sp|Q52I78|NAMPT_PIG Nicotinamide phosphoribosyltransferase OS=Sus scrofa OX=9823 GN=NAMPT PE=2 SV=2 && PF04095:Nicotinate phosphoribosyltransferase (NAPRTase) family	-
ENSGALG00010017676	1037.03605766248	1235.68279950105	1336.29957032618	6822.73315648109	6773.13832623042	7094.18711945859	1203.00614249657	6896.68620072336	-2.5184500989619	1.1837061203228e-224	1.43285832370953e-222	SPON2	4	84385433	84409204	+	2823	protein_coding	spondin 2 [Source:HGNC Symbol;Acc:HGNC:11253] && sp|Q9WV75|SPON2_RAT Spondin-2 OS=Rattus norvegicus OX=10116 GN=Spon2 PE=2 SV=1 && PF06468:Spondin_N	-
ENSGALG00010020999	9978.63721488347	12831.861751801	12621.0303680629	65341.9806947797	65677.9654658236	65765.1932250384	11810.5097782491	65595.0464618806	-2.47343382869706	4.11751024745888e-223	4.92449294446086e-221	IFIH1	7	20667301	20695320	+	5197	protein_coding	interferon induced with helicase C domain 1 [Source:NCBI gene (formerly Entrezgene);Acc:424185] && sp|Q9BYX4|IFIH1_HUMAN Interferon-induced helicase C domain-containing protein 1 OS=Homo sapiens OX=9606 GN=IFIH1 PE=1 SV=3 && PF16739:Caspase recruitment domain|PF04851:Type III restriction enzyme, res subunit|PF11648:C-terminal domain of RIG-I|PF18119:RIG-I receptor C-terminal domain|PF00271:Helica…	Helicase_C
ENSGALG00010016458	1038.06690861443	1226.75732181605	864.832508806967	7487.02137622351	7612.94264457398	7639.20528032545	1043.21891307915	7579.72310037431	-2.86158476649757	7.70735120329311e-223	9.1630312847246e-221	ZC3H12A	23	4129510	4139484	-	4299	protein_coding	zinc finger CCCH-type containing 12A [Source:HGNC Symbol;Acc:HGNC:26259] && sp|Q5D1E8|ZC12A_HUMAN Endoribonuclease ZC3H12A OS=Homo sapiens OX=9606 GN=ZC3H12A PE=1 SV=1 && PF11977:Zc3h12a-like Ribonuclease NYN domain|PF18561:Endoribonuclease Regnase 1/ ZC3H12 C-terminal domain|PF18039:UBA-like domain	-
ENSGALG00010027410	2437.96250136357	2424.75477109154	2462.10576571146	7903.77279210266	7981.68663960058	7966.4150885831	2441.60767938886	7950.62484009545	-1.70319535579151	2.60363194996027e-218	3.02339191491607e-216	ALAS1	12	3121084	3128269	+	2428	protein_coding	5'-aminolevulinate synthase 1 [Source:NCBI gene (formerly Entrezgene);Acc:552895] && sp|P07997|HEM1_CHICK 5-aminolevulinate synthase, nonspecific, mitochondrial OS=Gallus gallus OX=9031 GN=ALAS1 PE=2 SV=2 && PF09029:5-aminolevulinate synthase presequence|PF00155:Aminotransferase class I and II	Aminotran_1_2
ENSGALG00010029487	1109.19562429903	1242.62483770049	988.652141125145	5840.32146614878	5941.43827151382	5722.69068910202	1113.49086770822	5834.81680892154	-2.39000092915269	2.09919581566266e-217	2.42353977030233e-215	CDC42EP4	18	9636352	9644357	-	5646	protein_coding	CDC42 effector protein 4 [Source:HGNC Symbol;Acc:HGNC:17147] && sp|Q9H3Q1|BORG4_HUMAN Cdc42 effector protein 4 OS=Homo sapiens OX=9606 GN=CDC42EP4 PE=1 SV=1 && PF00786:P21-Rho-binding domain|PF14957:Cdc42 effector	PBD
ENSGALG00010004471	243.280824660382	237.021018523877	286.690071752089	2104.0628328377	1928.81474321608	1990.11193411421	255.663971645449	2007.663170056	-2.97174693325602	2.22651981425074e-217	2.55576323276035e-215	C1H3ORF52	1	88866617	88885787	+	3560	protein_coding	chromosome 1 open reading frame, human C3orf52 [Source:NCBI gene (formerly Entrezgene);Acc:418422] && sp|Q5BVD1|TTMP_HUMAN TPA-induced transmembrane protein OS=Homo sapiens OX=9606 GN=TTMP PE=1 SV=2 && -	-
ENSGALG00010028459	2651.34864841738	2672.68470678598	2544.96967349363	8571.92877440545	8765.7741455088	8614.86735297214	2623.00100956566	8650.8567576288	-1.72173789869885	1.91423560890117e-215	2.18474444666189e-213	MCL1	25	2255543	2261271	+	2974	protein_coding	BCL2 family apoptosis regulator [Source:NCBI gene (formerly Entrezgene);Acc:395674] && sp|Q7YRZ9|MCL1_FELCA Induced myeloid leukemia cell differentiation protein Mcl-1 homolog OS=Felis catus OX=9685 GN=MCL1 PE=2 SV=1 && -	-
ENSGALG00010023963	1040.12861051833	1005.60381917662	1034.37015921186	4065.98539158205	4332.74194156259	4189.08119264819	1026.70086296893	4195.93617526428	-2.03094329612469	3.29374339597469e-214	3.73783732089786e-212	ENSGALG00010023963	5	8651989	8654562	-	2485	lncRNA	- && - && -	-
ENSGALG00010029560	476.253139801256	439.331846050533	391.460529867471	2534.35141767814	2703.78495254397	2657.46081356979	435.681838573087	2631.86572793063	-2.59607514596731	8.50986242552577e-211	9.39046863121692e-209	ENSGALG00010029560	19	896465	902121	+	2168	protein_coding	- && sp|Q5NCC9|TRI58_MOUSE E3 ubiquitin-protein ligase TRIM58 OS=Mus musculus OX=10090 GN=Trim58 PE=2 SV=1 && PF00643:B-box zinc finger|PF15227:zinc finger of C3HC4-type, RING|PF00622:SPRY domain	SPRY
ENSGALG00010015889	843.236078695731	884.614010557733	781.968601024802	3760.43214931334	3689.46601617278	3838.99653457313	836.606230092755	3762.96490001975	-2.16968068689619	1.19863398436122e-210	1.31540200932125e-208	SH3BP5	2	41356423	41399003	+	2731	protein_coding	SH3 domain binding protein 5 [Source:NCBI gene (formerly Entrezgene);Acc:420682] && sp|Q91Y80|3BP5_RAT SH3 domain-binding protein 5 OS=Rattus norvegicus OX=10116 GN=Sh3bp5 PE=1 SV=2 && PF05276:SH3 domain-binding protein 5 (SH3BP5)	-
ENSGALG00010003330	128.856368993846	157.683439101659	92.3884948835636	1671.84036671709	1715.06479005506	1734.5103513719	126.309434326356	1707.13850271468	-3.75960520618171	4.36923394980544e-210	4.74275596084044e-208	HEY1	2	120347213	120349577	-	1191	protein_coding	hes related family bHLH transcription factor with YRPW motif 1 [Source:HGNC Symbol;Acc:HGNC:4880] && sp|Q9Y5J3|HEY1_HUMAN Hairy/enhancer-of-split related with YRPW motif protein 1 OS=Homo sapiens OX=9606 GN=HEY1 PE=1 SV=1 && PF07527:Hairy Orange|PF00010:Helix-loop-helix DNA-binding domain	HLH
ENSGALG00010000443	1150.42966237706	1137.50254496605	968.650508212208	5050.33096319455	5127.97280995788	5017.54857951333	1085.52757185177	5065.28411755525	-2.22294887635286	1.13719533246072e-208	1.22774066893178e-206	TBX3	15	12213494	12225406	+	3850	protein_coding	T-box 3 [Source:NCBI gene (formerly Entrezgene);Acc:374202] && sp|Q7TST9|TBX3_RAT T-box transcription factor TBX3 OS=Rattus norvegicus OX=10116 GN=Tbx3 PE=1 SV=1 && -	-
ENSGALG00010027734	1105.07222049123	1077.99936039939	911.502985603819	4971.0418307071	5269.79742342965	5138.88473941434	1031.52485549815	5126.57466451703	-2.31395602313603	1.17821567751641e-208	1.26518826489437e-206	CSF1	26	1323460	1330072	+	3568	protein_coding	colony stimulating factor 1 [Source:NCBI gene (formerly Entrezgene);Acc:100499189] && - && PF05337:Macrophage colony stimulating factor-1 (CSF-1)	-
ENSGALG00010001499	1519.47430317544	1705.75795757769	1775.38303570065	6779.220827677	6844.0506329663	6908.20464485621	1666.87176548459	6843.82536849984	-2.03714262912829	2.09142101894519e-207	2.23379422520814e-205	TIPARP	9	22557572	22591223	-	3912	protein_coding	TCDD inducible poly(ADP-ribose) polymerase [Source:HGNC Symbol;Acc:HGNC:23696] && sp|Q8C1B2|PARPT_MOUSE Protein mono-ADP-ribosyltransferase TIPARP OS=Mus musculus OX=10090 GN=Tiparp PE=2 SV=1 && PF02825:WWE domain|PF00644:Poly(ADP-ribose) polymerase catalytic domain	WWE
ENSGALG00010012415	934.981813419349	1043.28916940217	993.414434675844	4049.54740070051	4159.51330653636	4079.67973699974	990.561805832454	4096.24681474554	-2.04765211412899	3.63006998043777e-205	3.85656317655764e-203	BID	1	61896899	61917134	-	6094	protein_coding	BH3 interacting domain death agonist [Source:NCBI gene (formerly Entrezgene);Acc:395236] && sp|Q8JGM8|BID_CHICK BH3-interacting domain death agonist OS=Gallus gallus OX=9031 GN=BID PE=2 SV=2 && -	-
ENSGALG00010016930	533.980793110499	657.510189461634	560.998180272361	3331.110505113	3769.49561948899	3801.20330444003	584.163054281498	3633.93647634734	-2.63676854827104	9.15587486298504e-205	9.6756766475344e-203	C10H15ORF48	10	10690293	10693902	+	920	protein_coding	chromosome 10 open reading frame, human C15orf48 [Source:NCBI gene (formerly Entrezgene);Acc:415442] && sp|Q9C002|NMES1_HUMAN Normal mucosa of esophagus-specific gene 1 protein OS=Homo sapiens OX=9606 GN=NMES1 PE=1 SV=1 && -	-
ENSGALG00010004987	141.226580417256	151.733120644992	149.536017491954	1351.78301484702	1377.72481658292	1341.65966972517	147.4985728514	1357.05583371837	-3.20103529028205	3.14348638057995e-202	3.27004445204809e-200	MAP3K8	2	14924563	14942744	+	3065	protein_coding	mitogen-activated protein kinase kinase kinase 8 [Source:HGNC Symbol;Acc:HGNC:6860] && sp|P41279|M3K8_HUMAN Mitogen-activated protein kinase kinase kinase 8 OS=Homo sapiens OX=9606 GN=MAP3K8 PE=1 SV=2 && PF00069:Protein kinase domain	Pkinase
ENSGALG00010001585	2363.74123282312	2327.56623629933	2490.67952701566	8094.26009820056	7794.27554322717	7979.34435152338	2393.99566537937	7955.95999765037	-1.73247168044969	4.92389838134419e-201	5.09559701402008e-199	ENSGALG00010001585	2	33660973	33686538	+	3061	protein_coding	- && sp|Q80XD1|CHIO_MOUSE Beta-chimaerin OS=Mus musculus OX=10090 GN=Chn2 PE=1 SV=2 && PF00620:RhoGAP domain|PF00130:Phorbol esters/diacylglycerol binding domain (C1 domain)	RhoGAP
ENSGALG00010005621	3255.42730626054	3162.59425971817	2821.18269943418	11545.2712426848	11161.5970802284	11531.9079840351	3079.73475513763	11412.9254356494	-1.89009173885922	1.4600724985946e-197	1.50319732033144e-195	CDH2	2	104411908	104526763	-	5129	protein_coding	cadherin 2 [Source:NCBI gene (formerly Entrezgene);Acc:414745] && sp|P10288|CADH2_CHICK Cadherin-2 OS=Gallus gallus OX=9031 GN=CDH2 PE=1 SV=1 && PF00028:Cadherin domain|PF08758:Cadherin prodomain like|PF01049:Cadherin cytoplasmic region	Cadherin
ENSGALG00010008227	782.415872530635	816.18534830607	841.973499763611	3449.07726320409	3723.90913658735	3855.90403226426	813.524906866772	3676.29681068523	-2.1755217961141	3.44157983374485e-197	3.52506020612235e-195	DUSP1	13	8662754	8667151	-	3660	protein_coding	dual specificity phosphatase 1 [Source:NCBI gene (formerly Entrezgene);Acc:374192] && sp|P28562|DUS1_HUMAN Dual specificity protein phosphatase 1 OS=Homo sapiens OX=9606 GN=DUSP1 PE=1 SV=3 && PF00782:Dual specificity phosphatase, catalytic domain|PF00581:Rhodanese-like domain	DSPc
ENSGALG00010017804	403.062722212752	395.696177368313	366.696603403835	2144.67433972152	2121.29100435634	2081.61133338383	388.485167661633	2115.85889248723	-2.44611221254442	3.52604693710406e-197	3.5931497691214e-195	DUSP5	6	26767274	26776586	+	2492	protein_coding	dual specificity phosphatase 5 [Source:HGNC Symbol;Acc:HGNC:3071] && sp|Q16690|DUS5_HUMAN Dual specificity protein phosphatase 5 OS=Homo sapiens OX=9606 GN=DUSP5 PE=1 SV=2 && PF00782:Dual specificity phosphatase, catalytic domain	DSPc
ENSGALG00010012858	47.4191437897355	43.63566868222	21.9065503332161	1248.3203663573	1147.76633616797	1289.94261796408	37.6537876017239	1228.67644016312	-5.03864398046341	3.86143413647443e-197	3.91494538110679e-195	ENSGALG00010012858	13	7413088	7428605	-	15518	lncRNA	- && - && -	-
ENSGALG00010010253	504.086115503927	547.429298013306	528.614584127606	2471.50027607223	2528.530251611	2473.46745634284	526.709999214946	2491.16599467536	-2.24137297822875	5.61411218400076e-194	5.57863993288792e-192	IL10RB	1	105345527	105356516	+	2568	protein_coding	interleukin 10 receptor subunit beta [Source:NCBI gene (formerly Entrezgene);Acc:395663] && sp|Q61190|I10R2_MOUSE Interleukin-10 receptor subunit beta OS=Mus musculus OX=10090 GN=Il10rb PE=1 SV=1 && -	-
ENSGALG00010001180	331.934006528148	328.259234859428	290.499906592649	2031.54228483089	1872.08489782737	1967.2370842968	316.897715993408	1956.95475565169	-2.62774063941546	9.33439011991675e-192	9.18402826921661e-190	SPIRE1	2	96643547	96766421	+	3460	protein_coding	spire type actin nucleation factor 1 [Source:HGNC Symbol;Acc:HGNC:30622] && sp|Q08AE8|SPIR1_HUMAN Protein spire homolog 1 OS=Homo sapiens OX=9606 GN=SPIRE1 PE=1 SV=3 && PF16474:Kinase non-catalytic C-lobe domain	-
ENSGALG00010023005	2687.42843173566	2949.37451502096	2786.89418586915	9108.58082965587	9607.60452975909	9675.06691407446	2807.89904420859	9463.75075782981	-1.75280518756379	3.72846052634601e-191	3.63261180940044e-189	IRF7	5	15442101	15446251	+	2774	protein_coding	interferon regulatory factor 7 [Source:NCBI gene (formerly Entrezgene);Acc:396330] && sp|Q90643|IRF3_CHICK Interferon regulatory factor 3 OS=Gallus gallus OX=9031 GN=IRF3 PE=2 SV=1 && -	-
ENSGALG00010027912	1344.22964134381	1508.40572876492	1348.681533558	5230.18192225145	5507.86016747155	5440.23602179146	1400.43896788891	5392.75937050482	-1.94509754777649	1.40151655158866e-188	1.33297571832763e-186	RGS3	17	2040100	2053629	-	3437	protein_coding	regulator of G-protein signaling 3 [Source:NCBI gene (formerly Entrezgene);Acc:395110] && sp|P49796|RGS3_HUMAN Regulator of G-protein signaling 3 OS=Homo sapiens OX=9606 GN=RGS3 PE=1 SV=2 && -	-
ENSGALG00010023437	415.432933636161	459.166240906088	408.604786649988	2214.29406580806	2380.62744041901	2237.7570473548	427.734653730745	2277.55951786062	-2.41274532860502	5.61642325155009e-188	5.31643704280616e-186	KCNJ5	24	1122408	1167758	+	2317	protein_coding	potassium inwardly rectifying channel subfamily J member 5 [Source:HGNC Symbol;Acc:HGNC:6266] && sp|O02670|KCNJ5_PIG G protein-activated inward rectifier potassium channel 4 OS=Sus scrofa OX=9823 GN=KCNJ5 PE=2 SV=1 && PF17655:Inward rectifier potassium channel C-terminal domain|PF01007:Inward rectifier potassium channel transmembrane domain	-
ENSGALG00010020304	2744.12523409295	2794.66623514764	2575.4483522181	8540.01973328245	8777.93054094924	8961.96833498407	2704.7466071529	8759.97286973858	-1.69558623176531	1.7813218571326e-187	1.67822365342025e-185	ZFP36L2	3	24667496	24671100	-	3461	protein_coding	ZFP36 ring finger protein like 2 [Source:NCBI gene (formerly Entrezgene);Acc:107052930] && sp|P47974|TISD_HUMAN mRNA decay activator protein ZFP36L2 OS=Homo sapiens OX=9606 GN=ZFP36L2 PE=1 SV=3 && PF00642:Zinc finger C-x8-C-x5-C-x3-H type (and similar)|PF04553:Tis11B like protein, N terminus	zf-CCCH
ENSGALG00010021094	832.927569176223	777.508278337739	828.639077821653	3212.17680638183	3385.55613016184	3382.49409691275	813.024975111872	3326.74234448547	-2.03270497175963	1.85020027327706e-187	1.73493192761328e-185	ADM	5	8655517	8656667	-	320	protein_coding	- && sp|O77559|ADML_CANLF Pro-adrenomedullin OS=Canis lupus familiaris OX=9615 GN=ADM PE=2 SV=2 && PF00214:Calcitonin / CGRP / IAPP family	-
ENSGALG00010003133	4258.44528250864	4151.33884326757	4167.00685686176	11841.1550785526	11712.6870068615	11800.4388297177	4192.26366087932	11784.7603050439	-1.49117662264708	1.89735613674631e-187	1.77083617379598e-185	SAT1	1	118428887	118431715	-	991	protein_coding	spermidine/spermine N1-acetyltransferase 1 [Source:NCBI gene (formerly Entrezgene);Acc:374006] && sp|Q8AXL1|SAT1_CHICK Diamine acetyltransferase 1 OS=Gallus gallus OX=9031 GN=SAT1 PE=2 SV=1 && PF00583:Acetyltransferase (GNAT) family	Acetyltransf_1
ENSGALG00010021090	1163.83072475242	1077.99936039939	1004.84393919752	4267.10904472095	4467.47532436078	4438.71542326422	1082.22467478311	4391.09993078198	-2.02120965913509	6.37105416760526e-185	5.89116041155463e-183	ADM	5	8654784	8655750	-	318	protein_coding	adrenomedullin [Source:HGNC Symbol;Acc:HGNC:259] && sp|P53366|ADML_PIG Pro-adrenomedullin OS=Sus scrofa OX=9823 GN=ADM PE=1 SV=1 && PF00214:Calcitonin / CGRP / IAPP family	-
ENSGALG00010009506	441.20420743493	529.578342643307	600.048987388094	3223.78009406292	3134.32395772613	3153.74559873871	523.610512488777	3170.61655017592	-2.5965612348387	1.39218572099172e-184	1.28138826752846e-182	HAS2	2	136351938	136419542	-	3960	protein_coding	hyaluronan synthase 2 [Source:NCBI gene (formerly Entrezgene);Acc:395594] && sp|O57424|HYAS2_CHICK Hyaluronan synthase 2 OS=Gallus gallus OX=9031 GN=HAS2 PE=2 SV=2 && PF13641:Glycosyltransferase like family 2	-
ENSGALG00010007632	104.115946147028	102.147133506106	96.198329724123	1126.48584570585	1306.81250984703	1172.58469281392	100.820469792419	1201.96101612227	-3.57627491021535	5.72035797447769e-184	5.24094999193775e-182	ENSGALG00010007632	1	1555556	1557316	+	1160	lncRNA	- && - && -	-
ENSGALG00010008416	966.938192929823	1097.83375525494	1089.61276439997	4194.58849671414	4293.23365638117	4125.42943663455	1051.46157086158	4204.41719657662	-1.99894544916664	1.22455470874739e-183	1.11172869080962e-181	MSX2	13	9409558	9415628	+	2577	protein_coding	msh homeobox 2 [Source:NCBI gene (formerly Entrezgene);Acc:395245] && sp|P28362|MSX2_CHICK Homeobox protein MSX-2 OS=Gallus gallus OX=9031 GN=MSX2 PE=2 SV=2 && PF00046:Homeodomain	Homeobox
ENSGALG00010023872	22.678720942917	31.7350317688873	11.429504521678	1164.19653066939	1255.14782922517	1272.04056158524	21.9477524111607	1230.46164049327	-5.81776331781326	2.65146173018254e-183	2.39627353560796e-181	CCL20	9	9206095	9208357	+	1000	protein_coding	C-C motif chemokine ligand 20 [Source:NCBI gene (formerly Entrezgene);Acc:395082] && sp|Q8SQB1|CCL20_BOVIN C-C motif chemokine 20 OS=Bos taurus OX=9913 GN=CCL20 PE=3 SV=1 && PF00048:Small cytokines (intecrine/chemokine), interleukin-8 like	-
ENSGALG00010029371	1460.71579891424	1563.94203436048	1350.58645097828	5465.14849779352	5514.95139814514	5496.92586699111	1458.41476141767	5492.34192097659	-1.91330251586559	2.67026090726699e-183	2.40239284238034e-181	AUTS2	19	1848248	2509806	-	5426	protein_coding	activator of transcription and developmental regulator AUTS2 [Source:HGNC Symbol;Acc:HGNC:14262] && sp|Q8WXX7|AUTS2_HUMAN Autism susceptibility gene 2 protein OS=Homo sapiens OX=9606 GN=AUTS2 PE=1 SV=1 && PF15336:Autism susceptibility gene 2 protein	-
ENSGALG00010014873	72.159566636554	91.238216335551	74.2917793909068	1078.13881370131	1127.50567710058	1051.2485329129	79.2298541210039	1085.63100790493	-3.77598983265562	6.95935374028451e-183	6.17774098909789e-181	FAM26F	3	63546020	63549195	-	1985	protein_coding	calcium homeostasis modulator family member 6 [Source:HGNC Symbol;Acc:HGNC:33391] && sp|Q5R3K3|CAHM6_HUMAN Calcium homeostasis modulator protein 6 OS=Homo sapiens OX=9606 GN=CALHM6 PE=1 SV=1 && PF14798:Calcium homeostasis modulator	-
ENSGALG00010003812	129.887219945797	138.840763988882	108.580292955941	1200.94027499284	1303.77341098692	1270.05144420982	125.769425630207	1258.25504339653	-3.32440936146155	8.23025740286954e-182	7.24153881530896e-180	BG8	16	2011680	2017720	+	1328	protein_coding	MHC B-G antigen [Source:NCBI gene (formerly Entrezgene);Acc:417035] && sp|O00481|BT3A1_HUMAN Butyrophilin subfamily 3 member A1 OS=Homo sapiens OX=9606 GN=BTN3A1 PE=1 SV=3 && PF07686:Immunoglobulin V-set domain	V-set
ENSGALG00010007429	399.970169356899	448.257323735533	451.46542860628	2161.11233060307	2200.30757471919	2174.10529134116	433.230973899571	2178.5083988878	-2.32919853435272	8.76095178301063e-182	7.67467061237155e-180	C21orf91	1	99511594	99528618	-	2103	protein_coding	C21orf91 homolog [Source:NCBI gene (formerly Entrezgene);Acc:395489] && sp|Q9I8W6|EURL_CHICK Protein EURL OS=Gallus gallus OX=9031 GN=EURL PE=2 SV=1 && PF06937:EURL protein	-
ENSGALG00010007208	14.4319133273108	12.8923566561105	11.429504521678	1775.30301520681	1683.66076850059	1638.03815866372	12.9179248350331	1699.00064745704	-7.04342404324407	1.33177742491713e-181	1.15650393512477e-179	ENSGALG00010007208	1	89048796	89231269	+	14961	lncRNA	- && sp|Q86UP8|GTD2A_HUMAN General transcription factor II-I repeat domain-containing protein 2A OS=Homo sapiens OX=9606 GN=GTF2IRD2 PE=1 SV=3 && -	-
ENSGALG00010009749	4348.12931532835	4409.18597638978	4520.36903832364	12729.7735267961	12249.5944721475	12562.270784506	4425.89477668059	12513.8795944832	-1.49942435495925	3.78374118746126e-181	3.25744235936051e-179	NDRG1	2	140960629	140990419	-	3001	protein_coding	N-myc downstream regulated 1 [Source:HGNC Symbol;Acc:HGNC:7679] && sp|Q4R4Q3|NDRG1_MACFA Protein NDRG1 OS=Macaca fascicularis OX=9541 GN=Ndrg1 PE=2 SV=1 && PF03096:Ndr family	Ndr
ENSGALG00010027364	299.977627017674	328.259234859428	233.352383984259	2089.55872323634	2131.42133389004	2275.55027748791	287.19641528712	2165.5101115381	-2.91629533895928	4.20866937028034e-181	3.60771473530512e-179	FSTL3	28	3172354	3180890	+	2279	protein_coding	follistatin like 3 [Source:HGNC Symbol;Acc:HGNC:3973] && sp|Q1LZB9|FSTL3_BOVIN Follistatin-related protein 3 OS=Bos taurus OX=9913 GN=FSTL3 PE=2 SV=1 && PF07648:Kazal-type serine protease inhibitor domain	-
ENSGALG00010005282	262.866992747447	295.532483347763	218.113044622021	1866.19543537535	1816.36808539203	1830.98254408009	258.837506905744	1837.84868828249	-2.829401775531	8.45477178855273e-180	7.21654516806682e-178	FLT1	1	175670034	175771469	+	4711	protein_coding	fms related receptor tyrosine kinase 1 [Source:NCBI gene (formerly Entrezgene);Acc:374100] && sp|Q8QHL3|VGFR1_CHICK Vascular endothelial growth factor receptor 1 OS=Gallus gallus OX=9031 GN=FLT1 PE=2 SV=1 && PF07679:Immunoglobulin I-set domain|PF13927:Immunoglobulin domain|PF00047:Immunoglobulin domain|PF17988:VEGFR-2 Transmembrane domain|PF07714:Protein tyrosine kinase	Pkinase_Tyr
ENSGALG00010004085	1933.87638585965	2039.96751089379	1836.34039314959	6830.46868160181	6494.55426405373	6548.17439990402	1936.72809663434	6624.39911518652	-1.77436962846096	9.24926090535497e-180	7.86108459841085e-178	RB1CC1	2	109619008	109692615	-	5781	protein_coding	RB1 inducible coiled-coil 1 [Source:HGNC Symbol;Acc:HGNC:15574] && sp|Q9ESK9|RBCC1_MOUSE RB1-inducible coiled-coil protein 1 OS=Mus musculus OX=10090 GN=Rb1cc1 PE=1 SV=3 && PF10377:Autophagy-related protein 11	-
ENSGALG00010026291	1567.92429791712	1656.17197043881	1342.96678129716	6450.46101004611	6810.6205455051	6973.84551824529	1522.35434988436	6744.9756912655	-2.14790820543813	1.68574673000708e-179	1.42667031518777e-177	SERPING1	5	16557683	16561130	-	2397	protein_coding	serpin family G member 1 [Source:HGNC Symbol;Acc:HGNC:1228] && sp|Q61247|A2AP_MOUSE Alpha-2-antiplasmin OS=Mus musculus OX=10090 GN=Serpinf2 PE=1 SV=1 && PF00079:Serpin (serine protease inhibitor)	Serpin
ENSGALG00010019285	42.2648890299816	52.5611463672196	65.7196509996484	1090.70904202249	993.785327255765	1025.39000703236	53.5152287989498	1036.62812543687	-4.26977223679156	4.72564168992943e-179	3.96576644844372e-177	BATF3	3	21506844	21511672	+	1907	protein_coding	basic leucine zipper ATF-like transcription factor 3 [Source:HGNC Symbol;Acc:HGNC:28915] && - && PF00170:bZIP transcription factor	bZIP_1
ENSGALG00010024608	202.046786582351	303.466241289985	220.017962042301	2164.98009316343	2033.15713741317	2178.08352609201	241.843663304879	2125.40691888954	-3.13511841642367	1.37261552301816e-178	1.14708158331555e-176	DENND2D	26	1066440	1075689	+	3375	protein_coding	DENN domain containing 2D [Source:HGNC Symbol;Acc:HGNC:26192] && sp|Q9H6A0|DEN2D_HUMAN DENN domain-containing protein 2D OS=Homo sapiens OX=9606 GN=DENND2D PE=1 SV=2 && -	-
ENSGALG00010007911	14459.7463030135	15566.0330826392	16887.0929307792	51936.3156605601	56021.7353543028	56224.3917338053	15637.6241054773	54727.4809162227	-1.80717483399876	1.27422274310832e-177	1.0604187853376e-175	IFI6	2	89340072	89344626	+	1636	protein_coding	interferon alpha inducible protein 6 [Source:NCBI gene (formerly Entrezgene);Acc:403120] && - && PF06140:Interferon-induced 6-16 family	-
ENSGALG00010018540	2968.85074161822	3216.14712582817	3043.10557889676	9346.44822711822	9975.33549183233	9947.57599450789	3076.03448211438	9756.45323781948	-1.6651962834366	1.38533060559455e-176	1.1480999247112e-174	TNFSF10	9	18994198	19054629	+	3873	protein_coding	tumor necrosis factor superfamily member 10 [Source:NCBI gene (formerly Entrezgene);Acc:378894] && sp|P50591|TNF10_HUMAN Tumor necrosis factor ligand superfamily member 10 OS=Homo sapiens OX=9606 GN=TNFSF10 PE=1 SV=1 && PF00229:TNF(Tumour Necrosis Factor) family	-
ENSGALG00010019269	1104.04136953928	1250.55859564271	1242.95861673248	4511.74502666394	4796.71103420596	4887.26139142289	1199.18619397149	4731.90581743093	-1.97984505828105	5.95312754613105e-176	4.91329820160642e-174	SOCS1	14	8952641	8955779	+	2610	protein_coding	suppressor of cytokine signaling 1 [Source:NCBI gene (formerly Entrezgene);Acc:416630] && sp|O15524|SOCS1_HUMAN Suppressor of cytokine signaling 1 OS=Homo sapiens OX=9606 GN=SOCS1 PE=1 SV=1 && PF07525:SOCS box|PF00017:SH2 domain	SH2
ENSGALG00010015161	4017.22615975216	4724.5528545931	4840.39516493062	16854.7422974237	17132.4133073899	16831.911230859	4527.39139309196	16939.6889452242	-1.90343048815302	1.02180228758774e-172	8.32998248571018e-171	GFPT2	13	13521291	13602622	+	3330	protein_coding	glutamine-fructose-6-phosphate transaminase 2 [Source:HGNC Symbol;Acc:HGNC:4242] && sp|Q08DQ2|GFPT2_BOVIN Glutamine--fructose-6-phosphate aminotransferase [isomerizing] 2 OS=Bos taurus OX=9913 GN=GFPT2 PE=2 SV=1 && PF13522:Glutamine amidotransferase domain|PF01380:SIS domain	SIS
ENSGALG00010000621	247.404228468185	228.095540838877	276.213025940551	1584.81570910891	1634.02215378547	1573.39184396236	250.570931749205	1597.40990228558	-2.67133667720646	1.33948379252193e-172	1.08754104829433e-170	UPP1	2	79554809	79578000	+	4979	protein_coding	uridine phosphorylase 1 [Source:HGNC Symbol;Acc:HGNC:12576] && sp|P52624|UPP1_MOUSE Uridine phosphorylase 1 OS=Mus musculus OX=10090 GN=Upp1 PE=1 SV=2 && -	-
ENSGALG00010021000	2078.19551913275	2604.25604453431	1888.72562220729	11590.7174527691	11813.9903021985	11880.9980834224	2190.39239529145	11761.90194613	-2.42498908795889	5.05296853747686e-170	4.03691762396101e-168	NFKB2	6	17699953	17708379	+	3620	protein_coding	nuclear factor kappa B subunit 2 [Source:NCBI gene (formerly Entrezgene);Acc:386574] && sp|P98150|NFKB2_CHICK Nuclear factor NF-kappa-B p100 subunit OS=Gallus gallus OX=9031 GN=NFKB2 PE=1 SV=1 && PF16179:Rel homology dimerisation domain|PF00554:Rel homology DNA-binding domain|PF12796:Ankyrin repeats (3 copies)	RHD
ENSGALG00010018032	653.559503536789	635.692355120524	750.537463590187	3028.45808476456	3022.89033285545	2951.85018513292	679.9297740825	3001.06620091764	-2.14120286001926	1.0877664297312e-169	8.62141226231003e-168	ERO1A	5	57963933	57982179	-	2177	protein_coding	endoplasmic reticulum oxidoreductase 1 alpha [Source:NCBI gene (formerly Entrezgene);Acc:423585] && sp|Q8R180|ERO1A_MOUSE ERO1-like protein alpha OS=Mus musculus OX=10090 GN=Ero1a PE=1 SV=2 && PF04137:Endoplasmic Reticulum Oxidoreductin 1 (ERO1)	-
ENSGALG00010004036	35.0489323663262	33.7184712544427	45.7180180867119	921.494430006587	899.573262592374	953.781781517004	38.161807235827	924.949824705321	-4.59487795305889	5.52556545017094e-169	4.34496530457733e-167	ADCYAP1	2	101454645	101459344	-	2456	protein_coding	adenylate cyclase activating polypeptide 1 [Source:NCBI gene (formerly Entrezgene);Acc:408251] && sp|P41534|PACA_CHICK Glucagon family neuropeptides OS=Gallus gallus OX=9031 GN=ADCYAP1 PE=1 SV=2 && -	-
ENSGALG00010016657	552.536110245613	624.783437949969	540.996547359424	2700.66520777376	2534.60844933122	2777.8024147831	572.772031851669	2671.02535729603	-2.22154870447134	2.56999878507408e-167	1.98955758660018e-165	SLC25A29	5	48044675	48054564	-	7993	protein_coding	solute carrier family 25 member 29 [Source:HGNC Symbol;Acc:HGNC:20116] && sp|Q5HZE0|MCATL_RAT Mitochondrial basic amino acids transporter OS=Rattus norvegicus OX=10116 GN=Slc25a29 PE=2 SV=1 && PF00153:Mitochondrial carrier protein	Mito_carr
ENSGALG00010005383	1569.98599982102	1668.07260735214	1587.7486698031	5032.92603167291	5194.83298488029	5057.33092702186	1608.60242565875	5095.02998119168	-1.66321186483341	2.81414925642654e-166	2.17015455979179e-164	OPTN	1	7280861	7300290	+	2590	protein_coding	optineurin [Source:NCBI gene (formerly Entrezgene);Acc:374079] && sp|Q90Z16|OPTN_CHICK Optineurin OS=Gallus gallus OX=9031 GN=OPTN PE=1 SV=1 && PF11577:NF-kappa-B essential modulator NEMO|PF18414:C2H2 type zinc-finger|PF16516:Leucine zipper of domain CC2 of NEMO, NF-kappa-B essential modulator	-
ENSGALG00010012768	1279.28603137091	1358.65604760549	1314.39301999297	4263.24128216059	4308.42915068172	4408.87866263282	1317.44503298979	4326.84969849171	-1.71543750503939	4.0741120048297e-166	3.12970150278706e-164	EPS8	1	62993338	63124660	-	4467	protein_coding	epidermal growth factor receptor pathway substrate 8 [Source:HGNC Symbol;Acc:HGNC:3420] && sp|F1M3L7|EPS8_RAT Epidermal growth factor receptor kinase substrate 8 OS=Rattus norvegicus OX=10116 GN=Eps8 PE=1 SV=2 && PF18016:SAM domain (Sterile alpha motif)|PF00018:SH3 domain|PF08416:Phosphotyrosine-binding domain	SH3_1
ENSGALG00010017699	680.361628287509	831.061144447736	654.339133866064	3552.53991169381	3468.62483233816	3655.00317734618	721.92063553377	3558.72264045938	-2.30163543860606	8.38203495064029e-166	6.41434421720837e-164	RNF19B	23	5661845	5670915	-	2018	protein_coding	ring finger protein 19B [Source:HGNC Symbol;Acc:HGNC:26886] && sp|Q6ZMZ0|RN19B_HUMAN E3 ubiquitin-protein ligase RNF19B OS=Homo sapiens OX=9606 GN=RNF19B PE=1 SV=2 && PF01485:IBR domain, a half RING-finger domain	IBR
ENSGALG00010016511	209.262743246007	230.078980324433	240.972053665377	1407.86557197229	1452.68925513228	1522.66935088898	226.771259078606	1461.07472599785	-2.68633973228749	1.44711113348611e-165	1.09481631322417e-163	ENSGALG00010016511	20	10968501	10971889	+	3389	lncRNA	- && - && -	-
ENSGALG00010023281	13671.1453247711	14197.459837606	13483.9579594496	34878.5158287173	36489.4469803799	35824.0039314311	13784.1877072756	35730.6555801761	-1.37415043813202	2.79262058110455e-165	2.10479286288307e-163	B2M	10	1355762	1358710	+	1757	protein_coding	beta-2-microglobulin [Source:NCBI gene (formerly Entrezgene);Acc:414830] && sp|P21611|B2MG_CHICK Beta-2-microglobulin OS=Gallus gallus OX=9031 GN=B2M PE=1 SV=3 && -	-
ENSGALG00010017372	746.336089212358	858.829297245512	795.303022966759	3385.25918095809	3142.42822135309	3288.01102157999	800.156136474877	3271.89947463039	-2.03152581110535	3.8788425962461e-165	2.90157764699713e-163	ENSGALG00010017372	14	7298515	7313893	+	4821	protein_coding	- && sp|P24394|IL4RA_HUMAN Interleukin-4 receptor subunit alpha OS=Homo sapiens OX=9606 GN=IL4R PE=1 SV=1 && PF09238:Interleukin-4 receptor alpha chain, N-terminal	-
ENSGALG00010002949	264.928694651348	294.540763604985	213.350751071322	1813.01370017036	1721.14298777527	1749.4287316876	257.606736442552	1761.19513987774	-2.77499926266014	2.45536185953902e-163	1.7963715172371e-161	ENSGALG00010002949	1	122361757	122371749	+	9993	protein_coding	- && sp|P03354|POL_RSVP Gag-Pol polyprotein OS=Rous sarcoma virus (strain Prague C) OX=11888 GN=gag-pol PE=1 SV=2 && PF02813:Retroviral M domain|PF00077:Retroviral aspartyl protease|PF00607:gag gene protein p24 (core nucleocapsid protein)	-
ENSGALG00010004338	1352.47644895941	1391.38279911715	1362.9684142101	4366.70393065031	4727.82479337681	4505.35085534101	1368.94255409555	4533.29319312271	-1.7273929319743	1.56397944883115e-162	1.13590405569108e-160	ENSGALG00010004338	31	1308062	1319822	-	3099	protein_coding	- && sp|Q53GI3|ZN394_HUMAN Zinc finger protein 394 OS=Homo sapiens OX=9606 GN=ZNF394 PE=1 SV=2 && PF11901:Protein of unknown function (DUF3421)	-
ENSGALG00010009910	227.81806038112	210.244585468878	190.491742027966	1382.72511532993	1356.45112456215	1371.49643035657	209.518129292655	1370.22422341621	-2.71104243117314	2.27397216350144e-162	1.64558137759472e-160	SMAD7	Z	1572687	1599894	+	3988	protein_coding	- && sp|O35253|SMAD7_MOUSE Mothers against decapentaplegic homolog 7 OS=Mus musculus OX=10090 GN=Smad7 PE=1 SV=1 && -	-
ENSGALG00010012200	2072.01041342105	2449.54776466099	2463.0582244216	8492.639641918	8776.91750799586	8496.51486913427	2328.20546750121	8588.69067301604	-1.88283382574421	5.0180996785674e-162	3.61828537473021e-160	GEM	2	125615932	125624264	-	2238	protein_coding	GTP binding protein overexpressed in skeletal muscle [Source:NCBI gene (formerly Entrezgene);Acc:404771] && sp|P55041|GEM_MOUSE GTP-binding protein GEM OS=Mus musculus OX=10090 GN=Gem PE=1 SV=2 && PF00071:Ras family	Ras
ENSGALG00010025925	984.462659112987	1080.97451962772	899.121022372001	3845.52292564134	3889.03350798663	4040.89194817892	988.18606703757	3925.1494606023	-1.99026155564685	1.3962174931832e-157	9.8192436589254e-156	KLHL18	2	3985254	4006901	+	4018	protein_coding	kelch like family member 18 [Source:NCBI gene (formerly Entrezgene);Acc:420406] && sp|E9Q4F2|KLH18_MOUSE Kelch-like protein 18 OS=Mus musculus OX=10090 GN=Klhl18 PE=1 SV=1 && PF00651:BTB/POZ domain|PF01344:Kelch motif|PF07707:BTB And C-terminal Kelch	BACK
ENSGALG00010016907	1121.56583572244	1145.43630290828	1046.75212244367	3792.34119043634	3698.58331275311	3756.44816349293	1104.58475369146	3749.12422222746	-1.76341163549468	4.41504576374137e-157	3.09409505400725e-155	SQSTM1	13	13066090	13070515	-	1618	protein_coding	sequestosome 1 [Source:HGNC Symbol;Acc:HGNC:11280] && sp|Q64337|SQSTM_MOUSE Sequestosome-1 OS=Mus musculus OX=10090 GN=Sqstm1 PE=1 SV=1 && PF00564:PB1 domain|PF00569:Zinc finger, ZZ type|PF16577:UBA domain	ZZ
ENSGALG00010003604	1123.62753762634	1221.79872310216	1326.77498322479	4414.08402201476	4555.60919130395	4519.27467696899	1224.06708131776	4496.3226300959	-1.8763759427726	5.50079944774373e-157	3.84151983810439e-155	ODC	3	96471103	96479178	-	1856	protein_coding	ornithine decarboxylase [Source:NCBI gene (formerly Entrezgene);Acc:421937] && sp|P27118|DCOR_CHICK Ornithine decarboxylase (Fragment) OS=Gallus gallus OX=9031 GN=ODC1 PE=2 SV=1 && PF02784:Pyridoxal-dependent decarboxylase, pyridoxal binding domain|PF00278:Pyridoxal-dependent decarboxylase, C-terminal sheet domain	-
ENSGALG00010021550	1629.77535503417	1771.21146060102	1408.68643229681	6367.30411499829	6343.61235400163	6547.1798412163	1603.22441597733	6419.36543673874	-2.00183070003949	3.27811004267723e-155	2.26552567067102e-153	MAP2K3	14	4500020	4521707	-	4073	protein_coding	mitogen-activated protein kinase kinase 3 [Source:NCBI gene (formerly Entrezgene);Acc:416496] && sp|P46734|MP2K3_HUMAN Dual specificity mitogen-activated protein kinase kinase 3 OS=Homo sapiens OX=9606 GN=MAP2K3 PE=1 SV=2 && -	-
ENSGALG00010018277	977.246702449331	1064.1152840005	1084.85047084927	3912.24182980761	3632.73617078407	3709.70390517041	1042.0708190997	3751.56063525403	-1.84762482552386	7.00980214294621e-155	4.81122949144552e-153	ENSGALG00010018277	5	49388476	49392944	+	4424	lncRNA	- && - && -	-
ENSGALG00010008580	294.823372257921	267.764330549986	295.262200143348	1527.76621134355	1481.05417782663	1516.7019987627	285.949967650418	1508.5074626443	-2.3993099478746	1.41132325220729e-152	9.58787731848172e-151	PANX1	1	185542981	185570051	-	4003	protein_coding	pannexin 1 [Source:HGNC Symbol;Acc:HGNC:8599] && sp|Q96RD7|PANX1_HUMAN Pannexin-1 OS=Homo sapiens OX=9606 GN=PANX1 PE=1 SV=4 && PF00876:Innexin	-
ENSGALG00010007007	1639.05301360173	1894.18470870546	1791.57483377302	5828.71817846769	5838.1089102701	5798.27714936823	1774.9375186934	5821.70141270201	-1.71339385307161	3.14453277889338e-152	2.12900858280805e-150	ACSL1	4	39007743	39044796	+	3973	protein_coding	acyl-CoA synthetase long-chain family member 1 [Source:NCBI gene (formerly Entrezgene);Acc:422547] && sp|P33121|ACSL1_HUMAN Long-chain-fatty-acid--CoA ligase 1 OS=Homo sapiens OX=9606 GN=ACSL1 PE=1 SV=1 && PF00501:AMP-binding enzyme	AMP-binding
ENSGALG00010013824	107.20849900288	122.973248104438	113.34258650664	975.643105851675	1020.12418404338	999.531481151813	114.508111204653	998.432923682289	-3.12353185621121	5.03498664641266e-152	3.39742528002703e-150	AHR2	7	6632099	6655525	+	3530	protein_coding	aryl hydrocarbon receptor 2 [Source:NCBI gene (formerly Entrezgene);Acc:424033] && sp|P35869|AHR_HUMAN Aryl hydrocarbon receptor OS=Homo sapiens OX=9606 GN=AHR PE=1 SV=2 && PF08447:PAS fold|PF00989:PAS fold	PAS
ENSGALG00010012624	228.848911333071	252.888534408321	221.922879462581	1344.04748972629	1371.6466188627	1384.42569329684	234.553441734657	1366.70660062861	-2.54297275820018	5.18277359713562e-152	3.48537161803332e-150	PDGFB	1	50763055	50776555	+	2608	protein_coding	platelet derived growth factor subunit B [Source:NCBI gene (formerly Entrezgene);Acc:374128] && sp|P31240|PDGFB_MOUSE Platelet-derived growth factor subunit B OS=Mus musculus OX=10090 GN=Pdgfb PE=2 SV=1 && -	-
ENSGALG00010006219	40.2031871260801	52.5611463672196	33.3360548548941	820.932603437138	794.217835441916	827.472828177421	42.0334627827312	814.207755685492	-4.27833981683324	1.01231102480539e-148	6.71723857090964e-147	CLEC14A	5	36859037	36875170	-	6984	protein_coding	C-type lectin domain containing 14A [Source:HGNC Symbol;Acc:HGNC:19832] && sp|P30872|SSR1_HUMAN Somatostatin receptor type 1 OS=Homo sapiens OX=9606 GN=SSTR1 PE=1 SV=1 && -	-
ENSGALG00010025483	26.8021247507201	56.5280253383305	30.4786787244746	4823.09991277319	4683.25134342854	5029.48328376589	37.936276271175	4845.27817998921	-6.99618898681551	6.30705993339333e-148	4.14377987005477e-146	FGF4	5	17143349	17148656	-	2976	protein_coding	fibroblast growth factor 4 [Source:NCBI gene (formerly Entrezgene);Acc:428857] && sp|P48804|FGF4_CHICK Fibroblast growth factor 4 OS=Gallus gallus OX=9031 GN=FGF4 PE=2 SV=1 && PF00167:Fibroblast growth factor	-
ENSGALG00010022248	245.342526564284	272.722929263875	203.826163969924	1684.41059503827	1527.65369368164	1516.7019987627	240.630539932694	1576.25542916087	-2.7131458333762	4.67853965366409e-147	3.05374093145859e-145	FIGNL2	34	205317	232686	+	10919	protein_coding	fidgetin like 2 [Source:HGNC Symbol;Acc:HGNC:13287] && sp|A6NMB9|FIGL2_HUMAN Fidgetin-like protein 2 OS=Homo sapiens OX=9606 GN=FIGNL2 PE=2 SV=2 && -	-
ENSGALG00010011139	103.085095195077	133.882165274993	171.44256782517	1243.48566315684	1330.11226777453	1357.57260872858	136.136609431747	1310.39017988665	-3.26211475646586	1.61956844144934e-146	1.05366907104455e-144	UBASH3A	1	109504156	109528568	+	8678	protein_coding	ubiquitin associated and SH3 domain containing A [Source:NCBI gene (formerly Entrezgene);Acc:418535] && sp|Q3V3E1|UBS3A_MOUSE Ubiquitin-associated and SH3 domain-containing protein A OS=Mus musculus OX=10090 GN=Ubash3a PE=1 SV=1 && PF14604:Variant SH3 domain|PF00300:Histidine phosphatase superfamily (branch 1)	-
ENSGALG00010010014	295.854223209871	333.217833573317	216.208127201742	2105.99671411789	1945.02327047	2087.5786855101	281.76006132831	2046.19955669933	-2.86229694600908	3.79616177613308e-146	2.46171231021773e-144	GLUL	8	5625202	5643259	+	3336	protein_coding	glutamate-ammonia ligase [Source:NCBI gene (formerly Entrezgene);Acc:396489] && sp|P16580|GLNA_CHICK Glutamine synthetase OS=Gallus gallus OX=9031 GN=GLUL PE=1 SV=1 && PF00120:Glutamine synthetase, catalytic domain|PF03951:Glutamine synthetase, beta-Grasp domain	-
ENSGALG00010022860	538.104196918303	629.742036663857	583.857189315717	2335.16164581942	2404.94023129988	2406.83202426606	583.901140965959	2382.31130046179	-2.02804077280357	3.92971365546143e-146	2.54007025373887e-144	MOB3C	8	21516087	21530586	-	2166	protein_coding	MOB kinase activator 3C [Source:HGNC Symbol;Acc:HGNC:29800] && sp|Q5EAA4|MOB3C_BOVIN MOB kinase activator 3C OS=Bos taurus OX=9913 GN=MOB3C PE=2 SV=1 && PF03637:Mob1/phocein family	-
ENSGALG00010028458	1988.51148631304	2164.92419848378	1804.90925571498	6701.86557646973	6743.7603705827	6787.86304364291	1986.1149801706	6744.49633023178	-1.764005580589	6.70163565333584e-146	4.3177989969057e-144	TRAF2	17	1205517	1225029	-	4756	protein_coding	TNF receptor associated factor 2 [Source:HGNC Symbol;Acc:HGNC:12032] && sp|P39429|TRAF2_MOUSE TNF receptor-associated factor 2 OS=Mus musculus OX=10090 GN=Traf2 PE=1 SV=1 && -	-
ENSGALG00010021425	1472.0551593857	1524.27324464937	1398.20938648527	4425.68730969585	4560.6743560708	4650.55642374714	1464.84593017345	4545.63936317126	-1.63391105192436	1.92254576078231e-145	1.21901607873349e-143	PTPN9	10	2709870	2717100	-	2746	protein_coding	protein tyrosine phosphatase, non-receptor type 9 [Source:NCBI gene (formerly Entrezgene);Acc:415308] && sp|P43378|PTN9_HUMAN Tyrosine-protein phosphatase non-receptor type 9 OS=Homo sapiens OX=9606 GN=PTPN9 PE=1 SV=1 && PF00102:Protein-tyrosine phosphatase|PF00650:CRAL/TRIO domain	Y_phosphatase
ENSGALG00010028768	465.944630281749	569.247132354416	362.886768563276	3151.2595460561	3093.80263959134	3107.00134041618	466.02617706648	3117.35450868788	-2.74283565470078	1.05981501394111e-144	6.65650480297035e-143	NTNG2	17	7050031	7089445	+	4148	protein_coding	netrin G2 [Source:HGNC Symbol;Acc:HGNC:14288] && sp|Q8R4F1|NTNG2_MOUSE Netrin-G2 OS=Mus musculus OX=10090 GN=Ntng2 PE=1 SV=2 && PF00053:Laminin EGF domain|PF00055:Laminin N-terminal (Domain VI)	Laminin_EGF
ENSGALG00010005232	23.7095718948677	37.6853502255537	27.6213025940551	795.792146794775	837.778252436817	755.864602662067	29.6720749048255	796.478333964553	-4.74448701734506	3.08778222530081e-144	1.92725857456041e-142	GATA3	1	5010201	5037186	+	2369	protein_coding	GATA binding protein 3 [Source:NCBI gene (formerly Entrezgene);Acc:419106] && sp|P23825|GATA3_CHICK GATA-binding factor 3 OS=Gallus gallus OX=9031 GN=GATA3 PE=2 SV=1 && PF00320:GATA zinc finger	GATA
ENSGALG00010009668	46.3882928377847	53.5528661099973	49.5278529272712	752.279817990687	812.452428602572	768.79386560234	49.8230039583511	777.842037398533	-3.96360349813513	2.47557563137295e-143	1.52607012609296e-141	TFAP2A	2	63016201	63033988	+	4333	protein_coding	transcription factor AP-2 alpha [Source:NCBI gene (formerly Entrezgene);Acc:395982] && sp|Q9N0N3|AP2A_SHEEP Transcription factor AP-2-alpha OS=Ovis aries OX=9940 GN=TFAP2A PE=2 SV=1 && PF03299:Transcription factor AP-2	TF_AP-2
ENSGALG00010029244	312.347838441084	338.176432287205	270.498273679712	1623.49333471255	1590.46173679057	1647.98374554085	307.007514802667	1620.64627234799	-2.40134778506201	3.00452902647359e-143	1.84644486910022e-141	HLF	18	6539807	6570493	+	1977	protein_coding	HLF transcription factor, PAR bZIP family member [Source:HGNC Symbol;Acc:HGNC:4977] && sp|Q16534|HLF_HUMAN Hepatic leukemia factor OS=Homo sapiens OX=9606 GN=HLF PE=1 SV=1 && -	-
ENSGALG00010015562	2252.40933001244	2773.8401205493	2483.05985733454	8654.11872881317	9232.78233701227	8932.13157435267	2503.10310263209	8939.67754672604	-1.83630563402486	4.00971488935793e-143	2.45662685537258e-141	IRF9	20	10403903	10409489	-	2996	protein_coding	interferon regulatory factor 9 [Source:NCBI gene (formerly Entrezgene);Acc:395243] && sp|Q15306|IRF4_HUMAN Interferon regulatory factor 4 OS=Homo sapiens OX=9606 GN=IRF4 PE=1 SV=1 && PF00250:Forkhead domain|PF00605:Interferon regulatory factor transcription factor|PF10401:Interferon-regulatory factor 3	IRF
ENSGALG00010022313	1041.15946147028	1134.52738573772	1141.99799345766	3584.44895281681	3888.02047503326	3815.12712606801	1105.89494688855	3762.53218463936	-1.76600265617233	7.24650851556028e-143	4.42613194438182e-141	ENSGALG00010022313	5	68649	87017	-	7101	protein_coding	- && sp|Q96LA9|MRGX4_HUMAN Mas-related G-protein coupled receptor member X4 OS=Homo sapiens OX=9606 GN=MRGPRX4 PE=2 SV=2 && -	-
ENSGALG00010013112	354.612727471065	385.778979940536	323.835961447543	1686.34447631845	1680.62166964048	1716.60829499306	354.742556286381	1694.52481365067	-2.2567285129818	2.88877228550162e-142	1.75906856275377e-140	CD40	20	10964213	10967951	+	1833	protein_coding	CD40 molecule [Source:NCBI gene (formerly Entrezgene);Acc:395385] && sp|Q8SQ34|TNR5_PIG Tumor necrosis factor receptor superfamily member 5 OS=Sus scrofa OX=9823 GN=CD40 PE=2 SV=1 && PF00020:TNFR/NGFR cysteine-rich region	-
ENSGALG00010010390	18.5553171351139	15.8675158844436	16.1917980723771	845.106119439409	909.703592126072	869.244293061378	16.8715436973116	874.684668208953	-5.69833854377227	5.65296184664526e-141	3.40080141454957e-139	KCNK3	3	105014333	105027628	-	2923	protein_coding	potassium two pore domain channel subfamily K member 3 [Source:HGNC Symbol;Acc:HGNC:6278] && sp|O14649|KCNK3_HUMAN Potassium channel subfamily K member 3 OS=Homo sapiens OX=9606 GN=KCNK3 PE=1 SV=1 && PF07885:Ion channel	Ion_trans_2
ENSGALG00010016411	1578.23280743663	1637.32929532603	1562.98474333946	4559.12511802839	4840.27145120086	4873.33756979491	1592.84894870071	4757.57804634139	-1.57859924751928	5.76924015981621e-141	3.46033134270298e-139	CTSH	10	19951338	19957191	-	1985	protein_coding	cathepsin H [Source:NCBI gene (formerly Entrezgene);Acc:770109] && sp|O46427|CATH_PIG Pro-cathepsin H OS=Sus scrofa OX=9823 GN=CTSH PE=1 SV=1 && -	-
ENSGALG00010020978	1820.48278114506	1994.34840272601	2157.31897846672	6397.27927484111	6483.41090156666	6548.17439990402	1990.71672077926	6476.28819210393	-1.70140633437641	1.59738776776726e-140	9.49542437071889e-139	BCL2L10	10	8919510	8922680	+	1606	protein_coding	BCL2 like 10 [Source:NCBI gene (formerly Entrezgene);Acc:395193] && sp|Q90ZN1|NR13_CHICK Anti-apoptotic protein NR13 OS=Gallus gallus OX=9031 GN=NR13 PE=1 SV=1 && PF00452:Apoptosis regulator proteins, Bcl-2 family	-
ENSGALG00010028912	182.460618495286	230.078980324433	144.773723941254	1438.8076724552	1463.83261761935	1470.95229912789	185.771107586991	1457.86419640081	-2.9739414731272	6.26700837436982e-140	3.7142717584952e-138	EXFABP	17	1177676	1180692	-	1287	protein_coding	extracellular fatty acid-binding protein [Source:NCBI gene (formerly Entrezgene);Acc:396393] && sp|P21760|EXFAB_CHICK Extracellular fatty acid-binding protein OS=Gallus gallus OX=9031 GN=EXFABP PE=1 SV=2 && PF00061:Lipocalin / cytosolic fatty-acid binding protein family	-
ENSGALG00010020507	1373.09346799843	1392.37451885993	1467.73887232548	4403.44767497376	4192.94339399756	4214.93971852874	1411.06895306128	4270.44359583335	-1.59736216816792	1.24850704816974e-139	7.35587943159123e-138	ANKRD1	6	20401373	20410128	-	3246	protein_coding	ankyrin repeat domain 1 [Source:NCBI gene (formerly Entrezgene);Acc:378926] && sp|Q7ZT11|ANKR1_CHICK Ankyrin repeat domain-containing protein 1 OS=Gallus gallus OX=9031 GN=ANKRD1 PE=2 SV=1 && PF12796:Ankyrin repeats (3 copies)|PF13857:Ankyrin repeats (many copies)	-
ENSGALG00010012833	1183.41689283949	1324.93757635104	1282.00942384821	4330.92712696695	4073.40550549993	4046.8593003052	1263.45463101291	4150.39731092403	-1.71561504349723	1.84351452355799e-139	1.07978051551389e-137	JAK2	Z	27948305	28033831	+	8558	protein_coding	Janus kinase 2 [Source:NCBI gene (formerly Entrezgene);Acc:374199] && sp|Q75R65|JAK2_CHICK Tyrosine-protein kinase JAK2 OS=Gallus gallus OX=9031 GN=JAK2 PE=2 SV=1 && PF18377:FERM F2 acyl-CoA binding protein-like domain|PF07714:Protein tyrosine kinase|PF18379:FERM F1 ubiquitin-like domain|PF17887:Jak1 pleckstrin homology-like domain	Pkinase_Tyr
ENSGALG00010018261	1072.0849900288	1117.6681501105	975.317719183187	3509.99452352981	3704.66151047332	3775.34477855948	1055.02361977416	3663.33360418754	-1.79623625062646	4.53945767151803e-138	2.63565663003574e-136	PRNP	22	483782	495779	-	7207	protein_coding	prion protein [Source:NCBI gene (formerly Entrezgene);Acc:396452] && sp|P27177|PRIO_CHICK Major prion protein homolog OS=Gallus gallus OX=9031 GN=PRNP PE=1 SV=2 && -	-
ENSGALG00010021877	153.596791840665	172.559235243325	130.486843289157	1141.9568959473	1091.03649077926	1077.10705879345	152.214290124382	1103.36681517334	-2.85938011079704	1.36806188396244e-137	7.92008695895124e-136	PLEKHN1	21	2846542	2859355	-	3292	protein_coding	pleckstrin homology domain containing N1 [Source:HGNC Symbol;Acc:HGNC:25284] && sp|Q8C886|PKHN1_MOUSE Probable pleckstrin homology domain-containing family N member 1 OS=Mus musculus OX=10090 GN=Plekhn1 PE=1 SV=2 && -	-
ENSGALG00010014573	4065.67615449384	4008.53120030758	3527.90706235794	11650.6677724547	11428.0247469646	12142.567018291	3867.37147238645	11740.4198459035	-1.60228368114108	8.9661838275536e-137	5.13127763861685e-135	CEBPB	20	14009178	14052870	-	3033	protein_coding	CCAAT/enhancer binding protein beta [Source:NCBI gene (formerly Entrezgene);Acc:396185] && sp|Q05826|CEBPB_CHICK CCAAT/enhancer-binding protein beta OS=Gallus gallus OX=9031 GN=CEBPB PE=1 SV=1 && PF07716:Basic region leucine zipper	bZIP_2
ENSGALG00010026775	1553.49238458981	1531.21528284881	1626.79947691883	4428.58813161612	4530.2833674697	4526.23658778299	1570.50238145249	4495.03602895627	-1.5168881256123	3.90684247234804e-136	2.21680013352862e-134	BTG2	26	5164039	5168228	+	3173	protein_coding	BTG anti-proliferation factor 2 [Source:HGNC Symbol;Acc:HGNC:1131] && sp|P27049|BTG2_RAT Protein BTG2 OS=Rattus norvegicus OX=10116 GN=Btg2 PE=1 SV=1 && PF07742:BTG family	-
ENSGALG00010023981	1626.68280217832	1669.06432709492	1875.39120026533	5367.48749314435	5785.43119669487	5777.39141692625	1723.71277651285	5643.43670225516	-1.71057663358544	3.19002389089166e-134	1.78471560708065e-132	ENSGALG00010023981	11	8040052	8043038	-	782	protein_coding	- && sp|Q08DM5|CS012_BOVIN Protein C19orf12 homolog OS=Bos taurus OX=9913 PE=2 SV=1 && -	-
ENSGALG00010021703	526.764836446844	586.106367981637	531.471960258026	2135.9718739607	2074.69148850133	2072.66030519441	548.114388228836	2094.44122255215	-1.93400990158566	3.13856334829991e-133	1.75102027250263e-131	CD82	5	21509240	21543221	+	3338	protein_coding	CD82 molecule [Source:NCBI gene (formerly Entrezgene);Acc:423172] && sp|P27701|CD82_HUMAN CD82 antigen OS=Homo sapiens OX=9606 GN=CD82 PE=1 SV=1 && PF00335:Tetraspanin family	Tetraspannin
ENSGALG00010008327	4888.29521415056	4568.85285497699	4690.85914743867	11779.2708775868	12409.6536787799	12671.6722401545	4716.00240552207	12286.8655988404	-1.38152803021574	1.34105211688185e-132	7.46095652659645e-131	TGFB1	38	276343	285137	+	2940	protein_coding	transforming growth factor beta 1 [Source:NCBI gene (formerly Entrezgene);Acc:100873157] && sp|Q3UK10|B9D2_MOUSE B9 domain-containing protein 2 OS=Mus musculus OX=10090 GN=B9d2 PE=1 SV=2 && -	-
ENSGALG00010018559	456.666971714192	448.257323735533	376.221190505233	1912.60858609972	1863.98063420041	1980.16634723707	427.048495318319	1918.9185225124	-2.1691192394935	2.0797244932266e-132	1.15384270286708e-130	DLG3	4	2430087	2486534	-	4317	protein_coding	discs large MAGUK scaffold protein 3 [Source:HGNC Symbol;Acc:HGNC:2902] && sp|Q62936|DLG3_RAT Disks large homolog 3 OS=Rattus norvegicus OX=10116 GN=Dlg3 PE=1 SV=1 && PF00595:PDZ domain|PF10600:PDZ-associated domain of NMDA receptors|PF00018:SH3 domain|PF00625:Guanylate kinase|PF09058:L27_1|PF10608:Polyubiquitination (PEST) N-terminal domain of MAGUK	PDZ
ENSGALG00010021619	974.154149593479	1076.01592091383	938.171829487734	3239.25114430437	3399.73859150902	3328.78792777624	996.113966665016	3322.59255452987	-1.73805104281315	1.33664209678377e-129	7.27431950928128e-128	FHOD1	11	1365771	1380933	+	4733	protein_coding	formin homology 2 domain containing 1 [Source:NCBI gene (formerly Entrezgene);Acc:415672] && sp|Q9Y613|FHOD1_HUMAN FH1/FH2 domain-containing protein 1 OS=Homo sapiens OX=9606 GN=FHOD1 PE=1 SV=3 && PF02181:Formin Homology 2 Domain|PF18382:Formin N-terminal GTPase-binding domain	FH2
ENSGALG00010016619	279.360607978659	280.656687206097	254.306475607335	1292.79963580148	1444.58499150532	1407.30054311424	271.441256930697	1381.56172347368	-2.34819899939497	2.6320729325764e-129	1.42519749387072e-127	SLC25A47	5	48042504	48073184	+	6008	protein_coding	solute carrier family 25 member 47 [Source:HGNC Symbol;Acc:HGNC:20115] && sp|Q6J329|S2547_RAT Solute carrier family 25 member 47 OS=Rattus norvegicus OX=10116 GN=Slc25a47 PE=2 SV=1 && PF00153:Mitochondrial carrier protein	Mito_carr
ENSGALG00010024903	728.811623029195	817.177068048848	873.404637198225	2918.22685179421	2949.95196021283	3137.83265973529	806.464442758756	3002.00382391411	-1.89536624664816	2.633043985572e-129	1.42519749387072e-127	CASP8	7	11064263	11073955	+	2539	protein_coding	caspase 8 [Source:NCBI gene (formerly Entrezgene);Acc:395284] && sp|Q14790|CASP8_HUMAN Caspase-8 OS=Homo sapiens OX=9606 GN=CASP8 PE=1 SV=1 && PF00656:Caspase domain|PF01335:Death effector domain	Peptidase_C14
ENSGALG00010010366	2246.22422430073	2098.47897571767	2015.40263065588	5946.68493655877	5851.27833866391	5994.20521084774	2120.03527689143	5930.72282869014	-1.48446651164669	8.00724692357668e-129	4.31074778449049e-127	CLU	3	105000135	105007011	+	1974	protein_coding	clusterin [Source:NCBI gene (formerly Entrezgene);Acc:395722] && sp|P14018|CLUS_COTJA Clusterin OS=Coturnix japonica OX=93934 GN=CLU PE=2 SV=2 && PF01093:Clusterin	-
ENSGALG00010018806	897.871179149122	974.860507150506	833.401371372352	3108.71415789211	3131.28485886602	3023.45841064827	902.044352557327	3087.8191424688	-1.77566670008156	2.5993019498826e-128	1.3844228758668e-126	GCH1	5	55936215	55954965	+	2866	protein_coding	GTP cyclohydrolase 1 [Source:NCBI gene (formerly Entrezgene);Acc:396146] && sp|P50141|GCH1_CHICK GTP cyclohydrolase 1 OS=Gallus gallus OX=9031 GN=GCH1 PE=2 SV=1 && -	-
ENSGALG00010007586	23.7095718948677	29.7515922833318	22.859009043356	647.850228860874	696.966671918416	676.299907645008	25.4400577405185	673.705602808099	-4.72743628280886	1.56560026744414e-126	8.25058948328809e-125	MMP7	1	182404737	182409889	+	1276	protein_coding	matrix metallopeptidase 7 [Source:NCBI gene (formerly Entrezgene);Acc:418983] && sp|P09237|MMP7_HUMAN Matrilysin OS=Homo sapiens OX=9606 GN=MMP7 PE=1 SV=1 && PF01471:Putative peptidoglycan binding domain|PF00413:Matrixin	PG_binding_1
ENSGALG00010021719	3799.71660889054	3850.84776120592	3402.18251261948	10001.0670404597	10114.121006444	10388.1654931649	3684.24896090531	10167.7845133562	-1.46475394669369	9.21460584300905e-126	4.84324532901105e-124	BHLHE40	12	18769216	18773614	+	3141	protein_coding	basic helix-loop-helix family member e40 [Source:NCBI gene (formerly Entrezgene);Acc:416108] && sp|B3F209|BHE40_SHEEP Class E basic helix-loop-helix protein 40 OS=Ovis aries OX=9940 GN=BHLHE40 PE=2 SV=1 && PF07527:Hairy Orange|PF00010:Helix-loop-helix DNA-binding domain	HLH
ENSGALG00010003110	2630.73162937837	2896.81336865374	2433.53200440727	8035.27671915502	7961.42598053318	8355.28753547898	2653.69233414646	8117.33007838906	-1.61316067261013	1.73168418163073e-125	9.0779339001865e-124	BF1	16	2213458	2216245	+	1996	protein_coding	MHC BF1 class I [Source:NCBI gene (formerly Entrezgene);Acc:693260] && sp|P15979|HA1F_CHICK Class I histocompatibility antigen, F10 alpha chain OS=Gallus gallus OX=9031 PE=1 SV=1 && -	-
ENSGALG00010019906	255.651036083791	257.847133122209	246.686805926216	1250.25424763748	1268.31725761898	1197.44866000675	253.394991710739	1238.67338842107	-2.28964592575838	1.8416372443278e-125	9.62906300548669e-124	ENSGALG00010019906	5	51201461	51207904	+	5833	protein_coding	- && sp|Q7ZWZ4|ZB182_XENLA Zinc finger and BTB domain-containing protein 18.2 OS=Xenopus laevis OX=8355 GN=zbtb18.2 PE=2 SV=2 && -	-
ENSGALG00010016030	24.7404228468185	14.8757961416659	15.2393393622373	801.59379063532	702.031836685265	711.109461714971	18.2851861169072	738.245029678519	-5.34404360954002	3.88985788070001e-125	2.02851518149403e-123	TGM4	2	43072806	43083354	-	2482	protein_coding	transglutaminase 4 [Source:NCBI gene (formerly Entrezgene);Acc:420706] && sp|P49221|TGM4_HUMAN Protein-glutamine gamma-glutamyltransferase 4 OS=Homo sapiens OX=9606 GN=TGM4 PE=1 SV=2 && PF00868:Transglutaminase family|PF00927:Transglutaminase family, C-terminal ig like domain|PF01841:Transglutaminase-like superfamily	Transglut_core
ENSGALG00010013531	1344.22964134381	1523.28152490659	1076.27834245801	5772.63562134242	6149.11002695463	6127.47607500131	1314.5965029028	6016.40724109945	-2.19471738336798	8.35406184959031e-125	4.34519993025696e-123	ARSI	13	12786642	12792738	+	4710	protein_coding	arylsulfatase family member I [Source:HGNC Symbol;Acc:HGNC:32521] && sp|Q32KJ8|ARSI_RAT Arylsulfatase I OS=Rattus norvegicus OX=10116 GN=Arsi PE=2 SV=1 && -	-
ENSGALG00010030012	253.58933417989	230.078980324433	274.308108520271	1274.42776363975	1374.68571772281	1267.06776814668	252.658807674865	1305.39374983641	-2.36840345216006	2.47305000607257e-124	1.28296695509837e-122	ENSGALG00010030012	18	6570744	6573448	-	1748	lncRNA	- && - && -	-
ENSGALG00010025635	2163.75614814467	2231.36942124989	2475.44018765342	6473.66758540829	6832.90727047924	6722.22217025383	2290.18858568266	6676.26567538045	-1.54319266587435	2.99884517527023e-124	1.55170815247856e-122	CHKA	5	15737769	15758643	-	2933	protein_coding	- && sp|Q01134|CHKA_RAT Choline kinase alpha OS=Rattus norvegicus OX=10116 GN=Chka PE=1 SV=2 && PF01633:Choline/ethanolamine kinase	Choline_kinase
ENSGALG00010020895	139.164878513354	129.915286303882	177.157320086009	1016.25461273549	1123.4535452871	1058.21044372689	148.745828301082	1065.97286724983	-2.83864070900663	3.92966979451385e-124	2.02809547301874e-122	gga-mir-147	10	10692230	10692299	+	70	miRNA	gga-mir-147 [Source:miRBase;Acc:MI0003696] && - && -	-
ENSGALG00010004944	312.347838441084	328.259234859428	376.221190505233	1567.41077758728	1517.52336414795	1532.61493776611	338.942754601915	1539.18302650045	-2.18165240901566	4.8929154299741e-124	2.51871649182661e-122	ALKBH1	5	38850952	38864160	-	2689	protein_coding	alkB homolog 1, histone H2A dioxygenase [Source:NCBI gene (formerly Entrezgene);Acc:428898] && sp|Q13686|ALKB1_HUMAN Nucleic acid dioxygenase ALKBH1 OS=Homo sapiens OX=9606 GN=ALKBH1 PE=1 SV=2 && PF13532:2OG-Fe(II) oxygenase superfamily	-
ENSGALG00010013919	10.3085095195077	12.8923566561105	7.61966968111865	1085.87433882203	890.455966012046	1085.06352829515	10.2735119522456	1020.46461104308	-6.63914633303856	1.5365555850041e-123	7.88936367590923e-122	ENSGALG00010013919	1	102502453	102560859	-	3089	lncRNA	- && - && -	-
ENSGALG00010018414	197.923382774548	202.310827526656	178.109778796148	1189.33698731175	1072.80189761861	1083.07441091973	192.781329699118	1115.0710986167	-2.5332499589227	3.95005940147617e-123	2.01776307994076e-121	EPAS1	3	26244217	26333652	+	5523	protein_coding	endothelial PAS domain protein 1 [Source:NCBI gene (formerly Entrezgene);Acc:395596] && sp|Q99814|EPAS1_HUMAN Endothelial PAS domain-containing protein 1 OS=Homo sapiens OX=9606 GN=EPAS1 PE=1 SV=3 && PF08778:HIF-1 alpha C terminal transactivation domain|PF11413:Hypoxia-inducible factor-1|PF08447:PAS fold	-
ENSGALG00010020657	619.541422122414	654.5350302333	580.999813185297	2220.09570964861	2140.53863047037	2276.54483617562	618.358755180337	2212.39305876487	-1.8395198060231	4.93279436651824e-123	2.51333423169563e-121	DALRD3	12	11830606	11834905	+	2055	protein_coding	DALR anticodon binding domain containing 3 [Source:HGNC Symbol;Acc:HGNC:25536] && sp|Q5D0E6|DALD3_HUMAN DALR anticodon-binding domain-containing protein 3 OS=Homo sapiens OX=9606 GN=DALRD3 PE=1 SV=2 && PF05746:DALR anticodon binding domain	-
ENSGALG00010005362	496.870158840272	442.307005278867	493.373611852433	1913.57552673981	1793.06832746453	1963.25884954595	477.516925323857	1889.96756791676	-1.98485414056912	4.02528346854125e-122	2.04572485285431e-120	ATP1B1	1	84030060	84110154	-	3036	protein_coding	ATPase Na+/K+ transporting subunit beta 1 [Source:NCBI gene (formerly Entrezgene);Acc:396529] && sp|P08251|AT1B1_CHICK Sodium/potassium-transporting ATPase subunit beta-1 OS=Gallus gallus OX=9031 GN=ATP1B1 PE=1 SV=1 && PF00287:Sodium / potassium ATPase beta chain	-
ENSGALG00010015136	914.364794380334	958.001271523285	935.314453357314	2773.18575578058	2803.06218197421	2818.57932097934	935.893506420311	2798.27575291138	-1.57998305629609	2.53800337453194e-121	1.28333016201333e-119	TCEB3	23	5934320	5946889	+	4055	protein_coding	transcription elongation factor B subunit 3 [Source:NCBI gene (formerly Entrezgene);Acc:419683] && sp|Q63187|ELOA1_RAT Elongin-A OS=Rattus norvegicus OX=10116 GN=Eloa PE=1 SV=1 && PF06881:RNA polymerase II transcription factor SIII (Elongin) subunit A|PF08711:TFIIS helical bundle-like domain	Elongin_A
ENSGALG00010009615	991.678615776642	1360.63948709104	887.691517850323	26107.3972824531	24127.4058504083	24692.9030985445	1080.003206906	24975.9020771353	-4.53149225256985	6.45182309837782e-121	3.24590082478338e-119	ENSGALG00010009615	3	104789056	104815239	-	13666	protein_coding	- && sp|Q7Z2Y8|GVIN1_HUMAN Interferon-induced very large GTPase 1 OS=Homo sapiens OX=9606 GN=GVINP1 PE=2 SV=2 && -	-
ENSGALG00010011064	514.394625023435	537.512100585529	603.858822228653	2076.02155427507	2027.07893969295	2086.58412682239	551.921849279206	2063.22820693014	-1.90137972156882	4.77782335722253e-120	2.39767502295994e-118	MYLIP	2	61209874	61224098	+	2740	protein_coding	myosin regulatory light chain interacting protein [Source:NCBI gene (formerly Entrezgene);Acc:420841] && sp|Q8WY64|MYLIP_HUMAN E3 ubiquitin-protein ligase MYLIP OS=Homo sapiens OX=9606 GN=MYLIP PE=1 SV=2 && PF09379:FERM N-terminal domain|PF00373:FERM central domain	Band_41
novel.117	359.766982230819	240.987897494988	253.354016897195	1756.93114304509	1803.19865699823	1727.54844055791	284.702965541001	1762.55941353374	-2.63243096702654	1.01696371213448e-119	5.09068075750924e-118	-	16	1384060	1762538	+	7007	-	- && P15979.1 RecName: Full=Class I histocompatibility antigen, F10 alpha chain; AltName: Full=B-F histocompatibility F10 antigen; AltName: Full=B-F-beta-IV; AltName: Full=B12; Flags: Precursor && -	-
ENSGALG00010014231	158.751046600419	231.070700067211	276.213025940551	7439.64128485905	7862.14875110294	7811.26393329984	222.011590869393	7704.35132308728	-5.11575371860406	1.33837425724353e-119	6.66617183040523e-118	ENSGALG00010014231	Z	34737584	34740707	-	2280	protein_coding	- && sp|Q9P0W0|IFNK_HUMAN Interferon kappa OS=Homo sapiens OX=9606 GN=IFNK PE=1 SV=2 && -	-
ENSGALG00010016616	549.443557389761	572.222291582749	721.963702285992	2674.55781049131	2648.06814010863	2609.72199655956	614.543183752834	2644.1159823865	-2.10389438242373	8.23491290962303e-119	4.0812882268958e-117	SLBP	4	83440106	83447474	+	2421	protein_coding	stem-loop binding protein [Source:NCBI gene (formerly Entrezgene);Acc:422902] && sp|P97440|SLBP_MOUSE Histone RNA hairpin-binding protein OS=Mus musculus OX=10090 GN=Slbp PE=1 SV=1 && PF15247:Histone RNA hairpin-binding protein RNA-binding domain	-
ENSGALG00010006212	149.473388032862	127.931846818327	151.440934912233	1005.61826569449	892.482031918785	1040.30838734806	142.948723254474	979.469561653778	-2.77650092351247	2.71438513956255e-118	1.33862751586377e-116	FOS	5	37729411	37732328	+	2244	protein_coding	Fos proto-onco, AP-1 transcription factor subunit [Source:NCBI gene (formerly Entrezgene);Acc:396512] && sp|P11939|FOS_CHICK Proto-oncogene c-Fos OS=Gallus gallus OX=9031 GN=FOS PE=1 SV=1 && PF00170:bZIP transcription factor	bZIP_1
ENSGALG00010018425	108.239349954831	116.031209904994	101.913081984962	903.12255784486	789.152670675067	829.461945552848	108.727880614929	840.579058024258	-2.95155583828529	3.6119427693475e-118	1.77688012148221e-116	CYP26B1	4	89737232	89757027	+	4539	protein_coding	cytochrome P450 family 26 subfamily B member 1 [Source:HGNC Symbol;Acc:HGNC:20581] && sp|Q08D50|CP26B_XENTR Cytochrome P450 26B1 OS=Xenopus tropicalis OX=8364 GN=cyp26b1 PE=2 SV=1 && PF00067:Cytochrome P450	p450
ENSGALG00010003466	1322.58177135284	1388.40763988882	1172.47667218213	3999.26648741578	4165.59150425658	4263.67309422669	1294.4886944746	4142.84369529968	-1.67862190578413	4.31272305389696e-118	2.11122592047755e-116	TSC22D1	1	167300819	167303168	-	1639	protein_coding	TSC22 domain family member 1 [Source:NCBI gene (formerly Entrezgene);Acc:396005] && sp|Q27I66|T22D1_BATSU TSC22 domain family protein 1 OS=Bathyergus suillus OX=10172 GN=TSC22D1 PE=2 SV=1 && PF01166:TSC-22/dip/bun family	-
ENSGALG00010011775	618.510571170463	561.313374412194	571.475226083899	2244.26922565088	2009.85737948566	2165.15426315174	583.766390555518	2139.76028942943	-1.87460194692264	6.25746846920554e-118	3.05575593485189e-116	VEZT	1	45490776	45564504	+	4757	protein_coding	vezatin, adherens junctions transmembrane protein [Source:HGNC Symbol;Acc:HGNC:18258] && sp|Q9HBM0|VEZA_HUMAN Vezatin OS=Homo sapiens OX=9606 GN=VEZT PE=1 SV=3 && PF12632:Mysoin-binding motif of peroxisomes	-
ENSGALG00010012041	1034.97435575857	1037.3388509455	1034.37015921186	3090.34228573038	3071.5159146172	2909.08416156125	1035.56112197198	3023.64745396961	-1.54589761424974	3.03562432047243e-117	1.47879328177551e-115	ICOSLG	1	110458982	110471879	-	4591	protein_coding	inducible T-cell costimulator ligand [Source:NCBI gene (formerly Entrezgene);Acc:395968] && sp|O75144|ICOSL_HUMAN ICOS ligand OS=Homo sapiens OX=9606 GN=ICOSLG PE=1 SV=2 && PF08205:CD80-like C2-set immunoglobulin domain|PF07686:Immunoglobulin V-set domain	V-set
ENSGALG00010008087	927.765856755694	930.233118725509	935.314453357314	2673.59086985122	2767.60602860627	2797.69358853736	931.104476279506	2746.29682899828	-1.56037639735598	1.07376507407261e-116	5.19281109550904e-115	CPNE8	1	15692490	15788625	+	3962	protein_coding	copine 8 [Source:NCBI gene (formerly Entrezgene);Acc:417690] && sp|Q86YQ8|CPNE8_HUMAN Copine-8 OS=Homo sapiens OX=9606 GN=CPNE8 PE=1 SV=2 && PF07002:Copine|PF00168:C2 domain	C2
ENSGALG00010027148	1302.99560326577	1323.94585660827	1240.10124060206	3605.72164689881	3521.30254591339	3716.6658159844	1289.01423349203	3614.56333626553	-1.48779035020803	8.56781369334517e-116	4.10371565700679e-114	ELL	28	4343606	4377729	+	4063	protein_coding	elongation factor for RNA polymerase II [Source:NCBI gene (formerly Entrezgene);Acc:420124] && sp|P55199|ELL_HUMAN RNA polymerase II elongation factor ELL OS=Homo sapiens OX=9606 GN=ELL PE=1 SV=1 && PF10390:RNA polymerase II elongation factor ELL|PF07303:Occludin homology domain	-
ENSGALG00010003331	2628.66992747447	2933.50699913652	3167.87766992508	8573.86265568563	8619.89740022355	8447.78149343632	2910.01819884535	8547.1805164485	-1.55407114419883	1.49895534949952e-115	7.16235291759665e-114	EPSTI1	1	166544621	166611887	-	3387	protein_coding	epithelial stromal interaction 1 [Source:HGNC Symbol;Acc:HGNC:16465] && sp|Q96J88|ESIP1_HUMAN Epithelial-stromal interaction protein 1 OS=Homo sapiens OX=9606 GN=EPSTI1 PE=1 SV=2 && -	-
ENSGALG00010005402	1019.51159147931	1108.7426724255	995.319352096124	3286.63123566882	3106.97206798515	3420.28732704585	1041.19120533365	3271.29687689994	-1.65177849756359	2.22094381610348e-115	1.05616454378654e-113	ABCC4	1	146120093	146272143	+	9119	protein_coding	ATP binding cassette subfamily C member 4 [Source:NCBI gene (formerly Entrezgene);Acc:418791] && sp|O15439|MRP4_HUMAN ATP-binding cassette sub-family C member 4 OS=Homo sapiens OX=9606 GN=ABCC4 PE=1 SV=3 && PF00005:ABC transporter|PF00664:ABC transporter transmembrane region	ABC_membrane
ENSGALG00010024881	451.512716954438	541.478979556639	546.711299620263	2047.98027571244	1953.12753409696	2013.98134261932	513.23433204378	2005.02971747624	-1.96487301502325	4.30312725258771e-115	2.04148124978466e-113	CASP10	7	11037535	11051814	+	2854	protein_coding	caspase 10 [Source:HGNC Symbol;Acc:HGNC:1500] && sp|Q92851|CASPA_HUMAN Caspase-10 OS=Homo sapiens OX=9606 GN=CASP10 PE=1 SV=3 && PF00656:Caspase domain|PF01335:Death effector domain	Peptidase_C14
ENSGALG00010019264	1845.22320399188	1983.43948555546	1574.41424786114	5984.39562152231	5888.76055793859	6115.54137074875	1801.02564580283	5996.23251673655	-1.73560361223592	1.41709252184002e-114	6.7070115968509e-113	HK2	22	3335904	3359700	-	6297	protein_coding	hexokinase 2 [Source:NCBI gene (formerly Entrezgene);Acc:374044] && sp|P27881|HXK2_RAT Hexokinase-2 OS=Rattus norvegicus OX=10116 GN=Hk2 PE=1 SV=1 && PF03727:Hexokinase|PF00349:Hexokinase	-
ENSGALG00010023598	41.2340380780308	28.7598725405541	34.2885135650339	632.37917861942	668.601749224062	570.876686747404	34.7608080612063	623.952538196962	-4.16863404811563	3.18286083169459e-114	1.50286712509305e-112	IL10RA	24	5457466	5461306	+	2373	protein_coding	interleukin 10 receptor subunit alpha [Source:NCBI gene (formerly Entrezgene);Acc:419771] && - && PF01108:Tissue factor|PF09294:Interferon-alpha/beta receptor, fibronectin type III	-
ENSGALG00010003817	7472.63855069114	7713.59615932517	5821.42763637465	25404.4314371071	25240.7290661617	26377.6855155307	7002.55411546365	25674.2820062665	-1.8744988248851	5.21030283648176e-114	2.45437213568514e-112	BF2	16	2226706	2229505	-	1818	protein_coding	Major histocompatibility complex class I antigen BF2 [Source:NCBI gene (formerly Entrezgene);Acc:425389] && sp|P15979|HA1F_CHICK Class I histocompatibility antigen, F10 alpha chain OS=Gallus gallus OX=9031 PE=1 SV=1 && -	-
ENSGALG00010005742	51.5425475975386	53.5528661099973	76.1966968111865	665.25516038251	691.901507151567	708.125785651832	60.4307035062408	688.427484395303	-3.50470685802691	7.50498370679707e-114	3.52698916649077e-112	GPR183	1	144597252	144627663	+	26884	protein_coding	G protein-coupled receptor 183 [Source:HGNC Symbol;Acc:HGNC:3128] && sp|Q1RMI1|GP183_BOVIN G-protein coupled receptor 183 OS=Bos taurus OX=9913 GN=GPR183 PE=2 SV=1 && -	-
ENSGALG00010025613	3674.9836437045	3780.4356594687	3483.14150298136	8760.48219922316	9005.86295545744	9325.97681468711	3646.18693538485	9030.77398978924	-1.30855281102476	4.28446928304747e-113	2.00406803255989e-111	CDKN1A	26	1629167	1638679	+	2471	protein_coding	cyclin dependent kinase inhibitor 1A [Source:NCBI gene (formerly Entrezgene);Acc:378914] && sp|P38936|CDN1A_HUMAN Cyclin-dependent kinase inhibitor 1 OS=Homo sapiens OX=9606 GN=CDKN1A PE=1 SV=3 && PF02234:Cyclin-dependent kinase inhibitor	-
ENSGALG00010022302	963.845640073971	992.711462520506	852.450545575149	2919.1937924343	2987.43417948751	2950.8556264452	936.335882723209	2952.494532789	-1.65737381755424	1.41184468752422e-111	6.54263896610702e-110	ENSGALG00010022302	10	953274	979461	+	3950	protein_coding	- && sp|Q9UDY8|MALT1_HUMAN Mucosa-associated lymphoid tissue lymphoma translocation protein 1 OS=Homo sapiens OX=9606 GN=MALT1 PE=1 SV=1 && PF18703:MALT1 Ig-like domain|PF13927:Immunoglobulin domain|PF00656:Caspase domain	Peptidase_C14
ENSGALG00010021416	788.60097824234	708.087896343298	741.965335198929	2332.26082389915	2411.0184290201	2331.24556399985	746.218069928189	2358.17493897303	-1.66031370309594	3.84814534673458e-111	1.77094486198917e-109	PLEKHH3	27	4990132	4996650	-	2277	protein_coding	pleckstrin homology, MyTH4 and FERM domain containing H3 [Source:HGNC Symbol;Acc:HGNC:26105] && sp|F8VQB6|MYO10_MOUSE Unconventional myosin-X OS=Mus musculus OX=10090 GN=Myo10 PE=1 SV=1 && PF00373:FERM central domain|PF00788:Ras association (RalGDS/AF-6) domain|PF00784:MyTH4 domain	Band_41
ENSGALG00010013837	6070.68125603809	6133.78660908025	5751.89815053444	13625.1605595203	14588.6875614784	14051.1251400127	5985.45533855093	14088.3244203371	-1.23501723391424	6.3501136121285e-111	2.91565101551822e-109	IFI27L2	23	4702310	4712757	+	3323	protein_coding	interferon, alpha-inducible protein 27-like 2 [Source:NCBI gene (formerly Entrezgene);Acc:403121] && sp|Q5VZL5|ZMYM4_HUMAN Zinc finger MYM-type protein 4 OS=Homo sapiens OX=9606 GN=ZMYM4 PE=1 SV=1 && PF12012:Domain of unknown function (DUF3504)	-
ENSGALG00010020109	82.4680761560617	63.4700635377746	66.6721097097882	762.916165031686	648.341090156666	719.065931216677	70.8700831345415	710.107728801676	-3.32767972747562	1.2105983674547e-110	5.54570669568182e-109	WDFY4	6	19193983	19318503	+	10128	protein_coding	WDFY family member 4 [Source:HGNC Symbol;Acc:HGNC:29323] && sp|Q6ZS81|WDFY4_HUMAN WD repeat- and FYVE domain-containing protein 4 OS=Homo sapiens OX=9606 GN=WDFY4 PE=1 SV=3 && PF14844:PH domain associated with Beige/BEACH|PF02138:Beige/BEACH domain|PF15787:Domain of unknown function (DUF4704)	Beach
ENSGALG00010015585	2252.40933001244	2656.81719090153	2869.75809365131	8269.27635405701	8392.97801866871	8400.04267642608	2592.99487152176	8354.09901638393	-1.68745595041115	1.59329661964945e-109	7.24895521281515e-108	BDKRB1	5	45869906	45899428	+	5564	protein_coding	bradykinin receptor B1 [Source:NCBI gene (formerly Entrezgene);Acc:772372] && sp|P46663|BKRB1_HUMAN B1 bradykinin receptor OS=Homo sapiens OX=9606 GN=BDKRB1 PE=1 SV=3 && PF00001:7 transmembrane receptor (rhodopsin family)	7tm_1
ENSGALG00010004588	920.549900092039	1124.61018830994	1196.28813993563	3886.13443252515	3858.64251938553	3900.65917321135	1080.4827427792	3881.81204170735	-1.84422007336408	2.91187939562995e-109	1.32179470838448e-107	MINDY3	2	20190257	20237332	+	2340	protein_coding	MINDY lysine 48 deubiquitinase 3 [Source:HGNC Symbol;Acc:HGNC:23578] && sp|Q9H8M7|MINY3_HUMAN Ubiquitin carboxyl-terminal hydrolase MINDY-3 OS=Homo sapiens OX=9606 GN=MINDY3 PE=1 SV=1 && PF13898:Domain of unknown function (DUF4205)	-
ENSGALG00010001648	28.8638266546216	27.7681527977764	18.0967154926568	581.131324694605	633.145595856119	548.996395617712	24.9095649816849	587.757772056145	-4.5670195515406	2.99105539518383e-109	1.35465644916115e-107	ENSGALG00010001648	9	22494811	22502286	+	5280	lncRNA	- && - && -	-
ENSGALG00010009361	579.338234996333	554.37133621275	613.383409330051	2151.44292420216	1963.25786363065	1973.20443642308	582.364326846378	2029.30174141863	-1.80076167296618	3.79188619730059e-109	1.71346929906527e-107	LRRK2	1	15193975	15257977	-	9497	protein_coding	leucine rich repeat kinase 2 [Source:NCBI gene (formerly Entrezgene);Acc:427844] && sp|Q5S007|LRRK2_HUMAN Leucine-rich repeat serine/threonine-protein kinase 2 OS=Homo sapiens OX=9606 GN=LRRK2 PE=1 SV=2 && -	-
ENSGALG00010020753	674.176522575804	690.236940973298	679.1030603297	2099.22812963725	2081.78271917492	2099.51338976266	681.172174626268	2093.50807952494	-1.6197984504396	5.56009610594925e-109	2.50681263034141e-107	SYDE2	8	16039170	16064313	+	4687	protein_coding	synapse defective Rho GTPase homolog 2 [Source:HGNC Symbol;Acc:HGNC:25841] && sp|Q5VT97|SYDE2_HUMAN Rho GTPase-activating protein SYDE2 OS=Homo sapiens OX=9606 GN=SYDE2 PE=1 SV=2 && PF00620:RhoGAP domain	RhoGAP
ENSGALG00010018542	1787.49555068264	1957.65477224323	1481.07329426744	6036.61041608722	6278.77824498596	6349.26266236137	1742.07453906444	6221.55044114485	-1.83682286840905	6.24532004557498e-109	2.80940939797903e-107	ENSGALG00010018542	22	4483780	4499018	+	3125	protein_coding	- && sp|Q8NF64|ZMIZ2_HUMAN Zinc finger MIZ domain-containing protein 2 OS=Homo sapiens OX=9606 GN=ZMIZ2 PE=1 SV=2 && PF02891:MIZ/SP-RING zinc finger	zf-MIZ
ENSGALG00010013651	420.587188395915	453.215922449422	394.31790599789	1564.50995566701	1592.48780269731	1577.37007871321	422.707005614409	1578.12261235918	-1.9009080449368	3.45620936110222e-108	1.54777734460302e-106	TRAF3IP2	3	65717776	65744724	+	4898	protein_coding	- && sp|O43734|CIKS_HUMAN E3 ubiquitin ligase TRAF3IP2 OS=Homo sapiens OX=9606 GN=TRAF3IP2 PE=1 SV=3 && PF08357:SEFIR domain	-
ENSGALG00010012702	159.78189755237	155.699999616103	144.773723941254	986.279452892674	892.482031918785	861.287823559672	153.418540369909	913.349769457044	-2.57484836968218	2.95438480641634e-107	1.31420774473393e-105	PTPRO	1	62808411	62990143	+	5796	protein_coding	protein tyrosine phosphatase, receptor type O [Source:NCBI gene (formerly Entrezgene);Acc:373911] && sp|Q16827|PTPRO_HUMAN Receptor-type tyrosine-protein phosphatase O OS=Homo sapiens OX=9606 GN=PTPRO PE=1 SV=2 && PF00041:Fibronectin type III domain|PF00102:Protein-tyrosine phosphatase	Y_phosphatase
ENSGALG00010023007	1220.52752710971	1221.79872310216	1220.09960768912	3294.36676078955	3227.52298943615	3480.95540699636	1220.80861930033	3334.28171907402	-1.44955358637832	3.596936206345e-107	1.5964801522073e-105	LMO4	8	15451621	15466157	-	3052	protein_coding	LIM domain only 4 [Source:NCBI gene (formerly Entrezgene);Acc:373901] && sp|Q3SWZ8|LMO4_BOVIN LIM domain transcription factor LMO4 OS=Bos taurus OX=9913 GN=LMO4 PE=2 SV=1 && PF00412:LIM domain	LIM
ENSGALG00010011077	189.676575158942	248.92165543721	266.688438839153	1239.61790059648	1251.09569741169	1249.16571176784	235.095556478435	1246.626436592	-2.40418347486796	2.11435990828957e-106	9.34294478943975e-105	RASGEF1A	6	5390042	5434124	+	4665	protein_coding	RasGEF domain family member 1A [Source:HGNC Symbol;Acc:HGNC:24246] && sp|A0JM95|RGF1A_XENTR Ras-GEF domain-containing family member 1A OS=Xenopus tropicalis OX=8364 GN=rasgef1a PE=2 SV=1 && PF00617:RasGEF domain|PF00618:RasGEF N-terminal motif	-
ENSGALG00010011461	11.3393604714585	8.92547768499955	18.0967154926568	606.271781336967	649.354123110036	683.261818459	12.7871845497049	646.295907635335	-5.65013313674908	9.3788124989553e-106	4.12605775422102e-104	IRF4	2	66198229	66211220	+	3251	protein_coding	interferon regulatory factor 4 [Source:NCBI gene (formerly Entrezgene);Acc:374179] && sp|Q15306|IRF4_HUMAN Interferon regulatory factor 4 OS=Homo sapiens OX=9606 GN=IRF4 PE=1 SV=1 && PF00605:Interferon regulatory factor transcription factor|PF10401:Interferon-regulatory factor 3	IRF
ENSGALG00010007223	119.578710426289	142.807642959993	130.486843289157	872.180457361953	830.687021763228	787.690480668891	130.957732225146	830.185986598024	-2.66360161140975	1.63464502314363e-105	7.17555275763685e-104	FOXF1	11	17038797	17042565	-	3557	protein_coding	forkhead box F1 [Source:HGNC Symbol;Acc:HGNC:3809] && sp|Q12946|FOXF1_HUMAN Forkhead box protein F1 OS=Homo sapiens OX=9606 GN=FOXF1 PE=2 SV=2 && -	-
ENSGALG00010020677	6570.64396773422	6728.81845474688	7140.58294991832	15177.1002868661	15590.5771523611	15901.9988578471	6813.34845746647	15556.5587656914	-1.19097161234592	8.7878641667822e-105	3.8323146507236e-103	CYR61	8	15922547	15925469	-	2367	protein_coding	cysteine rich angiogenic inducer 61 [Source:NCBI gene (formerly Entrezgene);Acc:429089] && sp|P19336|CCN1_CHICK CCN family member 1 OS=Gallus gallus OX=9031 GN=CCN1 PE=2 SV=1 && PF00007:Cystine-knot domain	-
ENSGALG00010005295	389.661659837392	451.232482963866	307.644163375166	2243.30228501079	1873.09793078074	2007.01943180533	382.846102058808	2041.13988253229	-2.41573236309675	2.90316626796144e-104	1.26054217108682e-102	ENSGALG00010005295	2	15750959	15765470	-	7528	protein_coding	- && sp|Q02251|MCAS_MYCBO Mycocerosic acid synthase OS=Mycobacterium bovis (strain ATCC BAA-935 / AF2122/97) OX=233413 GN=mas PE=1 SV=2 && PF02801:Beta-ketoacyl synthase, C-terminal domain|PF00109:Beta-ketoacyl synthase, N-terminal domain|PF14765:Polyketide synthase dehydratase|PF00698:Acyl transferase domain|PF08659:KR domain|PF16197:Ketoacyl-synthetase C-terminal extension|PF00550:Phosphopantet…	ketoacyl-synt
ENSGALG00010001702	589.646744515841	622.799998464413	622.90799643145	2036.37698803134	1941.98417160989	1903.58532828315	611.784913137235	1960.64882930813	-1.67997490352773	4.372848407192e-104	1.89045240772393e-102	PLEKHA1	6	32028629	32056060	+	3824	protein_coding	pleckstrin homology domain containing A1 [Source:HGNC Symbol;Acc:HGNC:14335] && sp|Q8BUL6|PKHA1_MOUSE Pleckstrin homology domain-containing family A member 1 OS=Mus musculus OX=10090 GN=Plekha1 PE=1 SV=1 && PF00169:PH domain	PH
ENSGALG00010003701	1370.00091514257	1527.2484038777	1694.42404533876	4608.43909067302	4730.86389223692	4853.44639604064	1530.55778811968	4730.9164596502	-1.62743677473519	1.06687235226089e-103	4.5825035466036e-102	SARAF	4	48735780	48743418	-	2291	protein_coding	store-operated calcium entry associated regulatory factor [Source:NCBI gene (formerly Entrezgene);Acc:422624] && sp|F7C1E2|SARAF_XENTR Store-operated calcium entry-associated regulatory factor OS=Xenopus tropicalis OX=8364 GN=saraf PE=3 SV=2 && PF06682:SOCE-associated regulatory factor of calcium homoeostasis	-
ENSGALG00010027110	621.603124026315	773.541399366628	607.668657069212	2454.09534455059	2667.31576622266	2543.08656448277	667.604393487385	2554.83255841868	-1.93619580868468	1.29164849513339e-103	5.53607197281097e-102	IKBKE	26	2510226	2521860	+	4219	protein_coding	inhibitor of nuclear factor kappa B kinase subunit epsilon [Source:HGNC Symbol;Acc:HGNC:14552] && sp|Q14164|IKKE_HUMAN Inhibitor of nuclear factor kappa-B kinase subunit epsilon OS=Homo sapiens OX=9606 GN=IKBKE PE=1 SV=1 && PF18396:TANK binding kinase 1 ubiquitin-like domain|PF00069:Protein kinase domain|PF18394:TANK-binding kinase 1 coiled-coil domain 1	Pkinase
ENSGALG00010010960	1777.18704116313	1929.88661944546	2046.8337680905	5379.09078082544	5067.19083275569	5475.04557586142	1917.9691428997	5307.10906314752	-1.46798597829441	1.59045564903935e-103	6.80217787543102e-102	POLDIP3	1	49211738	49236101	+	3896	protein_coding	DNA polymerase delta interacting protein 3 [Source:NCBI gene (formerly Entrezgene);Acc:417974] && sp|Q9BY77|PDIP3_HUMAN Polymerase delta-interacting protein 3 OS=Homo sapiens OX=9606 GN=POLDIP3 PE=1 SV=2 && PF00076:RNA recognition motif. (a.k.a. RRM, RBD, or RNP domain)	RRM_1
ENSGALG00010006306	17.5244661831631	20.8261145983323	17.144256782517	543.420639731062	574.389684560671	529.105221863447	18.4982791880041	548.971848718393	-4.89158500295716	1.92405021204365e-103	8.21133651392049e-102	ENSGALG00010006306	2	11316004	11352742	+	1641	lncRNA	- && - && -	-
ENSGALG00010018558	116.486157570437	111.072611191106	120.009797477619	750.345936710505	733.435858239728	748.902691848075	115.856188746387	744.228162266103	-2.68310570830612	2.30161384116936e-103	9.80173416837434e-102	ENSGALG00010018558	14	6006530	6029708	-	4604	protein_coding	- && sp|Q61468|MSLN_MOUSE Mesothelin OS=Mus musculus OX=10090 GN=Msln PE=1 SV=1 && PF06060:Pre-pro-megakaryocyte potentiating factor precursor (Mesothelin)	-
ENSGALG00010029346	227.81806038112	225.120381610544	206.683540100343	1006.58520633458	1034.30664539056	1013.4553027798	219.873994030669	1018.11571816831	-2.2119892554506	4.82170633760124e-103	2.0446696535225e-101	ARL16	18	10512325	10514606	-	2054	protein_coding	ADP ribosylation factor like GTPase 16 [Source:HGNC Symbol;Acc:HGNC:27902] && sp|Q0P5N6|ARL16_HUMAN ADP-ribosylation factor-like protein 16 OS=Homo sapiens OX=9606 GN=ARL16 PE=1 SV=1 && -	-
ENSGALG00010003117	419.556337443964	474.042037047754	447.655593765721	1551.93972734583	1696.8301968944	1626.10345441116	447.084656085813	1624.95779288379	-1.86122931715509	1.53799920419e-102	6.48068736398459e-101	ID2	3	95549859	95552531	+	2026	protein_coding	inhibitor of DNA binding 2, HLH protein [Source:NCBI gene (formerly Entrezgene);Acc:395852] && sp|Q02363|ID2_HUMAN DNA-binding protein inhibitor ID-2 OS=Homo sapiens OX=9606 GN=ID2 PE=1 SV=1 && PF00010:Helix-loop-helix DNA-binding domain	HLH
ENSGALG00010003459	6.18510571170463	9.91719742777728	15.2393393622373	673.957626143327	644.288958343187	704.147550900979	10.4472141672397	674.131378462498	-5.99682237569097	1.86440736655324e-102	7.83953859624587e-101	ENSGALG00010003459	16	2058123	2060786	+	2463	lncRNA	- && - && -	-
ENSGALG00010029365	67.0053118768001	77.3541399366628	66.6721097097882	712.635251746962	642.262892436447	597.729771315661	70.3438538410837	650.875971833023	-3.21018546106856	4.53548160243301e-101	1.89117273581199e-99	PIK3R5	18	2611153	2660216	-	4728	protein_coding	phosphoinositide-3-kinase regulatory subunit 5 [Source:NCBI gene (formerly Entrezgene);Acc:417319] && sp|Q5ZIB8|PIRK5_CHICK Phosphoinositide 3-kinase regulatory subunit 5 OS=Gallus gallus OX=9031 GN=PIK3R5 PE=2 SV=1 && PF10486:Phosphoinositide 3-kinase gamma adapter protein p101 subunit	-
ENSGALG00010016984	785.508425386488	796.350953450515	849.593169444729	2310.98812981715	2390.75776995271	2359.09320725582	810.484182760577	2353.61303567523	-1.53752919003949	1.01540643149531e-100	4.21636437759998e-99	RNF103	4	85121219	85138832	-	3348	protein_coding	ring finger protein 103 [Source:NCBI gene (formerly Entrezgene);Acc:422919] && sp|O00237|RN103_HUMAN E3 ubiquitin-protein ligase RNF103 OS=Homo sapiens OX=9606 GN=RNF103 PE=1 SV=1 && PF13639:Ring finger domain	-
ENSGALG00010024658	247.404228468185	356.027387657204	187.634365897547	13513.9623859098	13658.7233102849	14160.5265956612	263.688660674312	13777.7374306186	-5.70766389056235	1.03859518815207e-100	4.30370574542765e-99	CSF3	27	4307579	4309480	+	1453	protein_coding	colony stimulating factor 3 [Source:NCBI gene (formerly Entrezgene);Acc:396216] && sp|P13854|MGF_CHICK Myelomonocytic growth factor OS=Gallus gallus OX=9031 PE=2 SV=1 && PF16647:Granulocyte colony-stimulating factor	-
ENSGALG00010021854	329.872304624247	387.762419426092	320.978585317123	1365.32018380829	1388.86817906998	1431.16995161936	346.20443645582	1395.11943816588	-2.01086033387582	2.56305857813494e-100	1.05768530952664e-98	TAPBPL	1	76829216	76837855	+	3811	protein_coding	TAP binding protein like [Source:NCBI gene (formerly Entrezgene);Acc:426340] && sp|Q5R8H1|TPSNR_PONAB Tapasin-related protein OS=Pongo abelii OX=9601 GN=TAPBPL PE=2 SV=2 && -	-
ENSGALG00010007130	785.508425386488	898.498086956621	925.789866255916	2660.05370088995	2638.9508435283	2724.09624564658	869.932126199675	2674.36693002161	-1.61946745195643	7.19336647159569e-100	2.95623680117656e-98	IRF2	4	39095321	39137191	+	3720	protein_coding	interferon regulatory factor 2 [Source:NCBI gene (formerly Entrezgene);Acc:396115] && sp|Q98925|IRF2_CHICK Interferon regulatory factor 2 OS=Gallus gallus OX=9031 GN=IRF2 PE=2 SV=1 && PF00605:Interferon regulatory factor transcription factor	IRF
ENSGALG00010003982	748.39779111626	756.682163739406	784.825977155221	2164.98009316343	2200.30757471919	2237.7570473548	763.301977336962	2201.01490507914	-1.52753109902857	2.1211298765352e-99	8.69924579549027e-98	GLCCI1	2	24796829	24848845	+	5556	protein_coding	glucocorticoid induced 1 [Source:NCBI gene (formerly Entrezgene);Acc:420580] && sp|Q8K3I9|GLCI1_MOUSE Glucocorticoid-induced transcript 1 protein OS=Mus musculus OX=10090 GN=Glcci1 PE=1 SV=1 && -	-
ENSGALG00010028892	6929.38009901308	7316.90826221408	6170.97998299597	17472.6173664418	17276.2639867684	17450.5267346166	6805.75611474104	17399.8026959423	-1.35434920379901	2.2289113926207e-99	9.12255066492075e-98	ENSGALG00010028892	17	3085900	3105134	-	4240	protein_coding	- && sp|B4F7E8|NIBA2_RAT Protein Niban 2 OS=Rattus norvegicus OX=10116 GN=Niban2 PE=1 SV=1 && -	-
ENSGALG00010011348	70.0978647326524	76.362420193885	58.0999813185297	622.709772218512	585.533047047739	646.46314701361	68.1867554150224	618.235322093287	-3.18285797997261	5.02144171691421e-99	2.05098681823983e-97	SLC22A23	2	65904017	65999915	+	3438	protein_coding	solute carrier family 22 member 23 [Source:HGNC Symbol;Acc:HGNC:21106] && sp|A1A5C7|S22AN_HUMAN Solute carrier family 22 member 23 OS=Homo sapiens OX=9606 GN=SLC22A23 PE=1 SV=2 && PF00083:Sugar (and other) transporter	Sugar_tr
ENSGALG00010024128	1991.60403916889	2059.80190574934	1902.06004414924	4804.72804061147	4751.12455130432	4845.48992653894	1984.48866302249	4800.44750615157	-1.27456599564056	5.80844271539397e-99	2.36759237458293e-97	PHLDA2	5	12754253	12759093	+	3896	protein_coding	pleckstrin homology like domain family A member 2 [Source:NCBI gene (formerly Entrezgene);Acc:423088] && sp|Q53GA4|PHLA2_HUMAN Pleckstrin homology-like domain family A member 2 OS=Homo sapiens OX=9606 GN=PHLDA2 PE=1 SV=2 && -	-
ENSGALG00010024523	76.2829704443571	66.4452227661078	69.5294858402077	579.197443414423	625.041332229161	627.566531947059	70.7525596835575	610.601769196881	-3.11036725392624	7.80135827070024e-99	3.16700261668081e-97	TOX3	11	4843330	4990194	+	4590	protein_coding	TOX high mobility group box family member 3 [Source:NCBI gene (formerly Entrezgene);Acc:415724] && sp|O15405|TOX3_HUMAN TOX high mobility group box family member 3 OS=Homo sapiens OX=9606 GN=TOX3 PE=1 SV=2 && PF00505:HMG (high mobility group) box	HMG_box
ENSGALG00010029295	689.639286855066	792.384074479404	686.722730010818	2237.50064117024	2279.32414508203	2370.03335282067	722.915363781763	2295.61937969098	-1.66698270740473	1.97468767194795e-98	7.98389410360654e-97	SOCS3	18	10472719	10475867	+	2928	protein_coding	suppressor of cytokine signaling 3 [Source:NCBI gene (formerly Entrezgene);Acc:395299] && sp|Q90X67|SOCS3_CHICK Suppressor of cytokine signaling 3 OS=Gallus gallus OX=9031 GN=SOCS3 PE=2 SV=1 && -	-
ENSGALG00010010982	1733.8913011812	1701.79107860658	1722.04534793282	4655.81918203748	4231.43864622562	4290.52617879495	1719.24257590686	4392.59466901935	-1.35341506198509	2.2661534538557e-98	9.12537962376206e-97	ZBTB21	1	109222477	109249554	-	23298	protein_coding	zinc finger and BTB domain containing 21 [Source:HGNC Symbol;Acc:HGNC:13083] && sp|Q9ULJ3|ZBT21_HUMAN Zinc finger and BTB domain-containing protein 21 OS=Homo sapiens OX=9606 GN=ZBTB21 PE=1 SV=2 && -	-
ENSGALG00010024052	692.731839710918	718.996813513853	764.824344242284	2150.47598356207	2199.29454176582	2129.35015039406	725.517665822352	2159.70689190731	-1.57314844466359	3.10910512477347e-98	1.24945989249699e-96	ENSGALG00010024052	5	12665502	12676057	+	3867	protein_coding	- && - && PF00020:TNFR/NGFR cysteine-rich region	-
ENSGALG00010017246	339.149963191804	341.151591515538	367.649062113975	1340.17972716593	1265.27815875887	1314.80658515691	349.316872273772	1306.7548236939	-1.90284216489353	6.59482960844278e-98	2.63964993525907e-96	GGA2	14	6938231	6947801	+	2257	protein_coding	golgi associated, gamma adaptin ear containing, ARF binding protein 2 [Source:HGNC Symbol;Acc:HGNC:16064] && sp|Q9UJY4|GGA2_HUMAN ADP-ribosylation factor-binding protein GGA2 OS=Homo sapiens OX=9606 GN=GGA2 PE=1 SV=3 && PF03127:GAT domain|PF00790:VHS domain|PF02883:Adaptin C-terminal domain|PF18308:GGA N-GAT domain	-
ENSGALG00010029665	265.959545603299	305.44968077554	327.645796288102	1325.67561756456	1226.78290653082	1249.16571176784	299.685007555647	1267.20807862107	-2.07871023179767	1.41955458350751e-97	5.67055273927911e-96	ASL1	19	5420026	5442285	-	5949	protein_coding	argininosuccinate lyase [Source:NCBI gene (formerly Entrezgene);Acc:417545] && sp|P05083|ARLY2_CHICK Argininosuccinate lyase OS=Gallus gallus OX=9031 GN=ASL2 PE=2 SV=1 && PF00206:Lyase|PF14698:Argininosuccinate lyase C-terminal	-
ENSGALG00010029997	126.794667089945	155.699999616103	101.913081984962	828.668128557864	894.508097825525	856.315030121105	128.135916230337	859.830418834832	-2.74813385108388	2.58648361557548e-97	1.03113447612553e-95	ENSGALG00010029997	18	4325771	4329171	+	1925	lncRNA	- && - && -	-
ENSGALG00010029666	383.476554125687	316.358597946095	311.453998215725	1431.07214733447	1358.47719046889	1347.62702185145	337.096383429169	1379.0587865516	-2.03402936471267	7.61332013103243e-97	3.02307838920697e-95	SLC9A3R1	18	11072696	11079989	+	1810	protein_coding	SLC9A3 regulator 1 [Source:NCBI gene (formerly Entrezgene);Acc:422108] && sp|Q5ZM14|NHRF1_CHICK Na(+)/H(+) exchange regulatory cofactor NHE-RF1 OS=Gallus gallus OX=9031 GN=SLC9A3R1 PE=2 SV=1 && -	-
ENSGALG00010027233	69.0670137807017	89.2547768499955	71.4344032604873	664.288219742419	600.728541348286	641.490353575044	76.5853979637282	635.50237155525	-3.05262185316577	9.60280943290983e-97	3.8054943016569e-95	ENSGALG00010027233	2	494852	503824	+	2853	protein_coding	- && sp|Q8WWP7|GIMA1_HUMAN GTPase IMAP family member 1 OS=Homo sapiens OX=9606 GN=GIMAP1 PE=1 SV=1 && PF04548:AIG1 family	-
ENSGALG00010006135	67.0053118768001	69.4203819944409	93.3409535937035	629.478356699148	664.549617410583	631.544766697912	76.5888824883149	641.857580269214	-3.06297318381407	3.82507394003275e-96	1.50686788568588e-94	ZC2HC1C	5	37661025	37667046	+	4416	protein_coding	zinc finger C2HC-type containing 1C [Source:HGNC Symbol;Acc:HGNC:20354] && sp|Q9BGW4|ZC21C_MACFA Zinc finger C2HC domain-containing protein 1C OS=Macaca fascicularis OX=9541 GN=ZC2HC1C PE=2 SV=2 && PF13913:zinc-finger of a C2HC-type	-
ENSGALG00010021387	1676.16364787195	1763.2777026588	1883.96332865659	4450.82776633821	4444.17556643327	4558.06246578981	1774.46822639578	4484.3552661871	-1.33711770133855	6.64307699606689e-96	2.61185387485126e-94	SLC2A14	1	75833426	75843951	+	3929	protein_coding	solute carrier family 2 member 14 [Source:NCBI gene (formerly Entrezgene);Acc:396517] && sp|P28568|GTR3_CHICK Solute carrier family 2, facilitated glucose transporter member 3 OS=Gallus gallus OX=9031 GN=SLC2A3 PE=2 SV=1 && PF00083:Sugar (and other) transporter	Sugar_tr
ENSGALG00010001497	64.9436099728986	68.4286622516632	53.3376877678306	613.040365817603	567.298453887083	561.925658557984	62.2366533307975	580.754826087557	-3.22459478804027	1.00483588287804e-95	3.9352131546516e-94	LEKR1	9	22503244	22542330	-	3773	protein_coding	leucine, glutamate and lysine rich 1 [Source:HGNC Symbol;Acc:HGNC:33765] && sp|Q6ZMV7|LEKR1_HUMAN Leucine-, glutamate- and lysine-rich protein 1 OS=Homo sapiens OX=9606 GN=LEKR1 PE=2 SV=2 && -	-
ENSGALG00010020557	1330.82857896845	1746.41846703158	1526.79131235415	5198.27288112845	4847.36268187445	5099.10239190582	1534.67945278472	5048.24598496957	-1.71757622009582	4.04665749301713e-95	1.57551442705714e-93	ENSGALG00010020557	7	27835906	27853380	-	6671	protein_coding	- && sp|Q460N5|PAR14_HUMAN Protein mono-ADP-ribosyltransferase PARP14 OS=Homo sapiens OX=9606 GN=PARP14 PE=1 SV=3 && PF01661:Macro domain|PF00644:Poly(ADP-ribose) polymerase catalytic domain	A1pp
ENSGALG00010002557	56.6968023572924	55.5363055955528	49.5278529272712	520.214064368881	548.050827773057	555.958306431705	53.9203202933721	541.407732857881	-3.32943913648361	6.37545906794324e-95	2.47256396046661e-93	ENSGALG00010002557	16	2019179	2025466	+	1740	protein_coding	- && sp|Q61885|MOG_MOUSE Myelin-oligodendrocyte glycoprotein OS=Mus musculus OX=10090 GN=Mog PE=1 SV=1 && PF07686:Immunoglobulin V-set domain	V-set
ENSGALG00010021245	2244.16252239683	2254.17897533378	2534.49262768209	5985.3625621624	5788.47029555498	6101.61754912077	2344.27804180423	5958.48346894605	-1.34550632971114	8.51067660683651e-95	3.29425860209972e-93	ZFAND3	3	29355012	29485080	-	3499	protein_coding	zinc finger AN1-type containing 3 [Source:HGNC Symbol;Acc:HGNC:18019] && sp|Q9H8U3|ZFAN3_HUMAN AN1-type zinc finger protein 3 OS=Homo sapiens OX=9606 GN=ZFAND3 PE=1 SV=1 && PF01428:AN1-like Zinc finger	zf-AN1
ENSGALG00010002575	13.40106237536	12.8923566561105	11.429504521678	509.577717327882	583.506981140999	552.974630368565	12.5743078510495	548.686442945815	-5.449863619406	1.1758028213153e-94	4.54241968087629e-93	V-BG	16	2026504	2032625	+	2250	protein_coding	V-region-like B-G antigen [Source:NCBI gene (formerly Entrezgene);Acc:417047] && sp|A7TZE6|SKIT1_MOUSE Selection and upkeep of intraepithelial T-cells protein 1 OS=Mus musculus OX=10090 GN=Skint1 PE=1 SV=1 && PF07686:Immunoglobulin V-set domain	V-set
ENSGALG00010025736	54.6351004533909	66.4452227661078	52.3852290576907	560.825571252697	535.894432332619	575.84948018597	57.8218507590631	557.523161257095	-3.26996167542919	1.9762105871038e-94	7.60517419195073e-93	KIF9	2	3962216	3985202	-	3653	protein_coding	kinesin family member 9 [Source:HGNC Symbol;Acc:HGNC:16666] && sp|Q9HAQ2|KIF9_HUMAN Kinesin-like protein KIF9 OS=Homo sapiens OX=9606 GN=KIF9 PE=1 SV=4 && PF00225:Kinesin motor domain	Kinesin
ENSGALG00010013498	21.6478699909662	20.8261145983323	8.57212839125848	544.387580371152	526.777135752291	480.371846165498	17.015370993519	517.178854096314	-4.93829119308789	3.99261601020918e-94	1.52184197656313e-92	KDR	4	64703991	64731765	+	5417	protein_coding	kinase insert domain receptor [Source:NCBI gene (formerly Entrezgene);Acc:395323] && sp|P52583|VGFR2_COTJA Vascular endothelial growth factor receptor 2 OS=Coturnix japonica OX=93934 GN=KDR PE=1 SV=1 && PF07679:Immunoglobulin I-set domain|PF17988:VEGFR-2 Transmembrane domain|PF13927:Immunoglobulin domain|PF07714:Protein tyrosine kinase	Pkinase_Tyr
ENSGALG00010019716	1661.73173454464	1839.64012285268	1520.12410138317	4723.50502684384	4629.56059689994	4648.56730637171	1673.83198626017	4667.21097670516	-1.47966544743259	4.70873401138626e-94	1.79138179827463e-92	VEGFA	3	30342830	30364701	-	3214	protein_coding	vascular endothelial growth factor A [Source:NCBI gene (formerly Entrezgene);Acc:395909] && sp|P67964|VEGFA_CHICK Vascular endothelial growth factor A OS=Gallus gallus OX=9031 GN=VEGFA PE=2 SV=1 && PF00341:PDGF/VEGF domain	-
ENSGALG00010003006	582.430787852186	656.518469718856	580.047354475157	1934.8482208218	1949.07540228348	1854.85195258521	606.3322040154	1912.92519189683	-1.65762832086765	1.3103539560747e-93	4.96616690031879e-92	CYP7B1	2	114096364	114218426	-	5021	protein_coding	cytochrome P450 family 7 subfamily B member 1 [Source:HGNC Symbol;Acc:HGNC:2652] && sp|O75881|CP7B1_HUMAN Cytochrome P450 7B1 OS=Homo sapiens OX=9606 GN=CYP7B1 PE=1 SV=2 && -	-
ENSGALG00010012985	830.865867272322	720.980252999408	924.837407545776	2695.83050457331	2808.12734674106	2722.10712827116	825.561175939169	2742.02165986184	-1.73128622898491	1.82362438508448e-93	6.89834277335083e-92	ARNTL2	1	68213796	68250626	+	4091	protein_coding	aryl hydrocarbon receptor nuclear translocator-like 2 [Source:NCBI gene (formerly Entrezgene);Acc:373925] && sp|Q8QGQ7|BMAL2_CHICK Aryl hydrocarbon receptor nuclear translocator-like protein 2 OS=Gallus gallus OX=9031 GN=ARNTL2 PE=1 SV=1 && PF00010:Helix-loop-helix DNA-binding domain|PF00989:PAS fold|PF14598:PAS domain	HLH
ENSGALG00010020428	1427.72856845182	1544.10763950492	1222.0045251094	4245.83635063895	4235.49077803909	4249.7492725987	1397.94691102205	4243.69213375892	-1.60244201995246	1.95796702980523e-93	7.39252844731567e-92	SEMA4C	22	2968614	2978788	+	3506	protein_coding	semaphorin 4C [Source:HGNC Symbol;Acc:HGNC:10731] && sp|Q9C0C4|SEM4C_HUMAN Semaphorin-4C OS=Homo sapiens OX=9606 GN=SEMA4C PE=1 SV=2 && -	-
ENSGALG00010024876	659.744609248494	690.236940973298	681.007977749979	1983.19525282635	1929.82777616945	1938.39488235312	676.996509323924	1950.47263711631	-1.52645647211399	4.47558758007451e-93	1.68662095729865e-91	CFLAR	7	11018051	11039434	+	4207	protein_coding	CASP8 and FADD like apoptosis regulator [Source:NCBI gene (formerly Entrezgene);Acc:424080] && sp|O15519|CFLAR_HUMAN CASP8 and FADD-like apoptosis regulator OS=Homo sapiens OX=9606 GN=CFLAR PE=1 SV=1 && -	-
ENSGALG00010028761	293.79252130597	306.441400518318	236.209760114678	1172.89899643021	1299.72127917344	1254.1385052064	278.814560646322	1242.25292693668	-2.15693662129658	1.37885533796965e-92	5.17666873407292e-91	CTSS	25	2545635	2550473	-	2163	protein_coding	cathepsin S [Source:NCBI gene (formerly Entrezgene);Acc:425657] && sp|Q8HY82|CATS_SAIBB Cathepsin S OS=Saimiri boliviensis boliviensis OX=39432 GN=CTSS PE=2 SV=1 && PF00112:Papain family cysteine protease|PF08246:Cathepsin propeptide inhibitor domain (I29)	Peptidase_C1
ENSGALG00010013948	524.703134542943	471.066877819421	572.427684794039	1784.00548096763	1749.50791046963	1754.40152512617	522.732565718801	1762.63830552114	-1.75306163004478	1.82133883370555e-92	6.82506576465308e-91	ENSGALG00010013948	1	103163972	103167000	-	3029	lncRNA	- && - && -	-
ENSGALG00010014682	885.500967725712	1002.62865994828	919.122655284937	2567.22739944123	2598.42952539351	2707.18874795546	935.750760986311	2624.28189093006	-1.4875369020476	1.48870687815274e-91	5.52675510731313e-90	IL13RA1	4	3348078	3362081	+	4381	protein_coding	interleukin 13 receptor subunit alpha 1 [Source:HGNC Symbol;Acc:HGNC:5974] && sp|O09030|I13R1_MOUSE Interleukin-13 receptor subunit alpha-1 OS=Mus musculus OX=10090 GN=Il13ra1 PE=2 SV=1 && PF18001:Interleukin-13 receptor subunit alpha Ig-like domain|PF09240:Interleukin-6 receptor alpha chain, binding	-
ENSGALG00010009214	194.830829918696	201.319107783879	164.775356854191	887.651507603407	885.390801245197	936.874283825878	186.975098185588	903.305530891494	-2.27382099916331	5.33823974861232e-91	1.9599386488793e-89	PCDH10	4	26479539	26513537	+	4697	protein_coding	protocadherin 10 [Source:NCBI gene (formerly Entrezgene);Acc:408048] && sp|Q9P2E7|PCD10_HUMAN Protocadherin-10 OS=Homo sapiens OX=9606 GN=PCDH10 PE=1 SV=2 && PF16492:Cadherin cytoplasmic C-terminal|PF08266:Cadherin-like|PF00028:Cadherin domain	Cadherin
ENSGALG00010017393	833.958420128174	845.936940589402	956.268544980391	2485.0374450335	2512.32172435708	2561.98317954932	878.721301899322	2519.78078297997	-1.51912884971227	6.31273168256258e-91	2.30923424717623e-89	VDAC1	13	15634329	15650729	+	2039	protein_coding	voltage dependent anion channel 1 [Source:NCBI gene (formerly Entrezgene);Acc:416320] && sp|P21796|VDAC1_HUMAN Voltage-dependent anion-selective channel protein 1 OS=Homo sapiens OX=9606 GN=VDAC1 PE=1 SV=2 && PF01459:Eukaryotic porin	-
ENSGALG00010009374	9.27765856755694	2.97515922833318	1.90491742027966	1290.86575452129	1120.41444642699	1224.30174457501	4.7192450720566	1211.86064850776	-8.03351068849953	6.49613415667861e-91	2.37197966199894e-89	IL12B	13	7771661	7779513	+	2616	protein_coding	interleukin 12B [Source:NCBI gene (formerly Entrezgene);Acc:404671] && sp|Q865W9|IL12B_LAMGL Interleukin-12 subunit beta OS=Lama glama OX=9844 GN=IL12B PE=2 SV=1 && PF10420:Cytokine interleukin-12p40 C-terminus	-
ENSGALG00010013015	1026.72754814297	1166.26241750661	964.840673371649	3100.97863277138	3014.7860692285	3144.79457054929	1052.61021300707	3086.85309084972	-1.55242264336258	7.21744075957885e-91	2.62575490511964e-89	PLA2G6	1	51018361	51038011	+	3744	protein_coding	phospholipase A2 group VI [Source:NCBI gene (formerly Entrezgene);Acc:418028] && sp|O60733|PLPL9_HUMAN 85/88 kDa calcium-independent phospholipase A2 OS=Homo sapiens OX=9606 GN=PLA2G6 PE=1 SV=2 && PF01734:Patatin-like phospholipase|PF12796:Ankyrin repeats (3 copies)	-
ENSGALG00010003722	113.393604714585	75.3707004511073	60.0048987388094	723.271598787961	720.266429845921	806.587095735443	82.9230679681672	750.041708123108	-3.18340465856678	2.9123067567379e-90	1.04806311445632e-88	MHCY11	16	1402191	1405154	-	2146	protein_coding	major histocompatibility complex Y, class I heavy chain 11 [Source:NCBI gene (formerly Entrezgene);Acc:107050538] && sp|P15979|HA1F_CHICK Class I histocompatibility antigen, F10 alpha chain OS=Gallus gallus OX=9031 PE=1 SV=1 && PF00129:Class I Histocompatibility antigen, domains alpha 1 and 2|PF07654:Immunoglobulin C1-set domain	MHC_I
ENSGALG00010029776	299.977627017674	284.623566177208	319.073667896843	1135.18831146667	1161.94879751515	1121.86219974054	301.224953697242	1139.66643624079	-1.91914211545181	3.61701884315351e-90	1.29699672090314e-88	WBP2	18	5265881	5273054	+	2690	protein_coding	WW domain binding protein 2 [Source:NCBI gene (formerly Entrezgene);Acc:417368] && sp|Q969T9|WBP2_HUMAN WW domain-binding protein 2 OS=Homo sapiens OX=9606 GN=WBP2 PE=1 SV=1 && PF02893:GRAM domain	GRAM
ENSGALG00010010336	1395.77218894134	1397.33311757382	1242.95861673248	3485.82100752754	3453.42933803762	3593.34053870796	1345.35464108255	3510.86362809104	-1.38428165118454	9.11466750449014e-90	3.25665928563831e-88	FMNL2	7	35053450	35160234	+	5429	protein_coding	formin like 2 [Source:HGNC Symbol;Acc:HGNC:18267] && sp|Q96PY5|FMNL2_HUMAN Formin-like protein 2 OS=Homo sapiens OX=9606 GN=FMNL2 PE=1 SV=3 && PF02181:Formin Homology 2 Domain|PF06371:Diaphanous GTPase-binding Domain|PF06367:Diaphanous FH3 Domain	FH2
ENSGALG00010008285	1710.18172928633	1619.47833995603	1894.44037446812	4562.02593994866	4470.51442322088	4520.26923565671	1741.36681457016	4517.60319960875	-1.37502890939558	1.01987315865397e-89	3.63748689246351e-88	ADSS2	3	34444905	34480495	+	4675	protein_coding	adenylosuccinate synthase 2 [Source:NCBI gene (formerly Entrezgene);Acc:428579] && sp|Q5ZJL5|PURA2_CHICK Adenylosuccinate synthetase isozyme 2 OS=Gallus gallus OX=9031 GN=ADSS2 PE=2 SV=1 && PF00709:Adenylosuccinate synthetase	-
ENSGALG00010017056	63.9127590209478	58.5114648238859	56.19506389825	516.346301808518	610.858870881984	535.072573989727	59.5397625810279	554.092582226743	-3.21948119177406	2.31695857890946e-89	8.24895074804965e-88	AGTR1	9	12066228	12094627	+	19409	protein_coding	angiotensin II receptor type 1 [Source:NCBI gene (formerly Entrezgene);Acc:396065] && sp|P79785|AGTR1_CHICK Type-1 angiotensin II receptor OS=Gallus gallus OX=9031 GN=AGTR1 PE=2 SV=1 && PF00001:7 transmembrane receptor (rhodopsin family)	7tm_1
ENSGALG00010006715	3095.64540870817	3268.70827219539	3140.25636733102	6729.90685503236	6994.9925430184	6917.15567304563	3168.20334941153	6880.6850236988	-1.11882285474431	1.01292942631635e-88	3.56811982924452e-87	IRF8	11	17237126	17244581	-	2485	protein_coding	interferon regulatory factor 8 [Source:NCBI gene (formerly Entrezgene);Acc:396385] && sp|Q90871|IRF8_CHICK Interferon regulatory factor 8 OS=Gallus gallus OX=9031 GN=IRF8 PE=2 SV=1 && PF00605:Interferon regulatory factor transcription factor|PF10401:Interferon-regulatory factor 3	IRF
ENSGALG00010004425	222.663805621367	190.410190613324	227.63763172342	965.973699450766	916.79482279966	999.531481151813	213.570542652703	960.766667800746	-2.16933034924344	1.32591396138665e-88	4.654214332298e-87	CREM	2	12931764	12963410	-	4333	protein_coding	cAMP responsive element modulator [Source:NCBI gene (formerly Entrezgene);Acc:378903] && sp|Q1LZH5|CREM_BOVIN cAMP-responsive element modulator OS=Bos taurus OX=9913 GN=CREM PE=2 SV=3 && PF00170:bZIP transcription factor	bZIP_1
ENSGALG00010003795	315.440391296936	341.151591515538	311.453998215725	1167.09735258966	1163.97486342189	1168.60645806306	322.681993676066	1166.55955802487	-1.85418593734405	1.6811936133724e-88	5.88064449034798e-87	LCP1	1	167910599	167959911	-	4259	protein_coding	lymphocyte cytosolic protein 1 [Source:NCBI gene (formerly Entrezgene);Acc:418852] && sp|P13796|PLSL_HUMAN Plastin-2 OS=Homo sapiens OX=9606 GN=LCP1 PE=1 SV=6 && PF00307:Calponin homology (CH) domain|PF13499:EF-hand domain pair	CH
ENSGALG00010003097	1566.89344696517	1467.74521931104	1662.04044919401	3886.13443252515	3855.60342052542	3957.34901841101	1565.55970515674	3899.69562382053	-1.3164677110448	9.62105609520384e-88	3.35946422009626e-86	TFPI2	2	23205065	23210882	-	1815	protein_coding	tissue factor pathway inhibitor 2 [Source:HGNC Symbol;Acc:HGNC:11761] && sp|Q7YRQ8|TFPI2_BOVIN Tissue factor pathway inhibitor 2 OS=Bos taurus OX=9913 GN=TFPI2 PE=2 SV=1 && PF00014:Kunitz/Bovine pancreatic trypsin inhibitor domain	Kunitz_BPTI
ENSGALG00010009324	4.12340380780308	8.92547768499955	8.57212839125848	639.147763100056	638.210760622968	684.256377146714	7.20700329468704	653.871633623246	-6.49260308652708	2.59385885165249e-87	8.99429563264846e-86	NKX2-5	13	8816354	8819527	-	2496	protein_coding	NK2 homeobox 5 [Source:NCBI gene (formerly Entrezgene);Acc:396073] && sp|Q90788|NKX25_CHICK Homeobox protein Nkx-2.5 OS=Gallus gallus OX=9031 GN=NKX-2.5 PE=2 SV=1 && PF00046:Homeodomain	Homeobox
ENSGALG00010002623	607.171210699004	557.346495441083	482.896566040894	1862.32767281499	1805.22472290497	1855.84651127292	549.138090726994	1841.13296899763	-1.74663588154417	2.85909164443136e-87	9.87969505436464e-86	MID1IP1	1	112754846	112842417	-	11320	protein_coding	MID1 interacting protein 1 [Source:NCBI gene (formerly Entrezgene);Acc:404752] && sp|Q9CQ20|M1IP1_MOUSE Mid1-interacting protein 1 OS=Mus musculus OX=10090 GN=Mid1ip1 PE=1 SV=1 && PF07084:Thyroid hormone-inducible hepatic protein Spot 14	-
ENSGALG00010022707	152.565940888714	147.766241673881	111.43766908636	770.651690152413	766.865945700931	797.636067546024	137.256617216319	778.384567799789	-2.50645571036419	5.55293302810011e-87	1.91221950638351e-85	SALL1	11	5577787	5595486	+	6047	protein_coding	spalt like transcription factor 1 [Source:NCBI gene (formerly Entrezgene);Acc:395446] && sp|Q9NSC2|SALL1_HUMAN Sal-like protein 1 OS=Homo sapiens OX=9606 GN=SALL1 PE=1 SV=2 && -	-
ENSGALG00010000820	630.880782593872	657.510189461634	569.570308663619	1885.53424817717	1836.62874445943	1872.75400896404	619.320426906375	1864.97233386688	-1.59101686112698	6.31687754704639e-87	2.17154897155177e-85	KLF5	1	156007861	156026686	-	3634	protein_coding	Kruppel like factor 5 [Source:HGNC Symbol;Acc:HGNC:6349] && sp|Q13887|KLF5_HUMAN Krueppel-like factor 5 OS=Homo sapiens OX=9606 GN=KLF5 PE=1 SV=2 && PF00096:Zinc finger, C2H2 type	zf-C2H2
ENSGALG00010029781	385.538256029588	334.209553316094	320.026126606983	1278.29552620011	1273.38242238583	1255.13306389412	346.591311984222	1268.93700416002	-1.87368523885286	9.17439875326942e-87	3.14305774097856e-85	UNC13D	18	5273589	5287103	+	4181	protein_coding	unc-13 homolog D [Source:HGNC Symbol;Acc:HGNC:23147] && sp|Q70J99|UN13D_HUMAN Protein unc-13 homolog D OS=Homo sapiens OX=9606 GN=UNC13D PE=1 SV=1 && PF10540:Munc13 (mammalian uncoordinated) homology domain|PF00168:C2 domain	C2
ENSGALG00010026296	138.134027561403	120.989808618883	152.393393622373	751.312877350596	719.253396892551	757.853720037494	137.17240993422	742.806664760214	-2.43602126036312	2.18408413045577e-86	7.46964252356047e-85	ENSGALG00010026296	7	11571251	11576121	+	4871	lncRNA	- && - && -	-
ENSGALG00010017530	209.262743246007	186.443311642213	231.447466563979	959.20511497013	898.560229639004	989.58589427468	209.051173817399	949.117079627938	-2.18191241327112	3.8650207139131e-86	1.31285814147936e-84	TLR1B	4	69027518	69029765	+	2248	protein_coding	toll-like receptor 1 family member B [Source:NCBI gene (formerly Entrezgene);Acc:771173] && sp|Q704V6|TLR6_BOVIN Toll-like receptor 6 OS=Bos taurus OX=9913 GN=TLR6 PE=2 SV=1 && PF01582:TIR domain	TIR
ENSGALG00010006625	38.1414852221785	39.6687897111091	37.1458896954534	464.131507243611	437.63023585575	480.371846165498	38.3187215429137	460.71119642162	-3.5882093301916	4.45035420723757e-86	1.50655804374841e-84	ENSGALG00010006625	1	1553290	1554517	+	480	protein_coding	- && sp|Q13261|I15RA_HUMAN Interleukin-15 receptor subunit alpha OS=Homo sapiens OX=9606 GN=IL15RA PE=1 SV=1 && -	-
ENSGALG00010002368	807.156295377454	972.877067664951	910.550526893679	2594.30173736377	2561.9603390722	2550.04847529676	896.861296645361	2568.77018391091	-1.51762593373305	5.04267651681434e-85	1.69843807875772e-83	UVRAG	1	193919508	194005111	-	6534	protein_coding	UV radiation resistance associated [Source:NCBI gene (formerly Entrezgene);Acc:419091] && sp|Q9P2Y5|UVRAG_HUMAN UV radiation resistance-associated gene protein OS=Homo sapiens OX=9606 GN=UVRAG PE=1 SV=1 && -	-
ENSGALG00010013349	1129.81264333805	1049.23948785884	1074.37342503773	2770.28493386031	2784.82758881355	2664.42272438379	1084.47518541154	2739.84508235255	-1.33733908287391	5.36314531912121e-85	1.80333504139407e-83	ETS2	1	107882546	107896968	+	3399	protein_coding	ETS proto-onco 2, transcription factor [Source:NCBI gene (formerly Entrezgene);Acc:396250] && sp|P10157|ETS2_CHICK Protein C-ets-2 OS=Gallus gallus OX=9031 GN=ETS2 PE=2 SV=1 && PF00178:Ets-domain|PF02198:Sterile alpha motif (SAM)/Pointed domain	Ets
ENSGALG00010002398	23.7095718948677	16.8592356272214	12.3819632318178	466.065388523793	418.382609741723	448.545968158674	17.650256917969	444.331322141397	-4.66418733926242	5.42556179417e-85	1.82125623050348e-83	ENSGALG00010002398	1	194029977	194031390	-	847	protein_coding	- && sp|Q9Z0M9|I18BP_MOUSE Interleukin-18-binding protein OS=Mus musculus OX=10090 GN=Il18bp PE=1 SV=2 && -	-
ENSGALG00010007898	950.444577698611	1031.38853248884	1056.27670954507	2726.77260505622	2664.27666736255	2587.84170542987	1012.70327324417	2659.63032594954	-1.39256088492365	5.73286350025833e-85	1.92118259548087e-83	GAB1	4	30068854	30165672	+	4460	protein_coding	GRB2 associated binding protein 1 [Source:HGNC Symbol;Acc:HGNC:4066] && sp|Q13480|GAB1_HUMAN GRB2-associated-binding protein 1 OS=Homo sapiens OX=9606 GN=GAB1 PE=1 SV=2 && PF00169:PH domain	PH
ENSGALG00010024886	631.911633545823	689.245221230521	555.283428011522	2031.54228483089	2057.46992829404	1935.41120628998	625.480094262622	2008.14113980497	-1.68345071951002	6.29334670872622e-85	2.10547761831472e-83	ABTB2	5	18071644	18204713	-	5522	protein_coding	ankyrin repeat and BTB domain containing 2 [Source:HGNC Symbol;Acc:HGNC:23842] && sp|Q8N961|ABTB2_HUMAN Ankyrin repeat and BTB/POZ domain-containing protein 2 OS=Homo sapiens OX=9606 GN=ABTB2 PE=2 SV=2 && PF12796:Ankyrin repeats (3 copies)|PF00651:BTB/POZ domain	BTB
ENSGALG00010013292	399.970169356899	461.149680391643	384.793318896492	1419.46885965338	1398.99850860368	1462.99582962619	415.304389548345	1427.15439929441	-1.78116732931233	1.26240867433141e-84	4.216402751241e-83	PRDM1	3	68037917	68144103	-	6893	protein_coding	PR/SET domain 1 [Source:HGNC Symbol;Acc:HGNC:9346] && sp|O75626|PRDM1_HUMAN PR domain zinc finger protein 1 OS=Homo sapiens OX=9606 GN=PRDM1 PE=1 SV=2 && PF00856:SET domain	SET
ENSGALG00010013226	719.533964461638	685.27834225941	592.429317706975	2042.17863187189	2016.94861015925	2031.88339899816	665.747208142674	2030.3368803431	-1.60968188359997	5.52758525807057e-84	1.8308865731251e-82	DUSP6	1	43341544	43346288	-	2902	protein_coding	dual specificity phosphatase 6 [Source:NCBI gene (formerly Entrezgene);Acc:374272] && sp|Q2KJ36|DUS6_BOVIN Dual specificity protein phosphatase 6 OS=Bos taurus OX=9913 GN=DUSP6 PE=2 SV=1 && PF00782:Dual specificity phosphatase, catalytic domain|PF00581:Rhodanese-like domain	DSPc
ENSGALG00010013635	762.829704443571	758.665603224962	727.678454546831	2236.53370053015	2000.74008290534	2109.4589766398	749.724587405121	2115.57758669176	-1.49702227480238	5.62335729345753e-84	1.85952508646071e-82	BCL6	9	14479373	14495600	+	2697	protein_coding	B-cell CLL/lymphoma 6 [Source:NCBI gene (formerly Entrezgene);Acc:424912] && sp|Q5ZM39|BCL6_CHICK B-cell lymphoma 6 protein homolog OS=Gallus gallus OX=9031 GN=BCL6 PE=2 SV=1 && PF00651:BTB/POZ domain	BTB
ENSGALG00010023847	162.874450408222	190.410190613324	193.349118158386	855.742466480408	819.54365927616	829.461945552848	182.211253059977	834.916023769806	-2.19458723527236	6.03121027506758e-84	1.99109690618057e-82	PIK3AP1	6	17487716	17533194	-	4256	protein_coding	phosphoinositide-3-kinase adaptor protein 1 [Source:NCBI gene (formerly Entrezgene);Acc:374268] && sp|Q9DDT2|BCAP_CHICK Phosphoinositide 3-kinase adapter protein 1 OS=Gallus gallus OX=9031 GN=PIK3AP1 PE=1 SV=1 && PF18567:Toll/interleukin-1 receptor domain|PF14545:Dof, BCAP, and BANK (DBB) motif,	-
ENSGALG00010021408	510.271221215632	526.603183414974	552.426051881102	1558.70831182646	1634.02215378547	1566.42993314836	529.766818837236	1586.38679958677	-1.58171759857352	1.10321287268495e-83	3.6360512716397e-82	TTC9	5	26899959	26927707	-	1716	protein_coding	tetratricopeptide repeat domain 9 [Source:HGNC Symbol;Acc:HGNC:20267] && sp|Q3V038|TTC9A_MOUSE Tetratricopeptide repeat protein 9A OS=Mus musculus OX=10090 GN=Ttc9 PE=1 SV=1 && PF07719:Tetratricopeptide repeat	TPR_2
ENSGALG00010026264	1029.82010099882	1089.89999731272	852.450545575149	3020.72255964384	3003.64270674143	3127.88707285816	990.723547962231	3050.75077974781	-1.62324486940696	1.33765186500295e-83	4.401469637513e-82	FZD7	7	11299897	11304355	+	4459	protein_coding	frizzled class receptor 7 [Source:NCBI gene (formerly Entrezgene);Acc:374060] && sp|O57329|FZD7_CHICK Frizzled-7 OS=Gallus gallus OX=9031 GN=FZD7 PE=2 SV=1 && -	-
ENSGALG00010029671	60.8202061650955	80.3292991649959	66.6721097097882	526.015708209426	536.907465285989	597.729771315661	69.2738716799599	553.550981603692	-2.99734172921886	2.98399908780793e-83	9.78643904446435e-82	GRIN2C	18	11129611	11146842	-	5624	protein_coding	glutamate ionotropic receptor NMDA type subunit 2C [Source:HGNC Symbol;Acc:HGNC:4587] && sp|Q01098|NMDE3_MOUSE Glutamate receptor ionotropic, NMDA 2C OS=Mus musculus OX=10090 GN=Grin2c PE=1 SV=2 && PF10565:N-methyl D-aspartate receptor 2B3 C-terminus|PF01094:Receptor family ligand binding region|PF00060:Ligand-gated ion channel|PF10613:Ligated ion channel L-glutamate- and glycine-binding site	Lig_chan
ENSGALG00010000791	278.329757026708	263.797451578876	234.304842694399	1016.25461273549	995.811393162504	1032.35191784635	258.810683766661	1014.80597458145	-1.97265326675628	4.8561844932393e-83	1.58484596214818e-81	ACOD1	1	154437689	154447226	-	3495	protein_coding	aconitate decarboxylase 1 [Source:NCBI gene (formerly Entrezgene);Acc:418812] && sp|P54987|IRG1_MOUSE Cis-aconitate decarboxylase OS=Mus musculus OX=10090 GN=Acod1 PE=1 SV=2 && PF03972:MmgE/PrpD family	-
ENSGALG00010017340	374.19889555813	369.911464056092	320.026126606983	1238.65095995639	1325.04710300769	1232.25821407671	354.712162073735	1265.3187590136	-1.83576384231221	6.08211124452745e-83	1.98169670288657e-81	SIVA1	5	51088222	51090205	+	783	protein_coding	SIVA1 apoptosis inducing factor [Source:NCBI gene (formerly Entrezgene);Acc:423493] && sp|O15304|SIVA_HUMAN Apoptosis regulatory protein Siva OS=Homo sapiens OX=9606 GN=SIVA1 PE=1 SV=2 && PF05458:Cd27 binding protein (Siva)	-
ENSGALG00010022548	463.882928377847	405.613374796091	475.276896359776	1581.91488718864	1435.46769492499	1492.83259025758	448.257733177905	1503.40505745707	-1.74580670556508	7.8293109593504e-83	2.54268012668464e-81	ENSGALG00010022548	9	8174505	8198039	-	2421	protein_coding	- && sp|Q96BY6|DOC10_HUMAN Dedicator of cytokinesis protein 10 OS=Homo sapiens OX=9606 GN=DOCK10 PE=1 SV=3 && PF06920:Dock homology region 2	Ded_cyto
ENSGALG00010008346	240.18827180453	259.830572607765	260.021227868174	1047.1967132184	957.316140934452	975.662072646695	253.346690760156	993.391642266515	-1.97077899476917	8.43632723218532e-83	2.73536954234476e-81	NR4A3	2	88986455	89011557	-	3467	protein_coding	nuclear receptor subfamily 4 group A member 3 [Source:HGNC Symbol;Acc:HGNC:7982] && sp|P51179|NR4A3_RAT Nuclear receptor subfamily 4 group A member 3 OS=Rattus norvegicus OX=10116 GN=Nr4a3 PE=1 SV=1 && PF00104:Ligand-binding domain of nuclear hormone receptor|PF00105:Zinc finger, C4 type (two domains)	zf-C4
ENSGALG00010009511	1387.52538132574	1373.53184374715	1199.14551606605	3562.20931809472	3352.12604270064	3549.57995644858	1320.06758037965	3487.97177241464	-1.40233177660368	8.8208690659225e-83	2.8554168209671e-81	ZFPM1	11	17988268	18017166	+	3471	protein_coding	zinc finger protein, FOG family member 1 [Source:HGNC Symbol;Acc:HGNC:19762] && sp|Q9I9K0|FOG1_XENLA Zinc finger protein ZFPM1 (Fragment) OS=Xenopus laevis OX=8355 GN=zfpm1 PE=1 SV=1 && -	-
ENSGALG00010028127	483.469096464912	460.157960648866	460.037556997539	1450.41096013629	1441.54589264521	1396.3603975494	467.888204703772	1429.43908344363	-1.61158129975753	1.26405868803652e-82	4.07868241941089e-81	MFSD12	28	1472749	1479525	+	2412	protein_coding	major facilitator superfamily domain containing 12 [Source:HGNC Symbol;Acc:HGNC:28299] && sp|A0A3Q2HW92|MFS12_HORSE Major facilitator superfamily domain-containing protein 12 OS=Equus caballus OX=9796 GN=MFSD12 PE=3 SV=2 && PF13347:MFS/sugar transport protein	-
ENSGALG00010011141	674.176522575804	627.758597178302	632.432583532848	1761.76584624554	1908.55408414869	1852.86283520978	644.789234428985	1841.060921868	-1.51389343698509	3.11294295800751e-82	1.00120466506094e-80	MSX1	4	78333014	78335519	+	1363	protein_coding	msh homeobox 1 [Source:NCBI gene (formerly Entrezgene);Acc:396484] && sp|P50223|HMGX7_CHICK Homeobox protein GHOX-7 OS=Gallus gallus OX=9031 GN=GHOX-7 PE=2 SV=1 && PF00046:Homeodomain	Homeobox
ENSGALG00010007927	328.841453672296	351.068788943316	317.168750476564	1163.2295900293	1122.44051233373	1224.30174457501	332.359664364059	1169.99061564601	-1.81599594779811	7.93604572791808e-82	2.52801660803362e-80	DLL1	3	40510746	40522844	+	4433	protein_coding	delta like canonical Notch ligand 1 [Source:NCBI gene (formerly Entrezgene);Acc:395820] && sp|O00548|DLL1_HUMAN Delta-like protein 1 OS=Homo sapiens OX=9606 GN=DLL1 PE=1 SV=2 && PF01414:Delta serrate ligand|PF07657:N terminus of Notch ligand|PF00008:EGF-like domain	EGF
ENSGALG00010013018	475.222288849306	327.26751511665	408.604786649988	1633.16274111346	1600.59206632427	1718.59741236849	403.698196871981	1650.78407326874	-2.03265019041116	2.0779439305354e-81	6.58774192453706e-80	ID1	20	10349083	10350043	+	817	protein_coding	inhibitor of DNA binding 1, HLH protein [Source:NCBI gene (formerly Entrezgene);Acc:395282] && sp|P41134|ID1_HUMAN DNA-binding protein inhibitor ID-1 OS=Homo sapiens OX=9606 GN=ID1 PE=1 SV=3 && PF00010:Helix-loop-helix DNA-binding domain	HLH
ENSGALG00010014866	151.535089936763	162.642037815547	153.345852332513	745.511233510051	718.240363939181	735.973428907802	155.840993361608	733.241675452345	-2.23418467784311	2.66996170374479e-81	8.43783941596436e-80	FAM26E	3	63531143	63539040	-	5133	protein_coding	family with sequence similarity 26 member E [Source:NCBI gene (formerly Entrezgene);Acc:769904] && sp|Q8N5C1|CAHM5_HUMAN Calcium homeostasis modulator protein 5 OS=Homo sapiens OX=9606 GN=CALHM5 PE=1 SV=1 && PF14798:Calcium homeostasis modulator	-
ENSGALG00010022270	26.8021247507201	19.8343948555546	20.0016329129365	396.445662437251	407.239247254656	434.622146530689	22.2127175064037	412.769018740865	-4.22038142650434	2.7884211249007e-81	8.79828359046471e-80	MRGPRH	5	56012	60977	+	2642	protein_coding	- && sp|Q6L786|MRGRD_MACFA Mas-related G-protein coupled receptor member D OS=Macaca fascicularis OX=9541 GN=MRGPRD PE=2 SV=1 && -	-
ENSGALG00010022837	2130.76891768224	2420.78789212043	2230.65829914748	5364.58667122407	5192.80691897355	5257.23722325222	2260.73836965005	5271.54360448328	-1.2213377206929	3.02383642574605e-81	9.52603863271701e-80	ITGB3	27	1955839	1973158	+	4353	protein_coding	integrin subunit beta 3 [Source:NCBI gene (formerly Entrezgene);Acc:374209] && sp|P05106|ITB3_HUMAN Integrin beta-3 OS=Homo sapiens OX=9606 GN=ITGB3 PE=1 SV=2 && -	-
ENSGALG00010002410	502.024413600026	574.205731068304	502.898198953831	1578.04712462828	1709.99962528821	1641.02183472686	526.37611454072	1643.02286154778	-1.64206922966911	3.03427247325001e-81	9.54386206428702e-80	RNF175	1	194031453	194042988	-	3364	protein_coding	- && sp|Q9H920|RN121_HUMAN RING finger protein 121 OS=Homo sapiens OX=9606 GN=RNF121 PE=1 SV=1 && -	-
ENSGALG00010027306	16.4936152312123	19.8343948555546	12.3819632318178	432.222466120613	409.265313161395	407.769061962431	16.2366577728616	416.41894708148	-4.68499733308383	3.42720786611965e-81	1.07628337594352e-79	ENSGALG00010027306	2	989767	996077	+	2967	protein_coding	- && sp|Q8ND71|GIMA8_HUMAN GTPase IMAP family member 8 OS=Homo sapiens OX=9606 GN=GIMAP8 PE=2 SV=2 && PF04548:AIG1 family	-
ENSGALG00010029635	372.137193654228	384.787260197758	482.896566040894	1499.72493278092	1537.78402321534	1503.77273582243	413.273673297627	1513.76056393956	-1.8713690666064	3.48283028255869e-81	1.0920340539018e-79	CCL26	19	5278404	5280955	+	1061	protein_coding	- && sp|Q5I1Z0|CCL3_PANTR C-C motif chemokine 3 OS=Pan troglodytes OX=9598 GN=CCL3 PE=3 SV=1 && PF00048:Small cytokines (intecrine/chemokine), interleukin-8 like	-
ENSGALG00010004663	1834.91469447237	1926.91146021713	2049.69114422092	4468.23269785985	4419.8627755524	4521.26379434442	1937.17243297014	4469.78642258555	-1.20590593967074	8.28557633447387e-81	2.59385291737377e-79	ENSGALG00010004663	1	171982939	172031341	+	14692	lncRNA	- && - && -	-
ENSGALG00010016597	1434.94452511547	1796.99617391324	1351.53890968842	5049.36402255446	4903.07949430979	4665.47480406284	1527.82653623905	4872.63944030903	-1.6733575613985	1.05080548508658e-80	3.28446603343258e-79	FRYL	4	65770292	65958661	+	11551	protein_coding	FRY like transcription coactivator [Source:HGNC Symbol;Acc:HGNC:29127] && sp|O94915|FRYL_HUMAN Protein furry homolog-like OS=Homo sapiens OX=9606 GN=FRYL PE=1 SV=2 && PF14225:Cell morphogenesis C-terminal|PF14228:Cell morphogenesis central region|PF14222:Cell morphogenesis N-terminal	-
ENSGALG00010020226	121.640412330191	130.90700604666	132.391760709437	678.792329343782	673.666913990911	637.512118824191	128.313059695429	663.323787386294	-2.36922955301226	9.95730826118679e-80	3.09295984293443e-78	C22H8ORF4	22	2649955	2654420	+	4342	protein_coding	transcriptional and immune response regulator [Source:HGNC Symbol;Acc:HGNC:1357] && sp|Q9D915|TCIM_MOUSE Transcriptional and immune response regulator OS=Mus musculus OX=10090 GN=Tcim PE=1 SV=1 && -	-
ENSGALG00010000711	383.476554125687	475.033756790532	399.080199548589	1407.86557197229	1517.52336414795	1434.1536276825	419.196836821603	1453.18085460091	-1.79319964081492	1.17438392471366e-79	3.64223138638291e-78	SPRY2	1	152629825	152651804	+	14804	protein_coding	sprouty RTK signaling antagonist 2 [Source:NCBI gene (formerly Entrezgene);Acc:395584] && sp|Q9PTL2|SPY2_CHICK Protein sprouty homolog 2 OS=Gallus gallus OX=9031 GN=SPRY2 PE=2 SV=1 && -	-
ENSGALG00010023883	3.09255285585231	5.95031845666637	1.90491742027966	1176.76675899057	1229.82200539093	1249.16571176784	3.64926291093278	1218.58482538311	-8.38987207498832	1.45880647517841e-79	4.51732429902922e-78	TBX21	27	3738045	3745300	-	2041	protein_coding	T-box transcription factor 21 [Source:HGNC Symbol;Acc:HGNC:11599] && sp|Q9JKD8|TBX21_MOUSE T-box transcription factor TBX21 OS=Mus musculus OX=10090 GN=Tbx21 PE=1 SV=1 && PF16176:T-box transcription factor-associated|PF00907:T-box	T-box
ENSGALG00010029632	42.2648890299816	61.4866240522191	28.5737613041949	579.197443414423	518.672872125333	474.404494039219	44.1084247954652	524.091603192992	-3.57464238628693	1.61651297625836e-78	4.93679108177495e-77	TMEM132E	19	5237513	5256553	-	4299	protein_coding	- && sp|Q6IEE6|T132E_MOUSE Transmembrane protein 132E OS=Mus musculus OX=10090 GN=Tmem132e PE=1 SV=2 && PF16070:Transmembrane protein family 132|PF15706:Mature oligodendrocyte transmembrane protein, TMEM132D, C-term|PF15705:Mature oligodendrocyte transmembrane protein, TMEM132D, N-term	-
ENSGALG00010006855	315.440391296936	358.01082714276	361.934309853136	1168.06429322976	1281.48668601278	1172.58469281392	345.128509430944	1207.37855735215	-1.80558213629312	2.71109865815758e-78	8.26698832051623e-77	DCLK2	4	32338415	32415439	+	3833	protein_coding	doublecortin like kinase 2 [Source:HGNC Symbol;Acc:HGNC:19002] && sp|Q8N568|DCLK2_HUMAN Serine/threonine-protein kinase DCLK2 OS=Homo sapiens OX=9606 GN=DCLK2 PE=1 SV=4 && PF00069:Protein kinase domain|PF03607:Doublecortin	Pkinase
ENSGALG00010012771	59.7893552131447	76.362420193885	60.0048987388094	516.346301808518	492.334015337718	500.263019919763	65.385558048613	502.981112355333	-2.943569435755	2.85471583746941e-78	8.69165235088058e-77	ITGA2	Z	16402199	16464661	+	4316	protein_coding	integrin subunit alpha 2 [Source:HGNC Symbol;Acc:HGNC:6137] && sp|P17301|ITA2_HUMAN Integrin alpha-2 OS=Homo sapiens OX=9606 GN=ITGA2 PE=1 SV=1 && PF01839:FG-GAP repeat|PF00092:von Willebrand factor type A domain|PF08441:Integrin alpha	VWA
ENSGALG00010016958	121.640412330191	122.973248104438	122.867173608038	629.478356699148	641.249859483077	626.571973259345	122.493611347556	632.433396480523	-2.36806834534401	3.15597264415062e-78	9.5942529104445e-77	TLR15	3	3198280	3203550	-	4255	protein_coding	toll-like receptor 15 [Source:NCBI gene (formerly Entrezgene);Acc:421219] && sp|Q2V897|TLR2_BOSTR Toll-like receptor 2 OS=Boselaphus tragocamelus OX=9917 GN=TLR2 PE=2 SV=1 && -	-
ENSGALG00010019470	855.60629011914	923.291080526065	960.07837982095	2323.55835813833	2342.13218819096	2360.08776594353	912.991916822052	2341.92610409094	-1.35843824643992	4.9821009934784e-78	1.50768944155673e-76	TGFB2	3	19040846	19104256	-	5014	protein_coding	transforming growth factor beta 2 [Source:NCBI gene (formerly Entrezgene);Acc:421352] && sp|P30371|TGFB2_CHICK Transforming growth factor beta-2 proprotein OS=Gallus gallus OX=9031 GN=TGFB2 PE=3 SV=1 && PF00688:TGF-beta propeptide|PF00019:Transforming growth factor beta like domain	TGFb_propeptide
ENSGALG00010027136	2454.45611659479	2449.54776466099	2139.22226297406	5516.39635171834	5504.82106861144	5751.53289104571	2347.74204807661	5590.9167704585	-1.25212956957989	1.04516916435921e-77	3.15334799391942e-76	MAPKAPK2	26	2570596	2589813	+	2655	protein_coding	MAPK activated protein kinase 2 [Source:HGNC Symbol;Acc:HGNC:6887] && sp|P49137|MAPK2_HUMAN MAP kinase-activated protein kinase 2 OS=Homo sapiens OX=9606 GN=MAPKAPK2 PE=1 SV=1 && PF00069:Protein kinase domain	Pkinase
ENSGALG00010002349	682.423330191411	681.311463288299	703.866986793335	1813.01370017036	1792.05529451116	1847.89004177121	689.200593424348	1817.65301215091	-1.39890514166337	1.83513590142248e-77	5.51175479084379e-76	DHRSX	1	128789883	128804868	+	14351	protein_coding	zinc finger BED-type containing 1 [Source:HGNC Symbol;Acc:HGNC:447] && sp|O96006|ZBED1_HUMAN E3 SUMO-protein ligase ZBED1 OS=Homo sapiens OX=9606 GN=ZBED1 PE=1 SV=1 && -	-
ENSGALG00010014347	83.4989271080125	84.2961781361069	59.0524400286695	539.552877170698	556.155091400015	534.078015302013	75.615848424263	543.261994624242	-2.84846121286356	2.1497176446459e-77	6.44689347094784e-76	KIAA0040	8	7069619	7069948	+	330	protein_coding	KIAA0040 [Source:HGNC Symbol;Acc:HGNC:28950] && sp|Q15053|K0040_HUMAN Uncharacterized protein KIAA0040 OS=Homo sapiens OX=9606 GN=KIAA0040 PE=3 SV=2 && -	-
ENSGALG00010002134	1246.29880090848	1267.41783126994	1328.67990064506	3024.5903222042	2925.63916933195	3036.38767358854	1280.79884427449	2995.53905504157	-1.22552696033472	2.36082578466996e-77	7.05879841275646e-76	ANKRD28	2	33937183	34044896	-	5849	protein_coding	ankyrin repeat domain 28 [Source:HGNC Symbol;Acc:HGNC:29024] && sp|O15084|ANR28_HUMAN Serine/threonine-protein phosphatase 6 regulatory ankyrin repeat subunit A OS=Homo sapiens OX=9606 GN=ANKRD28 PE=1 SV=5 && PF12796:Ankyrin repeats (3 copies)|PF13637:Ankyrin repeats (many copies)	-
ENSGALG00010002584	5.15425475975386	3.96687897111091	10.4770458115381	538.585936530607	598.702475441546	535.072573989727	6.5327265141343	557.453661987293	-6.40013925427627	1.32430680794351e-76	3.92438870549789e-75	ENSGALG00010002584	16	2026508	2054024	+	2551	protein_coding	- && sp|A7TZE6|SKIT1_MOUSE Selection and upkeep of intraepithelial T-cells protein 1 OS=Mus musculus OX=10090 GN=Skint1 PE=1 SV=1 && PF07686:Immunoglobulin V-set domain	V-set
ENSGALG00010008343	2643.10184080178	2579.46305096487	2399.24349084224	5443.87580371152	5513.93836519177	5620.25114426756	2540.60279420296	5526.02177105695	-1.1213166429196	2.25792470903064e-76	6.67123228009895e-75	TNFRSF21	3	109734332	109767402	-	3801	protein_coding	TNF receptor superfamily member 21 [Source:NCBI gene (formerly Entrezgene);Acc:422062] && sp|O75509|TNR21_HUMAN Tumor necrosis factor receptor superfamily member 21 OS=Homo sapiens OX=9606 GN=TNFRSF21 PE=1 SV=1 && PF00531:Death domain|PF00020:TNFR/NGFR cysteine-rich region	Death
ENSGALG00010005360	309.255285585231	382.803820712203	323.835961447543	1184.5022841113	1182.20945658255	1260.10585733268	338.631689248326	1208.93919934218	-1.83566352061831	3.24928014380652e-76	9.58609635336005e-75	CAMK1D	1	6978139	7202455	+	5333	protein_coding	calcium/calmodulin dependent protein kinase ID [Source:HGNC Symbol;Acc:HGNC:19341] && sp|Q8IU85|KCC1D_HUMAN Calcium/calmodulin-dependent protein kinase type 1D OS=Homo sapiens OX=9606 GN=CAMK1D PE=1 SV=1 && PF00069:Protein kinase domain	Pkinase
ENSGALG00010012077	1689.56471024731	1800.96305288435	1906.82233769994	4059.21680710142	4232.45167917898	4256.7111834127	1799.1167002772	4182.79322323103	-1.21675264834122	3.35517820416984e-76	9.88391950912748e-75	IFNGR2	1	105396793	105405282	+	2214	protein_coding	interferon gamma receptor 2 (interferon gamma transducer 1) [Source:NCBI gene (formerly Entrezgene);Acc:418502] && - && PF01108:Tissue factor|PF09294:Interferon-alpha/beta receptor, fibronectin type III	-
ENSGALG00010014762	700.978647326524	780.483437566072	638.147335793687	2002.53406562816	2041.26140104013	2103.49162451352	706.536473562094	2049.0956970606	-1.53656190800701	1.04340063813654e-75	3.06468249198547e-74	STK40	23	4403278	4415492	+	2880	protein_coding	serine/threonine kinase 40 [Source:NCBI gene (formerly Entrezgene);Acc:395120] && sp|Q7T0B1|STK40_CHICK Serine/threonine-protein kinase 40 OS=Gallus gallus OX=9031 GN=STK40 PE=2 SV=1 && PF00069:Protein kinase domain	Pkinase
ENSGALG00010024977	447.389313146635	480.984075247198	434.321171823763	1416.56803773311	1370.63358590933	1328.7304067849	454.231520072532	1371.97734347578	-1.59502464488714	3.63775053176968e-75	1.05913690045242e-73	LRP3	11	9695545	9725450	+	4262	protein_coding	LDL receptor related protein 3 [Source:HGNC Symbol;Acc:HGNC:6695] && sp|O75074|LRP3_HUMAN Low-density lipoprotein receptor-related protein 3 OS=Homo sapiens OX=9606 GN=LRP3 PE=2 SV=2 && PF00431:CUB domain|PF00057:Low-density lipoprotein receptor domain class A	CUB
ENSGALG00010005386	376.260597462032	360.985986371093	383.840860186352	1215.44438459421	1137.63600663427	1255.13306389412	373.695814673159	1202.7378183742	-1.68633542127652	8.94484561772511e-75	2.60051530600908e-73	ENSGALG00010005386	1	84417577	84426327	-	1868	protein_coding	- && sp|P36551|HEM6_HUMAN Oxygen-dependent coproporphyrinogen-III oxidase, mitochondrial OS=Homo sapiens OX=9606 GN=CPOX PE=1 SV=3 && PF01218:Coproporphyrinogen III oxidase	-
ENSGALG00010002614	422.648890299816	436.3566868222	438.131006664322	1268.6261197992	1286.55185077963	1291.93173533951	432.378861262113	1282.36990197278	-1.56815842611545	9.03887333592837e-75	2.62403222585025e-73	GPAT3	4	46083976	46104096	+	3163	protein_coding	glycerol-3-phosphate acyltransferase 3 [Source:NCBI gene (formerly Entrezgene);Acc:422610] && sp|Q5ZLL8|GPAT3_CHICK Glycerol-3-phosphate acyltransferase 3 OS=Gallus gallus OX=9031 GN=GPAT3 PE=2 SV=1 && PF01553:Acyltransferase	Acyltransferase
ENSGALG00010016615	457.697822666142	440.323565793311	370.506438244394	1493.92328894037	1406.08973927727	1355.58349135316	422.842608901283	1418.53217319027	-1.7475480867236	1.1565308586152e-74	3.35259663847915e-73	BCORL1	4	1546183	1567321	-	6815	protein_coding	BCL6 corepressor like 1 [Source:HGNC Symbol;Acc:HGNC:25657] && sp|A2AQH4|BCORL_MOUSE BCL-6 corepressor-like protein 1 OS=Mus musculus OX=10090 GN=Bcorl1 PE=2 SV=1 && PF12796:Ankyrin repeats (3 copies)|PF16553:BCORL-PCGF1-binding domain	-
ENSGALG00010010712	1411.23495322061	1494.52165236604	1237.24386447164	4415.05096265485	3695.544213893	3883.75167552023	1381.00015668609	3998.11561735603	-1.53403659454316	2.52461263893133e-74	7.29726313131338e-73	ADAMTS5	1	103167001	103210984	-	6137	protein_coding	ADAM metallopeptidase with thrombospondin type 1 motif 5 [Source:HGNC Symbol;Acc:HGNC:221] && sp|Q9UNA0|ATS5_HUMAN A disintegrin and metalloproteinase with thrombospondin motifs 5 OS=Homo sapiens OX=9606 GN=ADAMTS5 PE=1 SV=2 && PF00090:Thrombospondin type 1 domain|PF17771:ADAM cysteine-rich domain|PF01562:Reprolysin family propeptide|PF05986:ADAM-TS Spacer 1|PF01421:Reprolysin (M12B) family zinc …	TSP_1
ENSGALG00010017913	295.854223209871	268.756050292764	256.211393027615	951.469589849403	995.811393162504	1050.25397422519	273.60722217675	999.178319079032	-1.86965758371188	4.51726758090127e-74	1.30192475315066e-72	ENSGALG00010017913	23	1294758	1297119	+	2362	lncRNA	- && - && -	-
ENSGALG00010021744	83.4989271080125	82.3127386505514	80.9589903618857	516.346301808518	527.790168705661	498.273902544337	82.2568853734832	514.136791019505	-2.64425902707265	5.88248210970282e-74	1.69295122733566e-72	LITAF	14	936658	959869	+	3653	protein_coding	lipopolysaccharide induced TNF factor [Source:NCBI gene (formerly Entrezgene);Acc:374125] && sp|Q8QGW7|LITAF_CHICK Lipopolysaccharide-induced tumor necrosis factor-alpha factor homolog OS=Gallus gallus OX=9031 GN=LITAF PE=2 SV=1 && -	-
ENSGALG00010024924	54.6351004533909	43.63566868222	31.4311374346144	454.462100842703	478.151553990541	411.747296713284	43.2339688567418	448.120317182176	-3.38024246546322	1.35983357640311e-73	3.90790734122293e-72	MNX1	2	8545428	8548493	-	1508	protein_coding	motor neuron and pancreas homeobox 1 [Source:NCBI gene (formerly Entrezgene);Acc:395768] && sp|P50219|MNX1_HUMAN Motor neuron and pancreas homeobox protein 1 OS=Homo sapiens OX=9606 GN=MNX1 PE=1 SV=3 && PF00046:Homeodomain	Homeobox
ENSGALG00010012429	557.690365005367	522.636304443863	555.283428011522	1515.19598302237	1561.08378114285	1483.88156206816	545.20336582025	1520.05377541113	-1.47923641884142	1.58765824755569e-73	4.55607732448703e-72	CXCR7	7	5010976	5157220	-	21960	protein_coding	chemokine (C-X-C motif) receptor 7 [Source:NCBI gene (formerly Entrezgene);Acc:428997] && sp|O89039|ACKR3_RAT Atypical chemokine receptor 3 OS=Rattus norvegicus OX=10116 GN=Ackr3 PE=1 SV=2 && -	-
ENSGALG00010006515	1134.9668980978	1168.24585699216	1308.67826773213	2978.17717147984	3014.7860692285	2930.96445269094	1203.96367427403	2974.64256446642	-1.30434519753975	1.73524253500603e-73	4.97245324988169e-72	FBXO33	5	37160361	37178430	-	3782	protein_coding	F-box protein 33 [Source:HGNC Symbol;Acc:HGNC:19833] && sp|Q7Z6M2|FBX33_HUMAN F-box only protein 33 OS=Homo sapiens OX=9606 GN=FBXO33 PE=1 SV=1 && PF12937:F-box-like	-
ENSGALG00010011151	36.079783318277	23.8012738266655	25.7163851737754	426.420822280068	417.369576788354	356.052010201342	28.532480772906	399.947469756588	-3.81415518064551	2.1145156146796e-73	6.05060463782171e-72	ENSGALG00010011151	7	35650441	35661780	+	8533	lncRNA	- && - && -	-
ENSGALG00010029950	540.165898822204	580.156049524971	586.714565446136	1686.34447631845	1560.07074818948	1566.42993314836	569.012171264437	1604.28171921877	-1.49503604805384	3.50791732408749e-73	9.98057446068367e-72	RFFL	19	4979110	4989287	+	3414	protein_coding	ring finger and FYVE like domain containing E3 ubiquitin protein ligase [Source:NCBI gene (formerly Entrezgene);Acc:417529] && sp|Q8WZ73|RFFL_HUMAN E3 ubiquitin-protein ligase rififylin OS=Homo sapiens OX=9606 GN=RFFL PE=1 SV=1 && PF13920:Zinc finger, C3HC4 type (RING finger)	-
ENSGALG00010005092	659.744609248494	699.162418658298	810.542362328996	2062.4843853138	2087.86091689514	2043.81810325072	723.149796745263	2064.72113515322	-1.51257867870388	5.59344897709874e-73	1.58240731472512e-71	ESCO1	2	102028923	102057315	-	3606	protein_coding	establishment of sister chromatid cohesion N-acetyltransferase 1 [Source:HGNC Symbol;Acc:HGNC:24645] && sp|Q5FWF5|ESCO1_HUMAN N-acetyltransferase ESCO1 OS=Homo sapiens OX=9606 GN=ESCO1 PE=1 SV=3 && PF13878:zinc-finger of acetyl-transferase ESCO|PF13880:ESCO1/2 acetyl-transferase	-
ENSGALG00010004479	22.678720942917	26.7764330549987	20.9540916230763	381.941552835889	351.522434819317	370.970390517041	23.4697485403306	368.144792724082	-3.97270822049893	6.73520480253705e-73	1.89735184091781e-71	ENSGALG00010004479	1	88898817	88907285	+	2115	protein_coding	- && sp|O54901|OX2G_MOUSE OX-2 membrane glycoprotein OS=Mus musculus OX=10090 GN=Cd200 PE=1 SV=1 && PF00047:Immunoglobulin domain|PF08205:CD80-like C2-set immunoglobulin domain	ig
ENSGALG00010022820	193.799978966745	241.979617237766	205.731081390204	931.163836407495	869.18227399128	840.402091117693	213.836892531571	880.24940050549	-2.04110751806176	1.10952464821724e-72	3.11681234864175e-71	SHTN1	6	29766449	29822337	-	4492	protein_coding	shootin 1 [Source:HGNC Symbol;Acc:HGNC:29319] && sp|A0MZ66|SHOT1_HUMAN Shootin-1 OS=Homo sapiens OX=9606 GN=SHTN1 PE=1 SV=4 && -	-
ENSGALG00010026061	585.523340708038	577.180890296638	568.617849953479	1516.16292366246	1571.21411067655	1580.35375477635	577.107360319385	1555.91026303845	-1.43096679501804	1.42131840895334e-72	3.98707760983499e-71	MPEG1	5	16462411	16470975	+	8565	protein_coding	macrophage expressed 1 [Source:HGNC Symbol;Acc:HGNC:29619] && sp|Q2KJC3|MPEG1_BOVIN Macrophage-expressed gene 1 protein OS=Bos taurus OX=9913 GN=MPEG1 PE=2 SV=2 && -	-
ENSGALG00010024817	254.62018513184	238.012738266655	260.021227868174	953.403471129585	901.599328499114	883.168114689363	250.88471708889	912.723638106021	-1.86309125930885	1.52211478485201e-72	4.26384272059596e-71	UCKL1	20	9831578	9846141	+	2179	protein_coding	uridine-cytidine kinase 1 like 1 [Source:NCBI gene (formerly Entrezgene);Acc:419255] && sp|Q9NWZ5|UCKL1_HUMAN Uridine-cytidine kinase-like 1 OS=Homo sapiens OX=9606 GN=UCKL1 PE=1 SV=2 && PF14681:Uracil phosphoribosyltransferase|PF00485:Phosphoribulokinase / Uridine kinase family	-
ENSGALG00010020662	609.232912602906	603.957323351636	626.717831272009	1672.80730735718	1651.24371399276	1581.34831346406	613.302689075517	1635.13311160467	-1.41459315432093	2.87369803058744e-72	8.01625290012889e-71	BFAR	14	839326	848676	+	3436	protein_coding	bifunctional apoptosis regulator [Source:HGNC Symbol;Acc:HGNC:17613] && sp|Q9NZS9|BFAR_HUMAN Bifunctional apoptosis regulator OS=Homo sapiens OX=9606 GN=BFAR PE=1 SV=1 && PF00536:SAM domain (Sterile alpha motif)|PF15227:zinc finger of C3HC4-type, RING	SAM_1
ENSGALG00010001870	805.094593473552	794.36751396496	681.007977749979	2035.41004739125	2097.99124642884	2107.46985926437	760.156695062831	2080.29038436149	-1.45316874733324	3.04482578741239e-72	8.48177202956593e-71	PLP2	MU179279.1	59108	66113	-	857	protein_coding	proteolipid protein 2 [Source:HGNC Symbol;Acc:HGNC:9087] && sp|Q9R1Q7|PLP2_MOUSE Proteolipid protein 2 OS=Mus musculus OX=10090 GN=Plp2 PE=1 SV=1 && -	-
ENSGALG00010024963	1394.74133798939	1535.18216181992	1540.12573429611	3476.15160112663	3351.11300974727	3418.29820967043	1490.01641136847	3415.18760684811	-1.19631234523944	3.72612829229015e-72	1.03651755406562e-70	TNFRSF6B	20	9992282	9997088	-	1957	protein_coding	TNF receptor superfamily member 6b [Source:HGNC Symbol;Acc:HGNC:11921] && sp|O95407|TNF6B_HUMAN Tumor necrosis factor receptor superfamily member 6B OS=Homo sapiens OX=9606 GN=TNFRSF6B PE=1 SV=1 && PF00020:TNFR/NGFR cysteine-rich region	-
ENSGALG00010006193	845.297780599632	841.970061618291	891.501352690882	2135.9718739607	2060.50902715415	2184.05087821829	859.589731636268	2126.84392644438	-1.30675458413049	4.32574082197078e-72	1.20164146644259e-70	RBM17	1	4060982	4074836	+	2729	protein_coding	RNA binding motif protein 17 [Source:HGNC Symbol;Acc:HGNC:16944] && sp|Q96I25|SPF45_HUMAN Splicing factor 45 OS=Homo sapiens OX=9606 GN=RBM17 PE=1 SV=1 && PF01585:G-patch domain	G-patch
ENSGALG00010008193	806.125444425503	775.524838852183	811.494821039136	1986.09607474662	1931.85384207619	2014.97590130704	797.715034772274	1977.64193937662	-1.30983419556569	1.10680801335216e-71	3.06605776015016e-70	CNOT6L	4	34523731	34556566	+	5719	protein_coding	CCR4-NOT transcription complex subunit 6 like [Source:HGNC Symbol;Acc:HGNC:18042] && sp|Q96LI5|CNO6L_HUMAN CCR4-NOT transcription complex subunit 6-like OS=Homo sapiens OX=9606 GN=CNOT6L PE=1 SV=2 && -	-
ENSGALG00010014125	382.445703173736	428.422928879978	406.699869229708	1191.27086859194	1314.91677347399	1299.88820484121	405.856167094474	1268.69194896905	-1.64373759399884	2.55915681370975e-71	7.07950679227492e-70	PLPP1	Z	17347355	17403851	-	3473	protein_coding	phospholipid phosphatase 1 [Source:HGNC Symbol;Acc:HGNC:9228] && sp|O88956|PLPP1_CAVPO Phospholipid phosphatase 1 OS=Cavia porcellus OX=10141 GN=PLPP1 PE=1 SV=1 && PF01569:PAP2 superfamily	-
ENSGALG00010013135	2308.07528141778	2623.09871964709	2524.01558187055	5632.42922852924	5372.11375172	5478.02925192456	2485.06319431181	5494.19074405793	-1.14444498355123	3.42379769232854e-71	9.41921643372973e-70	TTC3	1	107094179	107154234	+	7276	protein_coding	tetratricopeptide repeat domain 3 [Source:HGNC Symbol;Acc:HGNC:12393] && sp|P53804|TTC3_HUMAN E3 ubiquitin-protein ligase TTC3 OS=Homo sapiens OX=9606 GN=TTC3 PE=1 SV=2 && PF13639:Ring finger domain	-
ENSGALG00010027545	1457.62324605839	1541.13248027659	1362.01595549996	3310.80475167109	3347.06087793379	3461.0642332421	1453.59056061165	3372.97662094899	-1.21462746662245	5.47835674195119e-71	1.50301125284329e-69	PPARD	26	4128549	4146643	-	3933	protein_coding	peroxisome proliferator activated receptor delta [Source:NCBI gene (formerly Entrezgene);Acc:395479] && sp|Q03181|PPARD_HUMAN Peroxisome proliferator-activated receptor delta OS=Homo sapiens OX=9606 GN=PPARD PE=1 SV=1 && PF00105:Zinc finger, C4 type (two domains)|PF00104:Ligand-binding domain of nuclear hormone receptor	zf-C4
ENSGALG00010007374	490.685053128567	493.876431903308	550.521134460823	1535.50173646428	1435.46769492499	1643.01095210228	511.694206497566	1537.99346116385	-1.58709273879435	1.41726483892845e-70	3.86708068687405e-69	CMIP	11	15166841	15298385	+	5502	protein_coding	c-Maf inducing protein [Source:HGNC Symbol;Acc:HGNC:24319] && sp|Q8IY22|CMIP_HUMAN C-Maf-inducing protein OS=Homo sapiens OX=9606 GN=CMIP PE=1 SV=3 && -	-
ENSGALG00010002253	740.150983500654	739.822928112185	708.629280344034	1926.14575506099	1795.09439337127	1853.85739389749	729.534397318958	1858.36584744325	-1.34934474314624	1.59101433699855e-70	4.33524274936862e-69	GK2	1	115814929	115859228	-	5537	protein_coding	- && sp|Q64516|GLPK_MOUSE Glycerol kinase OS=Mus musculus OX=10090 GN=Gk PE=1 SV=2 && PF02782:FGGY family of carbohydrate kinases, C-terminal domain|PF00370:FGGY family of carbohydrate kinases, N-terminal domain	FGGY_N
ENSGALG00010004039	162.874450408222	166.608916786658	120.962256187759	784.188859113685	688.862408291458	758.848278725207	150.148541127546	743.966515376783	-2.31140830798948	4.49876245611289e-70	1.22416597460412e-68	ALPK1	4	56650863	56689073	-	6343	protein_coding	alpha kinase 1 [Source:HGNC Symbol;Acc:HGNC:20917] && sp|Q96QP1|ALPK1_HUMAN Alpha-protein kinase 1 OS=Homo sapiens OX=9606 GN=ALPK1 PE=1 SV=3 && PF02816:Alpha-kinase family	-
ENSGALG00010022081	366.982938894475	405.613374796091	457.180180867119	1281.19634812039	1326.06013596106	1307.84467434292	409.925498185895	1305.03371947479	-1.66921142759507	1.07501709709392e-69	2.90939247699958e-68	FAS	6	20018495	20030803	+	1556	protein_coding	Fas cell surface death receptor [Source:NCBI gene (formerly Entrezgene);Acc:395274] && sp|P41272|CD27_MOUSE CD27 antigen OS=Mus musculus OX=10090 GN=Cd27 PE=2 SV=1 && PF00531:Death domain|PF00020:TNFR/NGFR cysteine-rich region	Death
ENSGALG00010016022	2020.46786582351	2173.84967616878	1830.62564088876	4630.67872539511	4712.62929907626	4901.18521305088	2008.31439429368	4748.16441250742	-1.24160916420101	1.15358800109048e-69	3.11359637105138e-68	EPHB3	9	15660975	15684767	-	5329	protein_coding	EPH receptor B3 [Source:NCBI gene (formerly Entrezgene);Acc:396179] && sp|Q07498|EPHB3_CHICK Ephrin type-B receptor 3 (Fragment) OS=Gallus gallus OX=9031 GN=EPHB3 PE=2 SV=1 && PF00536:SAM domain (Sterile alpha motif)|PF01404:Ephrin receptor ligand binding domain|PF07714:Protein tyrosine kinase|PF14575:Ephrin type-A receptor 2 transmembrane domain|PF00041:Fibronectin type III domain	Pkinase_Tyr
ENSGALG00010011933	3.09255285585231	6.94203819944409	9.52458710139831	415.784475239068	518.672872125333	512.197724172322	6.51972605223157	482.218357178908	-6.19126029590663	2.08248147690596e-69	5.57552312845078e-68	IFNG	1	35180860	35185013	-	1328	protein_coding	interferon gamma [Source:NCBI gene (formerly Entrezgene);Acc:396054] && sp|P49708|IFNG_CHICK Interferon gamma OS=Gallus gallus OX=9031 GN=IFNG PE=2 SV=1 && PF00714:Interferon gamma	-
ENSGALG00010019652	755.613747779915	780.483437566072	844.83087589403	1943.55068658262	2095.9651805221	2066.69295306813	793.642687080006	2035.40294005762	-1.35807697190126	7.90619606616609e-69	2.10266916151179e-67	TNFRSF10B	22	1325162	1331753	+	2437	protein_coding	tumor necrosis factor receptor superfamily, member 10b [Source:NCBI gene (formerly Entrezgene);Acc:373904] && - && -	-
ENSGALG00010013815	778.292468722832	805.276431135515	659.101427416763	2057.64968211334	2038.22230218002	2185.045436906	747.55677575837	2093.63914039979	-1.48647843095836	1.07838743406983e-68	2.85658252263616e-67	SRXN1	20	10264811	10266285	+	1086	protein_coding	sulfiredoxin 1 [Source:HGNC Symbol;Acc:HGNC:16132] && sp|Q9BYN0|SRXN1_HUMAN Sulfiredoxin-1 OS=Homo sapiens OX=9606 GN=SRXN1 PE=1 SV=2 && PF02195:ParB-like nuclease domain	ParBc
ENSGALG00010010680	46.3882928377847	63.4700635377746	25.7163851737754	465.098447883702	479.164586943911	470.426259288366	45.1915805164449	471.56309803866	-3.38859336939407	1.14743561477043e-68	3.03144597008065e-67	SHISA8	1	49525754	49531716	+	1264	protein_coding	- && sp|A7MC48|SHSA9_XENTR Protein shisa-9 OS=Xenopus tropicalis OX=8364 GN=shisa9 PE=2 SV=2 && PF13908:Wnt and FGF inhibitory regulator	-
ENSGALG00010016409	528.826538350746	583.131208753304	517.185079605928	1536.46867710437	1463.83261761935	1601.23948721833	543.047608903326	1533.84692731402	-1.49819618564166	1.32260733758662e-68	3.48962171117802e-67	GMEB2	20	10058553	10070860	+	3037	protein_coding	glucocorticoid modulatory element binding protein 2 [Source:HGNC Symbol;Acc:HGNC:4371] && sp|O88873|GMEB2_RAT Glucocorticoid modulatory element-binding protein 2 OS=Rattus norvegicus OX=10116 GN=Gmeb2 PE=1 SV=1 && PF01342:SAND domain	SAND
ENSGALG00010028420	10.3085095195077	9.91719742777728	11.429504521678	344.230867872345	358.613665492906	413.736414088711	10.551737156321	372.193649151321	-5.13859835052806	1.70737952107549e-68	4.49887746364653e-67	ENSGALG00010028420	12	2405648	2410687	-	2570	protein_coding	- && sp|P32456|GBP2_HUMAN Guanylate-binding protein 2 OS=Homo sapiens OX=9606 GN=GBP2 PE=1 SV=3 && PF02263:Guanylate-binding protein, N-terminal domain|PF02841:Guanylate-binding protein, C-terminal domain	-
ENSGALG00010019376	6.18510571170463	19.8343948555546	9.52458710139831	362.602740034071	359.626698446276	361.024803639908	11.8480292228858	361.084747373419	-4.92545364066137	3.60147999339479e-68	9.43994224515408e-67	ENSGALG00010019376	14	9077195	9111651	-	6250	protein_coding	- && sp|P33076|C2TA_HUMAN MHC class II transactivator OS=Homo sapiens OX=9606 GN=CIITA PE=1 SV=3 && PF12799:Leucine Rich repeats (2 copies)|PF17776:NLRC4 helical domain HD2|PF05729:NACHT domain	NACHT
ENSGALG00010014759	32.9872304624247	36.6936304827759	42.8606419562924	393.544840516979	377.861291606932	360.030244952195	37.5138343004977	377.145459025369	-3.32627297720327	8.57375293831891e-68	2.24140795074664e-66	ENSGALG00010014759	Z	53877346	53882921	+	2368	lncRNA	- && - && -	-
ENSGALG00010025734	228.848911333071	193.385349841657	203.826163969924	769.684749512322	833.726120623338	809.570771798583	208.686808381551	804.327213978081	-1.94728243411025	9.18081075894928e-68	2.39384247112916e-66	PLK3	8	20463427	20477178	+	3328	protein_coding	polo like kinase 3 [Source:HGNC Symbol;Acc:HGNC:2154] && sp|Q9H4B4|PLK3_HUMAN Serine/threonine-protein kinase PLK3 OS=Homo sapiens OX=9606 GN=PLK3 PE=1 SV=2 && PF00659:POLO box duplicated region|PF00069:Protein kinase domain	Pkinase
ENSGALG00010003986	1373.09346799843	1496.50509185159	1535.36344074541	3420.06904400136	3235.62725306311	3326.79881040081	1468.32066686514	3327.49836915509	-1.17992725242288	1.63634101454247e-67	4.23899339603849e-66	FNDC3A	1	168878579	168992872	+	6634	protein_coding	fibronectin type III domain containing 3A [Source:NCBI gene (formerly Entrezgene);Acc:418863] && sp|Q5ZJP5|FND3A_CHICK Fibronectin type-III domain-containing protein 3a OS=Gallus gallus OX=9031 GN=FNDC3A PE=2 SV=2 && PF00041:Fibronectin type III domain	fn3
ENSGALG00010009686	1358.66155467112	1435.01846779937	1470.5962484559	3109.6810985322	3113.05026570537	3083.13193191106	1421.42542364213	3101.95443204954	-1.12551577586035	2.10229246492957e-67	5.43196473506318e-66	MAT2B	13	6315437	6326790	-	3047	protein_coding	methionine adenosyltransferase 2B [Source:HGNC Symbol;Acc:HGNC:6905] && sp|Q29RI9|MAT2B_BOVIN Methionine adenosyltransferase 2 subunit beta OS=Bos taurus OX=9913 GN=MAT2B PE=2 SV=1 && -	-
ENSGALG00010003560	373.168044606179	352.060508686093	320.978585317123	1098.44456714321	1071.78886466524	1156.67175381051	348.735712869799	1108.96839520632	-1.67009581348321	2.93789800996835e-67	7.56168001972911e-66	ENSGALG00010003560	4	47398496	47881821	+	5859	protein_coding	- && sp|O97827|AGRL3_BOVIN Adhesion G protein-coupled receptor L3 OS=Bos taurus OX=9913 GN=ADGRL3 PE=2 SV=1 && PF00002:7 transmembrane receptor (Secretin family)|PF02354:Latrophilin Cytoplasmic C-terminal region|PF02140:Galactose binding lectin domain|PF02191:Olfactomedin-like domain|PF01825:GPCR proteolysis site, GPS, motif|PF02793:Hormone receptor domain|PF16489:GPCR-Autoproteolysis INducing (G…	7tm_2
ENSGALG00010008688	99.9925423392248	113.056050676661	119.057338767479	586.93296853515	530.82926756577	591.762419189382	110.701977261122	569.841551763434	-2.36234942892755	7.18544539681909e-67	1.83288506910176e-65	HBEGF	13	277280	283826	+	1251	protein_coding	heparin binding EGF like growth factor [Source:NCBI gene (formerly Entrezgene);Acc:395654] && sp|Q9W7C5|HBEGF_CHICK Proheparin-binding EGF-like growth factor OS=Gallus gallus OX=9031 GN=HBEGF PE=1 SV=1 && -	-
ENSGALG00010003176	89.6840328197171	105.122292734439	81.9114490720255	519.24712372879	502.464344871416	585.795067063102	92.2392582087273	535.835511887769	-2.53924531682371	4.11908893033149e-66	1.0466992774238e-64	ENSGALG00010003176	4	49102611	49119624	+	4251	protein_coding	- && sp|Q86YV5|PRAG1_HUMAN Inactive tyrosine-protein kinase PRAG1 OS=Homo sapiens OX=9606 GN=PRAG1 PE=1 SV=4 && PF00069:Protein kinase domain	Pkinase
ENSGALG00010011738	479.345692657109	443.298725021644	491.468694432153	1477.48529805883	1354.42505865541	1304.86099827978	471.371037370302	1378.92378499801	-1.5486012394385	4.201985664179e-66	1.06640736557366e-64	FGD6	1	45423525	45490697	-	7049	protein_coding	FYVE, RhoGEF and PH domain containing 6 [Source:HGNC Symbol;Acc:HGNC:21740] && sp|Q6ZV73|FGD6_HUMAN FYVE, RhoGEF and PH domain-containing protein 6 OS=Homo sapiens OX=9606 GN=FGD6 PE=1 SV=2 && PF00621:RhoGEF domain|PF01363:FYVE zinc finger|PF00169:PH domain	RhoGEF
ENSGALG00010026886	2316.32208903338	2367.23502601044	2038.26163969924	4979.74429646791	4998.30459192655	4971.79887987852	2240.60625158102	4983.28258942433	-1.15351517269468	4.95354050477957e-66	1.25554650383201e-64	JUN	8	26034667	26050028	-	4225	protein_coding	Jun proto-onco, AP-1 transcription factor subunit [Source:NCBI gene (formerly Entrezgene);Acc:424673] && sp|P18870|JUN_CHICK Transcription factor AP-1 OS=Gallus gallus OX=9031 GN=JUN PE=1 SV=2 && PF00170:bZIP transcription factor|PF03957:Jun-like transcription factor	Jun
ENSGALG00010027665	183.491469447237	156.691719358881	184.776989767127	682.660091904145	779.022341141369	735.973428907802	174.986726191082	732.551953984439	-2.06536318321581	5.03207120984714e-66	1.27383470563089e-64	TRAF1	17	8904849	8925111	-	4111	protein_coding	TNF receptor associated factor 1 [Source:HGNC Symbol;Acc:HGNC:12031] && sp|P39428|TRAF1_MOUSE TNF receptor-associated factor 1 OS=Mus musculus OX=10090 GN=Traf1 PE=1 SV=2 && PF16673:TNF receptor-associated factor BIRC3 binding domain	-
ENSGALG00010007894	151.535089936763	156.691719358881	140.963889100695	632.37917861942	668.601749224062	626.571973259345	149.73023279878	642.517633700942	-2.10193863963636	5.49472681707124e-66	1.38919213566283e-64	CD88	1	92438603	92463826	+	5028	protein_coding	CD88 molecule [Source:NCBI gene (formerly Entrezgene);Acc:768950] && - && PF08205:CD80-like C2-set immunoglobulin domain|PF07686:Immunoglobulin V-set domain	V-set
ENSGALG00010015759	4284.2165563074	4175.14011709423	5159.46883282747	10772.6856712522	10834.3874362899	11056.5089313082	4539.60850207637	10887.8606796168	-1.26187661750796	8.16416272093718e-66	2.05887401547068e-64	EIF5	5	49724445	49731754	+	2672	protein_coding	eukaryotic translation initiation factor 5 [Source:NCBI gene (formerly Entrezgene);Acc:423479] && sp|Q07205|IF5_RAT Eukaryotic translation initiation factor 5 OS=Rattus norvegicus OX=10116 GN=Eif5 PE=1 SV=1 && PF01873:Domain found in IF2B/IF5|PF02020:eIF4-gamma/eIF5/eIF2-epsilon	-
ENSGALG00010012995	265.959545603299	291.565604376652	271.450732389852	894.420092084043	915.781789846291	916.983110071613	276.325294123268	909.061664000649	-1.71780832700742	1.36192498219715e-65	3.42591028582162e-64	SERINC2	23	985233	991697	+	2531	protein_coding	serine incorporator 2 [Source:NCBI gene (formerly Entrezgene);Acc:419558] && sp|Q8K0E7|SERC2_MOUSE Serine incorporator 2 OS=Mus musculus OX=10090 GN=Serinc2 PE=2 SV=1 && PF03348:Serine incorporator (Serinc)	TMS_TDE
ENSGALG00010013253	737.058430644801	841.970061618291	742.917793909068	1997.69936242771	1946.03630342337	1925.46561941285	773.98209539072	1956.40042842131	-1.33783809319294	6.95813622883657e-65	1.74372465368322e-63	SHB	Z	52382407	52455994	+	4254	protein_coding	- && sp|Q15464|SHB_HUMAN SH2 domain-containing adapter protein B OS=Homo sapiens OX=9606 GN=SHB PE=1 SV=2 && PF00017:SH2 domain	SH2
ENSGALG00010026316	1080.33179764441	1129.56878702383	1073.42096632759	2415.41771894696	2450.52671420152	2420.75584589404	1094.44051699861	2428.90009301418	-1.15012146234961	1.18847029194094e-64	2.97460114548076e-63	ENSGALG00010026316	5	16560881	16562349	+	944	protein_coding	- && sp|A0A1B0GUS4|UB2L5_HUMAN Ubiquitin-conjugating enzyme E2 L5 OS=Homo sapiens OX=9606 GN=UBE2L5 PE=2 SV=1 && PF00179:Ubiquitin-conjugating enzyme	UQ_con
ENSGALG00010012230	354.612727471065	386.770699683314	408.604786649988	1294.73351708166	1158.90969865504	1139.76425611938	383.329404601456	1197.80249061869	-1.64302501430464	2.95069901388854e-64	7.36678892554947e-63	PTPRQ	1	39954894	40077077	+	10748	protein_coding	protein tyrosine phosphatase receptor type Q [Source:HGNC Symbol;Acc:HGNC:9679] && sp|Q9UMZ3|PTPRQ_HUMAN Phosphatidylinositol phosphatase PTPRQ OS=Homo sapiens OX=9606 GN=PTPRQ PE=1 SV=2 && PF00102:Protein-tyrosine phosphatase|PF00059:Lectin C-type domain|PF00041:Fibronectin type III domain	Y_phosphatase
ENSGALG00010019855	416.463784588112	414.53885248109	311.453998215725	1400.13004685156	1253.12176331843	1345.63790447602	380.818878428309	1332.96323821534	-1.80907772499395	4.11241217605139e-64	1.02415471810816e-62	TTC7A	3	26617829	26795412	+	4384	protein_coding	tetratricopeptide repeat domain 7A [Source:NCBI gene (formerly Entrezgene);Acc:421414] && sp|Q9ULT0|TTC7A_HUMAN Tetratricopeptide repeat protein 7A OS=Homo sapiens OX=9606 GN=TTC7A PE=1 SV=3 && -	-
ENSGALG00010012714	232.972315140874	170.575795757769	211.445833651043	796.759087434866	869.18227399128	818.521799988002	204.997981516562	828.154387138049	-2.01493341355734	4.27933193629249e-64	1.06439721996974e-62	RGS2	8	3575305	3578568	-	1634	protein_coding	regulator of G-protein signaling 2 [Source:NCBI gene (formerly Entrezgene);Acc:378912] && sp|Q0P5H5|RGS2_BOVIN Regulator of G-protein signaling 2 OS=Bos taurus OX=9913 GN=RGS2 PE=2 SV=1 && PF00615:Regulator of G protein signaling domain	RGS
ENSGALG00010004366	285.545713690364	298.507642576096	227.63763172342	1005.61826569449	943.133679587275	979.640307397548	270.563662663293	976.130750893105	-1.85270784504815	6.30267252869783e-64	1.56571241810549e-62	UNC5C	4	58117403	58357037	-	4335	protein_coding	unc-5 netrin receptor C [Source:NCBI gene (formerly Entrezgene);Acc:395101] && sp|Q7T2Z5|UNC5C_CHICK Netrin receptor UNC5C OS=Gallus gallus OX=9031 GN=UNC5C PE=2 SV=1 && PF00531:Death domain|PF00090:Thrombospondin type 1 domain|PF17217:UPA domain|PF00791:ZU5 domain|PF07679:Immunoglobulin I-set domain	Death
ENSGALG00010003383	796.847785857946	852.878978788846	862.927591386687	1937.74904274208	1999.72704995197	2069.67662913127	837.55145201116	2002.38424060844	-1.25700840299156	2.46084080567006e-63	6.0530016516808e-62	UBE2J1	3	75371952	75396713	+	2939	protein_coding	ubiquitin conjugating enzyme E2 J1 [Source:NCBI gene (formerly Entrezgene);Acc:395528] && sp|Q9Y385|UB2J1_HUMAN Ubiquitin-conjugating enzyme E2 J1 OS=Homo sapiens OX=9606 GN=UBE2J1 PE=1 SV=2 && PF00179:Ubiquitin-conjugating enzyme	UQ_con
ENSGALG00010021531	213.38614705381	201.319107783879	159.060604593352	747.445114790232	782.061440001478	820.510917363428	191.255286477013	783.339157385046	-2.03629181284002	2.54220881553197e-63	6.24545346526693e-62	RAB15	5	526115	528958	+	1565	protein_coding	RAB15, member RAS oncogene family [Source:HGNC Symbol;Acc:HGNC:20150] && sp|Q1RMR4|RAB15_BOVIN Ras-related protein Rab-15 OS=Bos taurus OX=9913 GN=RAB15 PE=2 SV=1 && PF00071:Ras family	Ras
ENSGALG00010017505	111.331902810683	124.956687589994	148.583558781814	609.17260325724	648.341090156666	583.805949687676	128.290716394164	613.773214367194	-2.25553436717642	2.55456672354374e-63	6.26810333775664e-62	TNFRSF8	21	5459505	5475094	-	4581	protein_coding	TNF receptor superfamily member 8 [Source:NCBI gene (formerly Entrezgene);Acc:395090] && sp|Q60846|TNR8_MOUSE Tumor necrosis factor receptor superfamily member 8 OS=Mus musculus OX=10090 GN=Tnfrsf8 PE=2 SV=1 && -	-
ENSGALG00010019576	80.4063742521602	60.4949043094414	103.817999405242	500.875251567064	537.920498239359	590.767860501668	81.5730926556144	543.187870102697	-2.73238247467471	3.41615006822444e-63	8.37187304449653e-62	ENSGALG00010019576	4	9489193	9490826	-	1634	lncRNA	- && - && -	-
ENSGALG00010024764	448.420164098585	503.793629331086	568.617849953479	1458.14648525701	1470.92384829294	1542.56052464325	506.943881127717	1490.54361939773	-1.55463950210373	1.00661158453333e-62	2.4548294478491e-61	ENSGALG00010024764	11	2654602	2679126	+	2116	protein_coding	- && sp|O43353|RIPK2_HUMAN Receptor-interacting serine/threonine-protein kinase 2 OS=Homo sapiens OX=9606 GN=RIPK2 PE=1 SV=2 && PF00619:Caspase recruitment domain|PF00069:Protein kinase domain	Pkinase
ENSGALG00010003804	1253.51475757214	1255.5171943566	1012.46360887864	3038.12749116547	3396.69949264891	3683.84537928987	1173.83185360246	3372.89078770141	-1.52321617127779	1.08249259304638e-62	2.63666153181895e-61	PSME1	35	228648	251605	-	1712	protein_coding	proteasome activator subunit 1 [Source:HGNC Symbol;Acc:HGNC:9568] && sp|P97371|PSME1_MOUSE Proteasome activator complex subunit 1 OS=Mus musculus OX=10090 GN=Psme1 PE=1 SV=2 && PF02251:Proteasome activator pa28 alpha subunit|PF02252:Proteasome activator pa28 beta subunit	-
ENSGALG00010018033	2032.83807724692	2036.00063192268	2214.46650107511	4619.07543771402	4253.72537119975	4466.56306652019	2094.43507008157	4446.45462514465	-1.08591696430716	1.16411326251431e-62	2.83201390891576e-61	COQ8A	3	12149019	12180868	-	3180	protein_coding	coenzyme Q8A [Source:NCBI gene (formerly Entrezgene);Acc:416745] && sp|Q29RI0|COQ8A_BOVIN Atypical kinase COQ8A, mitochondrial OS=Bos taurus OX=9913 GN=COQ8A PE=2 SV=1 && -	-
ENSGALG00010013742	79.3755233002094	80.3292991649959	101.913081984962	472.833973004429	491.320982384348	526.121545800307	87.2059681500558	496.758833729695	-2.50727084134293	1.32344874873895e-62	3.21572285383979e-61	RSPO4	20	10228972	10235155	+	2139	protein_coding	R-spondin 4 [Source:HGNC Symbol;Acc:HGNC:16175] && sp|Q8BJ73|RSPO4_MOUSE R-spondin-4 OS=Mus musculus OX=10090 GN=Rspo4 PE=1 SV=2 && PF15913:Furin-like repeat, cysteine-rich	-
ENSGALG00010016457	418.525486492013	413.547132738312	335.265465969221	1188.37004667166	1213.61347813701	1246.1820357047	389.112695066515	1216.05518683779	-1.64523554404316	1.42767154723106e-62	3.46474894445272e-61	SMOX	4	87973260	88037452	-	5033	protein_coding	spermine oxidase [Source:HGNC Symbol;Acc:HGNC:15862] && sp|Q9NWM0|SMOX_HUMAN Spermine oxidase OS=Homo sapiens OX=9606 GN=SMOX PE=1 SV=1 && PF01593:Flavin containing amine oxidoreductase	Amino_oxidase
ENSGALG00010013678	1715.33598404608	1869.39171513602	1768.71582472967	3998.29954677569	3667.17929119864	3816.12168475573	1784.48117463726	3827.20017424335	-1.10077421116887	1.81838253688841e-62	4.40759155452332e-61	ATP7A	4	12864306	12891705	+	7752	protein_coding	ATPase, Cu++ transporting, alpha polypeptide [Source:NCBI gene (formerly Entrezgene);Acc:101747741] && sp|Q04656|ATP7A_HUMAN Copper-transporting ATPase 1 OS=Homo sapiens OX=9606 GN=ATP7A PE=1 SV=4 && PF00122:E1-E2 ATPase|PF00702:haloacid dehalogenase-like hydrolase|PF00403:Heavy-metal-associated domain	Hydrolase
ENSGALG00010012226	102.054244243126	111.072611191106	95.2458710139831	568.561096373424	530.82926756577	489.322874354917	102.790908816072	529.57107943137	-2.36595957145211	2.60433714622355e-62	6.29738811398582e-61	SLCO4C1	Z	50928151	50954486	+	2706	protein_coding	solute carrier organic anion transporter family member 4C1 [Source:HGNC Symbol;Acc:HGNC:23612] && sp|Q8BGD4|SO4C1_MOUSE Solute carrier organic anion transporter family member 4C1 OS=Mus musculus OX=10090 GN=Slco4c1 PE=1 SV=1 && PF03137:Organic Anion Transporter Polypeptide (OATP) family|PF07648:Kazal-type serine protease inhibitor domain	-
ENSGALG00010013372	125.763816137994	133.882165274993	117.152421347199	583.065205974787	560.207223213494	553.969189056278	125.599467586729	565.74720608152	-2.17210733637694	3.38405379255889e-62	8.16300801917616e-61	SPRY4	13	16814835	16828328	-	11339	protein_coding	sprouty RTK signaling antagonist 4 [Source:NCBI gene (formerly Entrezgene);Acc:427643] && sp|A2VDU1|SPY4_BOVIN Protein sprouty homolog 4 OS=Bos taurus OX=9913 GN=SPRY4 PE=2 SV=1 && -	-
ENSGALG00010017568	811.279699185257	833.044583933291	712.439115184594	1937.74904274208	2007.83131357892	1953.31326266882	785.587799434381	1966.29787299661	-1.32420394346315	5.85815487333808e-62	1.40969791909857e-60	CDCP1	2	42974555	42998052	+	5097	protein_coding	CUB domain containing protein 1 [Source:HGNC Symbol;Acc:HGNC:24357] && sp|Q9H5V8|CDCP1_HUMAN CUB domain-containing protein 1 OS=Homo sapiens OX=9606 GN=CDCP1 PE=1 SV=3 && -	-
ENSGALG00010011001	425.741443155668	443.298725021644	499.088364113272	1259.92365403839	1290.60398259311	1322.76305465862	456.042844096861	1291.09689709671	-1.50029804198477	6.90266762645936e-62	1.65705505412588e-60	ANGPT1	2	130755047	130920404	-	4339	protein_coding	angiopoietin 1 [Source:NCBI gene (formerly Entrezgene);Acc:395129] && sp|Q15389|ANGP1_HUMAN Angiopoietin-1 OS=Homo sapiens OX=9606 GN=ANGPT1 PE=1 SV=2 && PF00147:Fibrinogen beta and gamma chains, C-terminal globular domain	Fibrinogen_C
ENSGALG00010022219	298.946776065724	353.052228428871	270.498273679712	1033.65954425713	1123.4535452871	1014.44986146751	307.499092724769	1057.18765033725	-1.78207696059255	1.91868643743042e-61	4.5894520017722e-60	EIF4E3	12	16452726	16479716	-	2958	protein_coding	eukaryotic translation initiation factor 4E family member 3 [Source:HGNC Symbol;Acc:HGNC:31837] && sp|Q9DBB5|IF4E3_MOUSE Eukaryotic translation initiation factor 4E type 3 OS=Mus musculus OX=10090 GN=Eif4e3 PE=1 SV=1 && -	-
ENSGALG00010018758	226.78720942917	274.706368749431	260.021227868174	834.46977239841	876.273504664869	924.939579573319	253.838268682258	878.560952212199	-1.79015725889359	4.4221587884501e-61	1.05398302484145e-59	TNFRSF9	21	258579	264326	+	2725	protein_coding	TNF receptor superfamily member 9 [Source:HGNC Symbol;Acc:HGNC:11924] && sp|Q07011|TNR9_HUMAN Tumor necrosis factor receptor superfamily member 9 OS=Homo sapiens OX=9606 GN=TNFRSF9 PE=1 SV=1 && PF00020:TNFR/NGFR cysteine-rich region	-
ENSGALG00010005423	1156.61476808877	1253.53375487105	1318.20285483353	2922.09461435457	2725.05864456474	2822.55755573019	1242.78379259778	2823.2369382165	-1.18335523644314	9.87214498460679e-61	2.34176189759562e-59	ST3GAL6	1	84459366	84523810	+	6732	protein_coding	ST3 beta-galactoside alpha-2,3-sialyltransferase 6 [Source:NCBI gene (formerly Entrezgene);Acc:395138] && sp|Q9Y274|SIA10_HUMAN Type 2 lactosamine alpha-2,3-sialyltransferase OS=Homo sapiens OX=9606 GN=ST3GAL6 PE=1 SV=1 && PF00777:Glycosyltransferase family 29 (sialyltransferase)	Glyco_transf_29
ENSGALG00010004049	517.487177879287	511.727387273308	530.519501547886	1403.03086877183	1295.66914735996	1373.48554773199	519.911355566827	1357.3951879546	-1.3844808277463	1.27774236640771e-60	3.02373794837219e-59	SETDB2	1	169087015	169106326	+	3572	protein_coding	SET domain bifurcated 2 [Source:NCBI gene (formerly Entrezgene);Acc:418866] && sp|Q96T68|SETB2_HUMAN Histone-lysine N-methyltransferase SETDB2 OS=Homo sapiens OX=9606 GN=SETDB2 PE=1 SV=2 && PF01429:Methyl-CpG binding domain|PF00856:SET domain|PF05033:Pre-SET motif	Pre-SET
ENSGALG00010013261	377.291448413982	501.81018984553	319.073667896843	1517.12986430255	1521.57549596143	1546.5387593941	399.391768718785	1528.41470655269	-1.93679606391583	1.39790681493649e-60	3.30418849878419e-59	JADE2	13	15366208	15420532	-	4007	protein_coding	jade family PHD finger 2 [Source:HGNC Symbol;Acc:HGNC:22984] && sp|Q6ZQF7|JADE2_MOUSE E3 ubiquitin-protein ligase Jade-2 OS=Mus musculus OX=10090 GN=Jade2 PE=1 SV=2 && -	-
ENSGALG00010008443	165.967003264074	129.915286303882	196.206494288805	745.511233510051	706.083968498744	739.951663658655	164.029594618921	730.51562188915	-2.15357498579704	1.86314102995813e-60	4.3986425285288e-59	RSFR	6	9983399	9985134	-	1736	protein_coding	leukocyte ribonuclease A-2 [Source:NCBI gene (formerly Entrezgene);Acc:423668] && sp|P30374|RSFR_CHICK Ribonuclease homolog OS=Gallus gallus OX=9031 PE=2 SV=1 && PF00074:Pancreatic ribonuclease	-
ENSGALG00010001141	371.106342702278	437.348406564978	511.470327345089	1355.65077740738	1451.67622217891	1494.82170763301	439.975025537448	1434.0495690731	-1.70292632800078	2.86089817986788e-60	6.73829237576664e-59	MTAP	Z	83270988	83324541	+	2852	protein_coding	methylthioadenosine phosphorylase [Source:NCBI gene (formerly Entrezgene);Acc:431261] && sp|Q3MHF7|MTAP_BOVIN S-methyl-5'-thioadenosine phosphorylase OS=Bos taurus OX=9913 GN=MTAP PE=1 SV=1 && PF01048:Phosphorylase superfamily	-
ENSGALG00010022232	647.374397825084	671.394265860522	642.909629344386	1591.58429358955	1618.82665948493	1542.56052464325	653.892764343331	1584.32382590591	-1.27676316357166	4.58008584730035e-60	1.07117159986101e-58	GPR173	12	16478954	16482445	+	3200	protein_coding	G protein-coupled receptor 27 [Source:HGNC Symbol;Acc:HGNC:4482] && sp|Q9I918|GP173_DANRE Probable G-protein coupled receptor 173 OS=Danio rerio OX=7955 GN=gpr173 PE=3 SV=1 && PF00001:7 transmembrane receptor (rhodopsin family)	7tm_1
ENSGALG00010006053	88.6531818677663	77.3541399366628	84.768825202445	469.933151084156	442.695400622598	449.540526846387	83.5920490022914	454.056359517714	-2.44204872665376	6.36161545604506e-60	1.48089213873646e-58	TMEM243	1	8076827	8083882	+	1189	protein_coding	transmembrane protein 243 [Source:HGNC Symbol;Acc:HGNC:21707] && sp|A0JNK6|TM243_BOVIN Transmembrane protein 243 OS=Bos taurus OX=9913 GN=TMEM243 PE=3 SV=1 && PF10856:Protein of unknown function (DUF2678)	-
ENSGALG00010027907	492.746755032469	486.934393703864	399.080199548589	1356.61771804747	1295.66914735996	1360.55628479172	459.587116094974	1337.61438339972	-1.54248121879729	1.70083666770035e-59	3.93636277682261e-58	MKNK2	28	2556552	2565211	+	3826	protein_coding	MAPK interacting serine/threonine kinase 2 [Source:HGNC Symbol;Acc:HGNC:7111] && sp|Q5U2N4|MKNK2_RAT MAP kinase-interacting serine/threonine-protein kinase 2 OS=Rattus norvegicus OX=10116 GN=Mknk2 PE=2 SV=1 && PF00069:Protein kinase domain	Pkinase
ENSGALG00010003298	40.2031871260801	42.6439489394423	39.0508071157331	361.635799393981	356.587599586166	321.242456131379	40.6326477270852	346.488618370508	-3.09253264850924	1.88255501239363e-59	4.34183270929999e-58	IL7	2	120044340	120055227	-	1974	protein_coding	interleukin 7 [Source:NCBI gene (formerly Entrezgene);Acc:420193] && - && -	-
ENSGALG00010020569	2301.89017570607	2503.10063077098	2563.06638898629	5034.85991295309	4870.66243980195	4971.79887987852	2456.01906515445	4959.10707754452	-1.01350498131807	2.05444359075692e-59	4.72735044218756e-58	ENSGALG00010020569	7	27874099	27879819	-	3964	protein_coding	- && sp|Q8TDB6|DTX3L_HUMAN E3 ubiquitin-protein ligase DTX3L OS=Homo sapiens OX=9606 GN=DTX3L PE=1 SV=1 && PF18102:Deltex C-terminal domain|PF13923:Zinc finger, C3HC4 type (RING finger)	-
ENSGALG00010016653	2323.53804569704	2368.22674575321	2128.74521716252	4522.38137370494	4691.3556070555	4708.24082763451	2273.50333620426	4640.65926946498	-1.02961560545474	3.45001889561135e-59	7.92948531669109e-58	EPHA2	21	4314512	4323377	-	4571	protein_coding	EPH receptor A2 [Source:HGNC Symbol;Acc:HGNC:3386] && sp|P29317|EPHA2_HUMAN Ephrin type-A receptor 2 OS=Homo sapiens OX=9606 GN=EPHA2 PE=1 SV=2 && PF00536:SAM domain (Sterile alpha motif)|PF07714:Protein tyrosine kinase|PF14575:Ephrin type-A receptor 2 transmembrane domain|PF00041:Fibronectin type III domain|PF01404:Ephrin receptor ligand binding domain	Pkinase_Tyr
ENSGALG00010011271	460.790375521995	568.255412611638	543.853923489844	1502.62575470119	1408.11580518401	1497.80538369615	524.299903874492	1469.51564786045	-1.48611132460914	3.57945062913953e-59	8.2175134960694e-58	ANGPTL1	8	6337467	6351789	+	2557	protein_coding	angiopoietin like 1 [Source:NCBI gene (formerly Entrezgene);Acc:770850] && sp|O95841|ANGL1_HUMAN Angiopoietin-related protein 1 OS=Homo sapiens OX=9606 GN=ANGPTL1 PE=2 SV=1 && PF00147:Fibrinogen beta and gamma chains, C-terminal globular domain	Fibrinogen_C
ENSGALG00010021078	147.41168612896	159.666878587214	157.155687173072	620.77589093833	613.897969742093	592.756977877095	154.744750629749	609.143612852506	-1.97635093538375	6.29523983137685e-59	1.44356860105729e-57	ENSGALG00010021078	12	13337359	13510919	-	5117	protein_coding	- && sp|Q9ULU8|CAPS1_HUMAN Calcium-dependent secretion activator 1 OS=Homo sapiens OX=9606 GN=CADPS PE=1 SV=3 && PF00169:PH domain|PF06292:Domain of Unknown Function (DUF1041)	PH
ENSGALG00010014909	549.443557389761	563.296813897749	473.371978939496	1425.27050349392	1398.99850860368	1498.79994238386	528.704116742336	1441.02298482716	-1.44738821673093	6.69331492292811e-59	1.5330915017849e-57	FBXL14	1	60936388	60943937	-	7550	protein_coding	F-box and leucine rich repeat protein 14 [Source:HGNC Symbol;Acc:HGNC:28624] && sp|Q17R01|FXL14_BOVIN F-box/LRR-repeat protein 14 OS=Bos taurus OX=9913 GN=FBXL14 PE=2 SV=1 && PF12937:F-box-like	-
ENSGALG00010028551	513.363774071484	483.959234475531	433.368713113623	1321.8078550042	1266.29119171224	1375.47466510742	476.897240553546	1321.19123727462	-1.47114173743255	1.2161760603918e-58	2.77925451421114e-57	NCS1	17	6466743	6480068	+	1990	protein_coding	neuronal calcium sensor 1 [Source:NCBI gene (formerly Entrezgene);Acc:396336] && sp|P62167|NCS1_CHICK Neuronal calcium sensor 1 OS=Gallus gallus OX=9031 GN=NCS1 PE=1 SV=2 && -	-
ENSGALG00010024416	123.702114234093	145.782802188326	118.104880057339	610.139543897331	538.933531192729	660.386968641596	129.196598826586	603.153347910552	-2.22352867214917	1.22671466334249e-58	2.80013393953595e-57	VDR	34	1098816	1128664	-	2969	protein_coding	vitamin D (1,25- dihydroxyvitamin D3) receptor [Source:NCBI gene (formerly Entrezgene);Acc:395988] && sp|O42392|VDR_CHICK Vitamin D3 receptor OS=Gallus gallus OX=9031 GN=VDR PE=2 SV=1 && -	-
ENSGALG00010019208	365.952087942524	412.555412995535	308.596622085305	1202.87415627303	1123.4535452871	1166.61734068764	362.368041007788	1164.31501408259	-1.68499526302219	1.3639104328179e-58	3.10620103474024e-57	PLXND1	12	19705765	19775909	-	9027	protein_coding	plexin D1 [Source:HGNC Symbol;Acc:HGNC:9107] && sp|Q9Y4D7|PLXD1_HUMAN Plexin-D1 OS=Homo sapiens OX=9606 GN=PLXND1 PE=1 SV=3 && PF01833:IPT/TIG domain|PF01437:Plexin repeat|PF08337:Plexin cytoplasmic RasGAP domain|PF01403:Sema domain|PF17960:TIG domain	Sema
ENSGALG00010005368	40.2031871260801	37.6853502255537	35.2409722751738	331.660639551164	315.053248498005	373.954066580181	37.7098365422692	340.222651543117	-3.17518663170684	1.53940077523753e-58	3.50187376808874e-57	CCDC3	1	7213806	7254935	-	3053	protein_coding	coiled-coil domain containing 3 [Source:HGNC Symbol;Acc:HGNC:23813] && sp|Q9D6Y1|CCDC3_MOUSE Coiled-coil domain-containing protein 3 OS=Mus musculus OX=10090 GN=Ccdc3 PE=1 SV=1 && -	-
ENSGALG00010003874	1486.48707271301	1502.45541030826	1619.17980723771	3384.292240318	3188.01470425473	3184.57691805782	1536.04076341966	3252.29462087685	-1.08200184050798	1.56138358469653e-58	3.54784008386165e-57	YES1	2	101500416	101551041	+	3931	protein_coding	YES proto-onco 1, Src family tyrosine kinase [Source:NCBI gene (formerly Entrezgene);Acc:396238] && sp|P09324|YES_CHICK Tyrosine-protein kinase Yes OS=Gallus gallus OX=9031 GN=YES1 PE=1 SV=3 && PF00018:SH3 domain|PF07714:Protein tyrosine kinase|PF00017:SH2 domain	Pkinase_Tyr
ENSGALG00010002599	2894.62947307777	2766.89808234986	2611.64178320342	5402.29735618762	5798.60062508868	5464.10543029658	2757.72311287701	5555.00113719096	-1.01049890669801	4.57183899176144e-58	1.03178915460397e-56	KIFC1	16	2061572	2066469	+	2422	protein_coding	kinesin family member C1 [Source:NCBI gene (formerly Entrezgene);Acc:417037] && sp|P79955|CTK2_XENLA Carboxy-terminal kinesin 2 OS=Xenopus laevis OX=8355 PE=2 SV=1 && PF16796:Microtubule binding|PF00225:Kinesin motor domain	Kinesin
ENSGALG00010001185	1935.93808776355	1872.36687436435	2107.79112553945	4008.93589381669	4153.43510881614	4070.72870881032	1972.03202922245	4077.69990381438	-1.04777855032664	4.91563369078986e-58	1.10812586575785e-56	PTPN2	2	96584060	96617978	+	3204	protein_coding	protein tyrosine phosphatase non-receptor type 2 [Source:NCBI gene (formerly Entrezgene);Acc:396409] && sp|P17706|PTN2_HUMAN Tyrosine-protein phosphatase non-receptor type 2 OS=Homo sapiens OX=9606 GN=PTPN2 PE=1 SV=2 && PF00102:Protein-tyrosine phosphatase	Y_phosphatase
ENSGALG00010016887	2562.69546654962	3061.43884595485	2823.08761685446	6058.85005080931	5939.41220560708	6029.0147649177	2815.74064311964	6009.0923404447	-1.09346458782807	5.99306312695966e-58	1.34796677741853e-56	TJP2	Z	35199466	35262876	+	5741	protein_coding	tight junction protein 2 [Source:NCBI gene (formerly Entrezgene);Acc:395751] && sp|Q9UDY2|ZO2_HUMAN Tight junction protein ZO-2 OS=Homo sapiens OX=9606 GN=TJP2 PE=1 SV=2 && PF00625:Guanylate kinase|PF07653:Variant SH3 domain|PF00595:PDZ domain	PDZ
ENSGALG00010008048	21.6478699909662	14.8757961416659	13.3344219419576	268.809497945258	307.962017824416	292.400254187694	16.6193626915299	289.723923319123	-4.1309253624661	9.87203632753032e-58	2.21295377743842e-56	ENSGALG00010008048	2	147292352	147303640	-	1075	protein_coding	- && - && -	-
ENSGALG00010023972	999.925423392248	1215.84840464549	1165.80946121115	2628.14465976695	2770.64512746638	2711.16698270631	1127.19442974963	2703.31892331321	-1.26142608118685	1.09407151837353e-57	2.44702020565225e-56	ENSGALG00010023972	11	8030918	8047626	-	1124	protein_coding	- && sp|Q8WUR0|CS012_MOUSE Protein C19orf12 homolog OS=Mus musculus OX=10090 PE=1 SV=1 && -	-
ENSGALG00010004966	1133.93604714585	1127.58534753828	1120.09144312444	2647.48347256877	2383.66653927912	2432.6905501466	1127.20427926952	2487.94685399816	-1.14240237169262	1.45446037958427e-57	3.24943368696158e-56	LAMA3	2	102738259	102851908	+	12077	protein_coding	laminin subunit alpha 3 [Source:HGNC Symbol;Acc:HGNC:6483] && sp|Q16787|LAMA3_HUMAN Laminin subunit alpha-3 OS=Homo sapiens OX=9606 GN=LAMA3 PE=1 SV=2 && PF06008:Laminin Domain I|PF06009:Laminin Domain II|PF00055:Laminin N-terminal (Domain VI)|PF02210:Laminin G domain|PF00053:Laminin EGF domain|PF00052:Laminin B (Domain IV)	Laminin_G_2
ENSGALG00010029723	297.915925113773	311.399999232207	266.688438839153	920.527489366496	877.286537618239	918.97222744704	292.001454395044	905.595418143925	-1.63377977608006	2.15051293415227e-57	4.79377174484636e-56	ADORA2B	19	6923823	6934434	+	3017	protein_coding	adenosine A2b receptor [Source:NCBI gene (formerly Entrezgene);Acc:395971] && sp|O13076|AA2BR_CHICK Adenosine receptor A2b OS=Gallus gallus OX=9031 GN=ADORA2B PE=2 SV=1 && PF00001:7 transmembrane receptor (rhodopsin family)	7tm_1
ENSGALG00010009396	323.687198912542	271.731209521097	305.739245954886	913.75890488586	918.8208887064	947.814429390724	300.385884796175	926.798074327661	-1.62584410982456	2.20005532958847e-57	4.89874081358645e-56	AUH	Z	44819604	44932335	-	11173	protein_coding	AU RNA binding methylglutaconyl-CoA hydratase [Source:NCBI gene (formerly Entrezgene);Acc:427269] && sp|Q9JLZ3|AUHM_MOUSE Methylglutaconyl-CoA hydratase, mitochondrial OS=Mus musculus OX=10090 GN=Auh PE=1 SV=1 && PF00378:Enoyl-CoA hydratase/isomerase	ECH
ENSGALG00010001729	12.3702114234093	18.8426751127768	10.4770458115381	280.412785626349	271.492831503104	311.296869254246	13.8966441159081	287.7341621279	-4.37424074723758	2.66122476279243e-57	5.9190024707409e-56	ENSGALG00010001729	2	97694269	97764419	-	2808	protein_coding	- && sp|Q61885|MOG_MOUSE Myelin-oligodendrocyte glycoprotein OS=Mus musculus OX=10090 GN=Mog PE=1 SV=1 && PF07686:Immunoglobulin V-set domain	V-set
ENSGALG00010026770	136.072325657502	159.666878587214	145.726182651394	638.180822459966	584.520014094369	574.854921498257	147.15512896537	599.185252684197	-2.02528772416904	7.23706371369124e-57	1.59895877824729e-55	ENSGALG00010026770	7	19217573	19275299	+	7187	protein_coding	- && sp|A2APX8|SCN1A_MOUSE Sodium channel protein type 1 subunit alpha OS=Mus musculus OX=10090 GN=Scn1a PE=1 SV=1 && PF00520:Ion transport protein|PF06512:Sodium ion transport-associated|PF11933:Cytoplasmic domain of voltage-gated Na+ ion channel	Ion_trans
ENSGALG00010014987	184.522320399188	149.749681159437	146.678641361534	709.734429826689	606.806739068504	755.864602662067	160.316880973386	690.80192385242	-2.10938193814613	7.90966657363313e-57	1.74370607588493e-55	KLF9	Z	35632988	35646170	-	1712	protein_coding	Kruppel like factor 9 [Source:HGNC Symbol;Acc:HGNC:1123] && sp|Q13886|KLF9_HUMAN Krueppel-like factor 9 OS=Homo sapiens OX=9606 GN=KLF9 PE=1 SV=1 && -	-
ENSGALG00010018623	344.304217951558	337.184712544427	431.463795693344	1134.22137082658	1157.89666570167	1147.72072562109	370.98424206311	1146.61292071644	-1.62650198766146	8.44707838336214e-57	1.86012675359308e-55	ARRDC4	10	16480419	16489657	+	3998	protein_coding	arrestin domain containing 4 [Source:HGNC Symbol;Acc:HGNC:28087] && sp|Q8NCT1|ARRD4_HUMAN Arrestin domain-containing protein 4 OS=Homo sapiens OX=9606 GN=ARRDC4 PE=1 SV=3 && PF00339:Arrestin (or S-antigen), N-terminal domain|PF02752:Arrestin (or S-antigen), C-terminal domain	-
ENSGALG00010009141	223.694656573317	221.153502639433	204.778622680064	728.106301988415	716.214298032442	733.984311532376	216.542260630938	726.101637184411	-1.74629412396747	8.50967197441105e-57	1.8718466778074e-55	MAML3	4	28957653	29157926	-	5583	protein_coding	mastermind like transcriptional coactivator 3 [Source:HGNC Symbol;Acc:HGNC:16272] && sp|Q96JK9|MAML3_HUMAN Mastermind-like protein 3 OS=Homo sapiens OX=9606 GN=MAML3 PE=1 SV=4 && -	-
ENSGALG00010021870	140.195729465305	140.824203474437	136.201595549996	566.627215093242	572.363618653932	544.023602179146	139.073842829913	561.00481197544	-2.01242862330675	9.04197580391676e-57	1.98456464540252e-55	ENSGALG00010021870	10	500976	508291	-	2560	protein_coding	- && sp|Q9NQG1|MANBL_HUMAN Protein MANBAL OS=Homo sapiens OX=9606 GN=MANBAL PE=1 SV=1 && -	-
ENSGALG00010005881	206.170190390154	240.987897494988	219.065503332161	731.974064548779	750.657418447015	781.723128542612	222.074530405768	754.784870512802	-1.76450030150497	9.94891633271026e-57	2.17644803847998e-55	ENSGALG00010005881	Z	71051274	71098223	-	5119	protein_coding	- && sp|Q8C0P5|COR2A_MOUSE Coronin-2A OS=Mus musculus OX=10090 GN=Coro2a PE=2 SV=1 && PF08953:Domain of unknown function (DUF1899)|PF16300:Type of WD40 repeat|PF00400:WD domain, G-beta repeat	WD40
ENSGALG00010008291	729.842473981146	771.557959881072	611.478491909772	1994.79854050744	1902.47588642847	1801.14578344869	704.29297525733	1899.47340346153	-1.43213079995705	1.42321739429697e-56	3.1032664864949e-55	ENSGALG00010008291	1	92174859	92239680	+	6274	protein_coding	- && sp|Q9P2B2|FPRP_HUMAN Prostaglandin F2 receptor negative regulator OS=Homo sapiens OX=9606 GN=PTGFRN PE=1 SV=2 && PF07686:Immunoglobulin V-set domain	V-set
ENSGALG00010005132	480.376543609059	541.478979556639	473.371978939496	1343.0805490862	1298.70824622007	1287.95350058865	498.409167368398	1309.91409863164	-1.39422663960812	1.48638153284462e-56	3.23745892644553e-55	LNX2	1	176003714	176062158	+	4770	protein_coding	ligand of numb-protein X 2 [Source:HGNC Symbol;Acc:HGNC:20421] && sp|Q8N448|LNX2_HUMAN Ligand of Numb protein X 2 OS=Homo sapiens OX=9606 GN=LNX2 PE=1 SV=1 && PF00595:PDZ domain|PF13923:Zinc finger, C3HC4 type (RING finger)	PDZ
ENSGALG00010004842	238.126569900628	348.093629714982	229.542549143699	2816.69808458467	2393.79686881281	2392.90820263807	271.920916253103	2534.46771867852	-3.22052500043655	1.53524086805568e-56	3.34023593220872e-55	ENSGALG00010004842	2	120060728	120148295	-	4641	lncRNA	- && - && -	-
ENSGALG00010028489	716.441411605786	860.812736731068	900.073481082141	2066.35214787416	2265.14168373485	2145.26308939747	825.775876472998	2158.91897366883	-1.38553604233274	1.6468031256158e-56	3.57906407267947e-55	ENSGALG00010028489	17	6297016	6299648	+	1354	protein_coding	- && sp|Q60HG2|TOR1A_MACFA Torsin-1A OS=Macaca fascicularis OX=9541 GN=TOR1A PE=2 SV=1 && PF06309:Torsin	-
ENSGALG00010014062	1156.61476808877	1236.67451924383	990.557058545425	2743.21059593776	2705.81101845071	2734.04183252372	1127.94878195934	2727.6878156374	-1.27449107245079	2.0989281538836e-56	4.5370013005971e-55	GGA1	1	51234947	51245071	-	4165	protein_coding	golgi associated, gamma adaptin ear containing, ARF binding protein 1 [Source:HGNC Symbol;Acc:HGNC:17842] && sp|Q8R0H9|GGA1_MOUSE ADP-ribosylation factor-binding protein GGA1 OS=Mus musculus OX=10090 GN=Gga1 PE=1 SV=1 && PF03127:GAT domain|PF18308:GGA N-GAT domain|PF02883:Adaptin C-terminal domain|PF00790:VHS domain	-
ENSGALG00010023362	591.708446419743	575.197450811082	567.66539124334	1364.3532431682	1430.40253015814	1413.26789524052	578.190429491388	1402.67455618896	-1.27873094477894	5.91962622830476e-56	1.27268777887977e-54	GADD45A	8	28376682	28378284	+	1252	protein_coding	growth arrest and DNA damage inducible alpha [Source:NCBI gene (formerly Entrezgene);Acc:693255] && sp|P24522|GA45A_HUMAN Growth arrest and DNA damage-inducible protein GADD45 alpha OS=Homo sapiens OX=9606 GN=GADD45A PE=1 SV=1 && PF01248:Ribosomal protein L7Ae/L30e/S12e/Gadd45 family	-
ENSGALG00010024643	120.60956137824	133.882165274993	134.296678129716	511.511598608063	574.389684560671	607.675358192794	129.59613492765	564.525547120509	-2.1218183285578	6.46346776699984e-56	1.38662558228021e-54	ETV7	26	1575368	1580625	-	2382	protein_coding	ETS variant transcription factor 7 [Source:HGNC Symbol;Acc:HGNC:18160] && sp|Q9Y603|ETV7_HUMAN Transcription factor ETV7 OS=Homo sapiens OX=9606 GN=ETV7 PE=1 SV=1 && -	-
ENSGALG00010009220	253.58933417989	275.698088492208	292.404824012928	829.635069197955	863.104076271061	857.309588808819	273.897415561675	850.016244759278	-1.6326869906362	6.5606306959494e-56	1.40596005246993e-54	GADD45G	Z	44330996	44332618	+	1456	protein_coding	growth arrest and DNA damage inducible gamma [Source:NCBI gene (formerly Entrezgene);Acc:429929] && sp|Q2KIX1|GA45G_BOVIN Growth arrest and DNA damage-inducible protein GADD45 gamma OS=Bos taurus OX=9913 GN=GADD45G PE=2 SV=1 && PF01248:Ribosomal protein L7Ae/L30e/S12e/Gadd45 family	-
ENSGALG00010008312	578.307384044383	631.725476149413	624.812913851729	1444.60931629574	1485.10630964011	1547.53331808181	611.615258015175	1492.41631467256	-1.28645782621605	1.93763373731622e-55	4.11268423330678e-54	ZBTB18	3	34573332	34581926	-	8128	protein_coding	zinc finger and BTB domain containing 18 [Source:HGNC Symbol;Acc:HGNC:13030] && sp|Q99592|ZBT18_HUMAN Zinc finger and BTB domain-containing protein 18 OS=Homo sapiens OX=9606 GN=ZBTB18 PE=1 SV=1 && PF00651:BTB/POZ domain	BTB
ENSGALG00010014238	6908.76307997407	6812.12291314021	5605.21950917291	13983.895536994	14543.1010785767	14146.6027740332	6442.03516742906	14224.533129868	-1.14293803158065	2.25476443248966e-55	4.77565323543118e-54	PHLDA1	1	38024986	38031681	-	6696	protein_coding	pleckstrin homology like domain family A member 1 [Source:HGNC Symbol;Acc:HGNC:8933] && sp|Q9QZA1|PHLA1_RAT Pleckstrin homology-like domain family A member 1 OS=Rattus norvegicus OX=10116 GN=Phlda1 PE=2 SV=2 && -	-
ENSGALG00010021450	712.318007797983	822.135666762736	972.460343052768	2250.07086949142	2345.17128705107	2340.19659218927	835.638005871162	2311.81291624392	-1.46699200565756	2.66504194155443e-55	5.63865282824858e-54	OLFML1	5	6971122	6979834	+	3095	protein_coding	olfactomedin like 1 [Source:HGNC Symbol;Acc:HGNC:24473] && sp|Q6UWY5|OLFL1_HUMAN Olfactomedin-like protein 1 OS=Homo sapiens OX=9606 GN=OLFML1 PE=1 SV=2 && PF02191:Olfactomedin-like domain	-
ENSGALG00010014340	4279.06230154765	4334.80699568145	3404.08743003976	9417.03489384486	9352.32022550991	9442.34018114956	4005.98557575629	9403.89843350144	-1.2313304907512	3.36630109897879e-55	7.10730780654369e-54	EFNB1	4	979132	1027164	-	4556	protein_coding	ephrin B1 [Source:NCBI gene (formerly Entrezgene);Acc:395896] && sp|O73612|EFNB1_CHICK Ephrin-B1 OS=Gallus gallus OX=9031 GN=EFNB1 PE=2 SV=1 && -	-
ENSGALG00010003072	1019.51159147931	1020.47961531828	975.317719183187	2184.31890596525	2161.81232249113	2097.52427238724	1005.10297532693	2147.88516694787	-1.09581478118584	5.5587585341687e-55	1.17238737278724e-53	ELF1	1	165643293	165707750	-	5177	protein_coding	E74 like ETS transcription factor 1 [Source:NCBI gene (formerly Entrezgene);Acc:418828] && sp|P32519|ELF1_HUMAN ETS-related transcription factor Elf-1 OS=Homo sapiens OX=9606 GN=ELF1 PE=1 SV=2 && PF00178:Ets-domain|PF12310:Transcription factor protein N terminal	Ets
ENSGALG00010013376	92.7765856755694	83.3044583933291	127.629467158737	541.48675845088	531.84230051914	500.263019919763	101.236837075879	524.530692963261	-2.37019739585743	5.9216845826539e-55	1.24367829831069e-53	ARHGAP8	1	69930643	69991900	+	2360	protein_coding	Rho GTPase activating protein 8 [Source:NCBI gene (formerly Entrezgene);Acc:418239] && sp|P85298|RHG08_HUMAN Rho GTPase-activating protein 8 OS=Homo sapiens OX=9606 GN=ARHGAP8 PE=1 SV=1 && PF13716:Divergent CRAL/TRIO domain|PF00620:RhoGAP domain	RhoGAP
ENSGALG00010027212	341.211665095705	327.26751511665	299.072034983907	915.692786166042	951.237943214233	944.830753327584	322.517071732087	937.253827569286	-1.53994045818206	6.70589706445572e-55	1.40690002172662e-53	IRF6	26	3202425	3209902	-	1926	protein_coding	interferon regulatory factor 6 [Source:HGNC Symbol;Acc:HGNC:6121] && sp|Q08DD6|IRF6_BOVIN Interferon regulatory factor 6 OS=Bos taurus OX=9913 GN=IRF6 PE=2 SV=1 && PF00605:Interferon regulatory factor transcription factor|PF10401:Interferon-regulatory factor 3	IRF
ENSGALG00010015674	417.494635540062	421.480890680534	477.181813780056	1183.53534347121	1162.96183046852	1164.62822331221	438.719113333551	1170.37513241731	-1.41475438554719	1.25482037741571e-54	2.62709930797945e-53	RFKL	Z	35045843	35052437	-	3408	protein_coding	riboflavin kinase [Source:NCBI gene (formerly Entrezgene);Acc:431449] && sp|Q969G6|RIFK_HUMAN Riboflavin kinase OS=Homo sapiens OX=9606 GN=RFK PE=1 SV=2 && PF01687:Riboflavin kinase	-
ENSGALG00010023311	409.247827924456	421.480890680534	364.791685983555	1193.20474987212	1071.78886466524	1104.95470204942	398.506801529515	1123.31610552892	-1.4959878204972	1.42881836168376e-54	2.98825017150888e-53	ETS1	24	930222	999672	-	3917	protein_coding	v-ets avian erythroblastosis virus E26 onco homolog 1 [Source:NCBI gene (formerly Entrezgene);Acc:396235] && sp|P13474|ETS1A_CHICK Transforming protein p54/c-ets-1 OS=Gallus gallus OX=9031 GN=ETS1 PE=2 SV=1 && -	-
ENSGALG00010026393	433.988250771275	441.315285536089	402.890034389149	1098.44456714321	1221.71774176397	1135.78602136853	426.064523565504	1151.98277675857	-1.43526278030521	2.18392558948395e-54	4.55794626946321e-53	SLC43A3	5	16572828	16583385	+	3680	protein_coding	solute carrier family 43 member 3 [Source:HGNC Symbol;Acc:HGNC:17466] && sp|Q1JPD8|S43A3_BOVIN Solute carrier family 43 member 3 OS=Bos taurus OX=9913 GN=SLC43A3 PE=2 SV=1 && PF07690:Major Facilitator Superfamily	MFS_1
ENSGALG00010006926	2596.71354796399	2561.61209559487	2286.85336304574	4913.02539230164	4970.95270218556	5106.06430271981	2481.72633553487	4996.680799069	-1.00991470069376	3.575636023892e-54	7.43144415246565e-53	ID4	2	59459266	59461910	-	1946	protein_coding	inhibitor of DNA binding 4, HLH protein [Source:NCBI gene (formerly Entrezgene);Acc:374150] && sp|P41139|ID4_MOUSE DNA-binding protein inhibitor ID-4 OS=Mus musculus OX=10090 GN=Id4 PE=1 SV=1 && PF00010:Helix-loop-helix DNA-binding domain	HLH
ENSGALG00010017710	577.276533092432	549.412737498861	526.709666707327	1329.54338012493	1339.22956435486	1378.45834117056	551.13297909954	1349.07709521678	-1.29204511090708	3.96508868284204e-54	8.23229898777589e-53	RAB41	4	1203046	1218951	+	5158	protein_coding	RAB41, member RAS oncogene family [Source:HGNC Symbol;Acc:HGNC:18293] && sp|P20340|RAB6A_HUMAN Ras-related protein Rab-6A OS=Homo sapiens OX=9606 GN=RAB6A PE=1 SV=3 && -	-
ENSGALG00010005150	1209.18816663825	1255.5171943566	1376.30283615206	2863.11123530903	2671.36789803614	2793.71535378651	1280.33606571564	2776.06482904389	-1.11611010496032	6.81403367797213e-54	1.4074115268887e-52	ALCAM	1	86750515	86867487	+	5404	protein_coding	activated leukocyte cell adhesion molecule [Source:NCBI gene (formerly Entrezgene);Acc:396092] && sp|P42292|CD166_CHICK CD166 antigen OS=Gallus gallus OX=9031 GN=ALCAM PE=1 SV=1 && PF08205:CD80-like C2-set immunoglobulin domain|PF13927:Immunoglobulin domain|PF13895:Immunoglobulin domain	-
ENSGALG00010009712	600.9861049873	550.404457241639	696.247317112217	1578.04712462828	1680.62166964048	1638.03815866372	615.879293113718	1632.23565097749	-1.40531328592723	7.66603676540993e-54	1.58012128292603e-52	UBXN2A	3	103881611	103898963	+	2980	protein_coding	UBX domain protein 2A [Source:NCBI gene (formerly Entrezgene);Acc:421973] && sp|P68543|UBX2A_HUMAN UBX domain-containing protein 2A OS=Homo sapiens OX=9606 GN=UBXN2A PE=1 SV=1 && PF08059:SEP domain|PF00789:UBX domain	UBX
ENSGALG00010016462	499.962711696124	504.785349073863	416.224456331106	1265.72529787893	1300.73431212681	1279.00247239924	473.657505700365	1281.82069413499	-1.43726224535123	8.28821567314664e-54	1.70660341896658e-52	RNF24	4	88093284	88115384	+	1740	protein_coding	ring finger protein 24 [Source:HGNC Symbol;Acc:HGNC:13779] && sp|Q9Y225|RNF24_HUMAN RING finger protein 24 OS=Homo sapiens OX=9606 GN=RNF24 PE=1 SV=1 && PF13639:Ring finger domain	-
ENSGALG00010006673	2034.89977915082	2291.86432555933	2292.56811530657	4856.94283517637	4628.54756394657	4390.97660625398	2206.44407333891	4625.48900179231	-1.06764625074734	8.53326790122352e-54	1.75525190310131e-52	BAZ1A	5	35483022	35537097	-	6040	protein_coding	bromodomain adjacent to zinc finger domain 1A [Source:HGNC Symbol;Acc:HGNC:960] && sp|Q9NRL2|BAZ1A_HUMAN Bromodomain adjacent to zinc finger domain protein 1A OS=Homo sapiens OX=9606 GN=BAZ1A PE=1 SV=2 && PF02791:DDT domain|PF00439:Bromodomain|PF10537:ATP-utilising chromatin assembly and remodelling N-terminal|PF15613:Williams-Beuren syndrome DDT (WSD), D-TOX E motif|PF00628:PHD-finger|PF15612:WS…	PHD
ENSGALG00010024079	20.6170190390154	12.8923566561105	20.9540916230763	271.710319865531	264.401600829515	266.54172830715	18.1544891060674	267.551216334065	-3.88106808966638	1.28976003146509e-53	2.64208995984126e-52	ENSGALG00010024079	5	8657715	8661712	+	2823	lncRNA	- && - && -	-
ENSGALG00010027715	606.140359747053	681.311463288299	681.007977749979	1551.93972734583	1564.12288000296	1562.45169839751	656.153266928444	1559.5047685821	-1.24833948607407	1.71070823930387e-53	3.50081717864921e-52	NINJ1	12	6793715	6811552	+	3281	protein_coding	ninjurin 1 [Source:NCBI gene (formerly Entrezgene);Acc:415986] && sp|Q92982|NINJ1_HUMAN Ninjurin-1 OS=Homo sapiens OX=9606 GN=NINJ1 PE=1 SV=2 && -	-
ENSGALG00010024143	758.706300635768	768.582800652739	859.117756546128	1874.89790113617	1885.25432622118	1784.23828575756	795.468952611545	1848.13017103831	-1.21557235307557	1.79352779634208e-53	3.66279454768307e-52	UBE2Q2	10	3522537	3560390	-	2078	protein_coding	ubiquitin conjugating enzyme E2 Q2 [Source:HGNC Symbol;Acc:HGNC:19248] && sp|Q7YQJ9|UB2Q2_RABIT Ubiquitin-conjugating enzyme E2 Q2 OS=Oryctolagus cuniculus OX=9986 GN=UBE2Q2 PE=2 SV=1 && PF00179:Ubiquitin-conjugating enzyme	UQ_con
ENSGALG00010016816	210.293594197957	210.244585468878	176.204861375869	669.122922942873	712.162166218963	695.196522711559	198.914347014235	692.160537291132	-1.80024018590484	1.92076522749933e-53	3.91463713151471e-52	MAP3K6	23	2307932	2317559	-	4780	protein_coding	mitogen-activated protein kinase kinase kinase 6 [Source:HGNC Symbol;Acc:HGNC:6858] && sp|O95382|M3K6_HUMAN Mitogen-activated protein kinase kinase kinase 6 OS=Homo sapiens OX=9606 GN=MAP3K6 PE=1 SV=3 && -	-
ENSGALG00010025496	941.166919131054	860.812736731068	842.925958473751	1915.50940801999	2021.00074197273	2101.50250713809	881.635204778624	2012.67088571027	-1.19128414092259	3.72435729198994e-53	7.56730296977774e-52	ATG101	34	143158	147466	-	2855	protein_coding	autophagy related 101 [Source:HGNC Symbol;Acc:HGNC:25679] && sp|Q6DE58|ATGA1_XENLA Autophagy-related protein 101 OS=Xenopus laevis OX=8355 GN=atg101 PE=2 SV=1 && -	-
ENSGALG00010014359	45.3574418858339	25.7847133122209	23.8114677534958	319.090411229983	297.831688290718	336.160836447077	31.6512076505169	317.69431198926	-3.33580508727406	4.69595765886737e-53	9.51240997165901e-52	TMEM271	Z	53876143	53877285	+	1143	protein_coding	transmembrane protein 271 [Source:HGNC Symbol;Acc:HGNC:53639] && sp|A0A286YF58|TM271_HUMAN Transmembrane protein 271 OS=Homo sapiens OX=9606 GN=TMEM271 PE=3 SV=1 && -	-
ENSGALG00010009666	977.246702449331	960.976430751618	1161.99962637059	2471.50027607223	2415.07056083358	2408.82114164148	1033.40758652385	2431.79732618243	-1.23397976888194	6.41634179845487e-53	1.29710116134149e-51	RRAD	11	10857005	10862622	+	3506	protein_coding	RRAD, Ras related glycolysis inhibitor and calcium channel regulator [Source:NCBI gene (formerly Entrezgene);Acc:415790] && sp|O88667|RAD_MOUSE GTP-binding protein RAD OS=Mus musculus OX=10090 GN=Rrad PE=1 SV=1 && PF00071:Ras family	Ras
ENSGALG00010022778	51.5425475975386	49.5859871388864	41.9081832461526	333.594520831346	332.274808705291	329.198925633085	47.6789059941925	331.689418389907	-2.80085559829694	8.01596113494614e-53	1.61883510362264e-51	GDF11	34	1796174	1804738	-	1797	protein_coding	growth differentiation factor 11 [Source:HGNC Symbol;Acc:HGNC:4216] && sp|Q9Z217|GDF11_RAT Growth/differentiation factor 11 OS=Rattus norvegicus OX=10116 GN=Gdf11 PE=2 SV=2 && PF00688:TGF-beta propeptide	TGFb_propeptide
ENSGALG00010019038	105.146797098979	144.791082445548	120.962256187759	566.627215093242	536.907465285989	518.165076298601	123.633378577429	540.566585559278	-2.12741460012568	1.44659159620992e-52	2.90088091878521e-51	PLEKHS1	6	28318229	28333744	+	2873	protein_coding	pleckstrin homology domain containing S1 [Source:HGNC Symbol;Acc:HGNC:26285] && sp|Q8BW88|PKHS1_MOUSE Pleckstrin homology domain-containing family S member 1 OS=Mus musculus OX=10090 GN=Plekhs1 PE=2 SV=2 && PF00169:PH domain	PH
ENSGALG00010024655	1103.01051858733	1195.02229004716	1027.70294824088	2418.31854086723	2396.83596767292	2557.01038611076	1108.57858562512	2457.38829821697	-1.14868415796815	2.51047262462457e-52	5.02421540397059e-51	ENSGALG00010024655	9	4079191	4096152	+	3484	protein_coding	- && sp|Q9Y6M1|IF2B2_HUMAN Insulin-like growth factor 2 mRNA-binding protein 2 OS=Homo sapiens OX=9606 GN=IGF2BP2 PE=1 SV=2 && PF00076:RNA recognition motif. (a.k.a. RRM, RBD, or RNP domain)|PF00013:KH domain	KH_1
ENSGALG00010006128	107.20849900288	101.155413763328	99.0557058545425	471.867032364338	451.812697202927	448.545968158674	102.473206206917	457.408565908646	-2.15914240239999	3.11172693684706e-52	6.20884336759703e-51	ACYP1	5	37659752	37660749	-	842	protein_coding	acylphosphatase 1 [Source:NCBI gene (formerly Entrezgene);Acc:423361] && sp|P07032|ACYP1_CHICK Acylphosphatase-1 OS=Gallus gallus OX=9031 GN=ACYP1 PE=1 SV=2 && PF00708:Acylphosphatase	-
ENSGALG00010006134	670.053118768001	848.912099817735	526.709666707327	5343.31397714208	5405.5438391812	5726.66892385287	681.891628431021	5491.84224672538	-3.00987610906343	4.26242853295432e-52	8.49635579727512e-51	K123	1	4010284	4020407	+	2487	protein_coding	endonuclease domain containing 1 [Source:NCBI gene (formerly Entrezgene);Acc:395873] && - && PF01223:DNA/RNA non-specific endonuclease	-
ENSGALG00010016318	6.18510571170463	11.9006369133327	6.66721097097882	292.016073307439	247.180040622229	283.449225998275	8.25098453200539	274.215113309314	-5.05418803697877	4.42972361062427e-52	8.82102389581241e-51	ENSGALG00010016318	1	135031016	135073766	-	20256	lncRNA	- && - && -	-
ENSGALG00010016100	242.249973708431	270.73948977832	241.924512375517	737.775708389324	838.791285390187	864.271499622811	251.637991954089	813.612831134107	-1.69276720310425	7.68987223431649e-52	1.522244531643e-50	SFRP4	2	46070310	46080034	+	2333	protein_coding	secreted frizzled related protein 4 [Source:HGNC Symbol;Acc:HGNC:10778] && sp|Q9Z1N6|SFRP4_MOUSE Secreted frizzled-related sequence protein 4 OS=Mus musculus OX=10090 GN=Sfrp4 PE=2 SV=1 && PF01759:UNC-6/NTR/C345C module|PF01392:Fz domain	Fz
ENSGALG00010019127	2143.13912910565	2173.84967616878	1908.72725512022	4085.32420438387	4495.84024705513	4483.47056421132	2075.23868679822	4354.87833855011	-1.06955766200237	1.24671942071834e-51	2.46297991988204e-50	ENSGALG00010019127	7	22165252	22188078	+	3736	protein_coding	- && sp|Q969X1|LFG3_HUMAN Protein lifeguard 3 OS=Homo sapiens OX=9606 GN=TMBIM1 PE=1 SV=2 && PF01027:Inhibitor of apoptosis-promoting Bax1	-
ENSGALG00010006596	6.18510571170463	4.95859871388864	0.952458710139831	402.247306277796	366.717929119864	415.725531464137	4.0320543785777	394.896922287266	-6.63775760041502	1.75318538321509e-51	3.45670006504986e-50	ENSGALG00010006596	3	54286713	54362944	+	4075	lncRNA	- && - && -	-
ENSGALG00010017816	64.9436099728986	78.3458596794405	65.7196509996484	366.470502594435	415.343510881614	381.910536081887	69.6697068839958	387.908183185979	-2.47676729004616	2.87635389967262e-51	5.65447012186627e-50	PRKCH	5	53544206	53649723	-	3194	protein_coding	protein kinase C eta [Source:HGNC Symbol;Acc:HGNC:9403] && sp|P24723|KPCL_HUMAN Protein kinase C eta type OS=Homo sapiens OX=9606 GN=PRKCH PE=1 SV=4 && PF00433:Protein kinase C terminal domain|PF00130:Phorbol esters/diacylglycerol binding domain (C1 domain)|PF00168:C2 domain|PF00069:Protein kinase domain	Pkinase
ENSGALG00010017398	687.577584951164	715.029934542742	683.865353880399	1533.5678551841	1557.03164932937	1569.4136092115	695.490957791435	1553.33770457499	-1.15926947270947	3.54523628456044e-51	6.96253729710184e-50	SLC22A5	13	16447726	16470723	+	5670	protein_coding	solute carrier family 22 member 5 [Source:NCBI gene (formerly Entrezgene);Acc:416328] && sp|O76082|S22A5_HUMAN Solute carrier family 22 member 5 OS=Homo sapiens OX=9606 GN=SLC22A5 PE=1 SV=1 && -	-
ENSGALG00010015905	254.62018513184	221.153502639433	200.968787839504	833.502831758319	718.240363939181	763.821072163773	225.580825203593	771.854755953758	-1.77665060431254	4.55910790959209e-51	8.93611994880107e-50	ANPEP	10	20023232	20028644	-	3189	protein_coding	alanyl aminopeptidase, membrane [Source:NCBI gene (formerly Entrezgene);Acc:395667] && sp|O57579|AMPN_CHICK Aminopeptidase Ey OS=Gallus gallus OX=9031 GN=ANPEP PE=1 SV=2 && PF11838:ERAP1-like C-terminal domain|PF01433:Peptidase family M1 domain|PF17900:Peptidase M1 N-terminal domain	-
ENSGALG00010029382	744.274387308457	758.665603224962	641.004711924106	1686.34447631845	1682.64773554722	1706.66270811593	714.648234152508	1691.8849733272	-1.24403891390167	1.32460941192426e-50	2.59122661942834e-49	GTF2IRD1	19	3203948	3254310	-	3475	protein_coding	GTF2I repeat domain containing 1 [Source:HGNC Symbol;Acc:HGNC:4661] && sp|Q9UHL9|GT2D1_HUMAN General transcription factor II-I repeat domain-containing protein 1 OS=Homo sapiens OX=9606 GN=GTF2IRD1 PE=1 SV=1 && PF02946:GTF2I-like repeat	-
ENSGALG00010023166	1543.1838750703	1368.57324503326	1287.72417610905	3174.46612141828	2980.34294881392	3037.38223227626	1399.82709873754	3064.06376750282	-1.13082597156298	1.80261677255629e-50	3.51598289045574e-49	KDM2A	5	87247	120666	+	4722	protein_coding	lysine demethylase 2A [Source:HGNC Symbol;Acc:HGNC:13606] && sp|Q9Y2K7|KDM2A_HUMAN Lysine-specific demethylase 2A OS=Homo sapiens OX=9606 GN=KDM2A PE=1 SV=3 && PF17811:Jumonji helical domain|PF00646:F-box domain|PF16866:PHD-finger|PF02008:CXXC zinc finger domain	zf-CXXC
ENSGALG00010022529	10.3085095195077	32.726751511665	16.1917980723771	283.313607546621	292.766523523869	270.519963058003	19.7423530345166	282.200031376165	-3.83357290890328	2.36440291524778e-50	4.60275043140779e-49	CCR7	27	4466170	4475486	-	4078	protein_coding	C-C motif chemokine receptor 7 [Source:NCBI gene (formerly Entrezgene);Acc:428315] && sp|P32248|CCR7_HUMAN C-C chemokine receptor type 7 OS=Homo sapiens OX=9606 GN=CCR7 PE=1 SV=2 && -	-
ENSGALG00010003869	143.288282321157	174.54267472888	195.254035578665	609.17260325724	666.575683317322	730.006076781523	171.028330876234	668.584787785362	-1.96443355267551	3.00809276243814e-50	5.84441991674873e-49	LY96	2	117753184	117761060	+	1439	protein_coding	lymphocyte antigen 96 [Source:HGNC Symbol;Acc:HGNC:17156] && sp|Q9Y6Y9|LY96_HUMAN Lymphocyte antigen 96 OS=Homo sapiens OX=9606 GN=LY96 PE=1 SV=2 && PF02221:ML domain	-
ENSGALG00010004341	628.81908068997	710.071335828853	609.573574489492	1506.49351726156	1549.94041865578	1590.29934165348	649.487997002772	1548.91109252361	-1.25398910959758	4.60327176773565e-50	8.91766702395578e-49	ENSGALG00010004341	31	1311105	1316631	+	3386	protein_coding	- && sp|O95125|ZN202_HUMAN Zinc finger protein 202 OS=Homo sapiens OX=9606 GN=ZNF202 PE=1 SV=4 && -	-
ENSGALG00010005304	135.041474705551	214.211464439989	190.491742027966	736.808767749233	693.927573058307	756.859161349781	179.914893724502	729.198500719107	-2.01698619037875	5.36987591569552e-50	1.03926871767623e-48	ENSGALG00010005304	2	15819975	15829858	+	3084	protein_coding	- && sp|Q0EEE2|PTHD3_MOUSE Patched domain-containing protein 3 OS=Mus musculus OX=10090 GN=Ptchd3 PE=1 SV=1 && PF02460:Patched family	-
ENSGALG00010002957	21.6478699909662	14.8757961416659	18.0967154926568	262.040913464622	251.232172435708	236.704967675753	18.2067938750963	249.992684525361	-3.78217920614823	5.79218326651273e-50	1.11991555064917e-48	ADGRG2	1	120445512	120499149	+	6566	protein_coding	adhesion G protein-coupled receptor G2 [Source:HGNC Symbol;Acc:HGNC:4516] && sp|Q8CJ11|AGRG2_RAT Adhesion G-protein coupled receptor G2 OS=Rattus norvegicus OX=10116 GN=Adgrg2 PE=1 SV=1 && PF01825:GPCR proteolysis site, GPS, motif|PF00002:7 transmembrane receptor (Secretin family)|PF13385:Concanavalin A-like lectin/glucanases superfamily	7tm_2
ENSGALG00010009560	272.144651315004	341.151591515538	300.024493694047	985.312512252583	915.781789846291	873.222527812231	304.440245508196	924.772276637035	-1.60249515419193	6.18580028852263e-50	1.19486449867178e-48	RAB24	13	9813934	9816969	+	1598	protein_coding	RAB24, member RAS onco family [Source:NCBI gene (formerly Entrezgene);Acc:427627] && sp|Q969Q5|RAB24_HUMAN Ras-related protein Rab-24 OS=Homo sapiens OX=9606 GN=RAB24 PE=1 SV=1 && -	-
ENSGALG00010022328	202.046786582351	209.252865726101	194.301576868526	617.875069018058	713.175199172332	724.038724655244	201.867076392326	685.029664281878	-1.76277804032591	7.95741065486888e-50	1.53410582055691e-48	ENSGALG00010022328	5	22414787	22426648	-	2271	protein_coding	- && sp|F6V1J6|T178B_XENTR Transmembrane protein 178B OS=Xenopus tropicalis OX=8364 GN=tmem178b PE=2 SV=2 && PF13903:PMP-22/EMP/MP20/Claudin tight junction	-
ENSGALG00010002280	209.262743246007	207.269426240545	262.878603998593	758.081461831232	770.918077514411	726.02784203067	226.470257828382	751.675793792104	-1.72903111545541	1.63899279006793e-49	3.15068363773115e-48	ST7	1	24877113	24973223	-	2280	protein_coding	suppression of tumorigenicity 7 [Source:NCBI gene (formerly Entrezgene);Acc:417770] && sp|A0M8U1|ST7_CHICK Suppressor of tumorigenicity 7 protein homolog OS=Gallus gallus OX=9031 GN=ST7 PE=3 SV=1 && PF04184:ST7 protein	-
ENSGALG00010029398	348.427621759361	332.226113830539	326.693337577962	917.626667446223	876.273504664869	962.732809706423	335.782357722621	918.877660605838	-1.45287659397686	1.72394318690947e-49	3.30761933449978e-48	RHBDF2	18	4984090	4999065	+	3999	protein_coding	rhomboid 5 homolog 2 [Source:HGNC Symbol;Acc:HGNC:20788] && sp|Q80WQ6|RHDF2_MOUSE Inactive rhomboid protein 2 OS=Mus musculus OX=10090 GN=Rhbdf2 PE=1 SV=1 && PF12595:Rhomboid serine protease|PF01694:Rhomboid family	Rhomboid
ENSGALG00010010475	705.102051134328	703.129297629409	639.099794503827	1568.37771822737	1509.41910052099	1581.34831346406	682.443714422521	1553.04837740414	-1.18690885795683	2.20977144453324e-49	4.23161697619007e-48	CCDC71L	1	14561060	14569919	-	8860	protein_coding	coiled-coil domain containing 71 like [Source:HGNC Symbol;Acc:HGNC:26685] && sp|Q8N9Z2|CC71L_HUMAN Coiled-coil domain-containing protein 71L OS=Homo sapiens OX=9606 GN=CCDC71L PE=1 SV=2 && -	-
ENSGALG00010024587	31.9563795104739	44.6273884249978	38.0983484055932	277.511963706076	323.157512124963	305.329517127967	38.2273721136883	301.999664319669	-2.9796655476173	2.2997117488984e-49	4.39542035988017e-48	ENSGALG00010024587	11	1737387	1742627	-	2192	protein_coding	- && sp|A6QL48|IL34_BOVIN Interleukin-34 OS=Bos taurus OX=9913 GN=IL34 PE=2 SV=1 && PF15036:Interleukin 34	-
novel.382	224.725507525268	278.673247720541	246.686805926216	781.288037193412	751.670451400385	831.451062928274	250.028520390675	788.136517174024	-1.65577980772444	2.49110477754143e-49	4.75213330676551e-48	-	JAENSK010000584.1	23651	38989	-	2513	-	- && - && -	-
ENSGALG00010000684	444.296760290782	463.133119877199	409.557245360127	1177.73369963066	1068.74976580513	1165.62278199993	438.99570850937	1137.36874914524	-1.37407521231509	2.83085556420531e-49	5.39510288014053e-48	COBL	2	80696760	80847727	-	7598	protein_coding	cordon-bleu WH2 repeat protein [Source:HGNC Symbol;Acc:HGNC:22199] && sp|Q5NBX1|COBL_MOUSE Protein cordon-bleu OS=Mus musculus OX=10090 GN=Cobl PE=1 SV=1 && PF09469:Cordon-bleu ubiquitin-like domain	-
ENSGALG00010005405	683.454181143361	620.816558978858	641.004711924106	1500.69187342101	1497.26270508055	1704.6735907405	648.425150682108	1567.54272308069	-1.27379477169071	3.44115141526632e-49	6.54572544924897e-48	CEBPD	2	107580618	107581619	-	909	protein_coding	CCAAT enhancer binding protein delta [Source:HGNC Symbol;Acc:HGNC:1835] && sp|Q00322|CEBPD_MOUSE CCAAT/enhancer-binding protein delta OS=Mus musculus OX=10090 GN=Cebpd PE=1 SV=2 && PF07716:Basic region leucine zipper	bZIP_2
ENSGALG00010014323	824.680761560617	866.763055187734	849.593169444729	1755.964202405	1877.15006259422	1981.16090592479	847.012328731027	1871.42505697467	-1.14343184521433	7.14211722535786e-49	1.34956960588526e-47	KLF4	Z	56393947	56397790	-	2209	protein_coding	Kruppel like factor 4 [Source:HGNC Symbol;Acc:HGNC:6348] && sp|Q60793|KLF4_MOUSE Krueppel-like factor 4 OS=Mus musculus OX=10090 GN=Klf4 PE=1 SV=3 && -	-
ENSGALG00010022921	179.368065639434	192.393630098879	109.532751666081	725.205480068143	726.34462756614	712.104020402685	160.431482468131	721.218042678989	-2.17131338835871	1.209894805499e-48	2.27758991048364e-47	ENSGALG00010022921	34	1805362	1809221	+	2012	protein_coding	- && sp|P21327|INPP_BOVIN Inositol polyphosphate 1-phosphatase OS=Bos taurus OX=9913 GN=INPP1 PE=1 SV=2 && -	-
ENSGALG00010022745	166.997854216025	139.83248373166	136.201595549996	546.321461651334	537.920498239359	573.860362810543	147.677311165893	552.700774233745	-1.90587621265397	1.28365313880315e-48	2.41416234852309e-47	PAPSS2	6	10327137	10360527	-	4429	protein_coding	3'-phosphoadenosine 5'-phosphosulfate synthase 2 [Source:HGNC Symbol;Acc:HGNC:8604] && sp|O95340|PAPS2_HUMAN Bifunctional 3'-phosphoadenosine 5'-phosphosulfate synthase 2 OS=Homo sapiens OX=9606 GN=PAPSS2 PE=1 SV=2 && -	-
ENSGALG00010027121	47.4191437897355	34.7101909972205	51.4327703475509	363.569680674162	302.896853057567	309.30775187882	44.5207017115023	325.258095203516	-2.86832075245881	1.33053175021213e-48	2.49997277958485e-47	ELF3	26	360305	364354	+	2202	protein_coding	E74 like ETS transcription factor 3 [Source:HGNC Symbol;Acc:HGNC:3318] && sp|Q3UPW2|ELF3_MOUSE ETS-related transcription factor Elf-3 OS=Mus musculus OX=10090 GN=Elf3 PE=1 SV=1 && PF00178:Ets-domain|PF02198:Sterile alpha motif (SAM)/Pointed domain	Ets
ENSGALG00010025195	61.8510571170463	117.022929647772	99.0557058545425	533.751233330153	468.021224456843	533.0834566143	92.6432308731202	511.618638133765	-2.46222722606096	1.74628058116524e-48	3.26883430624304e-47	P2RX7	15	5433483	5446006	+	2591	protein_coding	purinergic receptor P2X 7 [Source:HGNC Symbol;Acc:HGNC:8537] && sp|Q9Z1M0|P2RX7_MOUSE P2X purinoceptor 7 OS=Mus musculus OX=10090 GN=P2rx7 PE=1 SV=2 && PF00864:ATP P2X receptor	-
ENSGALG00010017464	308.224434633281	362.969425856648	293.357282723068	999.816621853946	882.351702385087	1030.36280047092	321.517047737666	970.843708236652	-1.59480248817824	1.80298385935755e-48	3.37181616319741e-47	SH3BP2	4	81867794	81949401	-	5399	protein_coding	SH3 domain binding protein 2 [Source:NCBI gene (formerly Entrezgene);Acc:422883] && sp|P78314|3BP2_HUMAN SH3 domain-binding protein 2 OS=Homo sapiens OX=9606 GN=SH3BP2 PE=1 SV=2 && PF00169:PH domain	PH
ENSGALG00010024884	861.791395830845	895.522927728288	790.54072941606	1947.41844914299	1793.06832746453	1923.47650203742	849.285017658398	1887.98775954831	-1.15302857975312	2.4785820539167e-48	4.62228938962449e-47	ZBTB46	20	9911270	9949066	+	4120	protein_coding	zinc finger and BTB domain containing 46 [Source:HGNC Symbol;Acc:HGNC:16094] && sp|Q8BID6|ZBT46_MOUSE Zinc finger and BTB domain-containing protein 46 OS=Mus musculus OX=10090 GN=Zbtb46 PE=1 SV=2 && -	-
ENSGALG00010016122	646.343546873134	736.847768883852	681.007977749979	1520.99762686292	1644.15248331917	1589.30478296577	688.066431168988	1584.81829771595	-1.20331962701225	2.50113688825125e-48	4.66000065942558e-47	SPATA5L1	10	10682829	10689744	+	2504	protein_coding	spermatogenesis associated 5 like 1 [Source:HGNC Symbol;Acc:HGNC:28762] && sp|A7YSY2|SPA5L_BOVIN Spermatogenesis-associated protein 5-like protein 1 OS=Bos taurus OX=9913 GN=SPATA5L1 PE=2 SV=1 && PF17862:AAA+ lid domain|PF00004:ATPase family associated with various cellular activities (AAA)	AAA
ENSGALG00010003843	194.830829918696	252.888534408321	233.352383984259	714.569133027143	754.709550260494	739.951663658655	227.023916103758	736.410115648764	-1.69632474804499	2.55124125080246e-48	4.74892278679194e-47	LRCH1	1	168080107	168204271	+	6640	protein_coding	leucine rich repeats and calponin homology domain containing 1 [Source:HGNC Symbol;Acc:HGNC:20309] && sp|Q9Y2L9|LRCH1_HUMAN Leucine-rich repeat and calponin homology domain-containing protein 1 OS=Homo sapiens OX=9606 GN=LRCH1 PE=1 SV=3 && PF00307:Calponin homology (CH) domain|PF13855:Leucine rich repeat	CH
ENSGALG00010027287	1805.0200168658	1870.38343487879	1582.03391754226	3599.92000305826	3585.12362197569	3645.05759046905	1752.47912309562	3610.033738501	-1.04297663536671	2.66060747126441e-48	4.94788761858138e-47	DHX30	2	763065	795285	-	5635	protein_coding	DExH-box helicase 30 [Source:NCBI gene (formerly Entrezgene);Acc:420376] && sp|Q5ZI74|DHX30_CHICK ATP-dependent RNA helicase DHX30 OS=Gallus gallus OX=9031 GN=DHX30 PE=2 SV=1 && -	-
novel.450	14.4319133273108	13.8840763988882	7.61966968111865	248.50374450335	253.258238342448	216.813793921488	11.9785531357725	239.525258922429	-4.33050085335719	2.97425587650348e-48	5.51576718861689e-47	-	Z	18048535	18052214	+	3562	-	- && - && -	-
ENSGALG00010021578	36.079783318277	39.6687897111091	20.0016329129365	297.817717147984	296.818655337349	276.487315184283	31.9167353141075	290.374562556538	-3.19182490636768	3.19804864653526e-48	5.90884603304798e-47	ENSGALG00010021578	21	2561446	2569603	-	2515	protein_coding	- && sp|Q8K4I3|ARHG6_MOUSE Rho guanine nucleotide exchange factor 6 OS=Mus musculus OX=10090 GN=Arhgef6 PE=1 SV=1 && -	-
ENSGALG00010027172	1532.8753655508	1506.42228927937	1272.48483674681	3125.15214877365	3047.20312373633	3250.21779144689	1437.26083052566	3140.85768798562	-1.1283795998761	4.89313671435814e-48	9.01573981511763e-47	ENSGALG00010027172	28	4396947	4399774	-	2119	protein_coding	- && sp|Q99988|GDF15_HUMAN Growth/differentiation factor 15 OS=Homo sapiens OX=9606 GN=GDF15 PE=1 SV=3 && PF00019:Transforming growth factor beta like domain	-
ENSGALG00010029341	771.076512059177	831.061144447736	692.437482271657	1865.22849473526	1773.8207013505	1720.58652974392	764.858379592857	1786.54524194323	-1.22445207240864	5.82973047159668e-48	1.07315397888664e-46	SLC43A2	19	5790781	5818029	-	6335	protein_coding	solute carrier family 43 member 2 [Source:HGNC Symbol;Acc:HGNC:23087] && sp|Q0VCM6|LAT4_BOVIN Large neutral amino acids transporter small subunit 4 OS=Bos taurus OX=9913 GN=SLC43A2 PE=2 SV=1 && PF07690:Major Facilitator Superfamily	MFS_1
ENSGALG00010016084	8.24680761560617	7.93375794222182	0.952458710139831	276.545023065985	259.336436062666	301.351282377114	5.71100808932261	279.077580501922	-5.633286940915	6.8664361958118e-48	1.26282992761463e-46	ENSGALG00010016084	1	135074471	135075655	+	1185	lncRNA	- && - && -	-
ENSGALG00010029532	18.5553171351139	30.7433120261096	33.3360548548941	249.470685143441	275.544963316583	312.291427941959	27.5448946720392	279.102358800661	-3.33403230227187	9.7638214374582e-48	1.79239711002162e-46	EVI2A	19	9510837	9515664	+	3704	protein_coding	ecotropic viral integration site 2A [Source:NCBI gene (formerly Entrezgene);Acc:776037] && sp|P20934|EVI2A_MOUSE Protein EVI2A OS=Mus musculus OX=10090 GN=Evi2a PE=1 SV=2 && PF05399:Ectropic viral integration site 2A protein (EVI2A)	-
ENSGALG00010001869	16.4936152312123	8.92547768499955	14.2868806520975	260.107032184441	244.140941762119	210.846441795208	13.2353245227698	238.364805247256	-4.17321476848117	1.6704216995882e-47	3.05525023863324e-46	CRLF2	1	129394013	129411773	+	2654	protein_coding	cytokine receptor like factor 2 [Source:HGNC Symbol;Acc:HGNC:14281] && - && -	-
ENSGALG00010006760	1450.40728939474	1686.91528246491	1196.28813993563	3885.16749188506	3591.20181969591	3705.72567041956	1444.53690393176	3727.36499400018	-1.3679335077283	2.41448177832839e-47	4.40405886379479e-46	ENSGALG00010006760	1	1602495	1648631	-	10969	protein_coding	transcription activation suppressor family member 2 [Source:HGNC Symbol;Acc:HGNC:23484] && sp|Q5VWN6|TASO2_HUMAN Protein TASOR 2 OS=Homo sapiens OX=9606 GN=TASOR2 PE=1 SV=1 && PF12509:Protein of unknown function (DUF3715)	-
ENSGALG00010028573	27.8329757026708	29.7515922833318	22.859009043356	243.669041302896	280.610128083432	253.612465366878	26.8145256764529	259.297211584402	-3.27570948024112	2.57102309457364e-47	4.67677998797079e-46	KCNN1	28	3800789	3806320	+	2760	protein_coding	potassium calcium-activated channel subfamily N member 1 [Source:HGNC Symbol;Acc:HGNC:6290] && sp|Q9H2S1|KCNN2_HUMAN Small conductance calcium-activated potassium channel protein 2 OS=Homo sapiens OX=9606 GN=KCNN2 PE=1 SV=2 && PF02888:Calmodulin binding domain|PF03530:Calcium-activated SK potassium channel|PF07885:Ion channel	Ion_trans_2
ENSGALG00010020667	164.936152312123	176.526114214436	175.252402665729	576.296621494151	596.676409534807	559.936541182558	172.238223064096	577.636524070505	-1.74517506917527	4.25970404801445e-47	7.6925017134713e-46	UBTD1	6	23114809	23119251	-	2231	protein_coding	ubiquitin domain containing 1 [Source:HGNC Symbol;Acc:HGNC:25683] && sp|Q9HAC8|UBTD1_HUMAN Ubiquitin domain-containing protein 1 OS=Homo sapiens OX=9606 GN=UBTD1 PE=1 SV=1 && PF00240:Ubiquitin family|PF16455:Ubiquitin-binding domain	ubiquitin
ENSGALG00010001224	815.40310299306	849.903819560513	1081.99309471885	2320.65753621806	2295.53267233595	2341.19115087698	915.76667242414	2319.12711981033	-1.33962197058505	4.34511238911019e-47	7.83965038371254e-46	DNAJB9	1	28580369	28588852	-	3563	protein_coding	DnaJ heat shock protein family (Hsp40) member B9 [Source:NCBI gene (formerly Entrezgene);Acc:417783] && sp|Q9QYI6|DNJB9_MOUSE DnaJ homolog subfamily B member 9 OS=Mus musculus OX=10090 GN=Dnajb9 PE=1 SV=2 && PF00226:DnaJ domain	DnaJ
ENSGALG00010009180	851.482886311337	897.506367213844	659.101427416763	2034.44310675116	2272.23291440844	2133.32838514491	802.696893647315	2146.66813543484	-1.41985237298199	4.43727681082375e-47	7.99871207063022e-46	NFKBIB	38	52623	55821	-	2031	protein_coding	NFKB inhibitor beta [Source:HGNC Symbol;Acc:HGNC:7798] && sp|Q15653|IKBB_HUMAN NF-kappa-B inhibitor beta OS=Homo sapiens OX=9606 GN=NFKBIB PE=1 SV=2 && -	-
ENSGALG00010010710	1214.34242139801	1212.87324541716	1110.56685602304	2331.29388325906	2395.82293471955	2375.00614625923	1179.26084094607	2367.37432141261	-1.00574282106479	8.49979292050743e-47	1.52120397850623e-45	UCK2	8	5505402	5525604	+	3352	protein_coding	uridine-cytidine kinase 2 [Source:NCBI gene (formerly Entrezgene);Acc:424406] && sp|Q99PM9|UCK2_MOUSE Uridine-cytidine kinase 2 OS=Mus musculus OX=10090 GN=Uck2 PE=1 SV=1 && PF00485:Phosphoribulokinase / Uridine kinase family	-
ENSGALG00010021004	172.152108975779	175.534394471658	140.011430390555	548.255342931516	605.793706115135	657.403292578456	162.565977945997	603.817447208369	-1.89444707494876	1.31674169310325e-46	2.34815016395992e-45	PSD	6	17708308	17743539	-	4873	protein_coding	pleckstrin and Sec7 domain containing [Source:HGNC Symbol;Acc:HGNC:9507] && sp|Q5DTT2|PSD1_MOUSE PH and SEC7 domain-containing protein 1 OS=Mus musculus OX=10090 GN=Psd PE=1 SV=2 && PF15410:Pleckstrin homology domain|PF01369:Sec7 domain	Sec7
ENSGALG00010002259	34.0180814143755	42.6439489394423	37.1458896954534	346.164749152527	255.284304249187	302.345841064827	37.9359733497571	301.26496482218	-2.98902837608967	2.64433241775073e-46	4.70304998929076e-45	CXorf21	1	115877600	115887745	+	3256	protein_coding	TLR adaptor interacting with endolysosomal SLC15A4 [Source:HGNC Symbol;Acc:HGNC:25667] && sp|Q9HAI6|TASL_HUMAN TLR adapter interacting with SLC15A4 on the lysosome OS=Homo sapiens OX=9606 GN=TASL PE=1 SV=1 && PF15133:Domain of unknown function (DUF4569)	-
ENSGALG00010022148	1450.40728939474	1345.76369094938	1554.4126149482	2889.21863259148	2899.30031254434	2951.85018513292	1450.19453176411	2913.45637675625	-1.00622753824193	2.67649397884113e-46	4.75601550172544e-45	TALDO1	5	670509	676256	-	1990	protein_coding	transaldolase 1 [Source:NCBI gene (formerly Entrezgene);Acc:423019] && sp|Q9EQS0|TALDO_RAT Transaldolase OS=Rattus norvegicus OX=10116 GN=Taldo1 PE=1 SV=2 && PF00923:Transaldolase/Fructose-6-phosphate aldolase	-
ENSGALG00010015676	1085.48605240416	1228.7407613016	891.501352690882	2680.35945433186	2692.6415900569	2656.46625488208	1068.57605546555	2676.48909975695	-1.32514664750406	3.19648970155148e-46	5.66993683917297e-45	TGM2	20	10709630	10719807	+	2992	protein_coding	transglutaminase 2 [Source:NCBI gene (formerly Entrezgene);Acc:396432] && sp|Q01841|TGM2_CHICK Protein-glutamine gamma-glutamyltransferase 2 OS=Gallus gallus OX=9031 GN=TGM2 PE=1 SV=3 && PF00927:Transglutaminase family, C-terminal ig like domain|PF00868:Transglutaminase family|PF01841:Transglutaminase-like superfamily	Transglut_core
ENSGALG00010000298	326.779751768394	376.853502255537	304.786787244746	950.502649209312	910.716625079442	927.923255636459	336.140013756226	929.714176641738	-1.46824238395477	3.32855758765493e-46	5.89896013293983e-45	SLC35E4	15	10781063	10784581	-	2662	protein_coding	solute carrier family 35 member E4 [Source:HGNC Symbol;Acc:HGNC:17058] && sp|Q6ICL7|S35E4_HUMAN Solute carrier family 35 member E4 OS=Homo sapiens OX=9606 GN=SLC35E4 PE=1 SV=1 && PF03151:Triose-phosphate Transporter family	-
ENSGALG00010007175	268.021247507201	267.764330549986	233.352383984259	874.114338642135	741.540121866687	755.864602662067	256.379320680482	790.506354390296	-1.62573926185013	4.70236425450891e-46	8.28952526525212e-45	FOXC2	11	16999556	17013206	-	3189	protein_coding	forkhead box C2 [Source:HGNC Symbol;Acc:HGNC:3801] && sp|Q6NVT7|FOXC2_XENTR Forkhead box protein C2 OS=Xenopus tropicalis OX=8364 GN=foxc2 PE=2 SV=2 && PF00250:Forkhead domain	Fork_head
ENSGALG00010022412	113.393604714585	98.1802545349951	142.868806520975	509.577717327882	499.425246011307	484.350080916351	118.147555256852	497.78434808518	-2.07279855738641	4.89548095475594e-46	8.62234930417465e-45	CHAC1	5	23962600	23964677	+	1905	protein_coding	ChaC glutathione specific gamma-glutamylcyclotransferase 1 [Source:NCBI gene (formerly Entrezgene);Acc:423209] && sp|Q9BUX1|CHAC1_HUMAN Glutathione-specific gamma-glutamylcyclotransferase 1 OS=Homo sapiens OX=9606 GN=CHAC1 PE=1 SV=3 && PF04752:ChaC-like protein	ChaC
ENSGALG00010014698	146.38083517701	148.757961416659	180.967154926568	570.494977653606	561.220256166864	554.963747743992	158.701983840079	562.226327188154	-1.82302094495261	5.03326905993476e-46	8.85722316599796e-45	ENSGALG00010014698	8	1940235	2010424	+	19841	lncRNA	- && - && -	-
ENSGALG00010017049	362.859535086671	446.273884249978	340.02775951992	1142.92383658739	1057.60640331806	1059.20500241461	383.053726285523	1086.57841410669	-1.50463287827852	7.08300526841954e-46	1.24313588950917e-44	TRAF3	5	49347437	49386009	+	2482	protein_coding	TNF receptor associated factor 3 [Source:HGNC Symbol;Acc:HGNC:12033] && sp|Q60803|TRAF3_MOUSE TNF receptor-associated factor 3 OS=Mus musculus OX=10090 GN=Traf3 PE=1 SV=2 && PF02176:TRAF-type zinc finger	-
ENSGALG00010009400	59.7893552131447	80.3292991649959	59.0524400286695	386.776256036343	339.36603937888	363.013921015335	66.3903648022701	363.052072143519	-2.45155545585771	7.10875548395966e-46	1.24655990589224e-44	CNTFR	Z	8672049	8851145	+	4760	protein_coding	ciliary neurotrophic factor receptor [Source:NCBI gene (formerly Entrezgene);Acc:395885] && sp|P51641|CNTFR_CHICK Ciliary neurotrophic factor receptor subunit alpha OS=Gallus gallus OX=9031 GN=CNTFR PE=2 SV=1 && PF00041:Fibronectin type III domain	fn3
ENSGALG00010003432	18.5553171351139	27.7681527977764	9.52458710139831	244.635981942987	235.023645181791	264.552610931724	18.6160190114295	248.070746018834	-3.74299950535371	7.57551198338272e-46	1.32607976199915e-44	LACC1	1	167058156	167136803	+	5895	protein_coding	laccase domain containing 1 [Source:HGNC Symbol;Acc:HGNC:26789] && sp|Q8IV20|LACC1_HUMAN Purine nucleoside phosphorylase LACC1 OS=Homo sapiens OX=9606 GN=LACC1 PE=1 SV=1 && -	-
ENSGALG00010027510	869.0073524945	971.885347922173	762.919426822005	1966.7572619448	2079.75665326818	2075.64398125755	867.937375746226	2040.71929882351	-1.23381537336584	1.43840892207087e-45	2.50692333337884e-44	RHOC	26	3591364	3597178	-	1686	protein_coding	ras homolog family member C [Source:NCBI gene (formerly Entrezgene);Acc:395869] && sp|Q9PSX7|RHOC_CHICK Rho-related GTP-binding protein RhoC OS=Gallus gallus OX=9031 GN=RHOC PE=1 SV=1 && PF00071:Ras family	Ras
ENSGALG00010021798	504.086115503927	520.652864958307	507.66049250453	1150.65936170812	1174.10519295559	1193.4704252559	510.799824322255	1172.74499330653	-1.1989684823236	3.13811156115534e-45	5.45971273614595e-44	RANBP10	11	820878	875184	-	2605	protein_coding	RAN binding protein 10 [Source:HGNC Symbol;Acc:HGNC:29285] && sp|Q1LUS8|RBP10_DANRE Ran-binding protein 10 OS=Danio rerio OX=7955 GN=ranbp10 PE=3 SV=1 && PF10607:CTLH/CRA C-terminal to LisH motif domain|PF00622:SPRY domain	SPRY
ENSGALG00010027319	431.926548867373	411.563693252757	379.078566635653	994.014978013401	1018.09811813664	1083.07441091973	407.522936251928	1031.72916902326	-1.34087779644424	3.6784375158607e-45	6.38309578664516e-44	MST1R	12	2745796	2753615	-	4707	protein_coding	macrophage stimulating 1 receptor [Source:NCBI gene (formerly Entrezgene);Acc:427573] && sp|Q04912|RON_HUMAN Macrophage-stimulating protein receptor OS=Homo sapiens OX=9606 GN=MST1R PE=1 SV=3 && -	-
ENSGALG00010021217	320.59464605669	331.234394087761	294.309741433208	895.387032724134	809.413329742463	865.266058310525	315.37959385922	856.688806925707	-1.44246205995877	6.296370981033e-45	1.08598806221219e-43	FBXO2	21	5659136	5664189	+	2167	protein_coding	F-box protein 2 [Source:HGNC Symbol;Acc:HGNC:13581] && sp|Q9UK22|FBX2_HUMAN F-box only protein 2 OS=Homo sapiens OX=9606 GN=FBXO2 PE=1 SV=2 && -	-
ENSGALG00010023438	188.645724206991	182.476432671102	203.826163969924	592.734612375695	737.487990053207	629.555649322485	191.649440282672	653.259417250463	-1.76821412201565	8.82987906875601e-45	1.5190282053425e-43	HOXB2	27	3476821	3479760	+	1699	protein_coding	homeobox B2 [Source:HGNC Symbol;Acc:HGNC:5113] && sp|P0C1T1|HXB2_MOUSE Homeobox protein Hox-B2 OS=Mus musculus OX=10090 GN=Hoxb2 PE=2 SV=1 && PF00046:Homeodomain	Homeobox
ENSGALG00010017447	32.9872304624247	64.4617832805523	40.9557245360127	314.255708029528	332.274808705291	327.209808257658	46.1349127596632	324.580108330826	-2.81280375295406	1.23586933630083e-44	2.12427007348852e-43	CAPN13	3	8034889	8086030	+	5203	protein_coding	calpain 13 [Source:HGNC Symbol;Acc:HGNC:16663] && sp|Q9UMQ6|CAN11_HUMAN Calpain-11 OS=Homo sapiens OX=9606 GN=CAPN11 PE=2 SV=2 && -	-
ENSGALG00010021383	530.888240254647	483.959234475531	495.278529272712	1158.39488682885	1207.53528041679	1152.69351905965	503.37533466763	1172.87456210176	-1.22070378851999	1.47808354467213e-44	2.5362339035856e-43	MSI1	15	9302199	9372589	+	4728	protein_coding	musashi RNA binding protein 1 [Source:HGNC Symbol;Acc:HGNC:7330] && sp|O43347|MSI1H_HUMAN RNA-binding protein Musashi homolog 1 OS=Homo sapiens OX=9606 GN=MSI1 PE=1 SV=1 && PF00076:RNA recognition motif. (a.k.a. RRM, RBD, or RNP domain)	RRM_1
ENSGALG00010004577	14.4319133273108	7.93375794222182	16.1917980723771	239.801278742533	226.919381554833	199.906296230363	12.8524897806366	222.208985509243	-4.10972617009737	1.51400224390222e-44	2.59341053322976e-43	ZPLD1	1	85819671	85850577	+	3245	protein_coding	zona pellucida like domain containing 1 [Source:HGNC Symbol;Acc:HGNC:27022] && sp|Q8TCW7|ZPLD1_HUMAN Zona pellucida-like domain-containing protein 1 OS=Homo sapiens OX=9606 GN=ZPLD1 PE=2 SV=2 && PF00100:Zona pellucida-like domain	Zona_pellucida
ENSGALG00010024617	11.3393604714585	22.8095540838877	17.144256782517	233.999634901987	237.049711088531	210.846441795208	17.0977237792877	227.298595928576	-3.72808618504971	2.27228052653489e-44	3.88231470970755e-43	ENSGALG00010024617	26	1568825	1573158	-	2430	protein_coding	- && sp|Q5E9L4|B2L14_BOVIN Apoptosis facilitator Bcl-2-like protein 14 OS=Bos taurus OX=9913 GN=BCL2L14 PE=2 SV=1 && -	-
ENSGALG00010012323	90.7148837716679	91.238216335551	74.2917793909068	403.214246917887	384.95252228052	374.948625267894	85.4149598327086	387.705131488767	-2.18445167306105	2.28207332944516e-44	3.89571372726566e-43	SMAD7B	W	4306530	4334160	+	2789	protein_coding	TGF-beta signal pathway antagonist Smad7 [Source:NCBI gene (formerly Entrezgene);Acc:395544] && sp|O35253|SMAD7_MOUSE Mothers against decapentaplegic homolog 7 OS=Mus musculus OX=10090 GN=Smad7 PE=1 SV=1 && PF03165:MH1 domain|PF03166:MH2 domain	MH2
ENSGALG00010020002	16.4936152312123	12.8923566561105	16.1917980723771	219.495525300625	223.880282694724	205.873648356642	15.1925899865666	216.416485450663	-3.8325682689985	2.9740095834175e-44	5.05961613369658e-43	ENSGALG00010020002	2	44739309	44744294	-	2395	lncRNA	- && - && -	-
ENSGALG00010019243	1555.55408649371	1579.80955024492	1375.35037744192	3071.00347292856	2912.46974093815	3035.39311490083	1503.57133806018	3006.28877625585	-1.0000333770107	2.99128267665128e-44	5.08467139580903e-43	SERTAD2	3	9996075	10107883	-	9402	protein_coding	SERTA domain containing 2 [Source:NCBI gene (formerly Entrezgene);Acc:421276] && sp|Q14140|SRTD2_HUMAN SERTA domain-containing protein 2 OS=Homo sapiens OX=9606 GN=SERTAD2 PE=1 SV=1 && -	-
ENSGALG00010015318	237.095718948677	261.81401209332	196.206494288805	774.519452712776	720.266429845921	708.125785651832	231.705408443601	734.30388940351	-1.66546416511523	3.0063764130216e-44	5.10598266133336e-43	SALL4	20	13430811	13445002	+	5165	protein_coding	spalt like transcription factor 4 [Source:NCBI gene (formerly Entrezgene);Acc:769286] && sp|Q9UJQ4|SALL4_HUMAN Sal-like protein 4 OS=Homo sapiens OX=9606 GN=SALL4 PE=1 SV=1 && -	-
novel.276	64.9436099728986	63.4700635377746	46.6704767968517	309.421004829074	366.717929119864	334.171719071651	58.3613834358416	336.77021767353	-2.53166557791446	3.0157775239191e-44	5.11759766229705e-43	-	31	1304131	1307998	+	1593	-	- && - && -	-
ENSGALG00010003909	1049.40626908589	1087.91655782717	889.596435270602	2244.26922565088	2206.3857724394	2489.38039534626	1008.97308739455	2313.34513114551	-1.1976239654461	4.5720605302767e-44	7.73879364162852e-43	ENSGALG00010003909	30	364422	369874	-	2644	protein_coding	- && sp|Q9QYJ3|DNJB1_MOUSE DnaJ homolog subfamily B member 1 OS=Mus musculus OX=10090 GN=Dnajb1 PE=1 SV=3 && PF01556:DnaJ C terminal domain|PF00226:DnaJ domain	DnaJ_C
ENSGALG00010017528	961.78393817007	1120.64330933883	894.358728821302	2278.11214805406	2169.91658611809	2243.72439948108	992.261992110068	2230.58437788441	-1.16892149151335	7.3429843506869e-44	1.23348550408974e-42	RAI1	14	4851569	4914027	+	9650	protein_coding	retinoic acid induced 1 [Source:HGNC Symbol;Acc:HGNC:9834] && sp|Q7Z5J4|RAI1_HUMAN Retinoic acid-induced protein 1 OS=Homo sapiens OX=9606 GN=RAI1 PE=1 SV=2 && -	-
ENSGALG00010010918	1143.21370571341	1238.65795872938	1039.13245276256	2324.52529877842	2462.68310964196	2397.88099607664	1140.33470573511	2395.02980149901	-1.0708566923929	1.05001890609843e-43	1.7535140143398e-42	TOR1AIP2	8	6077835	6085736	+	4417	protein_coding	torsin 1A interacting protein 2 [Source:HGNC Symbol;Acc:HGNC:24055] && sp|Q8BYU6|TOIP2_MOUSE Torsin-1A-interacting protein 2 OS=Mus musculus OX=10090 GN=Tor1aip2 PE=1 SV=1 && PF05609:Lamina-associated polypeptide 1C (LAP1C)	-
ENSGALG00010028604	2112.21360054713	2197.65094999544	1800.14696216428	4099.82831398523	4172.68273493017	4210.96148377789	2036.67050423562	4161.15751089776	-1.03110345175357	1.58180359021866e-43	2.63278025895311e-42	PI4KB	25	2675287	2692756	-	4883	protein_coding	phosphatidylinositol 4-kinase beta [Source:HGNC Symbol;Acc:HGNC:8984] && sp|B0KWC1|PI4KB_CALJA Phosphatidylinositol 4-kinase beta OS=Callithrix jacchus OX=9483 GN=PI4KB PE=3 SV=1 && PF00454:Phosphatidylinositol 3- and 4-kinase	PI3_PI4_kinase
ENSGALG00010024968	388.630808885441	336.19299280165	348.599887911178	895.387032724134	993.785327255765	921.95590351018	357.807896532756	937.042754496693	-1.38946153596612	1.64069745055783e-43	2.72853040632736e-42	TMEM101	27	2696846	2699196	+	1020	protein_coding	transmembrane protein 101 [Source:HGNC Symbol;Acc:HGNC:28653] && sp|Q2KIB3|TM101_BOVIN Transmembrane protein 101 OS=Bos taurus OX=9913 GN=TMEM101 PE=2 SV=1 && PF15111:TMEM101 protein family	-
ENSGALG00010018958	673.145671623854	688.253501487743	676.24568419928	1537.43561774446	1391.90727793009	1584.3319895272	679.214952436959	1504.55829506725	-1.14751582192578	2.10630981844773e-43	3.49994392710952e-42	PELI3	3	9821958	9864198	-	4121	protein_coding	pellino E3 ubiquitin protein ligase family member 3 [Source:NCBI gene (formerly Entrezgene);Acc:421279] && sp|Q96FA3|PELI1_HUMAN E3 ubiquitin-protein ligase pellino homolog 1 OS=Homo sapiens OX=9606 GN=PELI1 PE=1 SV=2 && PF04710:Pellino	-
ENSGALG00010029641	137.103176609453	156.691719358881	174.299943955589	524.081826929244	546.024761866317	620.604621133066	156.031613307974	563.570403309542	-1.8507639441152	2.45292086282122e-43	4.07250111331073e-42	ENSGALG00010029641	19	5301113	5302110	-	576	protein_coding	- && sp|Q5I1Z0|CCL3_PANTR C-C motif chemokine 3 OS=Pan troglodytes OX=9598 GN=CCL3 PE=3 SV=1 && PF00048:Small cytokines (intecrine/chemokine), interleukin-8 like	-
ENSGALG00010005012	6054.18764080688	7988.3025280746	7351.07632485922	15922.6115203761	15050.630588215	15202.8241003847	7131.1888312469	15392.0220696586	-1.10987552547541	2.90373769384671e-43	4.81297534931123e-42	ENSGALG00010005012	2	22812997	22822741	-	7681	protein_coding	- && sp|Q8IVG5|SAM9L_HUMAN Sterile alpha motif domain-containing protein 9-like OS=Homo sapiens OX=9606 GN=SAMD9L PE=1 SV=2 && -	-
ENSGALG00010011323	9.27765856755694	7.93375794222182	6.66721097097882	197.255890578535	230.971513368312	214.824676546061	7.95954249358586	214.350693497636	-4.75616863125729	3.74317110353459e-43	6.18893679229274e-42	GUCY2C	1	48983124	49029428	-	4537	protein_coding	guanylate cyclase 2C [Source:HGNC Symbol;Acc:HGNC:4688] && sp|P55204|GUC2C_PIG Heat-stable enterotoxin receptor OS=Sus scrofa OX=9823 GN=GUCY2C PE=2 SV=2 && PF01094:Receptor family ligand binding region|PF07714:Protein tyrosine kinase|PF00211:Adenylate and Guanylate cyclase catalytic domain	Guanylate_cyc
ENSGALG00010012090	744.274387308457	819.160507534403	797.207940387039	1840.0880380929	1625.91789015851	1683.78785829853	786.880945076633	1716.59792884998	-1.12521026821647	4.02469393568245e-43	6.6379200641937e-42	HELB	1	34542887	34557233	+	4319	protein_coding	DNA helicase B [Source:HGNC Symbol;Acc:HGNC:17196] && sp|Q6NVF4|HELB_MOUSE DNA helicase B OS=Mus musculus OX=10090 GN=Helb PE=1 SV=2 && PF13538:UvrD-like helicase C-terminal domain|PF13604:AAA domain	-
ENSGALG00010023363	321.625497008641	272.722929263875	266.688438839153	819.965662797047	766.865945700931	869.244293061378	287.012288370556	818.691967186452	-1.5135741478605	4.83147416414543e-43	7.96196645878521e-42	CPEB1	10	1365588	1391247	-	3253	protein_coding	cytoplasmic polyadenylation element binding protein 1 [Source:NCBI gene (formerly Entrezgene);Acc:415326] && sp|Q9BZB8|CPEB1_HUMAN Cytoplasmic polyadenylation element-binding protein 1 OS=Homo sapiens OX=9606 GN=CPEB1 PE=1 SV=1 && PF16367:RNA recognition motif|PF16366:Cytoplasmic polyadenylation element-binding protein ZZ domain|PF16368:Cytoplasmic polyadenylation element-binding protein 1 N-term…	-
ENSGALG00010024528	72.159566636554	79.3375794222182	53.3376877678306	328.759817630891	365.704896166494	389.867005583593	68.2782779422009	361.443906460326	-2.40680552120701	7.0344518713938e-43	1.15732378276234e-41	TBX1	15	945634	954389	+	2871	protein_coding	T-box transcription factor 1 [Source:HGNC Symbol;Acc:HGNC:11592] && sp|Q3SA49|TBX1_XENTR T-box transcription factor TBX1 OS=Xenopus tropicalis OX=8364 GN=tbx1 PE=2 SV=1 && PF00907:T-box	T-box
ENSGALG00010029192	490.685053128567	535.528661099973	441.940841504882	1182.56840283112	1167.013962282	1180.54116231562	489.384851911141	1176.70784247625	-1.26631428156316	7.04599572922209e-43	1.15826891110908e-41	DTX2	19	4666971	4695101	-	4151	protein_coding	deltex E3 ubiquitin ligase 2 [Source:HGNC Symbol;Acc:HGNC:15973] && sp|Q86UW9|DTX2_HUMAN Probable E3 ubiquitin-protein ligase DTX2 OS=Homo sapiens OX=9606 GN=DTX2 PE=1 SV=3 && -	-
ENSGALG00010008653	454.60526981029	453.215922449422	386.698236316771	1038.49424745758	1066.72369989839	1102.96558467399	431.506476192161	1069.39451067665	-1.31023520204244	7.28285708525606e-43	1.19622125463667e-41	ENSGALG00010008653	3	110369744	110564360	-	3819	protein_coding	- && sp|Q68US5|EVA1C_PANTR Protein eva-1 homolog C OS=Pan troglodytes OX=9598 GN=EVA1C PE=3 SV=1 && -	-
ENSGALG00010027811	411.309529828358	390.737578654425	412.414621490547	947.60182728904	967.44647046815	995.55324640096	404.820576657776	970.200514719383	-1.26092397766188	2.02125344135883e-42	3.30093990059361e-41	MEX3D	28	2887161	2895422	+	3101	protein_coding	mex-3 RNA binding family member D [Source:HGNC Symbol;Acc:HGNC:16734] && sp|Q86XN8|MEX3D_HUMAN RNA-binding protein MEX3D OS=Homo sapiens OX=9606 GN=MEX3D PE=1 SV=3 && PF00013:KH domain|PF13920:Zinc finger, C3HC4 type (RING finger)	KH_1
ENSGALG00010028160	347.39677080741	458.17452116331	280.97531949125	2450.22758199023	2534.60844933122	2466.50554552885	362.182203820657	2483.78052561677	-2.77805467087364	2.3882348493151e-42	3.89389507309146e-41	ENSGALG00010028160	12	2417159	2421600	-	1968	protein_coding	- && sp|P32456|GBP2_HUMAN Guanylate-binding protein 2 OS=Homo sapiens OX=9606 GN=GBP2 PE=1 SV=3 && PF02263:Guanylate-binding protein, N-terminal domain|PF02841:Guanylate-binding protein, C-terminal domain	-
ENSGALG00010002880	321.625497008641	292.55732411943	314.311374346144	764.850046311868	861.078010364322	883.168114689363	309.498065158072	836.365390455184	-1.43411797918261	5.42935567856156e-42	8.78060898525587e-41	RASGEF1B	4	45072034	45182305	+	4575	protein_coding	- && sp|Q5RC04|RGF1B_PONAB Ras-GEF domain-containing family member 1B OS=Pongo abelii OX=9601 GN=RASGEF1B PE=2 SV=2 && PF00618:RasGEF N-terminal motif|PF00617:RasGEF domain	-
ENSGALG00010004224	10.3085095195077	16.8592356272214	21.9065503332161	208.859178259625	207.671755440807	222.781146047767	16.3580984933151	213.104026582733	-3.69354834351618	8.43818366852212e-42	1.35916001944671e-40	NT5E	3	76663110	76687056	-	3792	protein_coding	5'-nucleotidase ecto [Source:HGNC Symbol;Acc:HGNC:8021] && sp|Q05927|5NTD_BOVIN 5'-nucleotidase OS=Bos taurus OX=9913 GN=NT5E PE=1 SV=2 && PF00149:Calcineurin-like phosphoesterase|PF02872:5'-nucleotidase, C-terminal domain	Metallophos
ENSGALG00010028606	958.691385314217	940.150316153286	881.976765589484	1858.45991025463	1895.38465575488	1811.09137032582	926.939489018996	1854.97864544511	-1.00123160551528	9.48584248536803e-42	1.52544872753829e-40	PRPF3	25	2292416	2303254	-	2547	protein_coding	pre-mRNA processing factor 3 [Source:NCBI gene (formerly Entrezgene);Acc:426667] && sp|Q5ZJ85|PRPF3_CHICK U4/U6 small nuclear ribonucleoprotein Prp3 OS=Gallus gallus OX=9031 GN=PRPF3 PE=2 SV=1 && -	-
ENSGALG00010023881	125.763816137994	87.27133736444	77.1491555213263	460.263744683248	414.330477928244	472.415376663792	96.7281030079202	449.003199758428	-2.21903824278766	1.42064646456709e-41	2.27360351256398e-40	VSTM2B	11	7970227	7986647	+	1871	protein_coding	V-set and transmembrane domain containing 2B [Source:HGNC Symbol;Acc:HGNC:33595] && sp|Q0IJ12|VTM2B_XENTR V-set and transmembrane domain-containing protein 2B OS=Xenopus tropicalis OX=8364 GN=vstm2b PE=2 SV=1 && PF07686:Immunoglobulin V-set domain	V-set
ENSGALG00010025342	250.496781324037	276.689808234986	277.165484650691	715.536073667234	732.422825286358	726.02784203067	268.117358069905	724.662246994754	-1.43364435496268	1.57512163022134e-41	2.51679234563286e-40	TCEANC2	8	24824712	24828563	+	1921	protein_coding	transcription elongation factor A N-terminal and central domain containing 2 [Source:NCBI gene (formerly Entrezgene);Acc:424657] && sp|Q8R2M0|TEAN2_MOUSE Transcription elongation factor A N-terminal and central domain-containing protein 2 OS=Mus musculus OX=10090 GN=Tceanc2 PE=2 SV=2 && -	-
ENSGALG00010026354	425.741443155668	415.530572223868	488.611318301733	1047.1967132184	1067.73673285176	1120.86764105283	443.294444560423	1078.60036237433	-1.28192946498804	1.70266073514165e-41	2.71840470527452e-40	ENSGALG00010026354	5	16567519	16571307	-	1620	protein_coding	- && sp|Q86UN3|R4RL2_HUMAN Reticulon-4 receptor-like 2 OS=Homo sapiens OX=9606 GN=RTN4RL2 PE=1 SV=1 && PF13855:Leucine rich repeat	-
ENSGALG00010029380	376.260597462032	299.499362318874	299.072034983907	935.031598967859	900.586295545744	857.309588808819	324.943998254937	897.642494440807	-1.46746849750244	2.37247408013339e-41	3.77272490465798e-40	RGS9	18	8352080	8383157	-	6542	protein_coding	regulator of G protein signaling 9 [Source:HGNC Symbol;Acc:HGNC:10004] && sp|Q80ZD1|RGS9_TAMST Regulator of G-protein signaling 9 OS=Tamias striatus OX=45474 PE=1 SV=1 && PF00631:GGL domain|PF18148:Regulator of G-protein signalling DHEX domain|PF00615:Regulator of G protein signaling domain|PF00610:Domain found in Dishevelled, Egl-10, and Pleckstrin (DEP)	RGS
ENSGALG00010007659	60.8202061650955	63.4700635377746	55.2426051881102	313.288767389438	290.74045761713	336.160836447077	59.8442916303268	313.396687151215	-2.3898442666752	2.87447555063156e-41	4.55288661163872e-40	ENSGALG00010007659	1	3946584	3948670	-	1713	lncRNA	- && - && -	-
ENSGALG00010029551	0	4.95859871388864	1.90491742027966	434.156347400795	443.708433575968	420.698324902703	2.28783871138943	432.854368626489	-7.54924748951649	3.31969004237421e-41	5.24973627999526e-40	CCLL4	19	894675	896161	+	754	protein_coding	chemokine-like ligand 4 [Source:NCBI gene (formerly Entrezgene);Acc:417464] && - && -	-
ENSGALG00010007769	92.7765856755694	83.3044583933291	90.483577463284	408.048950118342	348.483335959208	387.877888208166	88.8548738440608	381.470058095239	-2.10261604761889	3.46885449294995e-41	5.47262486474639e-40	ENSGALG00010007769	1	3856598	3968684	+	35243	lncRNA	- && - && -	-
ENSGALG00010003022	38.1414852221785	39.6687897111091	23.8114677534958	238.834338102442	273.518897409843	263.55805224401	33.8739142289278	258.637095918765	-2.93747330196087	3.87243775042168e-41	6.10451453742479e-40	BLB2	16	2192779	2194325	+	1021	protein_coding	Major histocompatibility complex class II beta chain BLB2, (similar to HLA class II, D beta chain) [Source:NCBI gene (formerly Entrezgene);Acc:101747454] && sp|P23068|HB2L_CHICK Class II histocompatibility antigen, B-L beta chain (Fragment) OS=Gallus gallus OX=9031 PE=3 SV=1 && PF07654:Immunoglobulin C1-set domain|PF00969:Class II histocompatibility antigen, beta domain	C1-set
ENSGALG00010009493	220.602103717465	200.327388041101	173.347485245449	597.56931557615	608.832804975244	646.46314701361	198.092325668005	617.621755855001	-1.6423160848058	4.96755784665865e-41	7.8123647930168e-40	ENSGALG00010009493	13	9804932	9810942	+	2282	protein_coding	- && sp|Q9HCC9|LST2_HUMAN Lateral signaling target protein 2 homolog OS=Homo sapiens OX=9606 GN=ZFYVE28 PE=1 SV=3 && PF01363:FYVE zinc finger	FYVE
ENSGALG00010028771	2015.31361106376	2390.04458009432	1963.01740159819	4522.38137370494	4237.51684394583	4232.84177490758	2122.79186425209	4330.91333085278	-1.0288036088247	5.85205612753518e-41	9.1817059729191e-40	SETX	17	7095305	7123946	-	9630	protein_coding	senataxin [Source:HGNC Symbol;Acc:HGNC:445] && sp|A2AKX3|SETX_MOUSE Probable helicase senataxin OS=Mus musculus OX=10090 GN=Setx PE=1 SV=1 && PF13086:AAA domain|PF13087:AAA domain	-
ENSGALG00010022051	111.331902810683	111.072611191106	129.534384579017	430.288584840431	439.656301762489	432.633029155262	117.312966193602	434.192638586061	-1.88648375945048	7.14672358045942e-41	1.12042001626779e-39	BAIAP2L1	14	1159537	1194331	-	2617	protein_coding	BAI1 associated protein 2 like 1 [Source:NCBI gene (formerly Entrezgene);Acc:416437] && sp|Q9DBJ3|BI2L1_MOUSE Brain-specific angiogenesis inhibitor 1-associated protein 2-like protein 1 OS=Mus musculus OX=10090 GN=Baiap2l1 PE=1 SV=1 && PF08397:IRSp53/MIM homology domain|PF14604:Variant SH3 domain	-
ENSGALG00010015776	297.915925113773	326.275795373872	337.1703833895	839.304475598864	786.113571814957	873.222527812231	320.454034625715	832.880191742017	-1.37726563016276	1.18439433210897e-40	1.84811781212597e-39	ENSGALG00010015776	13	14187173	14445141	-	5250	protein_coding	- && sp|Q08629|TICN1_HUMAN Testican-1 OS=Homo sapiens OX=9606 GN=SPOCK1 PE=1 SV=1 && PF10591:Secreted protein acidic and rich in cysteine Ca binding region|PF00086:Thyroglobulin type-1 repeat|PF07648:Kazal-type serine protease inhibitor domain	-
ENSGALG00010012142	1.03085095195077	3.96687897111091	7.61966968111865	249.470685143441	232.997579275052	242.672319802032	4.20579986806011	241.713528073508	-5.81766388501147	1.54780373404922e-40	2.40765451558917e-39	ENSGALG00010012142	2	60435194	60436349	+	1156	lncRNA	- && - && -	-
ENSGALG00010015588	73.1904175885048	56.5280253383305	58.0999813185297	377.106849635434	293.779556477239	334.171719071651	62.6061414151216	335.019375061441	-2.42272585857731	1.56259475442717e-40	2.42877081946878e-39	BDKRB2	5	45888774	45889918	+	1143	pseudogene	bradykinin receptor B2 [Source:NCBI gene (formerly Entrezgene);Acc:428906] && sp|Q28642|BKRB2_RABIT B2 bradykinin receptor OS=Oryctolagus cuniculus OX=9986 GN=BDKRB2 PE=3 SV=1 && PF00001:7 transmembrane receptor (rhodopsin family)	7tm_1
ENSGALG00010020582	878.285011062057	921.307641040509	861.975132676547	1733.72456768291	1743.42971274941	1846.8954830835	887.189261593038	1774.68325450527	-1.00031731818389	1.83529857981709e-40	2.84820656835173e-39	KANSL3	22	3014632	3036272	+	4752	protein_coding	KAT8 regulatory NSL complex subunit 3 [Source:HGNC Symbol;Acc:HGNC:25473] && sp|Q3KR73|KANL3_RAT KAT8 regulatory NSL complex subunit 3 OS=Rattus norvegicus OX=10116 GN=Kansl3 PE=2 SV=1 && -	-
ENSGALG00010006207	570.060576428776	654.5350302333	588.619482866416	1363.38630252811	1352.39899274867	1290.93717665179	604.405029842831	1335.57415730952	-1.14373778762279	1.85007334268248e-40	2.86890643426996e-39	ENSGALG00010006207	4	90725488	90727042	-	1134	protein_coding	- && sp|Q12983|BNIP3_HUMAN BCL2/adenovirus E1B 19 kDa protein-interacting protein 3 OS=Homo sapiens OX=9606 GN=BNIP3 PE=1 SV=3 && PF06553:BNIP3	-
ENSGALG00010022386	216.478699909662	203.302547269434	261.926145288454	643.01552566042	732.422825286358	714.093137778111	227.235797489183	696.51049624163	-1.61434147450197	2.44691356892527e-40	3.78854300094143e-39	SPI1	5	22480528	22502269	+	2600	protein_coding	Spi-1 proto-onco [Source:NCBI gene (formerly Entrezgene);Acc:395879] && sp|Q6PKU1|SPI1_PIG Transcription factor PU.1 OS=Sus scrofa OX=9823 GN=SPI1 PE=2 SV=1 && PF00178:Ets-domain	Ets
ENSGALG00010020768	23.7095718948677	15.8675158844436	17.144256782517	238.834338102442	186.398063420041	220.792028672341	18.9071148539428	215.341476731608	-3.51470335020743	2.46195586194099e-40	3.80888028121979e-39	DNAH8	3	29069218	29187728	-	15140	protein_coding	dynein axonemal heavy chain 8 [Source:HGNC Symbol;Acc:HGNC:2952] && sp|Q91XQ0|DYH8_MOUSE Dynein axonemal heavy chain 8 OS=Mus musculus OX=10090 GN=Dnah8 PE=1 SV=2 && PF17857:AAA+ lid domain|PF17852:Dynein heavy chain AAA lid domain|PF18199:Dynein heavy chain C-terminal domain|PF08393:Dynein heavy chain, N-terminal region 2|PF18198:Dynein heavy chain AAA lid domain|PF08385:Dynein heavy chain, N-te…	Dynein_heavy
ENSGALG00010027703	941.166919131054	809.243310106626	810.542362328996	1799.47653120908	1833.58964559932	1762.35799462787	853.650863855559	1798.47472381209	-1.07570512379639	2.6622980562373e-40	4.11245777859455e-39	NCSTN	25	1246082	1257460	-	3330	protein_coding	nicastrin [Source:NCBI gene (formerly Entrezgene);Acc:426905] && sp|Q92542|NICA_HUMAN Nicastrin OS=Homo sapiens OX=9606 GN=NCSTN PE=1 SV=2 && PF18266:Nicastrin small lobe|PF05450:Nicastrin	-
ENSGALG00010021361	198.954233726499	189.418470870546	226.68517301328	577.263562134242	648.341090156666	664.365203392449	205.019292536775	629.989951894452	-1.61831401345304	3.58248777404443e-40	5.5168102013099e-39	WRAP73	21	968354	982742	+	2594	protein_coding	WD repeat containing, antisense to TP73 [Source:NCBI gene (formerly Entrezgene);Acc:419383] && sp|Q9P2S5|WRP73_HUMAN WD repeat-containing protein WRAP73 OS=Homo sapiens OX=9606 GN=WRAP73 PE=1 SV=1 && -	-
ENSGALG00010020106	425.741443155668	445.2821645072	496.230987982852	1058.80000089949	1050.51517264447	1154.68263643508	455.751531881907	1087.99926999301	-1.25445358384839	9.21923288991153e-40	1.40992142810263e-38	ENSGALG00010020106	21	1899348	1904838	+	2639	protein_coding	- && sp|Q9D702|TMM52_MOUSE Transmembrane protein 52 OS=Mus musculus OX=10090 GN=Tmem52 PE=2 SV=1 && PF14979:Transmembrane 52	-
ENSGALG00010029604	310.286136537182	259.830572607765	341.932676940199	817.064840876774	828.660955856489	886.151790752503	304.016462028382	843.959195828588	-1.4723274753884	9.50874275947358e-40	1.45308430860724e-38	CASP1	19	1181793	1186977	+	2212	protein_coding	- && sp|Q9TV13|CASP1_HORSE Caspase-1 OS=Equus caballus OX=9796 GN=CASP1 PE=2 SV=1 && PF00656:Caspase domain	Peptidase_C14
ENSGALG00010008217	25.7712737987693	21.81783434111	29.5262200143348	218.528584660534	269.466765596364	206.868207044355	25.705109384738	231.621185767084	-3.16938745907338	1.36748051627736e-39	2.08175978289693e-38	ARHGEF37	13	8043385	8055575	-	4045	protein_coding	Rho guanine nucleotide exchange factor 37 [Source:HGNC Symbol;Acc:HGNC:34430] && sp|A1IGU5|ARH37_HUMAN Rho guanine nucleotide exchange factor 37 OS=Homo sapiens OX=9606 GN=ARHGEF37 PE=2 SV=2 && PF14604:Variant SH3 domain|PF00621:RhoGEF domain	RhoGEF
ENSGALG00010019034	493.777605984419	626.766877435524	665.768638387742	1443.64237565565	1471.93688124631	1493.8271489453	595.437707269228	1469.80213528242	-1.30236982025638	1.87683513737581e-39	2.85064853222867e-38	CASP7	6	28295955	28316015	+	2512	protein_coding	caspase 7 [Source:HGNC Symbol;Acc:HGNC:1508] && sp|P55210|CASP7_HUMAN Caspase-7 OS=Homo sapiens OX=9606 GN=CASP7 PE=1 SV=1 && PF00656:Caspase domain	Peptidase_C14
ENSGALG00010021613	60.8202061650955	75.3707004511073	58.0999813185297	316.18958930971	306.948984871046	328.204366945371	64.7636293115775	317.114313708709	-2.29227193658898	1.94006678679204e-39	2.94444938697548e-38	ADGRL4	8	18217480	18292906	+	4701	protein_coding	adhesion G protein-coupled receptor L4 [Source:HGNC Symbol;Acc:HGNC:20822] && sp|Q9HBW9|AGRL4_HUMAN Adhesion G protein-coupled receptor L4 OS=Homo sapiens OX=9606 GN=ADGRL4 PE=1 SV=3 && PF16489:GPCR-Autoproteolysis INducing (GAIN) domain|PF01825:GPCR proteolysis site, GPS, motif|PF07645:Calcium-binding EGF domain|PF00002:7 transmembrane receptor (Secretin family)	7tm_2
ENSGALG00010012001	428.833996011521	432.389807851089	450.51296989614	1014.32073145531	1004.92868974283	961.738251018709	437.245591252917	993.662557405617	-1.18401984416379	7.48909803271678e-39	1.12975645776021e-37	FAM102B	8	1224575	1262569	+	3845	protein_coding	family with sequence similarity 102 member B [Source:HGNC Symbol;Acc:HGNC:27637] && sp|Q5T8I3|F102B_HUMAN Protein FAM102B OS=Homo sapiens OX=9606 GN=FAM102B PE=1 SV=2 && PF10358:N-terminal C2 in EEIG1 and EHBP1 proteins	-
ENSGALG00010014428	19.5861680870647	23.8012738266655	21.9065503332161	206.925296979443	218.815117927875	193.938944104083	21.7646640823154	206.559786337134	-3.24502147845324	9.70748472308467e-39	1.45999693052839e-37	ENSGALG00010014428	1	36500657	36503491	+	1746	lncRNA	- && - && -	-
ENSGALG00010016983	560.78291786122	552.387896727194	661.006344837043	1325.67561756456	1318.96890528747	1331.71408284804	591.392386475152	1325.45286856669	-1.16343488162155	1.23734731013201e-38	1.85258904237381e-37	ZFAND2A	14	2380667	2383737	-	834	protein_coding	zinc finger AN1-type containing 2A [Source:HGNC Symbol;Acc:HGNC:28073] && sp|Q4KLG9|ZFN2B_RAT AN1-type zinc finger protein 2B OS=Rattus norvegicus OX=10116 GN=Zfand2b PE=1 SV=1 && PF01428:AN1-like Zinc finger	zf-AN1
ENSGALG00010009146	4.12340380780308	4.95859871388864	1.90491742027966	228.197991061442	237.049711088531	268.530845682577	3.6623066473238	244.592849277517	-6.0723996895745	2.04830075581307e-38	3.05076144637244e-37	CXCL13L3	4	34564565	34566645	-	1092	protein_coding	C-X-C motif chemokine ligand 13-like 3 [Source:NCBI gene (formerly Entrezgene);Acc:422511] && - && -	-
ENSGALG00010001249	1129.81264333805	1095.85031576939	1276.29467158737	2290.68237637524	2295.53267233595	2517.22803860223	1167.3192102316	2367.8143624378	-1.01990743698502	2.78622354508289e-38	4.14365173983177e-37	PDCD10	9	20310959	20324684	+	3484	protein_coding	programmed cell death 10 [Source:NCBI gene (formerly Entrezgene);Acc:425003] && sp|Q5ZIV5|PDC10_CHICK Programmed cell death protein 10 OS=Gallus gallus OX=9031 GN=PDCD10 PE=2 SV=1 && PF06840:Protein of unknown function (DUF1241)	-
ENSGALG00010016470	3160.58901868106	3805.22865303814	2630.69095740621	7402.8975405356	7372.85383462534	7481.07044897904	3198.83620970847	7418.94060804666	-1.21381905422821	2.80683210081961e-38	4.16809349811674e-37	TNIP1	13	12651895	12661358	+	2857	protein_coding	TNFAIP3 interacting protein 1 [Source:HGNC Symbol;Acc:HGNC:16903] && sp|Q9WUU8|TNIP1_MOUSE TNFAIP3-interacting protein 1 OS=Mus musculus OX=10090 GN=Tnip1 PE=1 SV=1 && PF16516:Leucine zipper of domain CC2 of NEMO, NF-kappa-B essential modulator	-
ENSGALG00010021645	331.934006528148	414.53885248109	345.742511780759	912.791964245769	917.80785575303	921.95590351018	364.071790263332	917.518574502993	-1.33328435626796	3.85790855682778e-38	5.71617267103274e-37	ASCC1	6	12180195	12209442	+	2997	protein_coding	activating signal cointegrator 1 complex subunit 1 [Source:HGNC Symbol;Acc:HGNC:24268] && sp|Q9D8Z1|ASCC1_MOUSE Activating signal cointegrator 1 complex subunit 1 OS=Mus musculus OX=10090 GN=Ascc1 PE=1 SV=1 && PF00013:KH domain|PF10469:AKAP7 2'5' RNA ligase-like domain	KH_1
ENSGALG00010000058	1440.09877987523	1398.3248373166	1059.13408567549	2925.96237691493	2989.46024539425	3133.85442498444	1299.18590095577	3016.42568243121	-1.2158576979318	5.54947064567064e-38	8.19819358032394e-37	FURIN	10	20130044	20142894	-	4007	protein_coding	furin, paired basic amino acid cleaving enzyme [Source:NCBI gene (formerly Entrezgene);Acc:395457] && sp|P09958|FURIN_HUMAN Furin OS=Homo sapiens OX=9606 GN=FURIN PE=1 SV=2 && PF16470:Peptidase S8 pro-domain|PF01483:Proprotein convertase P-domain|PF00082:Subtilase family	Peptidase_S8
ENSGALG00010021213	291.730819402068	270.73948977832	282.88023691153	711.668311106871	747.618319586905	703.152992213265	281.783515363973	720.813207635681	-1.35516546101791	6.13494463269789e-38	9.05641161484664e-37	FBXO44	21	5655097	5659436	-	1550	protein_coding	F-box protein 44 [Source:HGNC Symbol;Acc:HGNC:24847] && sp|Q3SX24|FBX6_BOVIN F-box only protein 6 OS=Bos taurus OX=9913 GN=FBXO6 PE=2 SV=1 && PF12937:F-box-like|PF04300:F-box associated region	-
ENSGALG00010021765	440.173356482979	458.17452116331	462.894933127958	999.816621853946	1033.29361243719	994.558687713247	453.747603591416	1009.22297400146	-1.15289395390976	6.27126324959523e-38	9.25080804166658e-37	EIF2AK1	14	969540	987320	+	2866	protein_coding	eukaryotic translation initiation factor 2 alpha kinase 1 [Source:NCBI gene (formerly Entrezgene);Acc:395360] && sp|Q9Z2R9|E2AK1_MOUSE Eukaryotic translation initiation factor 2-alpha kinase 1 OS=Mus musculus OX=10090 GN=Eif2ak1 PE=1 SV=2 && PF00069:Protein kinase domain	Pkinase
ENSGALG00010007058	47.4191437897355	83.3044583933291	49.5278529272712	313.288767389438	363.678830259755	336.160836447077	60.0838183701119	337.70947803209	-2.49024234640687	6.41700556652678e-38	9.45880827898446e-37	ENSGALG00010007058	3	47673358	47698769	+	11757	lncRNA	- && - && -	-
ENSGALG00010017780	627.78822973802	626.766877435524	716.248950025153	1363.38630252811	1402.03760746379	1436.14274505793	656.934685732899	1400.52221834994	-1.0913959051705	7.91499757660864e-38	1.16411079968781e-36	TAF9	4	1243674	1248653	-	2980	protein_coding	TATA-box binding protein associated factor 9 [Source:NCBI gene (formerly Entrezgene);Acc:422152] && sp|Q5BKE0|TAF9_RAT Transcription initiation factor TFIID subunit 9 OS=Rattus norvegicus OX=10116 GN=Taf9 PE=2 SV=1 && PF02291:Transcription initiation factor IID, 31kD subunit	-
ENSGALG00010002571	595.831850227546	603.957323351636	543.853923489844	1228.98155355548	1219.69167585723	1277.01335502381	581.214365689675	1241.89552814551	-1.09591772514328	8.01699077623992e-38	1.17824397920412e-36	BCOR	1	112464388	112522447	+	6156	protein_coding	BCL6 corepressor [Source:HGNC Symbol;Acc:HGNC:20893] && sp|Q6W2J9|BCOR_HUMAN BCL-6 corepressor OS=Homo sapiens OX=9606 GN=BCOR PE=1 SV=1 && PF16553:BCORL-PCGF1-binding domain|PF12796:Ankyrin repeats (3 copies)|PF15808:BCL-6 co-repressor, non-ankyrin-repeat region	-
ENSGALG00010018822	82.4680761560617	89.2547768499955	94.2934123038433	345.197808512436	366.717929119864	461.475231098946	88.6720884366335	391.130322910415	-2.13976763060043	8.25543078226853e-38	1.21239499275183e-36	TRAF5	3	21956934	21979292	-	4864	protein_coding	TNF receptor associated factor 5 [Source:NCBI gene (formerly Entrezgene);Acc:374055] && sp|O00463|TRAF5_HUMAN TNF receptor-associated factor 5 OS=Homo sapiens OX=9606 GN=TRAF5 PE=1 SV=2 && PF02176:TRAF-type zinc finger	-
ENSGALG00010014190	16.4936152312123	31.7350317688873	20.9540916230763	219.495525300625	207.671755440807	211.841000482922	23.060912874392	213.002760408118	-3.2051345981396	8.39973876470321e-38	1.23268172187669e-36	HACD4	Z	34717739	34732300	-	1601	protein_coding	3-hydroxyacyl-CoA dehydratase 4 [Source:HGNC Symbol;Acc:HGNC:20920] && sp|Q5VWC8|HACD4_HUMAN Very-long-chain (3R)-3-hydroxyacyl-CoA dehydratase 4 OS=Homo sapiens OX=9606 GN=HACD4 PE=1 SV=1 && PF04387:Protein tyrosine phosphatase-like protein, PTPLA	-
novel.333	304.101030825477	307.433120261096	378.126107925513	844.139178799318	907.677526219332	843.385767180833	329.886753004029	865.067490733161	-1.38934995097113	8.51194933762964e-38	1.24823174831481e-36	-	6	9918866	9921314	+	1996	-	- && - && -	-
ENSGALG00010025220	3.09255285585231	14.8757961416659	18.0967154926568	210.793059539807	176.267733886344	209.851883107495	12.0216881633917	198.970892177882	-4.03168733232653	1.36308471178099e-37	1.99157944026348e-36	NHLH2	1	80457380	80478809	+	10854	protein_coding	nescient helix-loop-helix 2 [Source:NCBI gene (formerly Entrezgene);Acc:395578] && sp|Q02577|HEN2_HUMAN Helix-loop-helix protein 2 OS=Homo sapiens OX=9606 GN=NHLH2 PE=1 SV=1 && PF00010:Helix-loop-helix DNA-binding domain	HLH
ENSGALG00010002669	64.9436099728986	64.4617832805523	64.7671922895085	296.850776507893	346.457270052468	287.427460749128	64.7241951809865	310.245169103163	-2.26074320776669	1.71722159298756e-37	2.50350853114895e-36	IL4I1	16	2093155	2098795	+	2573	protein_coding	interleukin 4 induced 1 [Source:NCBI gene (formerly Entrezgene);Acc:417039] && sp|P81383|OXLA_OPHHA L-amino-acid oxidase OS=Ophiophagus hannah OX=8665 PE=1 SV=3 && PF01593:Flavin containing amine oxidoreductase	Amino_oxidase
ENSGALG00010002113	67.0053118768001	74.3789807083296	82.8639077821653	302.652420348438	359.626698446276	346.10642332421	74.7494001224317	336.128514039641	-2.1664385974733	1.91067740351418e-37	2.78148394900793e-36	GDPD4	1	192998149	193032353	+	3242	protein_coding	glycerophosphodiester phosphodiesterase domain containing 4 [Source:HGNC Symbol;Acc:HGNC:24849] && sp|Q3KTM2|GDPD5_CHICK Glycerophosphodiester phosphodiesterase domain-containing protein 5 OS=Gallus gallus OX=9031 GN=GDPD5 PE=1 SV=1 && -	-
ENSGALG00010002389	79.3755233002094	115.039490162216	89.5311187531441	371.305205794889	393.056785907479	399.812592460725	94.6487107385233	388.058194721031	-2.03457343937097	2.29297281010355e-37	3.33315472606973e-36	COL21A1	3	86866099	86983346	+	5492	protein_coding	collagen type XXI alpha 1 chain [Source:HGNC Symbol;Acc:HGNC:17025] && sp|Q96P44|COLA1_HUMAN Collagen alpha-1(XXI) chain OS=Homo sapiens OX=9606 GN=COL21A1 PE=2 SV=1 && PF00092:von Willebrand factor type A domain|PF01391:Collagen triple helix repeat (20 copies)	VWA
ENSGALG00010009275	653.559503536789	687.261781744965	677.19814290942	1335.34502396547	1368.60752000259	1354.58893266544	672.673142730391	1352.84715887783	-1.00777345712203	5.73085018099329e-37	8.25846108693931e-36	CBLL1	1	15008292	15016134	+	3700	protein_coding	Cbl proto-onco like 1 [Source:NCBI gene (formerly Entrezgene);Acc:417701] && sp|Q5ZHZ4|HAKAI_CHICK E3 ubiquitin-protein ligase Hakai OS=Gallus gallus OX=9031 GN=CBLL1 PE=2 SV=1 && PF18408:C2H2 Hakai zinc finger domain	-
ENSGALG00010002350	270.082949411102	169.584076014991	256.211393027615	822.866484717319	735.461924146468	762.82651347606	231.959472817903	773.718307446616	-1.73837870116975	6.40808813588211e-37	9.22109109063209e-36	BEND6	3	86502386	86524197	-	3359	protein_coding	BEN domain containing 6 [Source:HGNC Symbol;Acc:HGNC:20871] && sp|Q5SZJ8|BEND6_HUMAN BEN domain-containing protein 6 OS=Homo sapiens OX=9606 GN=BEND6 PE=1 SV=2 && PF10523:BEN domain	-
ENSGALG00010027911	11.3393604714585	16.8592356272214	10.4770458115381	205.958356339353	156.007074818948	202.889972293502	12.8918806367393	188.285134483934	-3.86994288852504	6.9735506685466e-37	1.0020340108121e-35	PTPN22	26	3787591	3800952	-	3217	protein_coding	protein tyrosine phosphatase non-receptor type 22 [Source:HGNC Symbol;Acc:HGNC:9652] && sp|Q9Y2R2|PTN22_HUMAN Tyrosine-protein phosphatase non-receptor type 22 OS=Homo sapiens OX=9606 GN=PTPN22 PE=1 SV=2 && PF00102:Protein-tyrosine phosphatase	Y_phosphatase
ENSGALG00010017779	270.082949411102	284.623566177208	352.409722751738	806.428493835775	840.817351296926	792.663274107458	302.372079446683	813.303039746719	-1.42572910791135	7.57537209073789e-37	1.08694616931256e-35	SNAPC1	5	53466709	53475319	-	3069	protein_coding	small nuclear RNA activating complex polypeptide 1 [Source:HGNC Symbol;Acc:HGNC:11134] && sp|Q4R6W9|SNPC1_MACFA snRNA-activating protein complex subunit 1 OS=Macaca fascicularis OX=9541 GN=SNAPC1 PE=2 SV=1 && PF09808:Small nuclear RNA activating complex (SNAPc), subunit SNAP43	-
ENSGALG00010011568	0	8.92547768499955	4.76229355069916	198.222831218626	203.619623627328	201.895413605789	4.56259041189957	201.245956150581	-5.44576033066364	1.18678495544886e-36	1.69432851430879e-35	ENSGALG00010011568	3	105027690	105033820	-	6104	lncRNA	- && - && -	-
ENSGALG00010018512	78.3446723482586	101.155413763328	99.0557058545425	418.685297159341	368.743995026604	349.09009938735	92.8519306553764	378.839797191098	-2.02689835853203	1.57823363997383e-36	2.249968628922e-35	FERMT1	3	14990271	15012304	+	2678	protein_coding	FERM domain containing kindlin 1 [Source:HGNC Symbol;Acc:HGNC:15889] && sp|Q5R8M5|FERM1_PONAB Fermitin family homolog 1 OS=Pongo abelii OX=9601 GN=FERMT1 PE=2 SV=1 && PF18124:Kindlin-2 N-terminal domain|PF00373:FERM central domain|PF00169:PH domain	Band_41
ENSGALG00010003808	889.624371533516	825.11082599107	721.963702285992	1702.7824672	1699.86929575451	1891.6506240306	812.232966603526	1764.76746232837	-1.12029549251131	1.74405585755263e-36	2.48459540962187e-35	TWIST1	2	29472159	29475111	-	2168	protein_coding	twist family bHLH transcription factor 1 [Source:NCBI gene (formerly Entrezgene);Acc:395491] && sp|Q8MIH8|TWST1_CEBCA Twist-related protein 1 OS=Cebus capucinus OX=9516 GN=TWIST1 PE=3 SV=1 && PF00010:Helix-loop-helix DNA-binding domain	HLH
ENSGALG00010025121	228.848911333071	237.021018523877	293.357282723068	731.007123908688	675.69297989765	712.104020402685	253.075737526672	706.268041403008	-1.47908304344226	1.92765775930101e-36	2.74224418992301e-35	WDR60	2	9548038	9573597	+	3474	protein_coding	dynein 2 intermediate chain 1 [Source:HGNC Symbol;Acc:HGNC:21862] && sp|Q8WVS4|DC2I1_HUMAN Cytoplasmic dynein 2 intermediate chain 1 OS=Homo sapiens OX=9606 GN=DYNC2I1 PE=1 SV=3 && -	-
ENSGALG00010024829	74.2212685404555	72.3955412227741	42.8606419562924	317.156529949801	320.118413264854	328.204366945371	63.159150573174	321.826436720009	-2.35394137241414	2.76612977866001e-36	3.92385724923128e-35	ERBB3	34	1373721	1390651	+	4636	protein_coding	erb-b2 receptor tyrosine kinase 3 [Source:NCBI gene (formerly Entrezgene);Acc:693245] && sp|P21860|ERBB3_HUMAN Receptor tyrosine-protein kinase erbB-3 OS=Homo sapiens OX=9606 GN=ERBB3 PE=1 SV=1 && -	-
ENSGALG00010003165	793.755233002094	702.137577886631	615.288326750331	1747.26173664418	1609.7093629046	1515.70744007499	703.727045879685	1624.22617987459	-1.20773550187725	3.15429449264329e-36	4.47130758705213e-35	BMP2K	4	44441038	44508678	+	4552	protein_coding	BMP2 inducible kinase [Source:HGNC Symbol;Acc:HGNC:18041] && sp|Q9NSY1|BMP2K_HUMAN BMP-2-inducible protein kinase OS=Homo sapiens OX=9606 GN=BMP2K PE=1 SV=2 && PF00069:Protein kinase domain|PF15282:BMP-2-inducible protein kinase C-terminus	Pkinase
ENSGALG00010020873	763.860555395521	791.392354736627	718.153867445433	1452.34484141647	1653.2697798995	1578.36463740092	757.802259192527	1561.3264195723	-1.04296301019293	6.06474400732792e-36	8.55445847869778e-35	PINK1	21	4895625	4902946	+	2490	protein_coding	PTEN induced putative kinase 1 [Source:NCBI gene (formerly Entrezgene);Acc:425370] && sp|B5DFG1|PINK1_RAT Serine/threonine-protein kinase PINK1, mitochondrial OS=Rattus norvegicus OX=10116 GN=Pink1 PE=1 SV=1 && PF00069:Protein kinase domain	Pkinase
ENSGALG00010014487	694.79354161482	717.013374028297	806.732527488437	1517.12986430255	1528.66672663501	1486.8652381313	739.513147710518	1510.88727635629	-1.0300056142306	9.93843679624745e-36	1.39690639079135e-34	OSTM1	3	67232593	67244698	+	3653	protein_coding	osteopetrosis associated transmembrane protein 1 [Source:NCBI gene (formerly Entrezgene);Acc:421773] && sp|Q8BGT0|OSTM1_MOUSE Osteopetrosis-associated transmembrane protein 1 OS=Mus musculus OX=10090 GN=Ostm1 PE=1 SV=1 && PF09777:Osteopetrosis-associated transmembrane protein 1 precursor	-
ENSGALG00010027310	834.989271080125	901.473246184955	761.014509401725	1659.27013839591	1673.53043896689	1802.1403421364	832.492342222268	1711.6469731664	-1.04023215187519	1.09519323185877e-35	1.53611618117382e-34	ENSGALG00010027310	25	482585	507513	-	2238	protein_coding	- && sp|Q865S3|ARHG2_CANLF Rho guanine nucleotide exchange factor 2 OS=Canis lupus familiaris OX=9615 GN=ARHGEF2 PE=1 SV=1 && PF00621:RhoGEF domain|PF17838:PH domain|PF00130:Phorbol esters/diacylglycerol binding domain (C1 domain)	RhoGEF
ENSGALG00010008043	213.38614705381	239.004458009432	228.59009043356	718.436895587507	710.136100312223	569.88212805969	226.993565165601	666.151707986473	-1.55283599285573	1.34044311688712e-35	1.87483686089541e-34	IL17REL	1	20225179	20267494	-	2918	protein_coding	interleukin 17 receptor E like [Source:HGNC Symbol;Acc:HGNC:33808] && sp|Q6ZVW7|I17EL_HUMAN Putative interleukin-17 receptor E-like OS=Homo sapiens OX=9606 GN=IL17REL PE=2 SV=2 && PF15037:Interleukin-17 receptor extracellular region	-
ENSGALG00010025204	268.021247507201	302.474521547207	319.073667896843	795.792146794775	735.461924146468	729.01151809381	296.523145650417	753.421863011684	-1.34433041673156	1.95257576610582e-35	2.71579357774593e-34	TRAF6	5	19015766	19030055	-	2939	protein_coding	TNF receptor associated factor 6 [Source:HGNC Symbol;Acc:HGNC:12036] && sp|Q3ZCC3|TRAF6_BOVIN TNF receptor-associated factor 6 OS=Bos taurus OX=9913 GN=TRAF6 PE=2 SV=1 && PF18048:TNF receptor-associated factor 6 zinc finger 2|PF02176:TRAF-type zinc finger|PF13923:Zinc finger, C3HC4 type (RING finger)	-
ENSGALG00010000787	102.054244243126	78.3458596794405	108.580292955941	380.007671555707	382.926456373781	360.030244952195	96.3267989595025	374.321457627228	-1.95762510012029	2.21611126840715e-35	3.0780521810776e-34	ENSGALG00010000787	2	77912802	77920406	+	3237	protein_coding	- && sp|Q9D361|SNR48_MOUSE U11/U12 small nuclear ribonucleoprotein 48 kDa protein OS=Mus musculus OX=10090 GN=Snrnp48 PE=2 SV=2 && PF05253:U11-48K-like CHHC zinc finger	-
ENSGALG00010000200	11.3393604714585	16.8592356272214	14.2868806520975	201.123653138898	198.554458860479	148.189244469274	14.1618255835924	182.622452156217	-3.68610102629566	5.4058514241237e-35	7.4360241387068e-34	GAL3ST1	15	10795514	10803368	+	3228	protein_coding	galactose-3-O-sulfotransferase 1 [Source:HGNC Symbol;Acc:HGNC:24240] && sp|Q99999|G3ST1_HUMAN Galactosylceramide sulfotransferase OS=Homo sapiens OX=9606 GN=GAL3ST1 PE=1 SV=1 && PF06990:Galactose-3-O-sulfotransferase	-
ENSGALG00010024954	4.12340380780308	6.94203819944409	4.76229355069916	159.545205614991	195.51536000037	182.998798539237	5.27591185264878	179.353121384866	-5.08500364811932	5.5277591341579e-35	7.59848129294809e-34	ENSGALG00010024954	34	1494917	1497030	+	1197	protein_coding	- && - && -	-
ENSGALG00010009029	1922.53702538819	2006.24903963934	1530.60114719471	3807.81224067779	3785.70414674291	3727.60596154925	1819.79573740741	3773.70744965665	-1.05262558772302	6.43425814504549e-35	8.83240123237069e-34	ENSGALG00010009029	1	92340978	92415410	+	3878	protein_coding	- && sp|O75054|IGSF3_HUMAN Immunoglobulin superfamily member 3 OS=Homo sapiens OX=9606 GN=IGSF3 PE=2 SV=3 && PF07686:Immunoglobulin V-set domain	V-set
ENSGALG00010022150	261.836141795496	284.623566177208	316.216291766424	766.78392759205	722.292495752661	707.131226964118	287.558666579709	732.06921676961	-1.34697903228578	8.53186243092117e-35	1.16877152491624e-33	CPNE2	11	648064	688182	+	4573	protein_coding	copine 2 [Source:NCBI gene (formerly Entrezgene);Acc:415646] && sp|Q96FN4|CPNE2_HUMAN Copine-2 OS=Homo sapiens OX=9606 GN=CPNE2 PE=1 SV=3 && -	-
ENSGALG00010021607	63.9127590209478	38.6770699683314	52.3852290576907	279.445844986258	263.388567876146	276.487315184283	51.6583526823233	273.107242682229	-2.40475274906206	1.15207623150503e-34	1.57713629690541e-33	SLC9A5	11	1354459	1365251	-	4323	protein_coding	solute carrier family 9 member A5 [Source:HGNC Symbol;Acc:HGNC:11078] && sp|Q9Z0X2|SL9A5_RAT Sodium/hydrogen exchanger 5 OS=Rattus norvegicus OX=10116 GN=Slc9a5 PE=1 SV=1 && -	-
ENSGALG00010010489	7.2159566636554	9.91719742777728	9.52458710139831	152.776621134355	164.111338445906	176.036887725245	8.88591373094366	164.308282435169	-4.20462541638762	1.27481902078214e-34	1.74277620137452e-33	ENSGALG00010010489	1	10949516	10951154	+	425	lncRNA	- && - && -	-
ENSGALG00010025405	470.068034089552	478.008916018865	330.503172418521	1140.98995530721	1140.67510549438	1126.83499317911	426.193374175646	1136.16668466023	-1.41600633352865	1.34195312519763e-34	1.8320457805586e-33	TAMALIN	34	158812	165435	-	2475	protein_coding	trafficking regulator and scaffold protein tamalin [Source:HGNC Symbol;Acc:HGNC:18707] && sp|Q7Z6J2|GRASP_HUMAN Protein TAMALIN OS=Homo sapiens OX=9606 GN=TAMALIN PE=1 SV=1 && -	-
ENSGALG00010013436	454.60526981029	432.389807851089	410.509704070267	1048.16365385849	919.83392165977	971.683837895842	432.501593910549	979.893804471367	-1.18077427995283	1.61240829549271e-34	2.1967688189547e-33	NPAS2	1	133377318	133473345	+	3791	protein_coding	neuronal PAS domain protein 2 [Source:NCBI gene (formerly Entrezgene);Acc:395433] && sp|Q5ZQU2|NPAS2_CHICK Neuronal PAS domain-containing protein 2 OS=Gallus gallus OX=9031 GN=NPAS2 PE=1 SV=1 && -	-
ENSGALG00010009100	924.673303899842	927.257959497176	783.873518445081	1707.61717040045	1821.43325015888	1834.96077883094	878.601593947366	1788.00373313009	-1.02562521917019	1.78654795807537e-34	2.43070315849042e-33	ENSGALG00010009100	38	14411	20288	-	3076	protein_coding	- && sp|Q80XS6|SMAG2_MOUSE Protein Smaug homolog 2 OS=Mus musculus OX=10090 GN=Samd4b PE=1 SV=1 && PF00536:SAM domain (Sterile alpha motif)	SAM_1
ENSGALG00010009126	458.728673618093	622.799998464413	415.271997620966	1332.4442020452	1322.00800414758	1343.6487871006	498.933556567824	1332.70033109779	-1.417766981072	1.84897486697939e-34	2.51221598763126e-33	JPH3	11	17513546	17567643	+	5397	protein_coding	junctophilin 3 [Source:HGNC Symbol;Acc:HGNC:14203] && sp|Q8WXH2|JPH3_HUMAN Junctophilin-3 OS=Homo sapiens OX=9606 GN=JPH3 PE=1 SV=2 && PF02493:MORN repeat	MORN
ENSGALG00010021166	264.928694651348	286.607005662763	236.209760114678	683.627032544236	655.432320830254	759.84283741292	262.58182014293	699.634063595804	-1.41461075601351	2.40809676055473e-34	3.25418921505817e-33	NEURL1	6	24452148	24586479	+	5006	protein_coding	neuralized E3 ubiquitin protein ligase 1 [Source:NCBI gene (formerly Entrezgene);Acc:423875] && sp|O76050|NEUL1_HUMAN E3 ubiquitin-protein ligase NEURL1 OS=Homo sapiens OX=9606 GN=NEURL1 PE=2 SV=1 && PF07177:Neuralized|PF13920:Zinc finger, C3HC4 type (RING finger)	-
ENSGALG00010025080	1749.35406546046	1770.21974085824	1259.15041480486	3703.38265154798	3626.65797306385	3635.11200359192	1592.90807370785	3655.05087606792	-1.19874931632187	3.48000670606415e-34	4.69002523213355e-33	BAZ2A	34	1524291	1539587	-	6046	protein_coding	bromodomain adjacent to zinc finger domain 2A [Source:HGNC Symbol;Acc:HGNC:962] && sp|Q9UIF9|BAZ2A_HUMAN Bromodomain adjacent to zinc finger domain protein 2A OS=Homo sapiens OX=9606 GN=BAZ2A PE=1 SV=4 && PF00628:PHD-finger|PF15613:Williams-Beuren syndrome DDT (WSD), D-TOX E motif|PF00439:Bromodomain|PF02791:DDT domain|PF01429:Methyl-CpG binding domain	Bromodomain
ENSGALG00010017998	59.7893552131447	71.4038214799964	63.8147335793687	269.776438585349	306.948984871046	295.383930250834	65.0026367575033	290.70311790241	-2.16007239917221	3.90207097458993e-34	5.25175630562565e-33	ENSGALG00010017998	23	5671231	5683598	-	3486	lncRNA	- && - && -	-
ENSGALG00010025629	77.3138213963078	78.3458596794405	71.4344032604873	337.462283391709	336.32694051877	281.460108622849	75.6980281120786	318.416444177776	-2.07339969119666	5.00293853739017e-34	6.70628801391234e-33	ST6GAL1	9	4907476	4931634	+	2802	protein_coding	ST6 beta-galactoside alpha-2,6-sialyltransferase 1 [Source:NCBI gene (formerly Entrezgene);Acc:396169] && sp|Q92182|SIAT1_CHICK Beta-galactoside alpha-2,6-sialyltransferase 1 OS=Gallus gallus OX=9031 GN=ST6GAL1 PE=1 SV=1 && PF00777:Glycosyltransferase family 29 (sialyltransferase)	Glyco_transf_29
ENSGALG00010018054	380.384001269835	322.308916402762	312.406456925865	806.428493835775	847.908581970515	806.587095735443	338.366458199487	820.308057180577	-1.27875123110457	6.15378728080628e-34	8.22137748224373e-33	SMAD6	10	18701867	18729473	+	1972	protein_coding	SMAD family member 6 [Source:NCBI gene (formerly Entrezgene);Acc:374096] && sp|Q9W734|SMAD6_CHICK Mothers against decapentaplegic homolog 6 OS=Gallus gallus OX=9031 GN=SMAD6 PE=2 SV=1 && PF03166:MH2 domain|PF03165:MH1 domain	MH2
ENSGALG00010001304	1332.89028087235	1247.58343641438	1042.94228760312	2536.28529895832	2439.38335171446	2421.75040458176	1207.80533496328	2465.80635175151	-1.03040474824851	6.72459419816637e-34	8.96597596261528e-33	SYVN1	JAENSK010000484.1	46449	60581	-	3802	protein_coding	synoviolin 1 [Source:HGNC Symbol;Acc:HGNC:20738] && sp|Q5XHH7|SYVNB_XENLA E3 ubiquitin-protein ligase synoviolin B OS=Xenopus laevis OX=8355 GN=syvn1-b PE=2 SV=1 && PF13639:Ring finger domain	-
ENSGALG00010028123	598.924403083398	583.131208753304	573.380143504178	1143.89077722748	1277.43455419931	1197.44866000675	585.145251780294	1206.25799714451	-1.04371027830564	9.41720021884744e-34	1.25059667533936e-32	RASSF1	12	1523951	1528056	-	1254	protein_coding	Ras association domain family member 1 [Source:HGNC Symbol;Acc:HGNC:9882] && sp|Q9NS23|RASF1_HUMAN Ras association domain-containing protein 1 OS=Homo sapiens OX=9606 GN=RASSF1 PE=1 SV=1 && PF00788:Ras association (RalGDS/AF-6) domain|PF16517:Novel Ras effector 1 C-terminal SARAH (Sav/Rassf/Hpo) domain	RA
ENSGALG00010005895	714.379709701885	666.435667146633	639.099794503827	1396.2622842912	1320.99497119421	1326.74128940947	673.305057117448	1347.99951496496	-1.00218244172188	1.09199891512409e-33	1.44727898684628e-32	MLLT10	2	17829046	17942849	-	5063	protein_coding	MLLT10 histone lysine methyltransferase DOT1L cofactor [Source:HGNC Symbol;Acc:HGNC:16063] && sp|P55197|AF10_HUMAN Protein AF-10 OS=Homo sapiens OX=9606 GN=MLLT10 PE=1 SV=2 && PF13832:PHD-zinc-finger like domain|PF13831:PHD-finger	-
ENSGALG00010010985	697.886094470672	761.640762453295	816.257114589835	1476.51835741874	1518.53639710132	1571.40272658693	758.594657171267	1522.15249370233	-1.00392650733735	1.13146172300771e-33	1.49858653803932e-32	CERT1	Z	24446204	24520373	+	5046	protein_coding	ceramide transporter 1 [Source:HGNC Symbol;Acc:HGNC:2205] && sp|Q6VVX2|CERT_CRIGR Ceramide transfer protein OS=Cricetulus griseus OX=10029 GN=CERT1 PE=1 SV=1 && PF01852:START domain|PF00169:PH domain	START
ENSGALG00010011074	12.3702114234093	11.9006369133327	20.0016329129365	205.958356339353	173.228635026234	154.156596595553	14.7574937498928	177.781195987047	-3.58392829440099	1.15103646197023e-33	1.52350240257994e-32	ENSGALG00010011074	1	109337787	109380955	+	20162	protein_coding	- && - && -	-
ENSGALG00010028671	241.21912275648	277.681527977764	183.824531056987	698.131142145599	730.396759379619	666.354320767875	234.241727263744	698.294074097698	-1.57723564320697	1.71373548641857e-33	2.26228941640702e-32	CADM3	25	2407877	2424256	+	4622	protein_coding	cell adhesion molecule 3 [Source:HGNC Symbol;Acc:HGNC:17601] && sp|Q8N126|CADM3_HUMAN Cell adhesion molecule 3 OS=Homo sapiens OX=9606 GN=CADM3 PE=1 SV=1 && -	-
ENSGALG00010028923	338.119112239853	338.176432287205	399.080199548589	817.064840876774	853.986779690733	872.227969124517	358.458581358549	847.759863230675	-1.24069047850663	1.87258949384112e-33	2.47035864996623e-32	ENSGALG00010028923	17	8747143	8750639	+	3497	protein_coding	- && - && -	-
ENSGALG00010023647	7.2159566636554	9.91719742777728	6.66721097097882	158.578264974901	156.007074818948	156.14571397098	7.93345502080383	156.910351254943	-4.30710387748981	2.24963587428704e-33	2.95994580481785e-32	ENSGALG00010023647	5	22451502	22475749	-	3866	lncRNA	- && - && -	-
ENSGALG00010023259	46.3882928377847	40.6605094538868	24.7639264636356	222.396347220897	235.023645181791	248.639671928312	37.2709095851024	235.353221443667	-2.66493771255006	2.49729592164973e-33	3.27932225135504e-32	TSPAN15	6	11672941	11684518	+	2137	protein_coding	tetraspanin 15 [Source:NCBI gene (formerly Entrezgene);Acc:423699] && sp|Q1JQA4|TSN15_BOVIN Tetraspanin-15 OS=Bos taurus OX=9913 GN=TSPAN15 PE=1 SV=1 && PF00335:Tetraspanin family	Tetraspannin
ENSGALG00010001695	117.517008522388	85.2878978788846	93.3409535937035	388.710137316524	339.36603937888	406.774503274718	98.715286664992	378.283559990041	-1.94040913786791	2.60793924164303e-33	3.42236336881316e-32	LMOD2	1	22445482	22451784	-	2562	protein_coding	leiomodin 2 [Source:NCBI gene (formerly Entrezgene);Acc:417751] && sp|E1BTG2|LMOD2_CHICK Leiomodin-2 OS=Gallus gallus OX=9031 GN=LMOD2 PE=1 SV=2 && PF03250:Tropomodulin	-
ENSGALG00010025233	737.058430644801	787.425475765516	879.119389459064	1557.74137118637	1639.08731855232	1757.38520118931	801.201098623127	1651.40463030933	-1.04264856398754	2.71889870792442e-33	3.56563124710273e-32	WDR12	7	11590885	11598884	-	2142	protein_coding	WD repeat domain 12 [Source:HGNC Symbol;Acc:HGNC:14098] && sp|Q0VC24|WDR12_BOVIN Ribosome biogenesis protein WDR12 OS=Bos taurus OX=9913 GN=WDR12 PE=2 SV=1 && PF08154:NLE (NUC135) domain	-
ENSGALG00010023113	70.0978647326524	90.2464965927732	73.339320680767	355.834155553435	317.079314404744	298.367606313974	77.8945606687309	323.760358757385	-2.05526021886066	3.14286722178753e-33	4.11622865709918e-32	MYZAP	10	7273583	7332471	-	6025	protein_coding	myocardial zonula adherens protein [Source:HGNC Symbol;Acc:HGNC:43444] && sp|P0CAP1|MYZAP_HUMAN Myocardial zonula adherens protein OS=Homo sapiens OX=9606 GN=MYZAP PE=1 SV=1 && -	-
ENSGALG00010010317	990.647764824691	1072.04904194272	813.399738459416	2124.36858627961	2033.15713741317	1993.09561017735	958.698848408944	2050.20711129004	-1.09724836530954	3.17254023561241e-33	4.15236868452731e-32	ENSGALG00010010317	3	104993456	105002854	-	6166	protein_coding	- && sp|Q9TTC1|POL_KORV Gag-Pol polyprotein OS=Koala retrovirus OX=394239 GN=pro-pol PE=3 SV=2 && -	-
ENSGALG00010025445	260.805290843545	249.913375179987	209.540916230763	657.519635261783	655.432320830254	605.686240817367	240.086527418098	639.546065636468	-1.41500908640811	3.80394499936787e-33	4.97226397070514e-32	B3GNT4	15	5809290	5818837	+	9394	protein_coding	UDP-GlcNAc:betaGal beta-1,3-N-acetylglucosaminyltransferase 4 [Source:HGNC Symbol;Acc:HGNC:15683] && sp|Q9C0J1|B3GN4_HUMAN N-acetyllactosaminide beta-1,3-N-acetylglucosaminyltransferase 4 OS=Homo sapiens OX=9606 GN=B3GNT4 PE=1 SV=1 && PF01762:Galactosyltransferase	Galactosyl_T
ENSGALG00010020462	554.597812149515	553.379616469972	466.704767968517	1093.60986394276	1163.97486342189	1177.55748625248	524.894065529335	1145.04740453904	-1.12607750323928	4.06393676625618e-33	5.30863368426649e-32	CNNM4	22	2980940	2987613	-	3319	protein_coding	cyclin and CBS domain divalent metal cation transport mediator 4 [Source:HGNC Symbol;Acc:HGNC:105] && sp|A0JPA0|CNNM4_XENTR Metal transporter CNNM4 OS=Xenopus tropicalis OX=8364 GN=cnnm4 PE=2 SV=1 && PF01595:Cyclin M transmembrane N-terminal domain	-
ENSGALG00010018514	107.20849900288	114.047770419439	118.104880057339	372.27214643498	379.887357513671	379.92141870646	113.120383159886	377.360307551704	-1.73715186691837	4.15646392616178e-33	5.42595124164897e-32	EAF2	7	25936904	25950320	+	4070	protein_coding	ELL associated factor 2 [Source:NCBI gene (formerly Entrezgene);Acc:424243] && sp|Q5ZHP7|EAF2_CHICK ELL-associated factor 2 OS=Gallus gallus OX=9031 GN=EAF2 PE=2 SV=1 && PF09816:RNA polymerase II transcription elongation factor	-
ENSGALG00010003364	297.915925113773	338.176432287205	351.457264041598	839.304475598864	770.918077514411	764.815630851487	329.183207147525	791.67939465492	-1.26516694846584	4.39147482824292e-33	5.72525631491487e-32	ANKRD6	3	75232070	75338805	-	5068	protein_coding	ankyrin repeat domain 6 [Source:HGNC Symbol;Acc:HGNC:17280] && sp|Q9Y2G4|ANKR6_HUMAN Ankyrin repeat domain-containing protein 6 OS=Homo sapiens OX=9606 GN=ANKRD6 PE=2 SV=3 && PF13857:Ankyrin repeats (many copies)|PF12796:Ankyrin repeats (3 copies)	-
novel.199	3.09255285585231	2.97515922833318	2.85737613041949	228.197991061442	197.541425907109	211.841000482922	2.97502940486833	212.526805817158	-6.16029221328323	5.08602413865032e-33	6.60918413280825e-32	-	2	147204047	147210687	-	1874	-	- && - && -	-
ENSGALG00010007993	195.861680870647	207.269426240545	178.109778796148	510.544657967972	551.089926633166	548.001836929999	193.746961969113	536.545473843712	-1.47007089466597	5.13857840704615e-33	6.67313566475505e-32	ENSGALG00010007993	2	148679892	148687605	+	2525	protein_coding	leucine rich repeat containing 14 [Source:HGNC Symbol;Acc:HGNC:20419] && sp|Q640Z9|LRC14_XENLA Leucine-rich repeat-containing protein 14 OS=Xenopus laevis OX=8355 GN=lrrc14 PE=2 SV=1 && -	-
ENSGALG00010005357	16.4936152312123	23.8012738266655	14.2868806520975	159.545205614991	180.319865699823	198.911737542649	18.1939232366584	179.592269619154	-3.30461726480889	5.4489022874016e-33	7.06235726062766e-32	TNIP3	4	53609610	53688292	+	3604	protein_coding	TNFAIP3 interacting protein 3 [Source:HGNC Symbol;Acc:HGNC:19315] && sp|Q96KP6|TNIP3_HUMAN TNFAIP3-interacting protein 3 OS=Homo sapiens OX=9606 GN=TNIP3 PE=1 SV=2 && PF16516:Leucine zipper of domain CC2 of NEMO, NF-kappa-B essential modulator	-
ENSGALG00010013784	559.752066909269	536.520380842751	519.089997026208	1075.23799178103	1111.29714984666	1114.90028892655	538.454148259409	1100.47847685141	-1.03161590158981	5.56203452065546e-33	7.20431358502279e-32	ANO6	1	30739828	30809077	+	5720	protein_coding	anoctamin 6 [Source:HGNC Symbol;Acc:HGNC:25240] && sp|Q4KMQ2|ANO6_HUMAN Anoctamin-6 OS=Homo sapiens OX=9606 GN=ANO6 PE=1 SV=2 && PF16178:Dimerisation domain of Ca+-activated chloride-channel, anoctamin|PF04547:Calcium-activated chloride channel	-
ENSGALG00010006633	391.723361741293	472.058597562198	405.747410519568	913.75890488586	997.837459069244	1006.49339196581	423.176456607687	972.69658530697	-1.20039180897452	6.27669858230563e-33	8.11946248603565e-32	FBXO18	1	1557860	1582406	-	4366	protein_coding	F-box protein, helicase, 18 [Source:NCBI gene (formerly Entrezgene);Acc:416687] && sp|F1ND48|FBH1_CHICK F-box DNA helicase 1 OS=Gallus gallus OX=9031 GN=FBH1 PE=2 SV=2 && PF13245:AAA domain|PF00646:F-box domain|PF13361:UvrD-like helicase C-terminal domain	F-box
ENSGALG00010021100	663.868013056297	669.410826374966	691.485023561518	1256.05589147802	1387.85514611661	1410.28421917738	674.92128766426	1351.39841892401	-1.00126621675872	8.19562858511278e-33	1.05675461414111e-31	EMC7	5	29539183	29549283	+	4635	protein_coding	ER membrane protein complex subunit 7 [Source:HGNC Symbol;Acc:HGNC:24301] && sp|Q9EP72|EMC7_MOUSE ER membrane protein complex subunit 7 OS=Mus musculus OX=10090 GN=Emc7 PE=1 SV=1 && -	-
ENSGALG00010026252	421.618039347865	353.052228428871	428.606419562924	882.816804402952	1014.04598632316	944.830753327584	401.09222911322	947.231181351232	-1.23945080789534	1.24782578919833e-32	1.60317627173876e-31	ENO2	1	77239452	77245754	+	2470	protein_coding	enolase 2 [Source:NCBI gene (formerly Entrezgene);Acc:395689] && sp|O57391|ENOG_CHICK Gamma-enolase OS=Gallus gallus OX=9031 GN=ENO2 PE=2 SV=1 && PF03952:Enolase, N-terminal domain|PF00113:Enolase, C-terminal TIM barrel domain	-
ENSGALG00010028477	91.7457347236186	116.031209904994	58.0999813185297	404.181187557978	376.848258653562	400.807151148438	88.6256419823808	393.945532453326	-2.15521337664265	1.92569432238203e-32	2.46708740865531e-31	NRARP	17	1327465	1329041	-	1506	protein_coding	NOTCH regulated ankyrin repeat protein [Source:HGNC Symbol;Acc:HGNC:33843] && sp|Q7Z6K4|NRARP_HUMAN Notch-regulated ankyrin repeat-containing protein OS=Homo sapiens OX=9606 GN=NRARP PE=1 SV=1 && PF12796:Ankyrin repeats (3 copies)	-
ENSGALG00010019062	263.897843699397	279.664967463319	333.360548548941	701.998904705962	750.657418447015	759.84283741292	292.307786570553	737.499720188632	-1.33351217957823	2.5120906845177e-32	3.21010794893615e-31	PUS10	3	2148746	2186293	-	4401	protein_coding	pseudouridylate synthase 10 [Source:NCBI gene (formerly Entrezgene);Acc:421198] && sp|Q3MIT2|PUS10_HUMAN tRNA pseudouridine synthase Pus10 OS=Homo sapiens OX=9606 GN=PUS10 PE=1 SV=1 && -	-
ENSGALG00010026740	31.9563795104739	58.5114648238859	54.2901464779704	274.611141785803	248.193073575599	263.55805224401	48.2526636041101	262.120755868471	-2.43716489091756	2.60861863393134e-32	3.32506019194232e-31	DAB1	8	25533927	25905724	-	5636	protein_coding	DAB1, reelin adaptor protein [Source:NCBI gene (formerly Entrezgene);Acc:374083] && sp|O75553|DAB1_HUMAN Disabled homolog 1 OS=Homo sapiens OX=9606 GN=DAB1 PE=1 SV=3 && PF00640:Phosphotyrosine interaction domain (PTB/PID)	PID
ENSGALG00010009155	625.726527834118	655.526749976078	536.234253808725	1261.85753531857	1253.12176331843	1311.82290909377	605.829177206307	1275.60073591026	-1.07491829890605	3.7191374846694e-32	4.71633860198742e-31	PAK4	38	28555	48731	-	4094	protein_coding	p21 (RAC1) activated kinase 4 [Source:HGNC Symbol;Acc:HGNC:16059] && sp|Q8BTW9|PAK4_MOUSE Serine/threonine-protein kinase PAK 4 OS=Mus musculus OX=10090 GN=Pak4 PE=1 SV=1 && PF00069:Protein kinase domain|PF00786:P21-Rho-binding domain	Pkinase
ENSGALG00010027425	301.008477969625	300.491082061652	219.065503332161	723.271598787961	826.634889949749	727.022400718383	273.521687787813	758.976296485364	-1.47388643681875	4.46118548911074e-32	5.65017487469935e-31	CFD	28	3263761	3268512	+	2136	protein_coding	complement factor D [Source:HGNC Symbol;Acc:HGNC:2771] && sp|Q3T0A3|CFAD_BOVIN Complement factor D OS=Bos taurus OX=9913 GN=CFD PE=2 SV=1 && PF00089:Trypsin	Trypsin
ENSGALG00010015848	547.38185548586	567.26369286886	657.196509996484	1248.3203663573	1202.47011564994	1261.1004160204	590.614019450401	1237.29696600921	-1.06602465116594	6.59582715602356e-32	8.32733601689371e-31	UBE2B	13	15460159	15466303	-	2170	protein_coding	ubiquitin conjugating enzyme E2 B [Source:HGNC Symbol;Acc:HGNC:12473] && sp|Q32P99|UBE2B_BOVIN Ubiquitin-conjugating enzyme E2 B OS=Bos taurus OX=9913 GN=UBE2B PE=2 SV=1 && PF00179:Ubiquitin-conjugating enzyme	UQ_con
ENSGALG00010002430	3511.07834234433	3569.19935425704	2562.11393027615	6820.7992752009	6855.19399545337	7028.54624606951	3214.13054229251	6901.51317224126	-1.10275187812534	6.77064843944441e-32	8.54265074422131e-31	NUMA1	1	194046470	194065199	-	7834	protein_coding	nuclear mitotic apparatus protein 1 [Source:NCBI gene (formerly Entrezgene);Acc:768717] && sp|E9Q7G0|NUMA1_MOUSE Nuclear mitotic apparatus protein 1 OS=Mus musculus OX=10090 GN=Numa1 PE=1 SV=1 && -	-
ENSGALG00010024761	324.718049864493	381.812100969425	389.555612447191	852.841644560136	825.621856996379	829.461945552848	365.361921093703	835.975149036454	-1.19310119097675	1.6559068577527e-31	2.07226990412874e-30	OSGIN1	11	2552694	2641742	-	4398	protein_coding	N-terminal EF-hand calcium binding protein 2 [Source:HGNC Symbol;Acc:HGNC:23746] && sp|Q8VC10|OSGI1_MOUSE Oxidative stress-induced growth inhibitor 1 OS=Mus musculus OX=10090 GN=Osgin1 PE=2 SV=1 && -	-
ENSGALG00010017430	436.049952675176	405.613374796091	318.121209186704	959.20511497013	919.83392165977	949.80354676615	386.594845552657	942.947527798683	-1.28797828025383	1.90836128899992e-31	2.38223125157472e-30	CACNA1H	14	5243392	5444039	-	7777	protein_coding	calcium voltage-gated channel subunit alpha1 H [Source:HGNC Symbol;Acc:HGNC:1395] && sp|O95180|CAC1H_HUMAN Voltage-dependent T-type calcium channel subunit alpha-1H OS=Homo sapiens OX=9606 GN=CACNA1H PE=1 SV=4 && PF00520:Ion transport protein	Ion_trans
ENSGALG00010011673	206.170190390154	220.161782896656	249.544182056636	588.866849815332	600.728541348286	568.887569371977	225.292051781149	586.160986845198	-1.37806064685235	2.31129259976877e-31	2.87802039246768e-30	POP1	2	127086247	127107596	+	4333	protein_coding	POP1 homolog, ribonuclease P/MRP subunit [Source:HGNC Symbol;Acc:HGNC:30129] && sp|Q99575|POP1_HUMAN Ribonucleases P/MRP protein subunit POP1 OS=Homo sapiens OX=9606 GN=POP1 PE=1 SV=2 && PF06978:Ribonucleases P/MRP protein subunit POP1|PF08170:POPLD (NUC188) domain	-
ENSGALG00010012912	418.525486492013	418.505731452201	477.181813780056	942.767124088586	972.511635234999	917.977668759327	438.071010574757	944.41880936097	-1.10740621972025	4.55676765526821e-31	5.64242531795858e-30	NKAPL	4	16439989	16444876	+	2340	protein_coding	NFKB activating protein like [Source:NCBI gene (formerly Entrezgene);Acc:422368] && sp|Q5SZT7|NKAPL_MOUSE NKAP-like protein OS=Mus musculus OX=10090 GN=Nkapl PE=1 SV=1 && PF06047:NF-kappa-B-activating protein C-terminal domain|PF15692:NF-kappa-B-activating protein	-
ENSGALG00010026566	402.031871260801	368.919744313315	319.073667896843	1033.65954425713	872.22137285139	830.456504240561	363.341761156986	912.112473783026	-1.32930618308493	5.67250128566341e-31	7.01528595532849e-30	ENSGALG00010026566	9	8201808	8276862	-	3679	protein_coding	- && sp|Q96BY6|DOC10_HUMAN Dedicator of cytokinesis protein 10 OS=Homo sapiens OX=9606 GN=DOCK10 PE=1 SV=3 && PF00169:PH domain|PF11878:Domain of unknown function (DUF3398)	PH
ENSGALG00010025862	46.3882928377847	42.6439489394423	40.9557245360127	209.826118899716	242.11487585538	219.797469984627	43.3293221044133	223.912821579908	-2.37056309403343	1.20127031115289e-30	1.47558252919168e-29	PTCH2	8	20486669	20501961	-	4151	protein_coding	patched 2 [Source:HGNC Symbol;Acc:HGNC:9586] && sp|Q98864|PTC1_DANRE Protein patched homolog 1 OS=Danio rerio OX=7955 GN=ptch1 PE=2 SV=1 && PF02460:Patched family	-
ENSGALG00010000205	297.915925113773	353.052228428871	278.117943360831	726.172420708234	835.752186530077	747.908133160361	309.695365634492	769.944246799557	-1.3140581686416	1.53190049520759e-30	1.87479464404296e-29	RNF215	15	10818822	10822902	+	1902	protein_coding	ring finger protein 215 [Source:HGNC Symbol;Acc:HGNC:33434] && sp|Q9Y6U7|RN215_HUMAN RING finger protein 215 OS=Homo sapiens OX=9606 GN=RNF215 PE=4 SV=2 && PF13639:Ring finger domain	-
ENSGALG00010024773	953.537130554463	1345.76369094938	1662.04044919401	7627.22776903668	8340.30030509349	7980.33891021109	1320.44709023262	7982.62232811375	-2.59562723722475	1.84053437294461e-30	2.24837877864359e-29	APOA1	24	5166291	5168282	-	1461	protein_coding	apolipoprotein AI [Source:NCBI gene (formerly Entrezgene);Acc:396536] && sp|P08250|APOA1_CHICK Apolipoprotein A-I OS=Gallus gallus OX=9031 GN=APOA1 PE=1 SV=2 && -	-
ENSGALG00010012873	130.918070897748	134.873885017771	99.0557058545425	387.743196676434	402.174082487807	404.785385899291	121.615887256687	398.234221687844	-1.71337044176162	1.85148427729678e-30	2.26037258376825e-29	PTAFR	23	1889475	1899181	-	7093	protein_coding	platelet activating factor receptor [Source:HGNC Symbol;Acc:HGNC:9582] && sp|P21556|PTAFR_CAVPO Platelet-activating factor receptor OS=Cavia porcellus OX=10141 GN=PTAFR PE=2 SV=2 && PF00001:7 transmembrane receptor (rhodopsin family)	7tm_1
ENSGALG00010003803	341.211665095705	377.845221998314	432.416254403483	896.353973364224	848.921614923884	894.108260254209	383.824380499168	879.794616180773	-1.19544890836988	2.07447442415059e-30	2.52951634148717e-29	LACTB2	2	116465321	116480851	-	4103	protein_coding	lactamase beta 2 [Source:NCBI gene (formerly Entrezgene);Acc:420178] && sp|Q53H82|LACB2_HUMAN Endoribonuclease LACTB2 OS=Homo sapiens OX=9606 GN=LACTB2 PE=1 SV=2 && PF17778:Beta-lactamase associated winged helix domain|PF00753:Metallo-beta-lactamase superfamily	Lactamase_B
ENSGALG00010027208	228.848911333071	222.145222382211	232.399925274119	619.808950298239	614.911002695463	529.105221863447	227.798019663134	587.941724952383	-1.36786428654695	2.08937140365664e-30	2.54612660434619e-29	UBXN6	28	2957003	2961790	-	2360	protein_coding	UBX domain protein 6 [Source:HGNC Symbol;Acc:HGNC:14928] && sp|Q9BZV1|UBXN6_HUMAN UBX domain-containing protein 6 OS=Homo sapiens OX=9606 GN=UBXN6 PE=1 SV=1 && PF09409:PUB domain|PF00789:UBX domain	UBX
ENSGALG00010029107	25.7712737987693	33.7184712544427	24.7639264636356	210.793059539807	185.385030466672	174.047770349818	28.0845571722825	190.075286785432	-2.75953132820363	3.08722144040053e-30	3.74611627151396e-29	ENSGALG00010029107	17	7547560	7558769	+	3139	lncRNA	- && - && -	-
ENSGALG00010003923	487.592500272715	508.752228044974	526.709666707327	983.378630972402	1046.46304083099	1090.03632173372	507.684798341672	1039.95933117904	-1.03393791827951	3.60311466413217e-30	4.36946018134255e-29	RPA3	2	24695831	24700044	-	1900	protein_coding	- && sp|P35244|RFA3_HUMAN Replication protein A 14 kDa subunit OS=Homo sapiens OX=9606 GN=RPA3 PE=1 SV=1 && -	-
ENSGALG00010024441	97.9308404353233	75.3707004511073	44.7655593765721	788.056621674048	847.908581970515	738.957104970942	72.6890334210009	791.640769538502	-3.44765863924463	4.32554157695383e-30	5.23600254039387e-29	SAA	5	12095947	12102076	-	850	protein_coding	serum amyloid A [Source:NCBI gene (formerly Entrezgene);Acc:423079] && sp|P02740|SAA_ANAPL Serum amyloid A protein OS=Anas platyrhynchos OX=8839 PE=1 SV=2 && PF00277:Serum amyloid A protein	-
ENSGALG00010022516	182.460618495286	202.310827526656	279.070402070971	637.213881819875	663.536584457213	642.484912262757	221.280616030971	647.745126179948	-1.54697799600876	5.26109437400326e-30	6.34923492036055e-29	TRUB1	6	28866437	28876495	+	4124	protein_coding	TruB pseudouridine synthase family member 1 [Source:HGNC Symbol;Acc:HGNC:16060] && sp|Q8WWH5|TRUB1_HUMAN Probable tRNA pseudouridine synthase 1 OS=Homo sapiens OX=9606 GN=TRUB1 PE=1 SV=1 && PF01509:TruB family pseudouridylate synthase (N terminal domain)|PF16198:tRNA pseudouridylate synthase B C-terminal domain	-
ENSGALG00010015119	31.9563795104739	20.8261145983323	40.0032658258729	204.024475059171	186.398063420041	221.786587360054	30.928586644893	204.069708613089	-2.71920923012057	5.82165393600704e-30	7.01725371538133e-29	TLR1A	4	69037983	69041846	+	3864	protein_coding	toll-like receptor 1 family member A [Source:NCBI gene (formerly Entrezgene);Acc:426274] && sp|Q704V6|TLR6_BOVIN Toll-like receptor 6 OS=Bos taurus OX=9913 GN=TLR6 PE=2 SV=1 && PF01582:TIR domain|PF13855:Leucine rich repeat	TIR
ENSGALG00010026588	383.476554125687	404.621655053313	419.081832461526	888.618448243497	848.921614923884	831.451062928274	402.393347213509	856.330375365219	-1.08910706556581	8.37129289906986e-30	1.00480668914136e-28	CCND3	26	5071617	5110369	-	3089	protein_coding	cyclin D3 [Source:NCBI gene (formerly Entrezgene);Acc:419928] && sp|P30281|CCND3_HUMAN G1/S-specific cyclin-D3 OS=Homo sapiens OX=9606 GN=CCND3 PE=1 SV=2 && -	-
ENSGALG00010022698	402.031871260801	379.82866148387	394.31790599789	854.775525840318	815.491527462681	823.494593426568	392.059479580854	831.253882243189	-1.0844543996663	8.55984226825965e-30	1.02682119894264e-28	SEMA6D	10	9900497	9942090	+	5163	protein_coding	semaphorin 6D [Source:HGNC Symbol;Acc:HGNC:16770] && sp|Q8NFY4|SEM6D_HUMAN Semaphorin-6D OS=Homo sapiens OX=9606 GN=SEMA6D PE=1 SV=1 && -	-
ENSGALG00010021661	651.497801632887	725.938851713297	525.757207997187	1609.95616575128	1333.15136663464	1518.69111613813	634.397953781124	1487.26621617468	-1.23003546287516	8.62327000388154e-30	1.03380895430688e-28	DUSP16	1	71954564	72024309	-	3647	protein_coding	dual specificity phosphatase 16 [Source:HGNC Symbol;Acc:HGNC:17909] && sp|Q9BY84|DUS16_HUMAN Dual specificity protein phosphatase 16 OS=Homo sapiens OX=9606 GN=DUSP16 PE=1 SV=1 && -	-
ENSGALG00010001193	250.496781324037	255.863693636654	312.406456925865	668.155982302782	682.784210571239	663.370644704735	272.922310628852	671.436945859585	-1.29722987512868	8.91195250089175e-30	1.06777700840019e-28	PRELID3A	2	96770611	96780999	-	3717	protein_coding	PRELI domain containing 3A [Source:NCBI gene (formerly Entrezgene);Acc:421035] && sp|Q6GM21|PLD3A_XENLA PRELI domain containing protein 3A OS=Xenopus laevis OX=8355 GN=prelid3a PE=2 SV=1 && PF04707:PRELI-like family	MSF1
ENSGALG00010009601	407.186126020555	445.2821645072	387.650695026911	950.502649209312	892.482031918785	848.358560619399	413.372995184889	897.114413915832	-1.11827882655635	1.53632389208188e-29	1.82540137397688e-28	ZHX2	2	136811703	136882930	+	17829	protein_coding	zinc fingers and homeoboxes 2 [Source:HGNC Symbol;Acc:HGNC:18513] && sp|Q9Y6X8|ZHX2_HUMAN Zinc fingers and homeoboxes protein 2 OS=Homo sapiens OX=9606 GN=ZHX2 PE=1 SV=1 && PF18387:Zinc-fingers and homeoboxes C2H2 finger domain|PF00046:Homeodomain	Homeobox
ENSGALG00010023808	245.342526564284	207.269426240545	205.731081390204	571.461918293696	580.46788228089	537.061691365153	219.447678065011	562.997163979913	-1.36053399110663	2.07293566050811e-29	2.45276919119245e-28	DHX35	20	4181765	4209748	+	4234	protein_coding	DEAH-box helicase 35 [Source:HGNC Symbol;Acc:HGNC:15861] && sp|Q9H5Z1|DHX35_HUMAN Probable ATP-dependent RNA helicase DHX35 OS=Homo sapiens OX=9606 GN=DHX35 PE=1 SV=2 && PF04408:Helicase associated domain (HA2)|PF00271:Helicase conserved C-terminal domain|PF07717:Oligonucleotide/oligosaccharide-binding (OB)-fold	HA2
ENSGALG00010001221	355.643578423016	316.358597946095	451.46542860628	959.20511497013	923.886053473249	899.081053692775	374.489201658464	927.390740712051	-1.30707905629801	2.10070948235832e-29	2.4841604790493e-28	ENSGALG00010001221	Z	83655107	83696339	-	3516	protein_coding	- && sp|Q5FVG8|GRM2B_RAT GRAM domain-containing protein 2B OS=Rattus norvegicus OX=10116 GN=Gramd2b PE=1 SV=1 && PF02893:GRAM domain	GRAM
ENSGALG00010024844	9.27765856755694	9.91719742777728	9.52458710139831	124.735342571721	141.824613471771	155.151155283266	9.57314769891084	140.570370442253	-3.8754899947328	2.13207405049686e-29	2.51975828464934e-28	TM4SF19	9	4405586	4417994	+	4144	protein_coding	TM4SF19 transmembrane 4 L six family member 19 [Source:NCBI gene (formerly Entrezgene);Acc:424855] && sp|P48230|T4S4_HUMAN Transmembrane 4 L6 family member 4 OS=Homo sapiens OX=9606 GN=TM4SF4 PE=1 SV=1 && PF05805:L6 membrane protein	-
ENSGALG00010000786	17.5244661831631	12.8923566561105	2.85737613041949	465.098447883702	497.399180104567	498.273902544337	11.0913996565644	486.923843510869	-5.46680970579014	2.18247998383675e-29	2.5778044185199e-28	ANKRD33B	2	77839320	77878126	-	2541	protein_coding	ankyrin repeat domain 33B [Source:HGNC Symbol;Acc:HGNC:35240] && sp|Q3U0L2|AN33B_MOUSE Ankyrin repeat domain-containing protein 33B OS=Mus musculus OX=10090 GN=Ankrd33b PE=1 SV=1 && PF12796:Ankyrin repeats (3 copies)	-
novel.125	52.5733985494893	59.5031845666637	52.3852290576907	224.330228501079	250.219139482338	258.585258805444	54.8206040579479	244.37820892962	-2.15610616958129	2.2324233010754e-29	2.63523585061341e-28	-	17	2005672	2021491	-	6288	-	- && - && -	-
ENSGALG00010004785	1.03085095195077	2.97515922833318	2.85737613041949	181.784840337081	235.023645181791	211.841000482922	2.28779543690115	209.549828667265	-6.50262707414443	2.42373317075874e-29	2.85937522856257e-28	NKX2-8	5	36182475	36184527	-	1681	protein_coding	NK2 homeobox 8 [Source:HGNC Symbol;Acc:HGNC:16364] && sp|O15522|NKX28_HUMAN Homeobox protein Nkx-2.8 OS=Homo sapiens OX=9606 GN=NKX2-8 PE=2 SV=2 && PF00046:Homeodomain	Homeobox
ENSGALG00010010980	376.260597462032	379.82866148387	386.698236316771	864.444932241226	810.426362695832	778.739452479472	380.929165087558	817.870249138844	-1.10233583011949	3.19522161913457e-29	3.74739644151349e-28	POLK	Z	24412048	24446020	-	5089	protein_coding	DNA polymerase kappa [Source:NCBI gene (formerly Entrezgene);Acc:374003] && sp|Q9UBT6|POLK_HUMAN DNA polymerase kappa OS=Homo sapiens OX=9606 GN=POLK PE=1 SV=1 && PF00817:impB/mucB/samB family|PF11798:IMS family HHH motif|PF11799:impB/mucB/samB family C-terminal domain	IMS
ENSGALG00010026852	21.6478699909662	19.8343948555546	9.52458710139831	179.850959056899	140.811580518401	172.058652974392	17.0022839826397	164.240397516564	-3.28154838684507	4.09087584524263e-29	4.78378590497839e-28	ENSGALG00010026852	5	18443260	18485967	+	6211	lncRNA	- && - && -	-
ENSGALG00010003839	6.18510571170463	8.92547768499955	6.66721097097882	147.941917933901	122.576987357745	140.232774967568	7.25926478922767	136.917226753071	-4.23680783623387	4.3170173403418e-29	5.03937973925464e-28	ENSGALG00010003839	1	194022366	194025419	+	2960	protein_coding	- && sp|Q92080|NARE_CHICK Erythroblast NAD(P)(+)--arginine ADP-ribosyltransferase OS=Gallus gallus OX=9031 GN=MADPRT PE=2 SV=1 && PF01129:NAD:arginine ADP-ribosyltransferase	-
ENSGALG00010027101	746.336089212358	773.541399366628	623.860455141589	1439.77461309529	1412.16793699749	1438.13186243335	714.579314573525	1430.02480417538	-1.00164158013766	5.13784840096636e-29	5.97660140433903e-28	RNF220	8	20368425	20420147	+	3699	protein_coding	ring finger protein 220 [Source:NCBI gene (formerly Entrezgene);Acc:424580] && sp|Q5VTB9|RN220_HUMAN E3 ubiquitin-protein ligase RNF220 OS=Homo sapiens OX=9606 GN=RNF220 PE=1 SV=1 && PF15926:E3 ubiquitin-protein ligase RNF220|PF13923:Zinc finger, C3HC4 type (RING finger)	-
ENSGALG00010019158	31.9563795104739	20.8261145983323	28.5737613041949	189.520365457808	185.385030466672	168.080418223539	27.1187518043337	180.995271382673	-2.74007465859586	5.23124859294246e-29	6.08170710982769e-28	ENSGALG00010019158	4	9486841	9488383	+	432	protein_coding	- && sp|Q9DBX1|RGCC_MOUSE Regulator of cell cycle RGCC OS=Mus musculus OX=10090 GN=Rgcc PE=1 SV=1 && PF15151:Response gene to complement 32 protein family	-
ENSGALG00010001535	475.222288849306	432.389807851089	380.031025345793	890.552329523679	966.43343751478	988.591335586967	429.214374015396	948.525700875142	-1.14502696521777	6.21163950730363e-29	7.20470823922041e-28	RAP2B	9	23037365	23047042	-	9678	protein_coding	RAP2B, member of RAS oncogene family [Source:HGNC Symbol;Acc:HGNC:9862] && sp|Q06AU2|RAP2A_PIG Ras-related protein Rap-2a OS=Sus scrofa OX=9823 GN=RAP2A PE=2 SV=1 && -	-
ENSGALG00010024983	82.4680761560617	77.3541399366628	65.7196509996484	318.123470589892	264.401600829515	288.422019436842	75.1806223641243	290.315696952083	-1.95167093051806	1.04525735665134e-28	1.20328099045517e-27	APOF	34	1502320	1503473	-	1073	protein_coding	apolipoprotein F [Source:HGNC Symbol;Acc:HGNC:615] && - && PF15148:Apolipoprotein F	-
ENSGALG00010013779	259.774439891594	288.590445148319	251.449099476915	625.610594138784	609.845837928614	654.419616515316	266.60466150561	629.958682860905	-1.24082244259178	1.07435799670187e-28	1.23535706782536e-27	SLC52A3	20	10252439	10256229	+	2028	protein_coding	solute carrier family 52 member 3 [Source:HGNC Symbol;Acc:HGNC:16187] && sp|B0S5Y3|S5A3A_DANRE Solute carrier family 52, riboflavin transporter, member 3-A OS=Danio rerio OX=7955 GN=slc52a3a PE=2 SV=1 && PF06237:Protein of unknown function (DUF1011)	-
ENSGALG00010018306	1912.22851586868	2142.11464439989	1476.31100071674	3964.45662437251	3820.14726715748	3972.26739872671	1843.5513869951	3918.95709675223	-1.08834020506229	1.11591263193871e-28	1.2809266090639e-27	DES	7	21793904	21800270	-	2033	protein_coding	desmin [Source:HGNC Symbol;Acc:HGNC:2770] && sp|P02542|DESM_CHICK Desmin OS=Gallus gallus OX=9031 GN=DES PE=1 SV=2 && PF00038:Intermediate filament protein|PF04732:Intermediate filament head (DNA binding) region	Filament
ENSGALG00010028421	761.79885349162	816.18534830607	598.144069967814	1525.83233006337	1541.83615502882	1679.80962354767	725.376090588501	1582.49270287996	-1.1261327075229	1.22129384682244e-28	1.40028140083723e-27	ZBTB7A	28	1838855	1852629	+	3188	protein_coding	zinc finger and BTB domain containing 7A [Source:NCBI gene (formerly Entrezgene);Acc:395411] && sp|O93567|ZBT7A_CHICK Zinc finger and BTB domain-containing protein 7A OS=Gallus gallus OX=9031 GN=ZBTB7A PE=2 SV=1 && PF00651:BTB/POZ domain|PF00096:Zinc finger, C2H2 type	BTB
ENSGALG00010021152	396.877616501047	403.629935310535	376.221190505233	807.395434475865	868.16924103791	809.570771798583	392.242914105605	828.378482437453	-1.07873439430399	1.26521349699321e-28	1.44980546043864e-27	STK11IP	7	21653740	21672256	+	5218	protein_coding	serine/threonine kinase 11 interacting protein [Source:NCBI gene (formerly Entrezgene);Acc:424195] && sp|Q5F479|S11IP_CHICK Serine/threonine-protein kinase 11-interacting protein OS=Gallus gallus OX=9031 GN=STK11IP PE=2 SV=1 && -	-
ENSGALG00010028485	1122.59668667439	1130.56050676661	877.214472038785	2159.17844932288	2005.80524767219	2199.9638172217	1043.45722182659	2121.64917140559	-1.02453788610691	1.5260091951347e-28	1.73966790264985e-27	USF1	25	90665	99183	-	1829	protein_coding	upstream transcription factor 1 [Source:HGNC Symbol;Acc:HGNC:12593] && sp|P22415|USF1_HUMAN Upstream stimulatory factor 1 OS=Homo sapiens OX=9606 GN=USF1 PE=1 SV=1 && PF00010:Helix-loop-helix DNA-binding domain	HLH
ENSGALG00010029140	418.525486492013	415.530572223868	356.219557592297	812.23013767632	887.416867151936	922.950462197893	396.758538769393	874.199155675383	-1.14042155454139	2.12239375574875e-28	2.41129524934981e-27	ENSGALG00010029140	17	1142215	1157331	-	2943	protein_coding	- && sp|Q9NQX5|NPDC1_HUMAN Neural proliferation differentiation and control protein 1 OS=Homo sapiens OX=9606 GN=NPDC1 PE=1 SV=2 && PF06809:Neural proliferation differentiation control-1 protein (NPDC1)	NPDC1
ENSGALG00010016986	286.576564642314	263.797451578876	296.214658853488	677.825388703691	655.432320830254	622.593738508492	282.196225024892	651.950482680812	-1.20791617178554	2.19443581087564e-28	2.49172634739165e-27	GFER	14	6171648	6176582	+	3848	protein_coding	growth factor, augmenter of liver regeneration [Source:HGNC Symbol;Acc:HGNC:4236] && sp|P56213|ALR_MOUSE FAD-linked sulfhydryl oxidase ALR OS=Mus musculus OX=10090 GN=Gfer PE=1 SV=2 && PF04777:Erv1 / Alr family	Evr1_Alr
ENSGALG00010023235	247.404228468185	216.194903925545	188.586824607687	543.420639731062	572.363618653932	570.876686747404	217.395319000472	562.220315044132	-1.37257670903095	2.54499689465727e-28	2.88158860413774e-27	ENSGALG00010023235	8	28313354	28326345	+	5156	protein_coding	- && sp|Q8K4B4|IL23R_MOUSE Interleukin-23 receptor OS=Mus musculus OX=10090 GN=Il23r PE=2 SV=1 && -	-
ENSGALG00010017717	2129.73806673029	2044.92610960767	1505.83722073107	3925.77899876888	4036.93631917862	3946.40887284616	1893.50046568968	3969.70806359789	-1.06844155206105	2.9332156541068e-28	3.31176462744348e-27	LLGL1	14	5062434	5074345	+	4448	protein_coding	LLGL scribble cell polarity complex component 1 [Source:HGNC Symbol;Acc:HGNC:6628] && sp|Q15334|L2GL1_HUMAN Lethal(2) giant larvae protein homolog 1 OS=Homo sapiens OX=9606 GN=LLGL1 PE=1 SV=3 && -	-
ENSGALG00010025147	323.687198912542	313.383438717762	378.126107925513	739.709589669506	764.839879794192	780.728569854899	338.398915185272	761.759346439532	-1.16952554486124	3.0671577787753e-28	3.45712992751011e-27	COX17	1	80199361	80212665	+	557	protein_coding	COX17, cytochrome c oxidase copper chaperone [Source:NCBI gene (formerly Entrezgene);Acc:770190] && sp|Q14061|COX17_HUMAN Cytochrome c oxidase copper chaperone OS=Homo sapiens OX=9606 GN=COX17 PE=1 SV=2 && PF05051:Cytochrome C oxidase copper chaperone (COX17)	-
ENSGALG00010023195	37.1106342702278	30.7433120261096	35.2409722751738	181.784840337081	192.47626114026	197.917178854936	34.3649728571704	190.726093444092	-2.47292963126037	3.52614865682799e-28	3.96329584259006e-27	ENSGALG00010023195	8	15769616	15885073	+	5429	protein_coding	- && sp|Q17RW2|COOA1_HUMAN Collagen alpha-1(XXIV) chain OS=Homo sapiens OX=9606 GN=COL24A1 PE=1 SV=2 && PF01410:Fibrillar collagen C-terminal domain|PF01391:Collagen triple helix repeat (20 copies)	Collagen
ENSGALG00010021003	465.944630281749	527.594903157751	411.462162780407	976.610046491766	1012.01992041642	1045.28118078662	468.333898739969	1011.30371589827	-1.11113878351093	3.78045019680518e-28	4.23659716966432e-27	KAZN	21	4958585	5105166	-	5041	protein_coding	kazrin, periplakin interacting protein [Source:HGNC Symbol;Acc:HGNC:29173] && sp|Q674X7|KAZRN_HUMAN Kazrin OS=Homo sapiens OX=9606 GN=KAZN PE=1 SV=2 && -	-
ENSGALG00010011810	332.964857480099	323.300636145539	305.739245954886	719.403836227598	728.370693472879	675.305348957294	320.668246526841	707.693292885924	-1.14261363761526	4.58556548704497e-28	5.1194801270402e-27	FGFR4	13	9880159	9885338	-	2924	protein_coding	fibroblast growth factor receptor 4 [Source:HGNC Symbol;Acc:HGNC:3691] && sp|Q90330|FGFR4_COTCO Fibroblast growth factor receptor 4 OS=Coturnix coturnix OX=9091 GN=FGFR4 PE=2 SV=1 && PF07679:Immunoglobulin I-set domain|PF13895:Immunoglobulin domain|PF07714:Protein tyrosine kinase	Pkinase_Tyr
ENSGALG00010012788	57.7276533092432	81.3210189077737	101.913081984962	348.098630432708	292.766523523869	341.133629885644	80.3205847339929	327.332927947407	-2.02278406059696	5.42550107106307e-28	6.04033070748844e-27	RGS1	8	3619511	3623685	-	1894	protein_coding	regulator of G protein signaling 1 [Source:HGNC Symbol;Acc:HGNC:9991] && sp|Q9JL25|RGS1_MOUSE Regulator of G-protein signaling 1 OS=Mus musculus OX=10090 GN=Rgs1 PE=2 SV=2 && PF00615:Regulator of G protein signaling domain	RGS
ENSGALG00010008206	6.18510571170463	6.94203819944409	1.90491742027966	132.470867692447	128.655185077963	145.205568406134	5.01068711047613	135.443873725515	-4.77081261664708	5.53430373725167e-28	6.15803055956142e-27	CXCL13L2	4	34562640	34563675	-	670	protein_coding	C-X-C motif chemokine ligand 13-like 2 [Source:NCBI gene (formerly Entrezgene);Acc:422510] && sp|P50228|CXCL5_MOUSE C-X-C motif chemokine 5 OS=Mus musculus OX=10090 GN=Cxcl5 PE=1 SV=2 && PF00048:Small cytokines (intecrine/chemokine), interleukin-8 like	-
ENSGALG00010024548	289.669117498167	258.838852864987	283.83269562167	603.370959416695	666.575683317322	666.354320767875	277.446888661608	645.433654500631	-1.21796609237335	5.75687344240719e-28	6.39855499528096e-27	CDC6	27	4389777	4393864	+	2033	protein_coding	cell division cycle 6 [Source:HGNC Symbol;Acc:HGNC:1744] && sp|Q99741|CDC6_HUMAN Cell division control protein 6 homolog OS=Homo sapiens OX=9606 GN=CDC6 PE=1 SV=1 && PF13401:AAA domain|PF17872:AAA lid domain|PF09079:CDC6, C terminal winged helix domain	-
ENSGALG00010004902	535.01164406245	473.050317304976	477.181813780056	1040.42812873776	965.42040456141	992.56957033782	495.081258382494	999.472701212331	-1.01431088205877	7.86148229188713e-28	8.69902414492309e-27	ANKRD29	2	102699381	102733682	-	4821	protein_coding	ankyrin repeat domain 29 [Source:HGNC Symbol;Acc:HGNC:27110] && sp|Q8N6D5|ANR29_HUMAN Ankyrin repeat domain-containing protein 29 OS=Homo sapiens OX=9606 GN=ANKRD29 PE=1 SV=2 && PF12796:Ankyrin repeats (3 copies)	-
ENSGALG00010012260	98.961691387274	121.981528361661	102.865540695102	349.065571072799	335.313907565401	346.10642332421	107.936253481345	343.495300654137	-1.66990827197641	8.74013933006062e-28	9.65524351987283e-27	MBD2	Z	169100	203979	-	2975	protein_coding	- && sp|Q9UBB5|MBD2_HUMAN Methyl-CpG-binding domain protein 2 OS=Homo sapiens OX=9606 GN=MBD2 PE=1 SV=1 && PF14048:C-terminal domain of methyl-CpG binding protein 2 and 3|PF16564:p55-binding region of Methyl-CpG-binding domain proteins MBD|PF01429:Methyl-CpG binding domain	MBD
ENSGALG00010028364	60.8202061650955	47.6025476533309	49.5278529272712	219.495525300625	225.906348601463	269.52540437029	52.6502022485659	238.309092757459	-2.18031229834731	1.17593265076693e-27	1.29333165384184e-26	MHM2	25	1703584	1704371	-	377	protein_coding	male hypermethylated region 2 [Source:NCBI gene (formerly Entrezgene);Acc:110224118] && - && -	-
ENSGALG00010009362	5.15425475975386	5.95031845666637	12.3819632318178	135.37168961272	122.576987357745	137.249098904428	7.82884548274601	131.732591958298	-4.05895246056645	1.22096591856459e-27	1.33990946656542e-26	IL15	4	29577221	29609457	+	1685	protein_coding	interleukin 15 [Source:NCBI gene (formerly Entrezgene);Acc:395258] && sp|Q95253|IL15_PIG Interleukin-15 OS=Sus scrofa OX=9823 GN=IL15 PE=2 SV=1 && -	-
ENSGALG00010023123	437.080803627127	421.480890680534	439.083465374462	877.982101202498	852.973746737364	880.184438626223	432.548386560708	870.380095522028	-1.00881185150594	1.23508151408244e-27	1.35391235349992e-26	RNF214	24	5280285	5290502	+	3938	protein_coding	ring finger protein 214 [Source:HGNC Symbol;Acc:HGNC:25335] && sp|Q8ND24|RN214_HUMAN RING finger protein 214 OS=Homo sapiens OX=9606 GN=RNF214 PE=1 SV=2 && PF16470:Peptidase S8 pro-domain	-
ENSGALG00010000813	209.262743246007	204.294267012212	187.634365897547	509.577717327882	486.255817617499	510.208606796896	200.397125385255	502.014047247426	-1.32580597221907	1.39702884604357e-27	1.52724998040658e-26	ENSGALG00010000813	MU179274.1	189317	215700	-	1714	protein_coding	- && sp|Q7JIG6|KLK15_SAGOE Kallikrein-15 OS=Saguinus oedipus OX=9490 GN=KLK15 PE=3 SV=1 && PF00089:Trypsin	Trypsin
ENSGALG00010001176	4.12340380780308	0	1.90491742027966	222.396347220897	212.736920207656	190.955268040943	2.00944040936092	208.696178489832	-6.71807174397857	1.59477286344859e-27	1.73866803502504e-26	IL12A	9	21970550	21972715	-	977	protein_coding	interleukin 12A [Source:NCBI gene (formerly Entrezgene);Acc:407090] && sp|Q9XSQ6|IL12A_HORSE Interleukin-12 subunit alpha OS=Equus caballus OX=9796 GN=IL12A PE=2 SV=1 && PF03039:Interleukin-12 alpha subunit	-
ENSGALG00010025743	672.114820671903	647.592992033856	493.373611852433	1266.69223851902	1330.11226777453	1384.42569329684	604.360474852731	1327.0767331968	-1.13581723905111	1.89864210730527e-27	2.06544546891112e-26	SH2B3	15	6118970	6137141	+	5079	protein_coding	SH2B adaptor protein 3 [Source:HGNC Symbol;Acc:HGNC:29605] && sp|Q9UQQ2|SH2B3_HUMAN SH2B adapter protein 3 OS=Homo sapiens OX=9606 GN=SH2B3 PE=1 SV=2 && -	-
ENSGALG00010028419	656.652056392641	1107.75095268272	697.199775822357	5343.31397714208	5557.49878218667	5748.54921498257	820.534261632573	5549.78732477044	-2.75777150646962	2.00777309755605e-27	2.18060098300636e-26	ENSGALG00010028419	12	2389507	2394316	-	2343	protein_coding	- && sp|P32456|GBP2_HUMAN Guanylate-binding protein 2 OS=Homo sapiens OX=9606 GN=GBP2 PE=1 SV=3 && PF02841:Guanylate-binding protein, C-terminal domain|PF02263:Guanylate-binding protein, N-terminal domain	-
ENSGALG00010010421	446.358462194684	408.588534024424	407.652327939848	841.238356879046	882.351702385087	857.309588808819	420.866441386319	860.299882690984	-1.03195031999781	2.08802890530537e-27	2.26530153860208e-26	POLR2F	1	51107178	51111091	-	1099	protein_coding	RNA polymerase II subunit F [Source:NCBI gene (formerly Entrezgene);Acc:395486] && sp|Q32PE0|RPAB2_BOVIN DNA-directed RNA polymerases I, II, and III subunit RPABC2 OS=Bos taurus OX=9913 GN=POLR2F PE=1 SV=1 && PF01192:RNA polymerase Rpb6	-
ENSGALG00010016041	295.854223209871	318.342037431651	314.311374346144	650.751050781147	687.849375338088	735.973428907802	309.502544995889	691.524618342346	-1.15928919243323	2.2099286208012e-27	2.39364991015523e-26	ENSGALG00010016041	9	15761454	15890361	-	1188	protein_coding	- && sp|Q96HI0|SENP5_HUMAN Sentrin-specific protease 5 OS=Homo sapiens OX=9606 GN=SENP5 PE=1 SV=3 && PF02902:Ulp1 protease family, C-terminal catalytic domain	Peptidase_C48
ENSGALG00010027917	394.815914597145	395.696177368313	497.183446692992	972.742283931402	953.264009120973	908.032081882194	429.231846219484	944.679458311523	-1.13688862781703	2.53739226959894e-27	2.74535946916033e-26	PPARG	12	5019499	5074059	+	4699	protein_coding	peroxisome proliferator-activated receptor gamma [Source:NCBI gene (formerly Entrezgene);Acc:373928] && sp|O62807|PPARG_PIG Peroxisome proliferator-activated receptor gamma OS=Sus scrofa OX=9823 GN=PPARG PE=2 SV=1 && PF00104:Ligand-binding domain of nuclear hormone receptor|PF00105:Zinc finger, C4 type (two domains)|PF12577:PPAR gamma N-terminal region	zf-C4
novel.28	235.034017044776	299.499362318874	224.780255593	640.114703740147	624.028299275791	627.566531947059	253.10454498555	630.569844987666	-1.31724193448278	3.58047687768613e-27	3.85098894335084e-26	-	1	194242465	194303234	+	1309	-	- && Q96P48.3 RecName: Full=Arf-GAP with Rho-GAP domain, ANK repeat and PH domain-containing protein 1; AltName: Full=Centaurin-delta-2; Short=Cnt-d2 && PF01412:Putative GTPase activating protein for Arf	-
ENSGALG00010015584	56.6968023572924	51.5694266244418	52.3852290576907	214.66082210017	241.10184290201	229.74305686176	53.5504860131417	228.50190728798	-2.09377150919036	3.95911550208683e-27	4.24908188732834e-26	TTLL9	20	10418405	10428993	+	1730	protein_coding	tubulin tyrosine ligase like 9 [Source:HGNC Symbol;Acc:HGNC:16118] && sp|Q3SZH6|TTLL9_BOVIN Probable tubulin polyglutamylase TTLL9 OS=Bos taurus OX=9913 GN=TTLL9 PE=2 SV=1 && PF03133:Tubulin-tyrosine ligase family	TTL
ENSGALG00010003878	390.692510789342	377.845221998314	331.455631128661	760.982283751504	788.139637721697	832.445621615987	366.664454638773	793.855847696396	-1.11531581734693	4.32352251599771e-27	4.63519673709191e-26	ENSGALG00010003878	4	45639856	45841405	-	7683	protein_coding	- && sp|Q5U2Z7|RHG24_RAT Rho GTPase-activating protein 24 OS=Rattus norvegicus OX=10116 GN=Arhgap24 PE=1 SV=2 && PF00169:PH domain|PF00620:RhoGAP domain	RhoGAP
ENSGALG00010022282	392.754212693244	479.99235550442	493.373611852433	937.932420888131	979.602865908587	985.607659523827	455.373393350032	967.714315440182	-1.08630378277762	5.73340709699584e-27	6.12999858963406e-26	METTL7A	34	293591	295641	+	1242	protein_coding	- && sp|Q9H8H3|MET7A_HUMAN Methyltransferase-like protein 7A OS=Homo sapiens OX=9606 GN=METTL7A PE=1 SV=1 && -	-
ENSGALG00010029267	342.242516047656	316.358597946095	292.404824012928	689.428676384781	690.888474198197	712.104020402685	317.00197933556	697.473723661888	-1.138679094736	6.1410846917182e-27	6.55913821110629e-26	ENSGALG00010029267	19	10052519	10059652	-	3100	protein_coding	- && - && PF07654:Immunoglobulin C1-set domain|PF07686:Immunoglobulin V-set domain	C1-set
ENSGALG00010022085	549.443557389761	487.926113446642	375.268731795094	1144.85771786757	1063.68460103828	1078.10161748116	470.879467543832	1095.54797879567	-1.21979282595371	1.42247528455885e-26	1.50323274383565e-25	MLLT6	27	3953210	3991140	+	6654	protein_coding	MLLT6, PHD finger containing [Source:HGNC Symbol;Acc:HGNC:7138] && sp|P55198|AF17_HUMAN Protein AF-17 OS=Homo sapiens OX=9606 GN=MLLT6 PE=1 SV=3 && -	-
ENSGALG00010000714	430.895697915422	429.414648622756	363.839227273416	860.577169680863	836.765219483447	862.282382247385	408.049857937198	853.208257137231	-1.0651754259878	1.85706523494495e-26	1.95422360050345e-25	FBXL7	2	75481259	75810987	-	4820	protein_coding	F-box and leucine rich repeat protein 7 [Source:HGNC Symbol;Acc:HGNC:13604] && sp|Q5BJ29|FBXL7_MOUSE F-box/LRR-repeat protein 7 OS=Mus musculus OX=10090 GN=Fbxl7 PE=1 SV=1 && PF12937:F-box-like	-
ENSGALG00010014625	254.62018513184	239.99617775221	349.552346621318	744.54429286996	696.966671918416	730.006076781523	281.389569835123	723.839013856633	-1.36143449752031	2.31747880164512e-26	2.43359643035005e-25	ENSGALG00010014625	1	110649726	110788169	+	49016	lncRNA	- && - && -	-
ENSGALG00010021538	45.3574418858339	48.5942673961087	38.0983484055932	204.024475059171	203.619623627328	204.879089668929	44.0166858958453	204.174396118476	-2.21546610220498	2.6563152329849e-26	2.78501754059882e-25	TNFRSF18	21	2553443	2559828	+	3532	protein_coding	TNF receptor superfamily member 18 [Source:NCBI gene (formerly Entrezgene);Acc:419424] && sp|Q9Y5U5|TNR18_HUMAN Tumor necrosis factor receptor superfamily member 18 OS=Homo sapiens OX=9606 GN=TNFRSF18 PE=1 SV=1 && -	-
ENSGALG00010003187	310.286136537182	298.507642576096	264.783521418873	638.180822459966	640.236826529708	718.071372528964	291.192433510717	665.496340506212	-1.1934255186202	2.7997005657629e-26	2.9338100419718e-25	RHOG	1	195815617	195823487	-	3572	protein_coding	ras homolog family member G [Source:HGNC Symbol;Acc:HGNC:672] && sp|P84097|RHOG_CRICR Rho-related GTP-binding protein RhoG OS=Cricetus cricetus OX=10034 GN=RHOG PE=2 SV=1 && -	-
ENSGALG00010029142	9.27765856755694	7.93375794222182	8.57212839125848	120.867580011357	141.824613471771	110.39601433617	8.59451496701242	124.362735939766	-3.85585417270515	4.16993564103065e-26	4.35596885765194e-25	ENSGALG00010029142	17	2057024	2104427	-	2182	protein_coding	regulator of G protein signaling 3 [Source:HGNC Symbol;Acc:HGNC:9999] && sp|P49796|RGS3_HUMAN Regulator of G-protein signaling 3 OS=Homo sapiens OX=9606 GN=RGS3 PE=1 SV=2 && -	-
novel.212	5.15425475975386	3.96687897111091	4.76229355069916	114.098995530721	126.629119171224	129.292629402722	4.62780909385464	123.340248034889	-4.73723879256928	5.44476645521506e-26	5.66988114755007e-25	-	23	5481088	5483030	+	1943	-	- && - && -	-
ENSGALG00010000821	209.262743246007	192.393630098879	165.727815564331	547.288402291425	455.864829016406	494.295667793484	189.128062969739	499.149633033771	-1.4020623137633	9.12885317359339e-26	9.47171867200939e-25	ENSGALG00010000821	MU179274.1	56240	71402	-	6114	protein_coding	- && sp|Q9Y6R7|FCGBP_HUMAN IgGFc-binding protein OS=Homo sapiens OX=9606 GN=FCGBP PE=1 SV=3 && PF01826:Trypsin Inhibitor like cysteine rich domain|PF17517:IgGFc binding protein|PF12714:TILa domain|PF00094:von Willebrand factor type D domain|PF08742:C8 domain	VWD
ENSGALG00010018471	418.525486492013	406.605094538868	328.598254998242	837.370594318682	814.478494509312	851.342236682539	384.576278676374	834.397108503511	-1.11879918242548	1.00723440235981e-25	1.04397990235249e-24	HHEX	6	21499690	21504006	-	1895	protein_coding	hematopoietically expressed homeobox [Source:NCBI gene (formerly Entrezgene);Acc:396182] && sp|Q05502|HHEX_CHICK Hematopoietically-expressed homeobox protein HHEX OS=Gallus gallus OX=9031 GN=HHEX PE=1 SV=1 && PF00046:Homeodomain	Homeobox
ENSGALG00010022234	331.934006528148	346.110190229427	317.168750476564	680.726210623963	700.005770778525	715.087696465824	331.737649078046	698.606559289438	-1.07466809917848	1.34242969029645e-25	1.38279258402738e-24	COX15	6	22890734	22896237	+	2406	protein_coding	COX15, cytochrome c oxidase assembly homolog [Source:NCBI gene (formerly Entrezgene);Acc:423830] && sp|Q08DG6|COX15_BOVIN Cytochrome c oxidase assembly protein COX15 homolog OS=Bos taurus OX=9913 GN=COX15 PE=2 SV=1 && PF02628:Cytochrome oxidase assembly protein	-
ENSGALG00010028903	10.3085095195077	21.81783434111	8.57212839125848	135.37168961272	150.941910052099	130.287188090435	13.5661574172921	138.866929251751	-3.35731123767807	1.4456355336612e-25	1.48833394401109e-24	ASTN2	17	3899583	4161858	-	5289	protein_coding	astrotactin 2 [Source:HGNC Symbol;Acc:HGNC:17021] && sp|O75129|ASTN2_HUMAN Astrotactin-2 OS=Homo sapiens OX=9606 GN=ASTN2 PE=1 SV=2 && PF18411:Annexin-like domain|PF01823:MAC/Perforin domain|PF14670:Coagulation Factor Xa inhibitory site|PF18577:Astrotactin-2 C-terminal beta-hairpin domain	-
ENSGALG00010011166	6.18510571170463	7.93375794222182	11.429504521678	110.231232970358	117.511822590896	141.227333655281	8.51612272520148	122.990129738845	-3.84307159675747	1.61877695874045e-25	1.66401606777781e-24	SOX7	3	106614465	106618333	-	2626	protein_coding	SRY-box transcription factor 7 [Source:HGNC Symbol;Acc:HGNC:18196] && sp|Q9BT81|SOX7_HUMAN Transcription factor SOX-7 OS=Homo sapiens OX=9606 GN=SOX7 PE=1 SV=1 && PF00505:HMG (high mobility group) box|PF12067:Sox 17/18 central domain	HMG_box
ENSGALG00010029377	246.373377516234	234.045859295544	258.116310447894	544.387580371152	555.142058446645	625.577414571632	246.178515753224	575.035684463143	-1.22353266131902	2.27511695892601e-25	2.32791552359781e-24	NCF1C	19	3137616	3144692	-	1924	protein_coding	neutrophil cytosolic factor 1C pseudo [Source:NCBI gene (formerly Entrezgene);Acc:417485] && sp|Q09014|NCF1_MOUSE Neutrophil cytosol factor 1 OS=Mus musculus OX=10090 GN=Ncf1 PE=1 SV=3 && PF00787:PX domain|PF16621:SH3 terminal domain of 2nd SH3 on Neutrophil cytosol factor 1|PF00018:SH3 domain|PF08944:NADPH oxidase subunit p47Phox, C terminal domain	PX
ENSGALG00010001507	306.162732729379	274.706368749431	355.267098882157	681.693151264054	739.514055959947	694.201964023846	312.045400120322	705.136390415949	-1.17506039952416	5.39552770096269e-25	5.47029821174252e-24	METTL4	2	100813989	100831670	+	4093	protein_coding	methyltransferase 4, N6-adenosine [Source:HGNC Symbol;Acc:HGNC:24726] && sp|Q8N3J2|METL4_HUMAN N(6)-adenine-specific methyltransferase METTL4 OS=Homo sapiens OX=9606 GN=METTL4 PE=1 SV=3 && PF05063:MT-A70	-
ENSGALG00010015183	34.0180814143755	28.7598725405541	21.9065503332161	162.446027535264	184.371997513302	155.151155283266	28.2281680960486	167.323060110611	-2.57202159684999	5.94179188966481e-25	6.01497260072353e-24	SLC5A7	1	136158262	136181553	+	3162	protein_coding	solute carrier family 5 member 7 [Source:NCBI gene (formerly Entrezgene);Acc:414870] && sp|Q9JMD7|SC5A7_RAT High affinity choline transporter 1 OS=Rattus norvegicus OX=10116 GN=Slc5a7 PE=1 SV=1 && PF00474:Sodium:solute symporter family	-
ENSGALG00010013899	587.58504261194	631.725476149413	495.278529272712	1133.25443018648	1115.34928166014	1180.54116231562	571.529682678021	1143.04829138742	-1.00074335147936	6.24976091385447e-25	6.3171292880777e-24	WNT5B	1	60910921	60976792	+	2451	protein_coding	Wnt family member 5B [Source:NCBI gene (formerly Entrezgene);Acc:418154] && sp|Q5NVK2|WNT5B_PONAB Protein Wnt-5b OS=Pongo abelii OX=9601 GN=WNT5B PE=2 SV=1 && PF00110:wnt family	wnt
ENSGALG00010000729	73.1904175885048	84.2961781361069	80.9589903618857	237.867397462351	332.274808705291	308.313193191106	79.4818620288324	292.818466452916	-1.87985652004956	6.47664612070943e-25	6.54314886034038e-24	EDNRB	1	153874214	153891520	+	5202	protein_coding	endothelin receptor type B [Source:NCBI gene (formerly Entrezgene);Acc:408082] && sp|Q90328|EDNRB_COTJA Endothelin receptor type B (Fragment) OS=Coturnix japonica OX=93934 GN=EDNRB PE=2 SV=1 && PF00001:7 transmembrane receptor (rhodopsin family)	7tm_1
ENSGALG00010029271	109.270200906782	105.122292734439	152.393393622373	383.87543411607	371.783093886713	369.975831829328	122.261962421198	375.21145327737	-1.61513381392482	8.27330609966044e-25	8.3329673589772e-24	MYL10	19	4234415	4290680	-	4798	protein_coding	myosin, light chain 10, regulatory [Source:NCBI gene (formerly Entrezgene);Acc:417506] && sp|P02611|MLRB_CHICK Myosin regulatory light chain 2B, cardiac muscle isoform OS=Gallus gallus OX=9031 PE=1 SV=2 && -	-
ENSGALG00010012108	24.7404228468185	18.8426751127768	22.859009043356	147.941917933901	142.83764642514	151.172920532413	22.1473690009838	147.317494963818	-2.73477553278493	8.39106343025668e-25	8.4388071446383e-24	PSTPIP2	Z	2493427	2508873	+	2260	protein_coding	proline-serine-threonine phosphatase interacting protein 2 [Source:HGNC Symbol;Acc:HGNC:9581] && sp|Q9H939|PPIP2_HUMAN Proline-serine-threonine phosphatase-interacting protein 2 OS=Homo sapiens OX=9606 GN=PSTPIP2 PE=1 SV=4 && PF00611:Fes/CIP4, and EFC/F-BAR homology domain	-
ENSGALG00010014464	1.03085095195077	6.94203819944409	2.85737613041949	113.13205489063	137.772481658291	124.319835964156	3.61008842727145	125.074790837693	-5.10634709008887	8.46878842395854e-25	8.50840599555955e-24	ENSGALG00010014464	8	5999769	6001385	-	747	lncRNA	- && - && -	-
ENSGALG00010025985	498.931860744173	423.46433016609	405.747410519568	889.585388883588	918.8208887064	897.091936317348	442.714533809944	901.832737969112	-1.02757140361005	1.13098883411415e-24	1.13059259177988e-23	CHCHD10	15	7973562	7974798	-	763	protein_coding	coiled-coil-helix-coiled-coil-helix domain containing 10 [Source:HGNC Symbol;Acc:HGNC:15559] && sp|Q8WYQ3|CHC10_HUMAN Coiled-coil-helix-coiled-coil-helix domain-containing protein 10, mitochondrial OS=Homo sapiens OX=9606 GN=CHCHD10 PE=1 SV=1 && -	-
ENSGALG00010002664	254.62018513184	300.491082061652	252.401558187055	578.230502774332	626.054365182531	622.593738508492	269.170941793516	608.959535488452	-1.17771324267279	1.83173546592237e-24	1.8138449410445e-23	BZFP1	16	2085638	2088155	-	1979	protein_coding	B-locus zinc finger protein 1 [Source:NCBI gene (formerly Entrezgene);Acc:396247] && sp|P30373|CKR1_CHICK Zinc finger protein CKR1 OS=Gallus gallus OX=9031 PE=2 SV=1 && -	-
ENSGALG00010024717	262.866992747447	266.772610807209	235.257301404538	547.288402291425	606.806739068504	575.84948018597	254.965634986398	576.648207181966	-1.17791099873502	1.88252115292358e-24	1.86228801324134e-23	TF	9	4254981	4265744	-	2474	protein_coding	transferrin (ovotransferrin) [Source:NCBI gene (formerly Entrezgene);Acc:396241] && sp|P02789|TRFE_CHICK Ovotransferrin OS=Gallus gallus OX=9031 PE=1 SV=2 && PF00405:Transferrin	-
ENSGALG00010011460	412.340380780308	385.778979940536	310.501539505585	832.535891118228	847.908581970515	767.799306914626	369.540300075477	816.081260001123	-1.14440380398635	2.35635904409227e-24	2.32412637963728e-23	LAMC2	8	7523930	7540095	+	5010	protein_coding	laminin subunit gamma 2 [Source:HGNC Symbol;Acc:HGNC:6493] && sp|Q8HZI9|LAMC2_HORSE Laminin subunit gamma-2 OS=Equus caballus OX=9796 GN=LAMC2 PE=2 SV=1 && PF00052:Laminin B (Domain IV)|PF00053:Laminin EGF domain	Laminin_EGF
ENSGALG00010002601	238.126569900628	240.987897494988	282.88023691153	585.966027895059	570.337552747192	572.86580412283	253.998234769049	576.389794921694	-1.18107483812393	2.55215658495682e-24	2.51476188807808e-23	PLCXD1	1	130166913	130195111	-	3570	protein_coding	phosphatidylinositol specific phospholipase C X domain containing 1 [Source:NCBI gene (formerly Entrezgene);Acc:418673] && sp|Q9NUJ7|PLCX1_HUMAN PI-PLC X domain-containing protein 1 OS=Homo sapiens OX=9606 GN=PLCXD1 PE=2 SV=1 && -	-
ENSGALG00010011720	55.6659514053416	61.4866240522191	55.2426051881102	267.842557305167	216.789052021135	209.851883107495	57.4650602152237	231.494497477933	-2.01083314537166	2.7673482432874e-24	2.72143015574491e-23	IKZF2	7	3711230	3813634	-	4869	protein_coding	IKAROS family zinc finger 2 [Source:NCBI gene (formerly Entrezgene);Acc:395309] && sp|Q9UKS7|IKZF2_HUMAN Zinc finger protein Helios OS=Homo sapiens OX=9606 GN=IKZF2 PE=1 SV=2 && -	-
ENSGALG00010027255	280.39145893061	328.259234859428	280.02286078111	643.01552566042	642.262892436447	643.479470950471	296.224518190383	642.919296349113	-1.11796805798812	2.98096902001173e-24	2.92574418853535e-23	ENSGALG00010027255	2	587660	590274	-	2510	protein_coding	- && sp|Q6B0B8|TIGD3_HUMAN Tigger transposable element-derived protein 3 OS=Homo sapiens OX=9606 GN=TIGD3 PE=1 SV=1 && -	-
ENSGALG00010026306	4.12340380780308	4.95859871388864	3.80983484055933	132.470867692447	104.342394197088	109.401455648457	4.29727912075035	115.404905845998	-4.74893661157323	3.61135589337284e-24	3.53923509609106e-23	ENSGALG00010026306	9	4933861	4943237	+	8329	lncRNA	- && - && -	-
ENSGALG00010010893	710.256305894081	932.216558211064	566.7129325332	3175.43306205837	3204.22323150865	3083.13193191106	736.395265546115	3154.26274182603	-2.09890901538652	4.82879624893678e-24	4.71616369095424e-23	ENSGALG00010010893	Z	8908136	8910830	-	1742	protein_coding	C-C motif chemokine ligand 21 [Source:HGNC Symbol;Acc:HGNC:10620] && - && PF00048:Small cytokines (intecrine/chemokine), interleukin-8 like	-
ENSGALG00010017573	4.12340380780308	6.94203819944409	3.80983484055933	113.13205489063	102.316328290349	119.34704252559	4.9584256159355	111.598475235523	-4.49369910664031	5.37594545786968e-24	5.2479842927679e-23	ENSGALG00010017573	3	18728006	18804411	-	4982	protein_coding	- && sp|Q1LZG6|CCNB1_BOVIN G2/mitotic-specific cyclin-B1 OS=Bos taurus OX=9913 GN=CCNB1 PE=2 SV=1 && -	-
ENSGALG00010002377	5.15425475975386	4.95859871388864	8.57212839125848	104.429589129813	101.303295336979	135.259981529002	6.22832728830033	113.664288665264	-4.18136628247515	5.6651921621342e-24	5.52224905096664e-23	ART7B	1	194008506	194014763	-	4985	protein_coding	GPI-anchored ADP-ribosyltransferase [Source:NCBI gene (formerly Entrezgene);Acc:428124] && sp|Q92080|NARE_CHICK Erythroblast NAD(P)(+)--arginine ADP-ribosyltransferase OS=Gallus gallus OX=9031 GN=MADPRT PE=2 SV=1 && PF01129:NAD:arginine ADP-ribosyltransferase	-
ENSGALG00010011688	419.556337443964	453.215922449422	356.219557592297	912.791964245769	819.54365927616	853.331354057966	409.663939161894	861.888992526632	-1.07406588040759	5.91679172319884e-24	5.76187621099222e-23	PDE3A	1	64942643	65179434	+	4403	protein_coding	phosphodiesterase 3A [Source:HGNC Symbol;Acc:HGNC:8778] && sp|Q14432|PDE3A_HUMAN cGMP-inhibited 3',5'-cyclic phosphodiesterase A OS=Homo sapiens OX=9606 GN=PDE3A PE=1 SV=3 && -	-
ENSGALG00010004946	10.3085095195077	9.91719742777728	5.71475226083899	102.495707849631	116.498789637526	124.319835964156	8.64681973604133	114.438111150438	-3.73370410697493	6.06318110484644e-24	5.89293996141595e-23	SH2D1B	1	87810148	87838855	-	1738	protein_coding	SH2 domain containing 1B [Source:NCBI gene (formerly Entrezgene);Acc:418411] && sp|O14796|SH21B_HUMAN SH2 domain-containing protein 1B OS=Homo sapiens OX=9606 GN=SH2D1B PE=1 SV=2 && PF00017:SH2 domain	SH2
ENSGALG00010003552	94.838287579471	131.898725789438	36.1934309853136	2910.49132667348	2696.69372187038	2745.97653677627	87.6434814514075	2784.38719510671	-4.99036340544341	7.01689770081713e-24	6.80993672392714e-23	PI15	2	118094139	118126443	+	6922	protein_coding	peptidase inhibitor 15 [Source:NCBI gene (formerly Entrezgene);Acc:374241] && sp|Q98ST6|PI15_CHICK Peptidase inhibitor 15 OS=Gallus gallus OX=9031 GN=PI15 PE=2 SV=1 && PF00188:Cysteine-rich secretory protein family	SCP
ENSGALG00010021030	79.3755233002094	75.3707004511073	54.2901464779704	250.437625783532	268.453732642994	245.655995865172	69.678790076429	254.849118097233	-1.87397038738139	7.31338783405747e-24	7.08391344372599e-23	CSRP3	5	1880055	1890051	-	1180	protein_coding	cysteine and glycine rich protein 3 [Source:NCBI gene (formerly Entrezgene);Acc:422979] && sp|P50462|CSRP3_MOUSE Cysteine and glycine-rich protein 3 OS=Mus musculus OX=10090 GN=Csrp3 PE=1 SV=1 && PF00412:LIM domain	LIM
ENSGALG00010029197	5.15425475975386	4.95859871388864	4.76229355069916	101.52876720954	108.394526010568	118.352483837876	4.95838234144722	109.425259019328	-4.46502502508166	1.03805672026875e-23	1.00305306598586e-22	LHX1	19	8872818	8877259	+	2436	protein_coding	LIM homeobox 1 [Source:NCBI gene (formerly Entrezgene);Acc:396381] && sp|P53411|LHX1_CHICK LIM/homeobox protein Lhx1 OS=Gallus gallus OX=9031 GN=LHX1 PE=2 SV=1 && PF00412:LIM domain|PF00046:Homeodomain	Homeobox
ENSGALG00010013482	158.751046600419	160.658598329992	120.009797477619	393.544840516979	402.174082487807	396.828916397585	146.473147469343	397.515946467457	-1.44232374016284	2.02521254044143e-23	1.93909731880329e-22	ENSGALG00010013482	20	10127572	10146819	-	4386	protein_coding	- && sp|P78324|SHPS1_HUMAN Tyrosine-protein phosphatase non-receptor type substrate 1 OS=Homo sapiens OX=9606 GN=SIRPA PE=1 SV=2 && PF07686:Immunoglobulin V-set domain|PF07654:Immunoglobulin C1-set domain	C1-set
ENSGALG00010013836	52.5733985494893	41.6522291966646	62.8622748692289	207.892237619534	214.762986114396	219.797469984627	52.3626342051276	214.150897906186	-2.02998519933947	2.22003304204351e-23	2.12359769869421e-22	IL18R1	1	134010515	134031087	+	4444	protein_coding	interleukin 18 receptor 1 [Source:NCBI gene (formerly Entrezgene);Acc:418717] && sp|Q13478|IL18R_HUMAN Interleukin-18 receptor 1 OS=Homo sapiens OX=9606 GN=IL18R1 PE=1 SV=1 && PF01582:TIR domain|PF13895:Immunoglobulin domain	TIR
ENSGALG00010024677	74.2212685404555	100.163694020551	69.5294858402077	280.412785626349	260.349469016036	297.373047626261	81.3048161337379	279.378434089548	-1.78145939839516	2.24501287166753e-23	2.14646443685091e-22	LMBR1L	34	1298306	1303828	-	2439	protein_coding	limb development membrane protein 1 like [Source:HGNC Symbol;Acc:HGNC:18268] && sp|Q7ZX75|LMBRL_XENLA Protein LMBR1L OS=Xenopus laevis OX=8355 GN=lmbr1l PE=2 SV=1 && PF04791:LMBR1-like membrane protein	-
ENSGALG00010018874	138.134027561403	136.857324503326	164.775356854191	381.941552835889	393.056785907479	381.910536081887	146.588902972974	385.636291608418	-1.39395535375938	2.6154419292418e-23	2.49585387734097e-22	ENSGALG00010018874	7	25092451	25109219	-	4742	protein_coding	- && sp|Q9WU60|ATRN_MOUSE Attractin OS=Mus musculus OX=10090 GN=Atrn PE=1 SV=3 && -	-
ENSGALG00010026362	17.5244661831631	28.7598725405541	25.7163851737754	138.272511532993	171.202569119495	144.211009718421	24.0002412991642	151.228696790303	-2.6513375146413	3.27585137102333e-23	3.12010393101807e-22	GGT2	15	8382785	8425413	-	3916	protein_coding	- && sp|P20735|GGT1_PIG Glutathione hydrolase 1 proenzyme OS=Sus scrofa OX=9823 GN=GGT1 PE=2 SV=1 && PF01019:Gamma-glutamyltranspeptidase	-
ENSGALG00010002825	384.507405077638	376.853502255537	320.026126606983	714.569133027143	763.826846840822	759.84283741292	360.462344646719	746.079605760295	-1.05040892924442	3.46740801037473e-23	3.29626559691644e-22	TRIM41	16	2140444	2146366	+	3137	protein_coding	tripartite motif containing 41 [Source:NCBI gene (formerly Entrezgene);Acc:417043] && sp|Q8WV44|TRI41_HUMAN E3 ubiquitin-protein ligase TRIM41 OS=Homo sapiens OX=9606 GN=TRIM41 PE=1 SV=3 && PF00622:SPRY domain|PF13765:SPRY-associated domain|PF15227:zinc finger of C3HC4-type, RING|PF00643:B-box zinc finger	SPRY
ENSGALG00010022001	116.486157570437	114.047770419439	90.483577463284	305.553242268711	308.975050777786	365.003038390762	107.005835151053	326.510443812419	-1.61130815155194	4.03250769351614e-23	3.82255700819164e-22	ENSGALG00010022001	21	3817647	3819897	-	2251	lncRNA	- && - && -	-
ENSGALG00010028441	3.09255285585231	0.991719742777728	1.90491742027966	152.776621134355	154.994041865578	133.270864153575	1.9963966729699	147.013842384503	-6.21275618032771	4.4624867952193e-23	4.22213400099076e-22	ONECUT3	28	2733491	2737190	-	1893	protein_coding	one cut homeobox 3 [Source:HGNC Symbol;Acc:HGNC:13399] && sp|O08755|HNF6_MOUSE Hepatocyte nuclear factor 6 OS=Mus musculus OX=10090 GN=Onecut1 PE=1 SV=1 && PF02376:CUT domain	CUT
ENSGALG00010023850	539.135047870253	498.835030617197	404.794951809428	977.576987131856	957.316140934452	1056.22132635147	480.921676765626	997.038151472592	-1.05311719497676	5.17024075469779e-23	4.87560050016898e-22	DAZAP2	34	2277409	2282303	-	2171	protein_coding	DAZ associated protein 2 [Source:HGNC Symbol;Acc:HGNC:2684] && sp|Q3T0K9|DAZP2_BOVIN DAZ-associated protein 2 OS=Bos taurus OX=9913 GN=DAZAP2 PE=2 SV=1 && -	-
ENSGALG00010003898	14.4319133273108	13.8840763988882	16.1917980723771	132.470867692447	124.603053264484	111.390573023884	14.835929266192	122.821497993605	-3.04802848478403	5.78503358937779e-23	5.44250946211223e-22	NDST4	4	55610970	55719040	+	4167	protein_coding	N-deacetylase and N-sulfotransferase 4 [Source:HGNC Symbol;Acc:HGNC:20779] && sp|Q9H3R1|NDST4_HUMAN Bifunctional heparan sulfate N-deacetylase/N-sulfotransferase 4 OS=Homo sapiens OX=9606 GN=NDST4 PE=2 SV=1 && PF00685:Sulfotransferase domain|PF12062:heparan sulfate-N-deacetylase	Sulfotransfer_1
ENSGALG00010023271	255.651036083791	236.029298781099	268.593356259432	539.552877170698	628.08043108927	548.001836929999	253.424563708108	571.878381729989	-1.17349860278932	6.60889554668301e-23	6.208818003476e-22	PATL2	10	1349717	1355601	-	2434	protein_coding	PAT1 homolog 2 [Source:HGNC Symbol;Acc:HGNC:33630] && sp|Q4V7K4|PATL2_XENLA Protein PAT1 homolog 2 OS=Xenopus laevis OX=8355 GN=patl2 PE=1 SV=1 && PF09770:Topoisomerase II-associated protein PAT1	-
ENSGALG00010010967	120.60956137824	118.01464939055	139.058971680415	350.999452352981	346.457270052468	333.177160383938	125.894394149735	343.544627596462	-1.44711169966673	8.48492950234046e-23	7.94140098173599e-22	PRXL2A	6	5067005	5087069	-	1134	protein_coding	peroxiredoxin like 2A [Source:NCBI gene (formerly Entrezgene);Acc:423625] && sp|Q5ZI34|PXL2A_CHICK Peroxiredoxin-like 2A OS=Gallus gallus OX=9031 GN=PRXL2A PE=2 SV=2 && -	-
ENSGALG00010027314	14.4319133273108	17.8509553699991	8.57212839125848	123.76840193163	142.83764642514	107.412338273031	13.6183323628561	124.672795543267	-3.19987962010344	8.62956299745717e-23	8.06920701068409e-22	ENSGALG00010027314	28	4430284	4437243	+	4261	protein_coding	- && sp|Q01063|PDE4D_MOUSE cAMP-specific 3',5'-cyclic phosphodiesterase 4D OS=Mus musculus OX=10090 GN=Pde4d PE=1 SV=2 && PF18100:Phosphodiesterase 4 upstream conserved regions (UCR)|PF00233:3'5'-cyclic nucleotide phosphodiesterase	-
ENSGALG00010014002	170.090407071877	212.228024954434	185.729448477267	437.057169321067	464.982125596734	479.377287477785	189.349293501193	460.472194131862	-1.28133043510159	1.04353411151355e-22	9.70773489020032e-22	ZDHHC18	23	2153713	2165003	+	1833	protein_coding	zinc finger, DHHC-type containing 18 [Source:NCBI gene (formerly Entrezgene);Acc:419575] && sp|Q9NUE0|ZDH18_HUMAN Palmitoyltransferase ZDHHC18 OS=Homo sapiens OX=9606 GN=ZDHHC18 PE=1 SV=2 && PF01529:DHHC palmitoyltransferase	-
ENSGALG00010028163	74.2212685404555	109.08917170555	38.0983484055932	1076.20493242112	1097.11468849948	1053.23765028833	73.802929550533	1075.51909040298	-3.86627239799097	1.14074498031565e-22	1.05923289129914e-21	GBP	12	2412938	2441816	-	4719	protein_coding	guanylate binding protein [Source:NCBI gene (formerly Entrezgene);Acc:395366] && sp|Q5D1D6|GBP1_CHLAE Guanylate-binding protein 1 OS=Chlorocebus aethiops OX=9534 GN=GBP1 PE=2 SV=1 && PF02841:Guanylate-binding protein, C-terminal domain|PF02263:Guanylate-binding protein, N-terminal domain	-
ENSGALG00010027257	6.18510571170463	4.95859871388864	8.57212839125848	112.165114250539	91.1729658032811	113.37969039931	6.57194427228392	105.572590151044	-4.00060644664337	1.18850035910129e-22	1.10255075115328e-21	TAFA3	26	3612214	3618774	+	1563	protein_coding	TAFA chemokine like family member 3 [Source:HGNC Symbol;Acc:HGNC:21590] && sp|Q8N3H0|TAFA2_HUMAN Chemokine-like protein TAFA-2 OS=Homo sapiens OX=9606 GN=TAFA2 PE=2 SV=1 && PF12020:TAFA family	-
ENSGALG00010013281	240.18827180453	296.524203090541	275.260567230411	608.205662617149	577.428783420781	592.756977877095	270.657680708494	592.797141305008	-1.13034071613623	1.20555940154243e-22	1.11785691397432e-21	BIRC8	4	15610359	15630218	-	4212	protein_coding	baculoviral IAP repeat containing 8 [Source:NCBI gene (formerly Entrezgene);Acc:395280] && sp|Q9R0I6|XIAP_RAT E3 ubiquitin-protein ligase XIAP OS=Rattus norvegicus OX=10116 GN=Xiap PE=2 SV=1 && PF00653:Inhibitor of Apoptosis domain|PF13920:Zinc finger, C3HC4 type (RING finger)	BIR
ENSGALG00010009841	23.7095718948677	28.7598725405541	36.1934309853136	175.983196496536	142.83764642514	165.096742160399	29.5542918069118	161.305861694025	-2.44421462644802	1.2232716932739e-22	1.1337543169262e-21	GABRA1	13	6808171	6850478	-	4294	protein_coding	gamma-aminobutyric acid type A receptor alpha1 subunit [Source:NCBI gene (formerly Entrezgene);Acc:374214] && sp|P19150|GBRA1_CHICK Gamma-aminobutyric acid receptor subunit alpha-1 OS=Gallus gallus OX=9031 GN=GABRA1 PE=2 SV=1 && PF02931:Neurotransmitter-gated ion-channel ligand binding domain|PF02932:Neurotransmitter-gated ion-channel transmembrane region	Neur_chan_LBD
ENSGALG00010008310	284.514862738413	270.73948977832	232.399925274119	541.48675845088	638.210760622968	606.68079950508	262.551425930284	595.459439526309	-1.18230988028586	1.41769487199051e-22	1.31030169728211e-21	EXOSC5	38	273258	275790	+	1163	protein_coding	exosome component 5 [Source:HGNC Symbol;Acc:HGNC:24662] && sp|Q9CRA8|EXOS5_MOUSE Exosome complex component RRP46 OS=Mus musculus OX=10090 GN=Exosc5 PE=1 SV=1 && PF01138:3' exoribonuclease family, domain 1|PF03725:3' exoribonuclease family, domain 2	RNase_PH
ENSGALG00010003841	239.157420852579	273.714649006653	315.263833056284	593.701553015786	687.849375338088	616.626386382213	276.045300971839	632.725771578696	-1.19482153017757	1.46728879337131e-22	1.35488483911258e-21	UBE2W	2	117677589	117723338	-	8371	protein_coding	ubiquitin conjugating enzyme E2 W (putative) [Source:NCBI gene (formerly Entrezgene);Acc:420185] && sp|A6H795|UBE2W_BOVIN Ubiquitin-conjugating enzyme E2 W OS=Bos taurus OX=9913 GN=UBE2W PE=2 SV=1 && PF00179:Ubiquitin-conjugating enzyme	UQ_con
ENSGALG00010011626	93.8074366275202	117.022929647772	106.675375535661	299.751598428166	302.896853057567	320.247897443665	105.835247270318	307.632116309799	-1.53832830205886	1.80626385309541e-22	1.66481347198314e-21	SERPINB1	2	67364149	67372288	-	2636	protein_coding	serpin family B member 1 [Source:HGNC Symbol;Acc:HGNC:3311] && sp|P30740|ILEU_HUMAN Leukocyte elastase inhibitor OS=Homo sapiens OX=9606 GN=SERPINB1 PE=1 SV=1 && PF00079:Serpin (serine protease inhibitor)	Serpin
ENSGALG00010007817	269.052098459151	267.764330549986	223.82779688286	651.717991421238	532.85533347251	575.84948018597	253.548075297333	586.807601693239	-1.21210390225124	1.94701408677509e-22	1.79288669226182e-21	ENSGALG00010007817	11	14911976	14966021	+	2864	protein_coding	- && sp|Q8N8U2|CDYL2_HUMAN Chromodomain Y-like protein 2 OS=Homo sapiens OX=9606 GN=CDYL2 PE=1 SV=2 && -	-
ENSGALG00010000134	446.358462194684	451.232482963866	354.314640172017	804.494612555593	904.638427359223	971.683837895842	417.301861776856	893.605625936886	-1.09937956216873	1.9646655934345e-22	1.80747424678338e-21	ENSGALG00010000134	JAENSK010000595.1	1	12664	+	2321	protein_coding	- && sp|Q95KU9|NEMO_BOVIN NF-kappa-B essential modulator OS=Bos taurus OX=9913 GN=IKBKG PE=1 SV=1 && PF16516:Leucine zipper of domain CC2 of NEMO, NF-kappa-B essential modulator	-
ENSGALG00010001632	161.843599456271	197.352228812768	198.111411709085	451.56127892243	473.086389223692	430.643911779836	185.769079992708	451.763859975319	-1.28057376520388	2.34767728720771e-22	2.15453352147024e-21	FANCB	1	122455782	122471007	+	3729	protein_coding	Fanconi anemia complementation group B [Source:NCBI gene (formerly Entrezgene);Acc:418628] && sp|Q8NB91|FANCB_HUMAN Fanconi anemia group B protein OS=Homo sapiens OX=9606 GN=FANCB PE=1 SV=1 && -	-
ENSGALG00010012358	339.149963191804	308.424840003873	343.837594360479	682.660091904145	647.328057203296	678.289025020434	330.470799185385	669.425724709292	-1.01841715644987	2.73022196565957e-22	2.49454361025245e-21	STK10	13	8420088	8462533	+	6167	protein_coding	serine/threonine kinase 10 [Source:NCBI gene (formerly Entrezgene);Acc:416204] && sp|F1NBT0|STK10_CHICK Serine/threonine-protein kinase 10 OS=Gallus gallus OX=9031 GN=STK10 PE=3 SV=2 && PF12474:Polo kinase kinase|PF00069:Protein kinase domain	Pkinase
ENSGALG00010014603	216.478699909662	212.228024954434	203.826163969924	468.966210444066	472.073356270322	481.366404853211	210.844296278007	474.135323855866	-1.16955207398614	3.24372828763878e-22	2.961013943739e-21	TSC22D4	4	1745958	1750596	+	1793	protein_coding	TSC22 domain family member 4 [Source:NCBI gene (formerly Entrezgene);Acc:768091] && sp|Q99576|T22D3_HUMAN TSC22 domain family protein 3 OS=Homo sapiens OX=9606 GN=TSC22D3 PE=1 SV=2 && -	-
ENSGALG00010029196	166.997854216025	181.484712928324	155.250769752793	406.11506883816	405.213181347916	412.741855400997	167.911112299047	408.023368529024	-1.28150881667239	4.92640994896589e-22	4.46641788064892e-21	MRM1	19	8675754	8682270	+	1948	protein_coding	mitochondrial rRNA methyltransferase 1 [Source:NCBI gene (formerly Entrezgene);Acc:772219] && sp|Q6IN84|MRM1_HUMAN rRNA methyltransferase 1, mitochondrial OS=Homo sapiens OX=9606 GN=MRM1 PE=1 SV=1 && PF00588:SpoU rRNA Methylase family|PF08032:RNA 2'-O ribose methyltransferase substrate binding	SpoU_methylase
ENSGALG00010029592	476.253139801256	387.762419426092	378.126107925513	882.816804402952	820.55669222953	825.483710801995	414.047222384287	842.952402478159	-1.02701757125454	5.18246710187173e-22	4.69643445670073e-21	MNT	19	9859786	9922877	-	3458	protein_coding	MAX network transcriptional repressor [Source:HGNC Symbol;Acc:HGNC:7188] && sp|Q0VH32|MNT_XENLA Max-binding protein MNT OS=Xenopus laevis OX=8355 GN=mnt PE=2 SV=1 && PF00010:Helix-loop-helix DNA-binding domain	HLH
ENSGALG00010012303	45.3574418858339	41.6522291966646	40.0032658258729	175.983196496536	206.658722487437	168.080418223539	42.3376456361238	183.574112402504	-2.11728193660458	5.28982831324691e-22	4.79155287530524e-21	CA9	Z	9779343	9789503	-	1540	protein_coding	carbonic anhydrase 9 [Source:HGNC Symbol;Acc:HGNC:1383] && sp|Q8VHB5|CAH9_MOUSE Carbonic anhydrase 9 OS=Mus musculus OX=10090 GN=Ca9 PE=2 SV=2 && PF00194:Eukaryotic-type carbonic anhydrase	-
novel.158	8.24680761560617	12.8923566561105	20.9540916230763	122.801461291539	117.511822590896	125.314394651869	14.0310852982643	121.875892844768	-3.10740509349797	5.33561056769418e-22	4.83083181634433e-21	-	2	76963741	77026939	+	1270	-	- && - && -	-
ENSGALG00010003453	94.838287579471	72.3955412227741	67.624568419928	255.272328983986	245.153974715489	308.313193191106	78.286132407391	269.579832296861	-1.78675481209325	5.75413428377595e-22	5.20268556133351e-21	ENSGALG00010003453	4	46376607	46377137	-	267	protein_coding	- && sp|Q99MA9|NKX61_MOUSE Homeobox protein Nkx-6.1 OS=Mus musculus OX=10090 GN=Nkx6-1 PE=1 SV=1 && -	-
ENSGALG00010007748	204.108488486253	180.492993185546	156.203228462932	460.263744683248	439.656301762489	426.665677028983	180.268236711577	442.19524115824	-1.29654948942949	6.16757315290443e-22	5.57145809963638e-21	CSGALNACT1	4	33658917	33672833	-	2970	protein_coding	- && sp|Q8TDX6|CGAT1_HUMAN Chondroitin sulfate N-acetylgalactosaminyltransferase 1 OS=Homo sapiens OX=9606 GN=CSGALNACT1 PE=1 SV=2 && PF05679:Chondroitin N-acetylgalactosaminyltransferase	-
ENSGALG00010008086	166.997854216025	166.608916786658	151.440934912233	371.305205794889	417.369576788354	409.758179337858	161.682568638305	399.4776539737	-1.30540542575356	7.13335530936142e-22	6.43225758888829e-21	ENSGALG00010008086	2	147348549	147374521	+	4409	protein_coding	- && sp|Q8TCX5|RHPN1_HUMAN Rhophilin-1 OS=Homo sapiens OX=9606 GN=RHPN1 PE=1 SV=2 && -	-
[truncated: 981 more rows]
