# Supplementary material for: Transcriptome Sequencing Reveals That Intact Expression of the Chicken Endogenous Retrovirus chERV3 In Vitro Can Possibly Block the Key Innate Immune Pathway
Source: Animals (Basel). 2023 Aug 26;13(17):2720. doi: 10.3390/ani13172720 (PMC10486640; doi:10.3390/ani13172720)
Supplement: Supplementary file 1 [file animals-13-02720-s001.zip › Supplentary File S5/24h/chERV3_24hvsNC_24h_deg_up.xls]

gene_id	chERV3_24_1	chERV3_24_2	chERV3_24_3	NC24_1	NC24_2	NC24_3	chERV3_24h	NC_24h	log2FoldChange	pvalue	padj	gene_name	gene_chr	gene_start	gene_end	gene_strand	gene_length	gene_biotype	gene_description	tf_family
ENSGALG00010025092	193317.540721232	199395.17148289	179867.065116356	42675.92515041	43157.2298794598	43822.2448980211	190859.925773493	43218.4666426303	2.1427927217468	0	0	COL1A1	27	2738241	2755487	+	4708	protein_coding	collagen type I alpha 1 chain [Source:NCBI gene (formerly Entrezgene);Acc:395532] && sp|P02457|CO1A1_CHICK Collagen alpha-1(I) chain OS=Gallus gallus OX=9031 GN=COL1A1 PE=1 SV=3 && PF00093:von Willebrand factor type C domain|PF01391:Collagen triple helix repeat (20 copies)	VWC
ENSGALG00010003307	94590.8833510028	99086.6863798939	87516.6685811984	12219.2288688282	12615.299368314	12305.674643076	93731.4127706984	12380.0676267394	2.92051842701335	0	0	COL1A2	2	23456131	23515037	+	5168	protein_coding	collagen type I alpha 2 chain [Source:NCBI gene (formerly Entrezgene);Acc:396243] && sp|P02467|CO1A2_CHICK Collagen alpha-2(I) chain OS=Gallus gallus OX=9031 GN=COL1A2 PE=1 SV=3 && PF01391:Collagen triple helix repeat (20 copies)|PF01410:Fibrillar collagen C-terminal domain	Collagen
ENSGALG00010025414	9853.90424969742	9165.47386275176	10405.6114082777	1632.19580047337	1683.66076850059	1732.52123399648	9808.32984024228	1682.79260099014	2.54326307569333	0	0	MMP2	11	3343464	3385587	-	3112	protein_coding	matrix metallopeptidase 2 [Source:NCBI gene (formerly Entrezgene);Acc:386583] && sp|Q90611|MMP2_CHICK 72 kDa type IV collagenase OS=Gallus gallus OX=9031 GN=MMP2 PE=1 SV=1 && PF00413:Matrixin|PF00045:Hemopexin|PF01471:Putative peptidoglycan binding domain|PF00040:Fibronectin type II domain	Hemopexin
ENSGALG00010004096	60266.6392038979	60468.1278763864	53846.3007190452	5796.80913734469	5366.03555399978	5463.11087160886	58193.6892664432	5541.98518765111	3.39231572918718	0	0	COL12A1	3	80499070	80599905	+	11705	protein_coding	collagen type XII alpha 1 chain [Source:NCBI gene (formerly Entrezgene);Acc:395875] && sp|P13944|COCA1_CHICK Collagen alpha-1(XII) chain OS=Gallus gallus OX=9031 GN=COL12A1 PE=1 SV=3 && PF00092:von Willebrand factor type A domain|PF00041:Fibronectin type III domain|PF01391:Collagen triple helix repeat (20 copies)	VWA
ENSGALG00010004251	16317.3397184288	15538.2649298414	16291.8062369418	2991.71434044111	3344.02177907368	3244.25043932061	16049.1369617373	3193.32885294513	2.32951154353208	0	0	CCN2	3	56836500	56839468	+	2077	protein_coding	cellular communication network factor 2 [Source:NCBI gene (formerly Entrezgene);Acc:374135] && sp|O19113|CCN2_PIG CCN family member 2 OS=Sus scrofa OX=9823 GN=CCN2 PE=2 SV=1 && PF00093:von Willebrand factor type C domain|PF00007:Cystine-knot domain|PF00090:Thrombospondin type 1 domain|PF00219:Insulin-like growth factor binding protein	VWC
ENSGALG00010019289	17582.1938364724	17954.094223248	18412.9317844232	4019.57224085769	3979.19344083654	3725.61684417382	17983.0732813812	3908.12750862268	2.20208886710984	0	0	FKBP9	2	47918088	47933984	-	3314	protein_coding	FK506 binding protein 9 [Source:NCBI gene (formerly Entrezgene);Acc:395652] && sp|O95302|FKBP9_HUMAN Peptidyl-prolyl cis-trans isomerase FKBP9 OS=Homo sapiens OX=9606 GN=FKBP9 PE=1 SV=2 && PF00254:FKBP-type peptidyl-prolyl cis-trans isomerase	FKBP_C
ENSGALG00010013332	12435.1550333822	12607.7330899333	16353.7160531009	854.775525840318	963.394338654671	938.863401201305	13798.8680588054	919.011088565431	3.90861428656427	0	0	LUM	1	44041576	44054368	-	2319	protein_coding	lumican [Source:NCBI gene (formerly Entrezgene);Acc:417891] && sp|P51890|LUM_CHICK Lumican OS=Gallus gallus OX=9031 GN=LUM PE=1 SV=1 && PF13855:Leucine rich repeat|PF01462:Leucine rich repeat N-terminal domain	-
ENSGALG00010022071	22292.1518359354	24429.0324238438	29497.6462530306	2672.62392921113	2797.99701720736	2785.7588842848	25406.2768376033	2752.12661023443	3.20664863220888	0	0	ACTA2	6	19993999	20019750	-	2795	protein_coding	actin, alpha 2, smooth muscle, aorta [Source:NCBI gene (formerly Entrezgene);Acc:423787] && sp|P62739|ACTA_BOVIN Actin, aortic smooth muscle OS=Bos taurus OX=9913 GN=ACTA2 PE=1 SV=1 && PF00022:Actin	Actin
ENSGALG00010028434	25585.7206274181	26343.0515274048	21957.0306448535	1546.13808350528	1343.28169616834	1431.16995161936	24628.6009332255	1440.19657709766	4.09572020921433	0	0	COL5A1	17	8041836	8170255	+	8756	protein_coding	collagen type V alpha 1 chain [Source:NCBI gene (formerly Entrezgene);Acc:395568] && sp|O88207|CO5A1_MOUSE Collagen alpha-1(V) chain OS=Mus musculus OX=10090 GN=Col5a1 PE=1 SV=2 && PF01391:Collagen triple helix repeat (20 copies)|PF01410:Fibrillar collagen C-terminal domain	Collagen
ENSGALG00010029349	22180.8199331247	21786.0993093411	20900.7539353085	1531.63397390392	1559.05771523611	1515.70744007499	21622.5577259248	1535.466376405	3.81580505871381	0	0	MYH10	18	2345560	2436780	-	7598	protein_coding	myosin, heavy chain 10, non-muscle [Source:NCBI gene (formerly Entrezgene);Acc:396465] && sp|Q27991|MYH10_BOVIN Myosin-10 OS=Bos taurus OX=9913 GN=MYH10 PE=2 SV=2 && PF00063:Myosin head (motor domain)|PF02736:Myosin N-terminal SH3-like domain|PF01576:Myosin tail	Myosin_tail_1
ENSGALG00010025032	13495.9006629395	13564.7426417138	12959.1532101625	2781.8882215414	2769.63209451301	2802.66638197593	13339.9321716053	2784.72889934344	2.26010703538207	0	0	FSTL1	1	79909198	80158564	+	6131	protein_coding	follistatin like 1 [Source:NCBI gene (formerly Entrezgene);Acc:395349] && sp|Q12841|FSTL1_HUMAN Follistatin-related protein 1 OS=Homo sapiens OX=9606 GN=FSTL1 PE=1 SV=1 && PF09289:Follistatin/Osteonectin-like EGF domain|PF07648:Kazal-type serine protease inhibitor domain	-
ENSGALG00010006739	12307.3295153403	12738.6400959799	11711.4322998794	709.734429826689	637.197727669598	702.158433525552	12252.4673037332	683.03019700728	4.16453535691351	0	0	VCAN	Z	63371690	63477536	-	12301	protein_coding	versican [Source:NCBI gene (formerly Entrezgene);Acc:395565] && sp|Q90953|CSPG2_CHICK Versican core protein OS=Gallus gallus OX=9031 GN=VCAN PE=2 SV=1 && PF00059:Lectin C-type domain|PF00008:EGF-like domain|PF00084:Sushi repeat (SCR repeat)|PF00193:Extracellular link domain	Xlink
ENSGALG00010021013	9662.16597263458	9360.84265207897	11336.1635680843	173.082374576263	148.915844145359	174.047770349818	10119.7240642659	165.348663023814	5.93468735995515	0	0	FAP	7	20698737	20738900	+	4861	protein_coding	fibroblast activation protein alpha [Source:NCBI gene (formerly Entrezgene);Acc:424186] && sp|Q12884|SEPR_HUMAN Prolyl endopeptidase FAP OS=Homo sapiens OX=9606 GN=FAP PE=1 SV=5 && PF00326:Prolyl oligopeptidase family|PF00930:Dipeptidyl peptidase IV (DPP IV) N-terminal region|PF18811:Dipeptidyl peptidase IV (DPP IV) low complexity region	-
ENSGALG00010017400	10365.206321865	9805.13309684339	10544.6703799581	1836.22027553254	2005.80524767219	1948.34046923025	10238.3365995555	1930.12199747832	2.40741103169223	0	0	GPC4	4	3726072	3789711	-	4815	protein_coding	glypican 4 [Source:HGNC Symbol;Acc:HGNC:4452] && sp|P51655|GPC4_MOUSE Glypican-4 OS=Mus musculus OX=10090 GN=Gpc4 PE=1 SV=2 && PF01153:Glypican	-
ENSGALG00010001292	19155.2723891492	18270.4528211941	18455.7924263795	1597.3859374301	1492.1975403137	1419.2352473668	18627.1725455743	1502.93957503687	3.63132751929032	0	0	LOX	Z	84995572	85007085	-	4093	protein_coding	lysyl oxidase [Source:NCBI gene (formerly Entrezgene);Acc:396474] && sp|Q05063|LYOX_CHICK Protein-lysine 6-oxidase OS=Gallus gallus OX=9031 GN=LOX PE=1 SV=1 && PF01186:Lysyl oxidase	-
ENSGALG00010004760	17092.5396342957	17989.796133988	17596.6746698334	1169.99817450994	1122.44051233373	1077.10705879345	17559.670146039	1123.18191521237	3.96644585098201	0	0	THBS2	3	41028065	41060665	+	4716	protein_coding	thrombospondin 2 [Source:NCBI gene (formerly Entrezgene);Acc:414837] && sp|P35440|TSP2_CHICK Thrombospondin-2 OS=Gallus gallus OX=9031 GN=THBS2 PE=2 SV=1 && PF02412:Thrombospondin type 3 repeat|PF00090:Thrombospondin type 1 domain|PF12947:EGF domain|PF05735:Thrombospondin C-terminal region|PF00093:von Willebrand factor type C domain	TSP_C
ENSGALG00010014980	7760.24596628541	7632.27514041739	7229.16160996132	1427.2043847741	1383.80301430313	1402.32774967568	7540.56090555471	1404.44504958431	2.42451200357665	0	0	ENSGALG00010014980	1	140298489	140299899	+	1384	protein_coding	- && sp|P36377|SPRC_CHICK SPARC OS=Gallus gallus OX=9031 GN=SPARC PE=2 SV=1 && PF00050:Kazal-type serine protease inhibitor domain|PF10591:Secreted protein acidic and rich in cysteine Ca binding region|PF09289:Follistatin/Osteonectin-like EGF domain	-
ENSGALG00010025968	11484.7104556835	11727.0859583466	10561.8146367406	1743.39397408382	1761.66430591007	1725.55932318248	11257.8703502569	1743.53920105879	2.690805490482	0	0	FADS2	5	16327482	16345364	+	3778	protein_coding	fatty acid desaturase 2 [Source:NCBI gene (formerly Entrezgene);Acc:423122] && sp|A4FV48|FADS2_BOVIN Acyl-CoA 6-desaturase OS=Bos taurus OX=9913 GN=FADS2 PE=2 SV=1 && PF00173:Cytochrome b5-like Heme/Steroid binding domain|PF00487:Fatty acid desaturase	-
ENSGALG00010022875	6249.01847072557	6273.61909281191	6370.04385341519	875.081279282226	950.224910260863	907.037523194481	6297.56047231756	910.78123757919	2.78993926337937	0	0	SPON1	5	6033473	6219847	-	6237	protein_coding	spondin 1 [Source:NCBI gene (formerly Entrezgene);Acc:395657] && sp|Q9W770|SPON1_CHICK Spondin-1 OS=Gallus gallus OX=9031 GN=SPON1 PE=2 SV=1 && -	-
ENSGALG00010013516	9939.46487870934	10818.6706739622	11529.5126862427	921.494430006587	1004.92868974283	1052.24309160061	10762.5494129714	992.888737116678	3.43857273381464	0	0	CSRP2	1	38330943	38338993	-	1452	protein_coding	cysteine and glycine rich protein 2 [Source:NCBI gene (formerly Entrezgene);Acc:396128] && sp|P50460|CSRP2_CHICK Cysteine and glycine-rich protein 2 OS=Gallus gallus OX=9031 GN=CSRP2 PE=2 SV=3 && PF00412:LIM domain	LIM
ENSGALG00010016247	5428.46111297276	5136.11654784585	4850.87221074216	292.98301394753	307.962017824416	294.389371563121	5138.48329052026	298.444801111689	4.10595604859049	0	0	KIF26A	5	50212400	50313238	+	8538	protein_coding	kinesin family member 26A [Source:HGNC Symbol;Acc:HGNC:20226] && sp|Q52KG5|KI26A_MOUSE Kinesin-like protein KIF26A OS=Mus musculus OX=10090 GN=Kif26a PE=1 SV=2 && -	-
ENSGALG00010014128	5527.42280436004	5847.17960341748	4948.02299917642	165.346849455537	175.254700932974	141.227333655281	5440.87513565131	160.609628014597	5.08236550808803	0	0	COL4A1	1	138809048	138919615	-	6481	protein_coding	collagen type IV alpha 1 chain [Source:NCBI gene (formerly Entrezgene);Acc:395530] && sp|P02462|CO4A1_HUMAN Collagen alpha-1(IV) chain OS=Homo sapiens OX=9606 GN=COL4A1 PE=1 SV=4 && PF01391:Collagen triple helix repeat (20 copies)|PF01413:C-terminal tandem repeated domain in type 4 procollagen	Collagen
ENSGALG00010019801	5595.45896718879	5566.52291621139	6011.91937840262	29.9751598428166	40.5213181347916	24.8639671928312	5724.63375393426	31.7868150568131	7.49559813425911	0	0	FIBIN	5	3601767	3696934	+	7756	protein_coding	fin bud initiation factor homolog (zebrafish) [Source:NCBI gene (formerly Entrezgene);Acc:426933] && sp|Q5E9H1|FIBIN_BOVIN Fin bud initiation factor homolog OS=Bos taurus OX=9913 GN=FIBIN PE=2 SV=1 && -	-
ENSGALG00010005704	3884.24638695051	3626.71909933815	3614.58080498066	471.867032364338	413.317444974874	410.752738025571	3708.51543042311	431.979071788261	3.10102626638752	0	0	AKAP12	3	48478668	48528115	+	9979	protein_coding	A-kinase anchoring protein 12 [Source:HGNC Symbol;Acc:HGNC:370] && sp|Q02952|AKA12_HUMAN A-kinase anchor protein 12 OS=Homo sapiens OX=9606 GN=AKAP12 PE=1 SV=4 && PF03832:WSK motif	-
ENSGALG00010027649	4332.66655104909	4444.88788712978	4556.56246930895	325.858995710619	363.678830259755	351.079216762776	4444.70563582927	346.872347577717	3.68032764868454	0	0	FBLN2	12	5956998	6061395	+	4425	protein_coding	fibulin 2 [Source:HGNC Symbol;Acc:HGNC:3601] && sp|P98095|FBLN2_HUMAN Fibulin-2 OS=Homo sapiens OX=9606 GN=FBLN2 PE=1 SV=2 && PF14670:Coagulation Factor Xa inhibitory site|PF12662:Complement Clr-like EGF-like|PF07645:Calcium-binding EGF domain	EGF_CA
ENSGALG00010014324	4407.9186705415	4231.66814243256	3800.31025345793	149.875799214083	109.407558963937	138.243657592141	4146.63235547733	132.509005256721	4.9655069797699	0	0	COL4A2	1	138919708	139061822	+	7675	protein_coding	collagen type IV alpha 2 chain [Source:NCBI gene (formerly Entrezgene);Acc:418752] && sp|P08122|CO4A2_MOUSE Collagen alpha-2(IV) chain OS=Mus musculus OX=10090 GN=Col4a2 PE=1 SV=4 && PF01391:Collagen triple helix repeat (20 copies)|PF01413:C-terminal tandem repeated domain in type 4 procollagen	Collagen
ENSGALG00010027201	4170.82295159282	4505.38279143922	5337.57861162361	406.11506883816	406.226214301286	413.736414088711	4671.26145155188	408.692565742719	3.51493519334201	0	0	BGN	12	3573933	3589957	+	2521	protein_coding	asporin [Source:HGNC Symbol;Acc:HGNC:14872] && sp|Q3ZBN5|ASPN_BOVIN Asporin OS=Bos taurus OX=9913 GN=ASPN PE=2 SV=1 && PF01462:Leucine rich repeat N-terminal domain|PF13855:Leucine rich repeat	-
ENSGALG00010022764	2966.78903971432	2871.02865534152	3411.70709972088	165.346849455537	156.007074818948	150.1783618447	3083.17493159224	157.177428706395	4.29368381994788	0	0	MFAP5	1	75931108	75955329	-	5940	protein_coding	microfibril associated protein 5 [Source:HGNC Symbol;Acc:HGNC:29673] && sp|Q13361|MFAP5_HUMAN Microfibrillar-associated protein 5 OS=Homo sapiens OX=9606 GN=MFAP5 PE=1 SV=1 && PF05507:Microfibril-associated glycoprotein (MAGP)	-
ENSGALG00010010909	3522.41770281579	3600.93438602593	3632.67752047332	363.569680674162	315.053248498005	334.171719071651	3585.34320310501	337.598216081273	3.40796326153494	0	0	SLIT3	13	3791971	4318754	+	8750	protein_coding	slit guidance ligand 3 [Source:NCBI gene (formerly Entrezgene);Acc:374173] && sp|Q9WVB4|SLIT3_MOUSE Slit homolog 3 protein OS=Mus musculus OX=10090 GN=Slit3 PE=2 SV=2 && PF13855:Leucine rich repeat|PF02210:Laminin G domain|PF00008:EGF-like domain|PF01462:Leucine rich repeat N-terminal domain	Laminin_G_2
ENSGALG00010015596	3059.56562538989	3512.67132891871	3593.62671335758	233.999634901987	239.075776995271	267.536286994863	3388.62122255539	246.870566297374	3.77927645444122	0	0	UCHL1	4	68157969	68163665	-	2146	protein_coding	ubiquitin C-terminal hydrolase L1 [Source:NCBI gene (formerly Entrezgene);Acc:770302] && sp|Q9GM50|UCHL1_HORSE Ubiquitin carboxyl-terminal hydrolase isozyme L1 OS=Equus caballus OX=9796 GN=UCHL1 PE=2 SV=2 && PF01088:Ubiquitin carboxyl-terminal hydrolase, family 1	-
ENSGALG00010013380	2508.06036609623	2570.53757327987	2528.77787542125	177.917077776718	174.241667979604	125.314394651869	2535.79193826578	159.157713469397	3.99346987812069	0	0	PHGDH	8	4252503	4256109	-	1795	protein_coding	phosphoglycerate dehydrogenase [Source:HGNC Symbol;Acc:HGNC:8923] && sp|Q60HD7|SERA_MACFA D-3-phosphoglycerate dehydrogenase OS=Macaca fascicularis OX=9541 GN=PHGDH PE=2 SV=4 && PF00389:D-isomer specific 2-hydroxyacid dehydrogenase, catalytic domain|PF02826:D-isomer specific 2-hydroxyacid dehydrogenase, NAD binding domain	2-Hacid_dh_C
ENSGALG00010020613	4733.66757135794	4856.45158038253	5411.87039101452	527.949589489608	592.624277721327	553.969189056278	5000.66318091833	558.181018755738	3.16389587526688	0	0	ACTG2	22	3101399	3104040	+	1401	protein_coding	actin, gamma 2, smooth muscle, enteric [Source:NCBI gene (formerly Entrezgene);Acc:396084] && sp|Q5E9B5|ACTH_BOVIN Actin, gamma-enteric smooth muscle OS=Bos taurus OX=9913 GN=ACTG2 PE=2 SV=1 && PF00022:Actin	Actin
ENSGALG00010007873	3536.8496161431	4085.88534024424	3561.24311721283	252.371507063714	248.193073575599	222.781146047767	3727.99269120005	241.115242229027	3.95042154755284	0	0	ENSGALG00010007873	1	187754999	187760851	+	4159	protein_coding	- && sp|Q04095|POL_RSVSA Gag-Pol polyprotein OS=Avian leukosis virus RSA OX=269446 GN=gag-pol PE=3 SV=2 && PF00429:ENV polyprotein (coat polyprotein)|PF03708:Avian retrovirus envelope protein, gp85	-
ENSGALG00010023217	4949.11542031565	4698.76814128087	5079.46230117572	845.106119439409	849.934647877254	915.9885513839	4909.11528759075	870.343106233521	2.49589711619991	4.3020305892691e-294	8.26196701533382e-292	CREB3L1	5	23227767	23271032	-	4399	protein_coding	cAMP responsive element binding protein 3 like 1 [Source:HGNC Symbol;Acc:HGNC:18856] && sp|Q96BA8|CR3L1_HUMAN Cyclic AMP-responsive element-binding protein 3-like protein 1 OS=Homo sapiens OX=9606 GN=CREB3L1 PE=1 SV=1 && PF00170:bZIP transcription factor	bZIP_1
ENSGALG00010002923	28419.5298943308	30613.3967398057	33911.3399158186	5857.72639767041	6077.18468726537	5866.90169882044	30981.4221833183	5933.93759458541	2.38439781960806	6.69431225315942e-290	1.2613726286071e-287	SERPINH1	1	195370325	195379453	-	3731	protein_coding	serpin family H member 1 [Source:NCBI gene (formerly Entrezgene);Acc:396228] && sp|P13731|SERPH_CHICK Serpin H1 OS=Gallus gallus OX=9031 GN=SERPINH1 PE=1 SV=2 && PF00079:Serpin (serine protease inhibitor)	Serpin
ENSGALG00010026822	1978.20297679353	1773.19490008658	1858.24694348281	89.9254795284497	92.1859987566509	112.385131711597	1869.88160678764	98.1655366655658	4.25187679419692	2.07837547957352e-289	3.87956948163756e-287	PRELP	26	5193849	5215986	+	3693	protein_coding	proline and arginine rich end leucine rich repeat protein [Source:HGNC Symbol;Acc:HGNC:9357] && sp|Q9GKN8|PRELP_BOVIN Prolargin OS=Bos taurus OX=9913 GN=PRELP PE=2 SV=1 && PF01462:Leucine rich repeat N-terminal domain|PF13855:Leucine rich repeat	-
ENSGALG00010012839	23517.8336178049	24112.6738258977	23609.5465069461	6969.7081337749	7066.91788270766	7186.68107741592	23746.6846502162	7074.43569796616	1.74705577369812	7.80445181490944e-278	1.40430915404672e-275	TGFBI	13	14773382	14797962	-	4255	protein_coding	transforming growth factor beta induced [Source:NCBI gene (formerly Entrezgene);Acc:395897] && sp|P55906|BGH3_BOVIN Transforming growth factor-beta-induced protein ig-h3 OS=Bos taurus OX=9913 GN=TGFBI PE=1 SV=2 && -	-
ENSGALG00010002373	72488.4080902263	77004.0628674622	88849.158316684	15089.1086886178	14497.5145956751	14727.4250476578	79447.2097581242	14771.3494439836	2.42720044242787	1.74271924598973e-272	3.05327469299586e-270	POSTN	1	171878580	171912626	+	7006	protein_coding	periostin [Source:NCBI gene (formerly Entrezgene);Acc:395429] && sp|Q15063|POSTN_HUMAN Periostin OS=Homo sapiens OX=9606 GN=POSTN PE=1 SV=2 && PF02469:Fasciclin domain	-
ENSGALG00010005457	1869.9636268387	1820.79744773991	1815.38630152652	63.8180822459966	103.329361243719	103.434103522178	1835.38245870171	90.1938490039643	4.35042937751957	7.05681435126324e-272	1.22561524380679e-269	SEMA3D	1	8899137	9042001	+	5217	protein_coding	semaphorin 3D [Source:NCBI gene (formerly Entrezgene);Acc:396332] && sp|Q90663|SEM3D_CHICK Semaphorin-3D OS=Gallus gallus OX=9031 GN=SEMA3D PE=2 SV=1 && PF01403:Sema domain	Sema
ENSGALG00010017974	5213.01326401505	4975.45794951586	5288.05075869634	1017.22155337558	1094.07558963937	1007.48795065352	5158.84065740908	1039.59503122282	2.31125190440052	1.40554962904574e-271	2.42008989145954e-269	MXRA8	21	2229657	2262772	+	7290	protein_coding	matrix remodeling associated 8 [Source:NCBI gene (formerly Entrezgene);Acc:395347] && sp|Q90WI4|MXRA8_CHICK Matrix remodeling-associated protein 8 OS=Gallus gallus OX=9031 GN=MXRA8 PE=2 SV=1 && PF07686:Immunoglobulin V-set domain	V-set
ENSGALG00010015874	11089.8945410864	11131.0623929372	11495.2241726776	2827.33443162567	2998.57754197458	3006.55091295714	11238.7270355671	2944.15429551913	1.93268320542453	6.8152412317932e-267	1.14387237918156e-264	CLIC4	23	2864639	2886528	-	5511	protein_coding	chloride intracellular channel 4 [Source:HGNC Symbol;Acc:HGNC:13518] && sp|Q9Y696|CLIC4_HUMAN Chloride intracellular channel protein 4 OS=Homo sapiens OX=9606 GN=CLIC4 PE=1 SV=4 && PF13410:Glutathione S-transferase, C-terminal domain	-
ENSGALG00010009558	2659.59545603299	2581.44649045043	2978.33838660725	330.693698911073	337.33997347214	330.193484320798	2739.79344436356	332.742385568004	3.04187193773259	1.96243872009664e-266	3.26631571304085e-264	TMEM26	6	9207038	9267386	+	2238	protein_coding	transmembrane protein 26 [Source:NCBI gene (formerly Entrezgene);Acc:423663] && sp|Q6ZUK4|TMM26_HUMAN Transmembrane protein 26 OS=Homo sapiens OX=9606 GN=TMEM26 PE=1 SV=1 && PF09772:Transmembrane protein 26	-
ENSGALG00010005242	15413.2834335679	15817.9298973048	15365.0639119758	4608.43909067302	4459.37106073382	4489.4379163376	15532.0924142828	4519.08268924815	1.78110527975223	5.89755165089865e-266	9.73485943168584e-264	CCDC80	1	83793489	83817456	+	5982	protein_coding	coiled-coil domain containing 80 [Source:NCBI gene (formerly Entrezgene);Acc:395074] && sp|Q8AXP2|CCD80_CHICK Coiled-coil domain-containing protein 80 OS=Gallus gallus OX=9031 GN=CCDC80 PE=2 SV=1 && PF13778:Domain of unknown function (DUF4174)	-
ENSGALG00010005146	8332.36824461808	8931.42800345622	8741.66604166337	2076.98849491516	2156.74715772428	2169.13249790259	8668.48742991256	2134.28938351401	2.02215068293383	4.88074316206293e-265	7.99041665376089e-263	TGFB3	5	37968010	37982615	-	2935	protein_coding	transforming growth factor beta 3 [Source:NCBI gene (formerly Entrezgene);Acc:396438] && sp|P16047|TGFB3_CHICK Transforming growth factor beta-3 proprotein OS=Gallus gallus OX=9031 GN=TGFB3 PE=2 SV=2 && PF00019:Transforming growth factor beta like domain|PF00688:TGF-beta propeptide	TGFb_propeptide
ENSGALG00010013170	48460.3032512058	49984.658475483	44909.3806418032	12840.9717004066	12620.3645330809	12788.0356066169	47784.7807894973	12749.7906133681	1.90605727613731	9.3955829193452e-265	1.52567461502505e-262	COL3A1	7	670613	721510	-	5929	protein_coding	collagen type III alpha 1 chain [Source:NCBI gene (formerly Entrezgene);Acc:396340] && sp|P12105|CO3A1_CHICK Collagen alpha-1(III) chain (Fragments) OS=Gallus gallus OX=9031 GN=COL3A1 PE=2 SV=2 && PF00093:von Willebrand factor type C domain|PF01410:Fibrillar collagen C-terminal domain|PF01391:Collagen triple helix repeat (20 copies)	VWC
ENSGALG00010014390	36385.9460510064	36234.4642418698	37208.7519703226	10784.2889589333	11386.4903958764	11167.899504332	36609.7207543996	11112.8929530473	1.72002960147377	1.99227945205163e-264	3.20901592708285e-262	SPARC	13	12522257	12530597	+	2414	protein_coding	secreted protein acidic and cysteine rich [Source:NCBI gene (formerly Entrezgene);Acc:386571] && sp|P36377|SPRC_CHICK SPARC OS=Gallus gallus OX=9031 GN=SPARC PE=2 SV=1 && PF00050:Kazal-type serine protease inhibitor domain|PF10591:Secreted protein acidic and rich in cysteine Ca binding region|PF09289:Follistatin/Osteonectin-like EGF domain	-
ENSGALG00010022919	12101.1593249501	11813.3655759683	11301.8750545192	3118.38356429301	2960.08228974653	2964.77944807319	11738.7999851459	3014.41510070424	1.96120000779227	6.98532998665303e-264	1.10728568113826e-261	ACLY	27	4699745	4723876	-	4303	protein_coding	ATP citrate lyase [Source:NCBI gene (formerly Entrezgene);Acc:395373] && sp|Q91V92|ACLY_MOUSE ATP-citrate synthase OS=Mus musculus OX=10090 GN=Acly PE=1 SV=1 && PF00285:Citrate synthase, C-terminal domain|PF00549:CoA-ligase|PF02629:CoA binding domain|PF16114:ATP citrate lyase citrate-binding	Citrate_synt
ENSGALG00010012939	7135.55028940324	7219.71972742186	7223.44685770048	1855.55908833435	1876.13702964085	1908.55812172172	7192.90562484186	1880.08474656564	1.93582618446311	4.18765827833848e-262	6.534382718223e-260	GJA1	3	61344495	61440467	-	22364	protein_coding	gap junction protein alpha 1 [Source:NCBI gene (formerly Entrezgene);Acc:395278] && sp|P14154|CXA1_CHICK Gap junction alpha-1 protein OS=Gallus gallus OX=9031 GN=GJA1 PE=2 SV=3 && -	-
ENSGALG00010028301	5638.75470717072	5623.05094154972	4227.96421431071	497.974429646791	458.903927876515	483.355522228638	5163.25662101038	480.077959917315	3.42655475675018	3.98398518685692e-257	6.12093354900717e-255	ENSGALG00010028301	28	748104	807082	+	7897	protein_coding	- && sp|P35556|FBN2_HUMAN Fibrillin-2 OS=Homo sapiens OX=9606 GN=FBN2 PE=1 SV=3 && PF07645:Calcium-binding EGF domain|PF12662:Complement Clr-like EGF-like|PF00683:TB domain	EGF_CA
ENSGALG00010002235	2042.11573581448	1972.5305683849	1691.56666920834	83.1568950478137	74.9644385493645	110.39601433617	1902.07099113591	89.5057826444495	4.40887428741106	1.38602819091924e-255	2.1132168745977e-253	MXRA5	1	128434483	128453951	+	10091	protein_coding	matrix remodeling associated 5 [Source:HGNC Symbol;Acc:HGNC:7539] && sp|Q9NR99|MXRA5_HUMAN Matrix-remodeling-associated protein 5 OS=Homo sapiens OX=9606 GN=MXRA5 PE=1 SV=3 && PF13927:Immunoglobulin domain|PF07679:Immunoglobulin I-set domain|PF13855:Leucine rich repeat	I-set
ENSGALG00010018099	3597.66982230819	3449.20126538094	3312.65139386633	625.610594138784	624.028299275791	644.474029638184	3453.17416051849	631.37097435092	2.45122424403366	8.69984167826054e-255	1.31637831696892e-252	SMAD3	10	18814455	18878841	+	6230	protein_coding	SMAD family member 3 [Source:NCBI gene (formerly Entrezgene);Acc:395132] && sp|P84023|SMAD3_CHICK Mothers against decapentaplegic homolog 3 OS=Gallus gallus OX=9031 GN=SMAD3 PE=2 SV=1 && PF03166:MH2 domain|PF03165:MH1 domain	MH2
ENSGALG00010013828	2494.65930372087	2392.02801957988	2814.5154884632	288.148310747075	278.584062176692	246.650554552885	2567.06760392132	271.127642492218	3.24299340602692	1.36583190011508e-254	2.05110981511267e-252	PTN	1	57693551	57782583	+	7302	protein_coding	pleiotrophin [Source:NCBI gene (formerly Entrezgene);Acc:418125] && sp|P32760|PTN_CHICK Pleiotrophin OS=Gallus gallus OX=9031 GN=PTN PE=1 SV=2 && PF01091:PTN/MK heparin-binding protein family, C-terminal domain|PF05196:PTN/MK heparin-binding protein family, N-terminal domain	-
ENSGALG00010003222	2086.44232674836	2120.29681005878	2111.60096038001	282.34666690653	270.479798549734	247.645113240598	2106.11336572905	266.823859565621	2.98030531296784	1.10397030492924e-252	1.64549245525013e-250	ITGA8	2	20243435	20344262	+	5737	protein_coding	integrin subunit alpha 8 [Source:NCBI gene (formerly Entrezgene);Acc:396225] && sp|P26009|ITA8_CHICK Integrin alpha-8 OS=Gallus gallus OX=9031 GN=ITGA8 PE=1 SV=1 && -	-
ENSGALG00010014209	3971.86871786632	3917.29298397202	3905.08071157331	813.197078316411	858.038911504212	845.37488455626	3931.41413780388	838.870291458961	2.22870129460429	8.99930131010563e-252	1.33142996345733e-249	CCDC50	9	13352375	13397907	-	8557	protein_coding	coiled-coil domain containing 50 [Source:NCBI gene (formerly Entrezgene);Acc:424906] && sp|Q5ZM86|CCD50_CHICK Coiled-coil domain-containing protein 50 OS=Gallus gallus OX=9031 GN=CCDC50 PE=2 SV=1 && PF15295:Coiled-coil domain-containing protein 50 N-terminus	-
ENSGALG00010022474	14162.8612288516	14542.5783080926	14396.4134037636	4477.90210426076	4353.00260062999	4310.41735254921	14367.2843135693	4380.44068581332	1.71361057985266	6.06951625279826e-244	8.65903200836711e-242	VCL	6	16171073	16227197	-	6177	protein_coding	vinculin [Source:NCBI gene (formerly Entrezgene);Acc:396422] && sp|P12003|VINC_CHICK Vinculin OS=Gallus gallus OX=9031 GN=VCL PE=1 SV=4 && PF01044:Vinculin family	-
ENSGALG00010003388	3944.03574216365	3910.35094577258	3421.23168682227	610.139543897331	554.129025493275	600.713447378801	3758.53945825284	588.327338923136	2.67498543499282	1.45458679986415e-242	2.04594803899201e-240	PXDN	3	92587037	92660540	-	4875	protein_coding	peroxidasin [Source:HGNC Symbol;Acc:HGNC:14966] && sp|Q3UQ28|PXDN_MOUSE Peroxidasin homolog OS=Mus musculus OX=10090 GN=Pxdn PE=1 SV=2 && PF00093:von Willebrand factor type C domain|PF03098:Animal haem peroxidase|PF13855:Leucine rich repeat|PF07679:Immunoglobulin I-set domain	An_peroxidase
ENSGALG00010011936	22309.6763021186	23163.5980320594	25864.0162738471	5631.46228788915	5668.93240705735	5406.42102640921	23779.0968693417	5568.93857378524	2.09426256652034	8.70199306742693e-242	1.19865453472909e-239	CKAP4	1	53947465	53958918	+	8139	protein_coding	cytoskeleton associated protein 4 [Source:HGNC Symbol;Acc:HGNC:16991] && sp|Q07065|CKAP4_HUMAN Cytoskeleton-associated protein 4 OS=Homo sapiens OX=9606 GN=CKAP4 PE=1 SV=2 && -	-
ENSGALG00010026581	1720.49023880584	1720.63375371936	1837.29285185973	180.81789969699	186.398063420041	195.92806147951	1759.47228146164	187.714674865514	3.22893809306309	2.20791242053635e-240	2.97963748482247e-238	DNER	9	9604174	9710885	-	3229	protein_coding	delta/notch like EGF repeat containing [Source:HGNC Symbol;Acc:HGNC:24456] && sp|Q8JZM4|DNER_MOUSE Delta and Notch-like epidermal growth factor-related receptor OS=Mus musculus OX=10090 GN=Dner PE=1 SV=1 && PF00008:EGF-like domain	EGF
ENSGALG00010002965	4703.77289375137	4551.00189960699	4566.08705641035	1074.27105114094	970.485569328259	1039.31382866034	4606.9539499229	1028.02348304318	2.16359121947789	8.03996845925325e-237	1.07054860024443e-234	PRSS35	3	77410265	77445641	-	12696	protein_coding	serine protease 35 [Source:HGNC Symbol;Acc:HGNC:21387] && sp|Q1WK24|PRS35_MACMU Inactive serine protease 35 OS=Macaca mulatta OX=9544 GN=PRSS35 PE=2 SV=1 && PF00089:Trypsin	Trypsin
ENSGALG00010024570	43961.6696968926	44611.5209091133	50645.0869942652	10572.5289587534	10896.1824464455	11438.41946739	46406.0925334237	10969.0436241963	2.08090976973614	1.09075133160569e-234	1.43326160172108e-232	TPM1	10	4182078	4207858	-	4767	protein_coding	tropomyosin 1 [Source:NCBI gene (formerly Entrezgene);Acc:396366] && - && PF00261:Tropomyosin	-
ENSGALG00010006254	5214.044114967	5336.44393588695	5552.83428011522	1359.51853996774	1369.62055295596	1331.71408284804	5367.77411032306	1353.61772525725	1.98760534866286	4.11427764248187e-229	5.20091565527155e-227	PROS1	1	89858467	89891143	-	4270	protein_coding	protein S [Source:HGNC Symbol;Acc:HGNC:9456] && sp|P07224|PROS_BOVIN Vitamin K-dependent protein S OS=Bos taurus OX=9913 GN=PROS1 PE=1 SV=1 && PF00008:EGF-like domain|PF00054:Laminin G domain|PF02210:Laminin G domain|PF14670:Coagulation Factor Xa inhibitory site|PF00594:Vitamin K-dependent carboxylation/gamma-carboxyglutamic (GLA) domain|PF07645:Calcium-binding EGF domain	EGF_CA
ENSGALG00010017841	1695.74981595902	1606.58598329992	1729.66501761393	189.520365457808	188.424129326781	185.982474602377	1677.33360562429	187.975656462322	3.15755092071586	4.59650345222299e-229	5.77395996548741e-227	GALC	5	42380586	42431833	-	5184	protein_coding	galactosylceramidase [Source:HGNC Symbol;Acc:HGNC:4115] && sp|Q498K0|GALC_XENLA Galactocerebrosidase OS=Xenopus laevis OX=8355 GN=galc PE=2 SV=2 && PF17387:Glycosyl hydrolase family 59 central domain|PF02057:Glycosyl hydrolase family 59	-
ENSGALG00010015407	29978.1765336804	32661.2980086417	32999.8369302147	9225.58064710687	9401.95884022502	9057.44596900454	31879.7704908456	9228.32848544548	1.78853395930804	1.00724340329853e-228	1.25735453088009e-226	TIMP3	1	53137054	53174022	-	5365	protein_coding	TIMP metallopeptidase inhibitor 3 [Source:NCBI gene (formerly Entrezgene);Acc:396483] && sp|P26652|TIMP3_CHICK Metalloproteinase inhibitor 3 OS=Gallus gallus OX=9031 GN=TIMP3 PE=1 SV=2 && PF00965:Tissue inhibitor of metalloproteinase	-
ENSGALG00010025069	1605.03493218735	1682.9484034938	1865.86661316393	144.074155373538	166.137404352646	146.200127093847	1717.94998294836	152.13722894001	3.49841703989467	4.79678677270564e-228	5.95069703175464e-226	PODN	8	24241394	24264022	+	3511	protein_coding	podocan [Source:HGNC Symbol;Acc:HGNC:23174] && sp|Q7Z5L7|PODN_HUMAN Podocan OS=Homo sapiens OX=9606 GN=PODN PE=1 SV=2 && PF13855:Leucine rich repeat	-
ENSGALG00010010435	2955.44967924286	2955.32483347763	2878.33022204257	537.618995890516	568.311486840452	596.735212627948	2929.70157825435	567.555231786306	2.36814099239172	4.45495369932626e-225	5.42553599003923e-223	GAS1	Z	41669727	41672483	-	2757	protein_coding	growth arrest specific 1 [Source:HGNC Symbol;Acc:HGNC:4165] && sp|Q01721|GAS1_MOUSE Growth arrest-specific protein 1 OS=Mus musculus OX=10090 GN=Gas1 PE=1 SV=2 && -	-
ENSGALG00010002763	6359.31952258431	6345.0229142919	6772.93388780434	1726.95598320227	1725.19511958875	1670.85859535825	6492.42544156018	1707.66989938309	1.92679307604096	2.29000600855282e-224	2.75531867523045e-222	SEPTIN11	4	49160395	49214335	-	8032	protein_coding	septin 11 [Source:HGNC Symbol;Acc:HGNC:25589] && sp|Q5R8U3|SEP11_PONAB Septin-11 OS=Pongo abelii OX=9601 GN=SEPTIN11 PE=2 SV=3 && -	-
ENSGALG00010022024	2485.38164515331	2482.27451617265	2374.4795643786	393.544840516979	316.066281451375	323.231573506805	2447.37857523485	344.280898491719	2.82840338785391	1.17311945359607e-220	1.38643283116416e-218	MICAL2	5	7653042	7772836	-	10305	protein_coding	microtubule associated monooxygenase, calponin and LIM domain containing 2 [Source:HGNC Symbol;Acc:HGNC:24693] && sp|Q8BML1|MICA2_MOUSE [F-actin]-monooxygenase MICAL2 OS=Mus musculus OX=10090 GN=Mical2 PE=1 SV=1 && PF12130:Bivalent Mical/EHBP Rab binding domain|PF01494:FAD binding domain|PF00412:LIM domain|PF00307:Calponin homology (CH) domain	CH
ENSGALG00010015370	3550.25067851846	3514.65476840427	3460.28249393801	570.494977653606	701.018803731895	636.517560136478	3508.39598028691	636.010447173993	2.46436571268106	6.08166091556303e-219	7.14523608626708e-217	ENSGALG00010015370	4	156246	186383	-	5997	protein_coding	- && sp|Q9P2F6|RHG20_HUMAN Rho GTPase-activating protein 20 OS=Homo sapiens OX=9606 GN=ARHGAP20 PE=1 SV=2 && PF00620:RhoGAP domain	RhoGAP
ENSGALG00010007787	2888.44436736606	2907.7222858243	3269.79075191004	535.685114610335	496.386147151197	520.154193674028	3021.98580170013	517.408485145187	2.54603087609206	2.00682773680081e-218	2.34399826825278e-216	C1orf198	3	40198701	40220794	-	3507	protein_coding	chromosome 1 open reading frame 198 [Source:HGNC Symbol;Acc:HGNC:25900] && sp|Q8C3W1|CA198_MOUSE Uncharacterized protein C1orf198 homolog OS=Mus musculus OX=10090 PE=1 SV=1 && PF15797:Domain of unknown function (DUF4706)	-
ENSGALG00010009736	2366.83378567897	2484.25795565821	3065.01212922998	286.214429466894	251.232172435708	262.563493556297	2638.70129018905	266.670031819633	3.30642255903018	1.3825739530625e-213	1.56012144432301e-211	WISP1	2	140915428	140951412	+	1599	protein_coding	WNT1 inducible signaling pathway protein 1 [Source:NCBI gene (formerly Entrezgene);Acc:420322] && sp|O95388|CCN4_HUMAN CCN family member 4 OS=Homo sapiens OX=9606 GN=CCN4 PE=1 SV=1 && PF00007:Cystine-knot domain|PF00090:Thrombospondin type 1 domain|PF00093:von Willebrand factor type C domain|PF00219:Insulin-like growth factor binding protein	VWC
ENSGALG00010027198	1427.72856845182	1459.81146136882	1742.99943955589	74.454429286996	102.316328290349	93.4885166450452	1543.51315645884	90.0864247407967	4.10132071463601	7.9497943929491e-213	8.92029457361642e-211	ECM2	12	3544355	3562934	+	4479	protein_coding	extracellular matrix protein 2 [Source:HGNC Symbol;Acc:HGNC:3154] && sp|O94769|ECM2_HUMAN Extracellular matrix protein 2 OS=Homo sapiens OX=9606 GN=ECM2 PE=2 SV=1 && PF00093:von Willebrand factor type C domain|PF13855:Leucine rich repeat	VWC
ENSGALG00010011589	1883.36468921406	2031.04203320879	2223.03862946637	202.090593778989	251.232172435708	233.721291612613	2045.8151172964	229.014685942437	3.16057152391077	7.42398611999916e-212	8.28375836730409e-210	RERG	1	62687377	62718968	-	4594	protein_coding	RAS like estrogen regulated growth inhibitor [Source:HGNC Symbol;Acc:HGNC:15980] && sp|Q96A58|RERG_HUMAN Ras-related and estrogen-regulated growth inhibitor OS=Homo sapiens OX=9606 GN=RERG PE=1 SV=1 && PF00071:Ras family	Ras
ENSGALG00010020350	1764.81682973972	1836.66496362435	1846.81743896113	249.470685143441	238.062744041901	272.50908043343	1816.0997441084	253.347503206257	2.84159581799189	1.014123203977e-211	1.12528237516848e-209	PDZRN3	12	16792297	16913229	-	4972	protein_coding	PDZ domain containing ring finger 3 [Source:HGNC Symbol;Acc:HGNC:17704] && sp|Q9UPQ7|PZRN3_HUMAN E3 ubiquitin-protein ligase PDZRN3 OS=Homo sapiens OX=9606 GN=PDZRN3 PE=1 SV=2 && PF00595:PDZ domain|PF13923:Zinc finger, C3HC4 type (RING finger)	PDZ
ENSGALG00010017403	1854.50086255944	1822.78088722546	1603.94046787548	201.123653138898	200.580524767219	205.873648356642	1760.40740588679	202.525942087586	3.11943949500119	4.20173838951676e-210	4.58586452753105e-208	ITGA11	10	19182922	19234018	-	4792	protein_coding	integrin subunit alpha 11 [Source:HGNC Symbol;Acc:HGNC:6136] && sp|Q9UKX5|ITA11_HUMAN Integrin alpha-11 OS=Homo sapiens OX=9606 GN=ITGA11 PE=1 SV=2 && -	-
ENSGALG00010017983	1222.58922901361	1238.65795872938	1114.3766908636	43.5123288040886	38.495252228052	31.8258780068239	1191.8746262022	37.9444863463215	4.97144725422212	2.46455709029657e-203	2.59076835602597e-201	SLC4A11	4	88456856	88584697	-	5400	protein_coding	solute carrier family 4 member 11 [Source:HGNC Symbol;Acc:HGNC:16438] && sp|Q8NBS3|S4A11_HUMAN Sodium bicarbonate transporter-like protein 11 OS=Homo sapiens OX=9606 GN=SLC4A11 PE=1 SV=2 && PF00955:HCO3- transporter family	-
ENSGALG00010020056	1877.17958350235	1928.89489970268	1989.68624548211	321.991233150255	280.610128083432	299.362165001687	1931.92024289571	300.654508745125	2.6832632730799	2.02130488857254e-202	2.11369227955285e-200	UACA	10	19635329	19663925	-	6695	protein_coding	uveal autoantigen with coiled-coil domains and ankyrin repeats [Source:HGNC Symbol;Acc:HGNC:15947] && sp|Q9BZF9|UACA_HUMAN Uveal autoantigen with coiled-coil domains and ankyrin repeats OS=Homo sapiens OX=9606 GN=UACA PE=1 SV=2 && PF12796:Ankyrin repeats (3 copies)	-
ENSGALG00010020436	2430.74654469992	2258.14585430489	2039.21409840938	341.330045952073	324.170545078333	338.149953822504	2242.70216580473	334.550181617636	2.74441480484396	5.48328118132031e-197	5.53119065830861e-195	CNTN4	12	18011810	18269853	+	5482	protein_coding	contactin 4 [Source:HGNC Symbol;Acc:HGNC:2174] && sp|Q69Z26|CNTN4_MOUSE Contactin-4 OS=Mus musculus OX=10090 GN=Cntn4 PE=1 SV=2 && PF13927:Immunoglobulin domain|PF00041:Fibronectin type III domain|PF07679:Immunoglobulin I-set domain	I-set
ENSGALG00010029288	1216.40412330191	1139.48598445161	1368.68316647094	75.4213699270868	82.055669222953	72.602784203067	1241.52442474149	76.6932744510356	4.01770551205953	7.66909630664915e-196	7.69722917249766e-194	PYCR1	18	10605280	10609011	-	2070	protein_coding	pyrroline-5-carboxylate reductase 1 [Source:NCBI gene (formerly Entrezgene);Acc:769203] && sp|Q922Q4|P5CR2_MOUSE Pyrroline-5-carboxylate reductase 2 OS=Mus musculus OX=10090 GN=Pycr2 PE=1 SV=1 && PF14748:Pyrroline-5-carboxylate reductase dimerisation|PF03807:NADP oxidoreductase coenzyme F420-dependent	F420_oxidored
ENSGALG00010007753	4948.0845693637	4813.80763144309	4659.42801000406	1284.09717004066	1167.013962282	1270.05144420982	4807.10673693695	1240.38752551082	1.95405945240184	2.59868313315148e-194	2.59517491092173e-192	PRSS23	1	188616592	188718656	-	13495	protein_coding	serine protease 23 [Source:HGNC Symbol;Acc:HGNC:14370] && sp|O95084|PRS23_HUMAN Serine protease 23 OS=Homo sapiens OX=9606 GN=PRSS23 PE=1 SV=1 && PF00089:Trypsin	Trypsin
ENSGALG00010024266	1926.66042919599	1982.44776581268	1884.91578736673	16.4379908815446	14.1824613471771	7.95646950170597	1931.34132745847	12.8589739101425	7.22788339636482	4.68343893554732e-193	4.63080821087558e-191	ENSGALG00010024266	20	5684210	5689559	-	3101	protein_coding	- && sp|O76076|CCN5_HUMAN CCN family member 5 OS=Homo sapiens OX=9606 GN=CCN5 PE=1 SV=1 && -	-
ENSGALG00010005474	1690.59556119926	1835.67324388157	1806.81417313526	9.66940640090857	16.2085272539166	15.9129390034119	1777.69432607203	13.9302908860791	7.0010623663458	1.16144064644544e-191	1.13713009958111e-189	COL8A1	1	84514042	84600852	-	4107	protein_coding	collagen type VIII alpha 1 chain [Source:NCBI gene (formerly Entrezgene);Acc:418378] && sp|Q00780|CO8A1_MOUSE Collagen alpha-1(VIII) chain OS=Mus musculus OX=10090 GN=Col8a1 PE=1 SV=3 && PF00386:C1q domain|PF01391:Collagen triple helix repeat (20 copies)	Collagen
ENSGALG00010014399	1279.28603137091	1322.95413686549	1506.78967944121	56.0825571252697	94.2120646633905	90.5048405819054	1369.67661589254	80.2664874568552	4.09668824583148	8.0062487676062e-190	7.76256342890285e-188	GAS6	1	137181354	137218766	+	2591	protein_coding	growth arrest specific 6 [Source:HGNC Symbol;Acc:HGNC:4168] && sp|Q14393|GAS6_HUMAN Growth arrest-specific protein 6 OS=Homo sapiens OX=9606 GN=GAS6 PE=1 SV=3 && PF00054:Laminin G domain|PF00008:EGF-like domain|PF00594:Vitamin K-dependent carboxylation/gamma-carboxyglutamic (GLA) domain|PF07645:Calcium-binding EGF domain|PF02210:Laminin G domain	Laminin_G_2
ENSGALG00010023668	3052.34966872623	3026.72865495763	3609.81851142996	584.999087254968	575.402717514041	571.871245435117	3229.63227837127	577.424350068042	2.48383123629889	4.07893333946279e-189	3.93567804778214e-187	RCN1	5	5523067	5532080	+	2794	protein_coding	reticulocalbin 1 [Source:HGNC Symbol;Acc:HGNC:9934] && sp|Q05186|RCN1_MOUSE Reticulocalbin-1 OS=Mus musculus OX=10090 GN=Rcn1 PE=1 SV=1 && PF13499:EF-hand domain pair	-
ENSGALG00010019495	2530.73908703914	2638.96623553153	3090.72851440375	452.528219562521	428.512939275421	432.633029155262	2753.47794565814	437.891395997735	2.65267959550421	7.2007962302271e-189	6.91449534165028e-187	EMP2	14	9201627	9223481	+	2942	protein_coding	epithelial membrane protein 2 [Source:HGNC Symbol;Acc:HGNC:3334] && sp|A5A6N6|EMP2_PANTR Epithelial membrane protein 2 OS=Pan troglodytes OX=9598 GN=EMP2 PE=2 SV=1 && PF00822:PMP-22/EMP/MP20/Claudin family	-
ENSGALG00010020389	22192.1592935962	22642.9451671011	21867.4995261004	8329.22667374264	8208.60602115541	8205.10917363428	22234.2013289326	8247.64728951078	1.43070665472772	1.22826381300651e-188	1.17378531756837e-186	ACTN1	5	27732419	27814076	+	4478	protein_coding	actinin, alpha 1 [Source:NCBI gene (formerly Entrezgene);Acc:373918] && sp|P05094|ACTN1_CHICK Alpha-actinin-1 OS=Gallus gallus OX=9031 GN=ACTN1 PE=1 SV=3 && PF08726:Ca2+ insensitive EF hand	-
ENSGALG00010021919	1680.28705167976	1715.67515500547	1692.51912791848	292.016073307439	264.401600829515	260.574376180871	1696.1604448679	272.330683439275	2.63825247949469	2.24934043062999e-187	2.08958494981269e-185	PARVA	5	7589683	7648820	-	5390	protein_coding	parvin alpha [Source:HGNC Symbol;Acc:HGNC:14652] && sp|Q9NVD7|PARVA_HUMAN Alpha-parvin OS=Homo sapiens OX=9606 GN=PARVA PE=1 SV=1 && PF01359:Transposase (partial DDE domain)	Transposase_1
ENSGALG00010026023	9151.89475141895	9229.93564603231	9015.97415018364	2766.41717129994	2982.36901472066	2995.6107673923	9132.6015158783	2914.79898447097	1.64773901371198	8.33606948310243e-184	7.60257149707785e-182	THY1	24	4228708	4233289	+	2655	protein_coding	Thy-1 cell surface antigen [Source:NCBI gene (formerly Entrezgene);Acc:378897] && sp|Q07212|THY1_CHICK Thy-1 membrane glycoprotein OS=Gallus gallus OX=9031 GN=THY1 PE=1 SV=1 && -	-
ENSGALG00010026410	1545.24557697421	1560.96687513214	1803.95679700484	213.693881460079	208.684788394177	207.862765732069	1636.72308303706	210.080478528775	2.96198306047932	2.99557063959879e-183	2.68298351500926e-181	ENSGALG00010026410	27	2755854	2757572	+	1719	protein_coding	- && - && -	-
ENSGALG00010013954	1338.0445356321	1378.49044246104	1414.40118455765	155.677443054628	159.046173679057	186.97703329009	1376.9787208836	167.233550007925	3.04199174355237	6.24372676199182e-183	5.56723011684208e-181	LPL	Z	55214993	55231804	-	3858	protein_coding	lipoprotein lipase [Source:NCBI gene (formerly Entrezgene);Acc:396219] && sp|P11602|LIPL_CHICK Lipoprotein lipase OS=Gallus gallus OX=9031 GN=LPL PE=1 SV=1 && PF00151:Lipase|PF01477:PLAT/LH2 domain	Lipase
ENSGALG00010026062	3863.62936791149	3740.76686975759	3951.75118837016	996.915799933673	886.403834198567	982.623983460688	3852.04914201308	955.314539197643	2.01128821824264	3.55997711169413e-182	3.14616915273747e-180	ITGA4	7	13933453	13966461	-	4764	protein_coding	integrin subunit alpha 4 [Source:HGNC Symbol;Acc:HGNC:6140] && sp|P13612|ITA4_HUMAN Integrin alpha-4 OS=Homo sapiens OX=9606 GN=ITGA4 PE=1 SV=3 && PF08441:Integrin alpha|PF01839:FG-GAP repeat	FG-GAP
ENSGALG00010005104	1230.83603662922	1127.58534753828	1359.15857936954	102.495707849631	98.2641964768697	107.412338273031	1239.19332117901	102.72408086651	3.59256945373924	9.65817372582662e-182	8.42369885702773e-180	ENPP3	3	56920307	56955399	-	4346	protein_coding	ectonucleotide pyrophosphatase/phosphodiesterase 3 [Source:HGNC Symbol;Acc:HGNC:3358] && sp|P15396|ENPP3_BOVIN Ectonucleotide pyrophosphatase/phosphodiesterase family member 3 OS=Bos taurus OX=9913 GN=ENPP3 PE=1 SV=2 && PF01033:Somatomedin B domain|PF01663:Type I phosphodiesterase / nucleotide pyrophosphatase|PF01223:DNA/RNA non-specific endonuclease	Somatomedin_B
ENSGALG00010015533	1362.78495847892	1366.58980554771	1774.43057699051	100.561826569449	112.446657824047	109.401455648457	1501.26844700571	107.469980013984	3.8052861330186	2.17704029256832e-181	1.88233877763927e-179	PSAT1	Z	38582845	38598182	+	3541	protein_coding	phosphoserine aminotransferase 1 [Source:HGNC Symbol;Acc:HGNC:19129] && sp|Q99K85|SERC_MOUSE Phosphoserine aminotransferase OS=Mus musculus OX=10090 GN=Psat1 PE=1 SV=1 && PF00266:Aminotransferase class-V	Aminotran_5
ENSGALG00010007287	7849.92999910512	7565.82991765129	7261.54520610607	2363.20292438205	2209.42487129951	2329.25644662442	7559.10170762083	2300.62808076866	1.71599514654722	2.06567539307011e-179	1.74083268463246e-177	ENSGALG00010007287	1	389282	409349	-	17806	protein_coding	- && sp|P03355|POL_MLVMS Gag-Pol polyprotein OS=Moloney murine leukemia virus (isolate Shinnick) OX=928306 GN=gag-pol PE=1 SV=5 && -	-
ENSGALG00010013123	5019.2132850483	4701.74330050921	4612.7575332072	1311.1715079632	1177.1442918157	1279.99703108695	4777.90470625491	1256.10427695528	1.92706299806786	1.08951686339062e-175	8.95511123971229e-174	PPFIBP1	1	68275098	68374776	+	6912	protein_coding	PPFIA binding protein 1 [Source:NCBI gene (formerly Entrezgene);Acc:418219] && sp|Q86W92|LIPB1_HUMAN Liprin-beta-1 OS=Homo sapiens OX=9606 GN=PPFIBP1 PE=1 SV=2 && PF07647:SAM domain (Sterile alpha motif)|PF00536:SAM domain (Sterile alpha motif)	SAM_1
ENSGALG00010007529	4471.83142956245	4619.43056185866	4605.13786352608	1398.19616557138	1310.86464166051	1359.56172610401	4565.46661831573	1356.20751111197	1.751060240487	1.65114790560499e-174	1.3515728327315e-172	CDH13	11	15611477	16041208	+	5578	protein_coding	cadherin 13 [Source:NCBI gene (formerly Entrezgene);Acc:414849] && sp|P33150|CAD13_CHICK Cadherin-13 OS=Gallus gallus OX=9031 GN=CDH13 PE=1 SV=1 && PF00028:Cadherin domain|PF08758:Cadherin prodomain like	Cadherin
ENSGALG00010022511	2065.82530770935	2030.05031346601	1979.20919967057	411.916712678705	427.499906322052	441.584057344682	2025.02827361531	427.000225448479	2.24572995645454	3.23939872215972e-171	2.61945387359093e-169	IGFBP4	27	4441053	4446307	+	1763	protein_coding	insulin like growth factor binding protein 4 [Source:NCBI gene (formerly Entrezgene);Acc:374271] && sp|Q05716|IBP4_BOVIN Insulin-like growth factor-binding protein 4 OS=Bos taurus OX=9913 GN=IGFBP4 PE=2 SV=1 && PF00219:Insulin-like growth factor binding protein|PF00086:Thyroglobulin type-1 repeat	-
ENSGALG00010021740	2107.05934578738	2135.17260620045	2271.6140236835	420.619178439523	465.995158550104	454.513320284954	2171.28199189044	447.04255242486	2.28068613187356	8.75876177692383e-171	7.0539818133266e-169	PDLIM1	6	17212547	17251194	+	2992	protein_coding	PDZ and LIM domain 1 [Source:HGNC Symbol;Acc:HGNC:2067] && sp|Q5E9E1|PDLI1_BOVIN PDZ and LIM domain protein 1 OS=Bos taurus OX=9913 GN=PDLIM1 PE=2 SV=3 && PF00595:PDZ domain|PF00412:LIM domain|PF15936:Domain of unknown function (DUF4749)	PDZ
ENSGALG00010023078	10227.0722943036	10539.9974262417	11560.9438236773	2981.07799340011	3159.64978156038	2801.67182328822	10776.0045147409	2980.7998660829	1.85417478018253	2.57211910930789e-170	2.06317007912476e-168	TAGLN	24	5262058	5265716	+	2108	protein_coding	transgelin [Source:NCBI gene (formerly Entrezgene);Acc:396490] && sp|P19966|TAGL_CHICK Transgelin OS=Gallus gallus OX=9031 GN=TAGLN PE=1 SV=3 && -	-
ENSGALG00010008497	5867.60361850379	5948.33501718081	6616.73065934141	1733.72456768291	1732.28635026234	1744.45593824903	6144.223098342	1736.82228539809	1.82290958801705	1.04566581161433e-169	8.3207503009454e-168	PAM	Z	50714465	50843986	-	5116	protein_coding	peptidylglycine alpha-amidating monooxygenase [Source:HGNC Symbol;Acc:HGNC:8596] && sp|P12890|AMDB_XENLA Peptidyl-glycine alpha-amidating monooxygenase B OS=Xenopus laevis OX=8355 GN=pam-b PE=2 SV=1 && PF01082:Copper type II ascorbate-dependent monooxygenase, N-terminal domain|PF01436:NHL repeat|PF03712:Copper type II ascorbate-dependent monooxygenase, C-terminal domain	Cu2_monoox_C
ENSGALG00010007069	1492.67217842472	1721.62547346214	1987.78132806183	192.421187378081	173.228635026234	188.966150665517	1734.02632664956	184.871991023277	3.22945858314012	2.11395852815915e-169	1.66885745782303e-167	ENSGALG00010007069	5	40053029	40056742	-	3714	lncRNA	- && - && -	-
ENSGALG00010012384	1423.60516464402	1353.6974488916	1422.02085423877	224.330228501079	214.762986114396	207.862765732069	1399.77448925813	215.651993449181	2.69811045256605	6.10091739559873e-169	4.77857345656053e-167	NRK	4	17147577	17252839	+	8499	protein_coding	Nik related kinase [Source:NCBI gene (formerly Entrezgene);Acc:422380] && sp|P97820|M4K4_MOUSE Mitogen-activated protein kinase kinase kinase kinase 4 OS=Mus musculus OX=10090 GN=Map4k4 PE=1 SV=1 && -	-
ENSGALG00010005114	2442.08590517138	2494.17515308599	2552.58934317475	611.106484537422	569.324519793822	543.029043491433	2496.28346714404	574.486682607559	2.11919862373016	1.85229168606625e-168	1.44514929085161e-166	PHLDB2	1	88638342	88762154	+	6658	protein_coding	pleckstrin homology like domain family B member 2 [Source:HGNC Symbol;Acc:HGNC:29573] && sp|Q86SQ0|PHLB2_HUMAN Pleckstrin homology-like domain family B member 2 OS=Homo sapiens OX=9606 GN=PHLDB2 PE=1 SV=2 && PF00169:PH domain	PH
ENSGALG00010013573	1449.37643844278	1438.98534677048	1613.46505497687	109.264292330267	175.254700932974	145.205568406134	1500.60894673005	143.241520556458	3.39177383663172	9.35007831023436e-168	7.26650249378642e-166	ENSGALG00010013573	8	4381433	4387127	+	2261	protein_coding	- && - && -	-
ENSGALG00010029162	1316.39666564113	1481.62929570993	1101.04226892165	89.9254795284497	96.2381305701301	104.428662209891	1299.6894100909	96.8640907694902	3.74629864305373	9.39008298049048e-166	7.15832547211207e-164	ELN	19	1280322	1299776	+	3180	protein_coding	elastin [Source:NCBI gene (formerly Entrezgene);Acc:396441] && sp|P07916|ELN_CHICK Elastin (Fragment) OS=Gallus gallus OX=9031 GN=ELN PE=1 SV=1 && -	-
ENSGALG00010010071	1032.91265385467	957.009551780507	1158.18979153003	76.3883105671777	62.808043108927	76.58101895392	1049.37066572174	71.9257908766749	3.86584196222191	1.20444586969935e-165	9.14691914657986e-164	GLT8D2	1	54725022	54745329	+	4277	protein_coding	glycosyltransferase 8 domain containing 2 [Source:NCBI gene (formerly Entrezgene);Acc:418085] && sp|Q2HJ96|GL8D2_BOVIN Glycosyltransferase 8 domain-containing protein 2 OS=Bos taurus OX=9913 GN=GLT8D2 PE=2 SV=1 && PF01501:Glycosyl transferase family 8	Glyco_transf_8
ENSGALG00010013715	1121.56583572244	1168.24585699216	1295.34384579017	133.437808332538	110.420591917307	129.292629402722	1195.05184616826	124.383676550856	3.26340671141476	3.7224908045792e-165	2.79508679849099e-163	IL1R1	1	133914645	133937543	+	5864	protein_coding	interleukin 1 receptor type 1 [Source:NCBI gene (formerly Entrezgene);Acc:396481] && sp|P14778|IL1R1_HUMAN Interleukin-1 receptor type 1 OS=Homo sapiens OX=9606 GN=IL1R1 PE=1 SV=1 && PF18452:Immunoglobulin domain|PF13895:Immunoglobulin domain|PF01582:TIR domain	TIR
ENSGALG00010014265	1744.19981070071	1706.74967732047	1463.92903748492	244.635981942987	211.723887254286	227.753939486333	1638.29284183537	228.037936227869	2.84379079116232	4.80398741799037e-164	3.58022539923589e-162	ZNF462	Z	56150642	56239424	+	8793	protein_coding	zinc finger protein 462 [Source:NCBI gene (formerly Entrezgene);Acc:431622] && sp|Q96JM2|ZN462_HUMAN Zinc finger protein 462 OS=Homo sapiens OX=9606 GN=ZNF462 PE=1 SV=3 && PF13909:C2H2-type zinc-finger domain	-
ENSGALG00010003960	3175.02093200838	3197.30445071539	3693.63487792227	769.684749512322	720.266429845921	713.098579090398	3355.32008688201	734.34991948288	2.19190810764626	5.8096651878107e-164	4.31362240877855e-162	ASPH	2	112988886	113089838	-	7791	protein_coding	aspartate beta-hydroxylase [Source:HGNC Symbol;Acc:HGNC:757] && sp|Q28056|ASPH_BOVIN Aspartyl/asparaginyl beta-hydroxylase OS=Bos taurus OX=9913 GN=ASPH PE=1 SV=1 && PF05279:Aspartyl beta-hydroxylase N-terminal region	-
ENSGALG00010008177	2147.26253291346	2031.04203320879	2746.89092004327	286.214429466894	280.610128083432	248.639671928312	2308.39849538851	271.821409826212	3.08629631953516	7.29996778846655e-164	5.4000835792238e-162	NREP	Z	47112375	47133542	+	2076	protein_coding	neuronal reration related protein [Source:NCBI gene (formerly Entrezgene);Acc:396353] && sp|Q90667|NREP_CHICK Neuronal regeneration-related protein OS=Gallus gallus OX=9031 GN=NREP PE=4 SV=1 && -	-
ENSGALG00010020025	3582.20705802893	3562.2573160576	2553.54180188489	411.916712678705	375.835225700192	370.970390517041	3232.66872532381	386.240776298646	3.06463623329305	1.7311661728956e-163	1.27588863362523e-161	LOXL2	22	1260691	1296566	+	3670	protein_coding	lysyl oxidase like 2 [Source:NCBI gene (formerly Entrezgene);Acc:419533] && sp|E1C3U7|LOXL2_CHICK Lysyl oxidase homolog 2 OS=Gallus gallus OX=9031 GN=LOXL2 PE=3 SV=1 && PF01186:Lysyl oxidase|PF00530:Scavenger receptor cysteine-rich domain	SRCR
ENSGALG00010027275	986.524361016888	940.150316153286	852.450545575149	46.4131507243611	34.4431204145729	39.7823475085299	926.375074248441	40.212872882488	4.52288981831609	1.88115656914681e-163	1.38133603513122e-161	CPAMD8	28	4659947	4700661	+	7031	protein_coding	C3 and PZP like alpha-2-macroglobulin domain containing 8 [Source:HGNC Symbol;Acc:HGNC:23228] && sp|Q8IZJ3|CPMD8_HUMAN C3 and PZP-like alpha-2-macroglobulin domain-containing protein 8 OS=Homo sapiens OX=9606 GN=CPAMD8 PE=1 SV=2 && PF00207:Alpha-2-macroglobulin family|PF17791:Macroglobulin domain MG3|PF17789:Macroglobulin domain MG4|PF12248:Farnesoic acid 0-methyl transferase|PF07703:Alpha-2-macr…	A2M_comp
ENSGALG00010005497	963.845640073971	962.959870237174	1183.90617670381	45.4462100842703	55.7168124353385	34.8095540699636	1036.90389567165	45.3241921965241	4.51769842871614	5.25351395041289e-163	3.82950489531375e-161	MKX	2	15598192	15641410	+	3631	protein_coding	mohawk homeobox [Source:HGNC Symbol;Acc:HGNC:23729] && sp|Q8IYA7|MKX_HUMAN Homeobox protein Mohawk OS=Homo sapiens OX=9606 GN=MKX PE=2 SV=2 && PF05920:Homeobox KN domain	Coprinus_mating
ENSGALG00010025549	3334.80282956075	3181.43693483095	3131.68423893977	906.023379765133	897.547196685634	867.255175685951	3215.97466777715	890.275250712239	1.85275952066594	2.85531033984901e-161	2.05140695747497e-159	DHCR24	8	24942705	24950921	-	3784	protein_coding	24-dehydrocholesterol reductase [Source:NCBI gene (formerly Entrezgene);Acc:424661] && sp|Q15392|DHC24_HUMAN Delta(24)-sterol reductase OS=Homo sapiens OX=9606 GN=DHCR24 PE=1 SV=2 && PF01565:FAD binding domain	FAD_binding_4
ENSGALG00010024197	1921.50617443624	1862.44967693657	1989.68624548211	297.817717147984	377.861291606932	344.117305948783	1924.54736561831	339.932104901233	2.50232676632581	3.23817330469179e-161	2.31813747005768e-159	KRT7	34	2076457	2106966	-	3116	protein_coding	keratin 7 [Source:NCBI gene (formerly Entrezgene);Acc:395772] && sp|O93532|K2CO_CHICK Keratin, type II cytoskeletal cochleal OS=Gallus gallus OX=9031 PE=2 SV=1 && PF16208:Keratin type II head|PF00038:Intermediate filament protein	Filament
ENSGALG00010015190	875.192458206205	872.7133736444	921.980031415357	32.8759817630891	29.3779556477239	25.8585258805444	889.961954421987	29.3708210971192	4.92007094779097	3.45950075512515e-161	2.46773602078981e-159	FBLN5	5	43985573	44031864	-	7171	protein_coding	fibulin 5 [Source:NCBI gene (formerly Entrezgene);Acc:423413] && sp|Q9UBX5|FBLN5_HUMAN Fibulin-5 OS=Homo sapiens OX=9606 GN=FBLN5 PE=1 SV=1 && -	-
ENSGALG00010011681	5629.47704860316	5803.54393473526	5298.52780450788	1696.98082335945	1515.49729824121	1544.54964201867	5577.1829292821	1585.67592120644	1.81413391414041	2.67656662414135e-159	1.90245783572865e-157	MAP1B	Z	25874389	25945771	-	11912	protein_coding	microtubule associated protein 1B [Source:HGNC Symbol;Acc:HGNC:6836] && sp|P46821|MAP1B_HUMAN Microtubule-associated protein 1B OS=Homo sapiens OX=9606 GN=MAP1B PE=1 SV=2 && -	-
ENSGALG00010011117	944.259471986906	911.390443612732	1046.75212244367	58.0164384054514	78.0035374094739	69.6191081399273	967.467346014438	68.5463613182842	3.82157392397741	3.78336807992021e-159	2.67961739929951e-157	SLC6A15	1	41691259	41727612	-	5243	protein_coding	solute carrier family 6 member 15 [Source:HGNC Symbol;Acc:HGNC:13621] && sp|Q9H2J7|S6A15_HUMAN Sodium-dependent neutral amino acid transporter B(0)AT2 OS=Homo sapiens OX=9606 GN=SLC6A15 PE=1 SV=1 && PF00209:Sodium:neurotransmitter symporter family	SNF
ENSGALG00010012913	1931.81468395575	1855.50763873713	1897.29775059854	391.610959236797	430.539005182161	387.877888208166	1894.87335776381	403.342617542375	2.23238670461688	8.05690867103435e-158	5.68624158609785e-156	EGFLAM	Z	12471307	12544731	+	4363	protein_coding	EGF like, fibronectin type III and laminin G domains [Source:HGNC Symbol;Acc:HGNC:26810] && sp|A3KN33|EGFLA_BOVIN Pikachurin OS=Bos taurus OX=9913 GN=EGFLAM PE=2 SV=1 && -	-
ENSGALG00010010462	1875.11788159845	1988.39808426934	1557.26999107862	251.404566423623	260.349469016036	252.617906679165	1806.92865231547	254.790647372941	2.8260171072182	8.1840484854786e-157	5.69547039722872e-155	ENSGALG00010010462	Z	41672928	41689041	+	4491	lncRNA	- && - && -	-
ENSGALG00010029178	1034.97435575857	981.80254534995	976.270177893327	79.2891324874503	104.342394197088	100.450427459038	997.682359667284	94.6939847145255	3.39905336431823	5.01297703538175e-156	3.47653438637776e-154	NOTUM	18	5673812	5680496	+	2565	protein_coding	notum, palmitoleoyl-protein carboxylesterase [Source:HGNC Symbol;Acc:HGNC:27106] && sp|Q8R116|NOTUM_MOUSE Palmitoleoyl-protein carboxylesterase NOTUM OS=Mus musculus OX=10090 GN=Notum PE=1 SV=2 && PF03283:Pectinacetylesterase	-
ENSGALG00010029774	1094.76371097172	1119.65158959605	1182.00125928353	134.404748972629	140.811580518401	157.140272658693	1132.13885328377	144.118867383241	2.97433797004865	3.65084876335476e-155	2.51442766725809e-153	RFLNB	19	7473651	7479025	+	2519	protein_coding	refilin B [Source:HGNC Symbol;Acc:HGNC:28705] && sp|Q6AXS9|RFLB_RAT Refilin-B OS=Rattus norvegicus OX=10116 GN=Rflnb PE=2 SV=1 && PF15068:FAM101 family	-
ENSGALG00010019282	1707.08917643048	1737.49298934658	1727.76010019365	317.156529949801	363.678830259755	357.046568889056	1724.1140886569	345.96064303287	2.31788562978502	9.14304239995198e-155	6.25390362514524e-153	IGFBP2	7	22879237	22931488	-	2118	protein_coding	insulin like growth factor binding protein 2 [Source:NCBI gene (formerly Entrezgene);Acc:396315] && sp|P49705|IBP2_CHICK Insulin-like growth factor-binding protein 2 OS=Gallus gallus OX=9031 GN=IGFBP2 PE=2 SV=1 && -	-
ENSGALG00010005029	1134.9668980978	1241.63311795772	987.699682415005	93.7932420888131	108.394526010568	104.428662209891	1121.43323282351	102.205476769757	3.45647623214135	1.41861859237813e-153	9.67033076640561e-152	FAT4	4	52022709	52156554	-	14010	protein_coding	FAT atypical cadherin 4 [Source:HGNC Symbol;Acc:HGNC:23109] && sp|Q6V0I7|FAT4_HUMAN Protocadherin Fat 4 OS=Homo sapiens OX=9606 GN=FAT4 PE=1 SV=2 && PF00054:Laminin G domain|PF00008:EGF-like domain|PF07645:Calcium-binding EGF domain|PF00028:Cadherin domain|PF02210:Laminin G domain	Cadherin
ENSGALG00010005772	942.197770083005	875.688532872734	836.258747502772	71.5536073667234	69.8992737825155	65.6408733890743	884.715016819503	69.0312515127711	3.67928787481695	1.50275766149809e-151	1.00720062996985e-149	SVEP1	Z	67230311	67355775	-	13904	protein_coding	sushi, von Willebrand factor type A, EGF and pentraxin domain containing 1 [Source:HGNC Symbol;Acc:HGNC:15985] && sp|A2AVA0|SVEP1_MOUSE Sushi, von Willebrand factor type A, EGF and pentraxin domain-containing protein 1 OS=Mus musculus OX=10090 GN=Svep1 PE=1 SV=1 && PF00092:von Willebrand factor type A domain|PF02494:HYR domain|PF00354:Pentaxin family|PF07645:Calcium-binding EGF domain|PF00084:Sus…	VWA
ENSGALG00010009223	1157.64561904072	1209.89808618883	1008.65377403808	129.570045772175	103.329361243719	109.401455648457	1125.39915975588	114.100287554784	3.30026028556518	8.43763604847996e-151	5.6362844413475e-149	ATP8B4	Z	9425477	9489182	+	4542	protein_coding	- && sp|P98199|AT8B2_MOUSE Phospholipid-transporting ATPase ID OS=Mus musculus OX=10090 GN=Atp8b2 PE=1 SV=2 && PF13246:Cation transport ATPase (P-type)|PF16209:Phospholipid-translocating ATPase N-terminal|PF16212:Phospholipid-translocating P-type ATPase C-terminal	-
ENSGALG00010010226	2938.95606401165	3100.11591592318	3220.26289898277	877.982101202498	825.621856996379	819.516358675715	3086.4449596392	841.040105624864	1.87565405177089	1.07127030973379e-149	7.1321606321043e-148	BICC1	6	1466354	1564290	-	6068	protein_coding	BicC family RNA binding protein 1 [Source:NCBI gene (formerly Entrezgene);Acc:423604] && sp|Q9H694|BICC1_HUMAN Protein bicaudal C homolog 1 OS=Homo sapiens OX=9606 GN=BICC1 PE=1 SV=2 && PF00013:KH domain|PF00536:SAM domain (Sterile alpha motif)	KH_1
ENSGALG00010012511	1141.1520038095	1038.33057068828	1081.99309471885	142.140274093356	137.772481658291	151.172920532413	1087.15855640554	143.69522542802	2.91920129382706	1.6130905257253e-148	1.06682970431495e-146	OXCT1	Z	13708321	13794913	-	5756	protein_coding	3-oxoacid CoA-transferase 1 [Source:NCBI gene (formerly Entrezgene);Acc:427190] && sp|P55809|SCOT1_HUMAN Succinyl-CoA:3-ketoacid coenzyme A transferase 1, mitochondrial OS=Homo sapiens OX=9606 GN=OXCT1 PE=1 SV=1 && PF01144:Coenzyme A transferase	-
ENSGALG00010024431	1009.2030819598	1048.24776811606	974.365260473047	116.999817450994	129.668218031333	106.417779585317	1010.60537018297	117.695271689215	3.10257978420645	6.01554878845822e-148	3.96529887629954e-146	FEZ1	24	179044	189038	+	1786	protein_coding	fasciculation and elongation protein zeta 1 [Source:HGNC Symbol;Acc:HGNC:3659] && sp|Q99689|FEZ1_HUMAN Fasciculation and elongation protein zeta-1 OS=Homo sapiens OX=9606 GN=FEZ1 PE=1 SV=1 && PF07763:FEZ-like protein	-
ENSGALG00010012940	991.678615776642	1045.27260888773	1020.08327855976	137.305570892902	124.603053264484	128.298070715009	1019.01150107471	130.068898290798	2.96923641963126	1.94152417774423e-147	1.27141188203559e-145	FBN2	Z	57572115	57735283	-	10033	protein_coding	fibrillin 2 [Source:HGNC Symbol;Acc:HGNC:3604] && sp|P35556|FBN2_HUMAN Fibrillin-2 OS=Homo sapiens OX=9606 GN=FBN2 PE=1 SV=3 && PF12662:Complement Clr-like EGF-like|PF00683:TB domain|PF07645:Calcium-binding EGF domain|PF14670:Coagulation Factor Xa inhibitory site	EGF_CA
ENSGALG00010021698	2802.88373835415	2747.06368749431	2984.05313886809	657.519635261783	528.803201659031	504.241254670616	2844.66685490551	563.52136386381	2.3350589246836	8.52772177256131e-146	5.47666196023689e-144	GYPC	7	23644852	23676116	-	4204	protein_coding	glycophorin C (Gerbich blood group) [Source:NCBI gene (formerly Entrezgene);Acc:424230] && sp|P04921|GLPC_HUMAN Glycophorin-C OS=Homo sapiens OX=9606 GN=GYPC PE=1 SV=1 && -	-
ENSGALG00010022828	1604.0040812354	1517.33120644992	1466.78641361534	301.685479708347	286.688325803651	308.313193191106	1529.37390043355	298.895666234368	2.35477380050978	1.32177692464411e-145	8.46149054997332e-144	PRKG1	6	10565072	10956057	+	4578	protein_coding	protein kinase cGMP-dependent 1 [Source:HGNC Symbol;Acc:HGNC:9414] && sp|P00516|KGP1_BOVIN cGMP-dependent protein kinase 1 OS=Bos taurus OX=9913 GN=PRKG1 PE=1 SV=2 && PF00069:Protein kinase domain|PF00027:Cyclic nucleotide-binding domain|PF16808:Coiled-coil N-terminus of cGMP-dependent protein kinase	Pkinase
ENSGALG00010028177	873.130756302303	970.893628179395	1011.5111501685	100.561826569449	86.1078010364322	84.537488455626	951.845178216733	90.4023720205024	3.39545699399801	1.54416671518717e-145	9.85355968128862e-144	COMP	28	4231386	4246829	+	3231	protein_coding	- && sp|P35445|COMP_BOVIN Cartilage oligomeric matrix protein OS=Bos taurus OX=9913 GN=COMP PE=1 SV=2 && PF11598:Cartilage oligomeric matrix protein|PF05735:Thrombospondin C-terminal region|PF02412:Thrombospondin type 3 repeat|PF07645:Calcium-binding EGF domain	TSP_C
ENSGALG00010007719	19947.9967711994	19881.9974032079	19694.9412082714	8237.36731293401	8273.44013017108	7873.92113062577	19841.6451275596	8128.24285791029	1.28750804434572	1.68842624238739e-145	1.07397889615297e-143	LTBP1	3	30814384	30996618	-	5997	protein_coding	latent transforming growth factor beta binding protein 1 [Source:NCBI gene (formerly Entrezgene);Acc:421461] && sp|Q14766|LTBP1_HUMAN Latent-transforming growth factor beta-binding protein 1 OS=Homo sapiens OX=9606 GN=LTBP1 PE=1 SV=4 && PF00683:TB domain|PF07645:Calcium-binding EGF domain	EGF_CA
ENSGALG00010028562	6974.73754089892	7252.44647893352	6786.2683097463	2545.95470535923	2557.90820725872	2509.27156910052	7004.48410985958	2537.71149390616	1.46472234160605	5.45096133612478e-145	3.44531806222849e-143	ACSBG2	28	2059241	2088029	+	4989	protein_coding	acyl-CoA synthetase bubblegum family member 2 [Source:NCBI gene (formerly Entrezgene);Acc:420090] && sp|Q5ZKR7|ACBG2_CHICK Long-chain-fatty-acid--CoA ligase ACSBG2 OS=Gallus gallus OX=9031 GN=ACSBG2 PE=2 SV=2 && -	-
ENSGALG00010016880	939.105217227153	917.340762069398	853.403004285289	80.2560731275411	96.2381305701301	83.5429297679127	903.28299452728	86.679044488528	3.3824329185931	5.58486774099623e-145	3.51881903441381e-143	AR	4	408217	454750	+	7329	protein_coding	androgen receptor [Source:NCBI gene (formerly Entrezgene);Acc:422165] && sp|O97776|ANDR_EULFC Androgen receptor OS=Eulemur fulvus collaris OX=47178 GN=AR PE=2 SV=1 && PF00105:Zinc finger, C4 type (two domains)|PF02166:Androgen receptor|PF00104:Ligand-binding domain of nuclear hormone receptor	Hormone_recep
ENSGALG00010014655	7333.47367217779	7462.6910644024	7724.44013923403	2687.12803881249	2712.9022491243	2827.53034916876	7506.86829193807	2742.52021236852	1.45279401308456	2.73052882631672e-144	1.70961919272802e-142	FHL3	23	3852074	3877777	+	3509	protein_coding	four and a half LIM domains 3 [Source:HGNC Symbol;Acc:HGNC:3704] && sp|Q3ZBI6|FHL3_BOVIN Four and a half LIM domains protein 3 OS=Bos taurus OX=9913 GN=FHL3 PE=2 SV=1 && PF00412:LIM domain	LIM
ENSGALG00010021265	3005.96137588845	3251.84903656817	3089.77605569361	933.097717687677	911.729658032811	893.113701566495	3115.86215605008	912.647025762328	1.77146706677089	8.27979418217781e-144	5.15178595640615e-142	SIPA1L1	5	26476713	26542696	-	5701	protein_coding	signal induced proliferation associated 1 like 1 [Source:NCBI gene (formerly Entrezgene);Acc:423255] && sp|O43166|SI1L1_HUMAN Signal-induced proliferation-associated 1-like protein 1 OS=Homo sapiens OX=9606 GN=SIPA1L1 PE=1 SV=4 && PF11881:C-terminal domain of SPAR protein|PF02145:Rap/ran-GAP	-
ENSGALG00010016382	3373.97516573487	3474.98597869316	3712.68405212506	1040.42812873776	1052.54123855121	989.58589427468	3520.54839885103	1027.51842052122	1.77681151493674	9.46836071634484e-144	5.87303008035887e-142	UGDH	4	68772857	68798518	+	5178	protein_coding	UDP-glucose 6-dehydrogenase [Source:NCBI gene (formerly Entrezgene);Acc:422792] && sp|Q5F3T9|UGDH_CHICK UDP-glucose 6-dehydrogenase OS=Gallus gallus OX=9031 GN=UGDH PE=2 SV=1 && PF00984:UDP-glucose/GDP-mannose dehydrogenase family, central domain|PF03720:UDP-glucose/GDP-mannose dehydrogenase family, UDP binding domain|PF03721:UDP-glucose/GDP-mannose dehydrogenase family, NAD binding domain	-
ENSGALG00010016872	6732.48756719049	7080.87896343298	6266.22585400995	2211.39324388779	2115.21280663612	2156.20323496232	6693.19746154447	2160.93642849541	1.63089403950572	1.6392823657181e-143	1.01366522261572e-141	EDA2R	4	334240	348117	-	6833	protein_coding	ectodysplasin A2 receptor [Source:NCBI gene (formerly Entrezgene);Acc:422166] && sp|Q9HAV5|TNR27_HUMAN Tumor necrosis factor receptor superfamily member 27 OS=Homo sapiens OX=9606 GN=EDA2R PE=1 SV=2 && -	-
ENSGALG00010004297	1485.45622176106	1554.0248369327	1588.70112851324	294.916895227711	223.880282694724	267.536286994863	1542.72739573567	262.111154972433	2.55610545491351	5.91035612133932e-142	3.5880712100763e-140	SULF1	2	115961646	116066857	+	5370	protein_coding	sulfatase 1 [Source:HGNC Symbol;Acc:HGNC:20391] && sp|Q90XB6|SULF1_COTCO Extracellular sulfatase Sulf-1 OS=Coturnix coturnix OX=9091 GN=SULF1 PE=1 SV=1 && -	-
ENSGALG00010012958	2164.78699909662	2177.81655513989	1713.47321954156	311.354886109256	312.014149637895	342.128188573357	2018.69225792602	321.832408106836	2.64877776945586	8.95364270148319e-142	5.41912441444617e-140	ENSGALG00010012958	8	3791658	3801521	-	3091	protein_coding	- && sp|Q68BL8|OLM2B_HUMAN Olfactomedin-like protein 2B OS=Homo sapiens OX=9606 GN=OLFML2B PE=2 SV=2 && PF02191:Olfactomedin-like domain	-
ENSGALG00010005991	2283.33485857096	2321.61591784266	2227.80092301707	614.007306457694	633.145595856119	622.593738508492	2277.58389981023	623.248880274102	1.86968380261504	1.50564349898657e-141	9.08526211639238e-140	FARP1	1	144915706	145114015	-	5211	protein_coding	FERM, ARH/RhoGEF and pleckstrin domain protein 1 [Source:NCBI gene (formerly Entrezgene);Acc:418781] && sp|F1P065|FARP1_CHICK FERM, ARHGEF and pleckstrin domain-containing protein 1 OS=Gallus gallus OX=9031 GN=FARP1 PE=1 SV=2 && PF09380:FERM C-terminal PH-like domain|PF00169:PH domain|PF00373:FERM central domain|PF00621:RhoGEF domain|PF08736:FERM adjacent (FA)|PF09379:FERM N-terminal domain	RhoGEF
ENSGALG00010018446	15781.2972234144	16226.5184313292	13353.4711161604	4435.35671609676	4122.03108726168	4116.47840844513	15120.4289236347	4224.62207060119	1.83949786887227	6.64122136291514e-141	3.97141060723066e-139	FBN1	10	10196204	10347306	-	9888	protein_coding	fibrillin 1 [Source:HGNC Symbol;Acc:HGNC:3603] && sp|P35555|FBN1_HUMAN Fibrillin-1 OS=Homo sapiens OX=9606 GN=FBN1 PE=1 SV=4 && PF12947:EGF domain|PF07645:Calcium-binding EGF domain|PF18193:Fibrillin 1 unique N-terminal domain|PF14670:Coagulation Factor Xa inhibitory site|PF12662:Complement Clr-like EGF-like|PF00683:TB domain	EGF_CA
ENSGALG00010013452	7814.8810667388	7777.06622286294	7406.31893004733	2926.92931755502	2844.59653306237	2828.52490785647	7666.08873988302	2866.68358615796	1.41899657466514	1.24729429967629e-140	7.43648031266705e-139	LSS	7	6946058	6956195	-	3356	protein_coding	lanosterol synthase (2,3-oxidosqualene-lanosterol cyclase) [Source:NCBI gene (formerly Entrezgene);Acc:424037] && sp|P48450|LSS_RAT Lanosterol synthase OS=Rattus norvegicus OX=10116 GN=Lss PE=1 SV=2 && PF13243:Squalene-hopene cyclase C-terminal domain|PF13249:Squalene-hopene cyclase N-terminal domain	-
ENSGALG00010023293	860.760544878894	909.407004127176	771.491555213263	70.5866667266326	68.8862408291457	68.624549452214	847.219701406445	69.3658190026641	3.60995296476234	6.60878347236343e-140	3.90524355897972e-138	COL11A1	8	10889243	11078388	+	8199	protein_coding	collagen type XI alpha 1 chain [Source:HGNC Symbol;Acc:HGNC:2186] && sp|P12107|COBA1_HUMAN Collagen alpha-1(XI) chain OS=Homo sapiens OX=9606 GN=COL11A1 PE=1 SV=4 && PF01391:Collagen triple helix repeat (20 copies)|PF01410:Fibrillar collagen C-terminal domain	Collagen
ENSGALG00010018968	1966.86361632207	2069.71910317712	1647.75356854191	314.255708029528	344.431204145729	311.296869254246	1894.77876268037	323.327927143168	2.55102425037115	1.83455321717995e-139	1.07769210019809e-137	GLI2	7	25397053	25576378	+	7612	protein_coding	GLI family zinc finger 2 [Source:NCBI gene (formerly Entrezgene);Acc:395956] && sp|P10070|GLI2_HUMAN Zinc finger protein GLI2 OS=Homo sapiens OX=9606 GN=GLI2 PE=1 SV=4 && -	-
ENSGALG00010016896	5476.91110771445	5480.24329858972	4816.58369717713	1606.08840319091	1468.8977823862	1502.77817713472	5257.91270116043	1525.92145423728	1.78450423164674	1.93145248476931e-138	1.12797954614905e-136	SPTBN1	3	2874660	2964651	-	8627	protein_coding	spectrin beta, non-erythrocytic 1 [Source:NCBI gene (formerly Entrezgene);Acc:421216] && sp|Q01082|SPTB2_HUMAN Spectrin beta chain, non-erythrocytic 1 OS=Homo sapiens OX=9606 GN=SPTBN1 PE=1 SV=2 && PF15410:Pleckstrin homology domain|PF00307:Calponin homology (CH) domain|PF00435:Spectrin repeat	CH
ENSGALG00010027981	2345.185915688	2381.11910240932	2351.62055533524	623.676712858603	681.771177617869	658.397851266169	2359.30852447752	654.615247247547	1.84999100106413	3.72109353204257e-138	2.1668046972445e-136	CNN2	28	3350144	3355409	-	1845	protein_coding	calponin 2 [Source:NCBI gene (formerly Entrezgene);Acc:100216000] && sp|Q3SYU6|CNN2_BOVIN Calponin-2 OS=Bos taurus OX=9913 GN=CNN2 PE=2 SV=3 && PF00307:Calponin homology (CH) domain|PF00402:Calponin family repeat	CH
ENSGALG00010014897	3751.26661414886	4186.04903426479	3731.73322632786	1131.3205489063	1172.07912704885	1153.68807774737	3889.68295824717	1152.36258456751	1.75513839959754	1.9924862071147e-137	1.15017130100294e-135	COL8A2	23	4477504	4505028	+	11989	protein_coding	collagen type VIII alpha 2 chain [Source:HGNC Symbol;Acc:HGNC:2216] && sp|P25067|CO8A2_HUMAN Collagen alpha-2(VIII) chain OS=Homo sapiens OX=9606 GN=COL8A2 PE=1 SV=2 && -	-
ENSGALG00010005534	9137.46283809164	9530.42672809396	10389.4196102053	3332.07744575309	3357.19120746749	3283.03822814143	9685.76972546363	3324.10229378734	1.54300246397605	2.21339063858399e-137	1.27400723989735e-135	ENSGALG00010005534	2	10376086	10381197	-	2203	protein_coding	- && sp|Q4R4W5|IDI1_MACFA Isopentenyl-diphosphate Delta-isomerase 1 OS=Macaca fascicularis OX=9541 GN=IDI1 PE=2 SV=2 && -	-
ENSGALG00010024631	1342.1679394399	1393.36623860271	1227.71927737024	228.197991061442	213.749953161026	182.998798539237	1321.08448513762	208.315580920568	2.66418720035987	2.67963152492217e-137	1.53793909331237e-135	EPB41L1	20	496816	564222	+	6794	protein_coding	erythrocyte membrane protein band 4.1 like 1 [Source:HGNC Symbol;Acc:HGNC:3378] && sp|Q9WTP0|E41L1_RAT Band 4.1-like protein 1 OS=Rattus norvegicus OX=10116 GN=Epb41l1 PE=1 SV=1 && PF09379:FERM N-terminal domain|PF05902:4.1 protein C-terminal domain (CTD)|PF09380:FERM C-terminal PH-like domain|PF00373:FERM central domain|PF04382:SAB domain|PF08736:FERM adjacent (FA)	Band_41
ENSGALG00010007302	14454.5920482537	14488.0337222398	16231.801338203	5407.13205938807	5195.84601783366	5177.67252823516	15058.1423695655	5260.21686848563	1.51737277532606	9.6842138895206e-137	5.52636582901128e-135	CDH11	11	11764734	11844190	+	5704	protein_coding	cadherin 11 [Source:NCBI gene (formerly Entrezgene);Acc:415797] && sp|O93319|CAD11_CHICK Cadherin-11 OS=Gallus gallus OX=9031 GN=CDH11 PE=2 SV=1 && PF01049:Cadherin cytoplasmic region|PF00028:Cadherin domain	Cadherin
ENSGALG00010017470	9767.31276973356	10360.4961527989	10451.3294263644	3803.94447811743	3824.19939897096	3992.15857248097	10193.0461162989	3873.43414985645	1.3959703534576	3.79333964667824e-136	2.15852913854999e-134	HSPA2	5	52384531	52387031	-	2468	protein_coding	heat shock 70kDa protein 2 [Source:NCBI gene (formerly Entrezgene);Acc:423504] && sp|P08106|HSP70_CHICK Heat shock 70 kDa protein OS=Gallus gallus OX=9031 PE=1 SV=1 && PF00012:Hsp70 protein	HSP70
ENSGALG00010028375	4980.04094887418	5011.15986025586	4902.30498108971	1848.79050385372	1777.87283316398	1805.12401819954	4964.50193007325	1810.59578507241	1.45506660433503	4.78218841038769e-136	2.70579742551482e-134	LMNB2	28	1044849	1075471	-	5014	protein_coding	lamin B2 [Source:NCBI gene (formerly Entrezgene);Acc:396222] && sp|P14732|LMNB2_CHICK Lamin-B2 OS=Gallus gallus OX=9031 GN=LMNB2 PE=2 SV=1 && PF00038:Intermediate filament protein|PF00932:Lamin Tail Domain	Filament
ENSGALG00010010383	1208.1573156863	1236.67451924383	1151.52258055906	212.726940819989	198.554458860479	217.808352609201	1198.78480516306	209.696584096556	2.51472474974197	1.15487346467975e-135	6.51590048306457e-134	SLIT2	4	74511140	74755750	-	7070	protein_coding	slit guidance ligand 2 [Source:NCBI gene (formerly Entrezgene);Acc:373967] && sp|Q9R1B9|SLIT2_MOUSE Slit homolog 2 protein OS=Mus musculus OX=10090 GN=Slit2 PE=2 SV=2 && PF13855:Leucine rich repeat|PF00054:Laminin G domain|PF01462:Leucine rich repeat N-terminal domain|PF00008:EGF-like domain	EGF
ENSGALG00010013283	2237.97741668512	2320.62419809988	2551.63688446461	525.048767569335	550.076893679796	444.567733407821	2370.07949974987	506.564464885651	2.22640495313927	1.20695175562464e-134	6.79054856763125e-133	PAWR	1	39569524	39642252	-	5524	protein_coding	pro-apoptotic WT1 regulator [Source:HGNC Symbol;Acc:HGNC:8614] && sp|Q96IZ0|PAWR_HUMAN PRKC apoptosis WT1 regulator protein OS=Homo sapiens OX=9606 GN=PAWR PE=1 SV=1 && -	-
ENSGALG00010010905	1504.01153889618	1442.95222574159	1397.25692777513	283.313607546621	303.909886010937	311.296869254246	1448.07356413763	299.506787603935	2.27365849565602	1.82091770705677e-134	1.02160644278216e-132	ENC1	Z	24823886	24837186	+	9646	protein_coding	ectodermal-neural cortex 1 [Source:HGNC Symbol;Acc:HGNC:3345] && sp|O35709|ENC1_MOUSE Ectoderm-neural cortex protein 1 OS=Mus musculus OX=10090 GN=Enc1 PE=2 SV=2 && PF01344:Kelch motif|PF00651:BTB/POZ domain|PF07707:BTB And C-terminal Kelch	BACK
ENSGALG00010001883	873.130756302303	894.53120798551	790.54072941606	92.8263014487223	94.2120646633905	91.4993992696187	852.734231234625	92.8459217939105	3.19898604965066	1.20812491688427e-131	6.68417699859542e-130	KBTBD11	3	90514536	90537048	-	9288	protein_coding	kelch repeat and BTB domain containing 11 [Source:HGNC Symbol;Acc:HGNC:29104] && sp|Q8BNW9|KBTBB_MOUSE Kelch repeat and BTB domain-containing protein 11 OS=Mus musculus OX=10090 GN=Kbtbd11 PE=1 SV=3 && PF00651:BTB/POZ domain|PF01344:Kelch motif	BTB
ENSGALG00010024624	7959.2002000119	7890.1222735396	7903.50237674032	3261.49077902646	3124.19362819243	3168.6639790544	7917.60828343061	3184.78279542443	1.31379099342843	2.25663307765132e-131	1.2450754823185e-129	CTSD	5	13730664	13745274	+	4772	protein_coding	cathepsin D [Source:NCBI gene (formerly Entrezgene);Acc:396090] && sp|Q05744|CATD_CHICK Cathepsin D OS=Gallus gallus OX=9031 GN=CTSD PE=1 SV=1 && -	-
ENSGALG00010020055	2413.22207851676	2446.57260543265	2208.75174881427	595.635434295968	650.367156063405	593.751536564808	2356.18214425456	613.251375641394	1.94201487562057	2.83781039449336e-131	1.56142112973046e-129	R3HCC1	22	1296062	1305233	-	3449	protein_coding	R3H domain and coiled-coil containing 1 [Source:HGNC Symbol;Acc:HGNC:27329] && sp|Q9Y3T6|R3HC1_HUMAN R3H and coiled-coil domain-containing protein 1 OS=Homo sapiens OX=9606 GN=R3HCC1 PE=1 SV=3 && PF01424:R3H domain	R3H
ENSGALG00010005629	3636.84215848232	3746.71718821426	3080.25146859221	897.320914004315	843.856450157036	849.353119307113	3487.9369384296	863.510161156154	2.01374010939249	4.59180467470472e-131	2.5195635925241e-129	NRP1	2	13814710	13922104	+	4770	protein_coding	neuropilin 1 [Source:NCBI gene (formerly Entrezgene);Acc:395560] && sp|P79795|NRP1_CHICK Neuropilin-1 OS=Gallus gallus OX=9031 GN=NRP1 PE=2 SV=1 && -	-
ENSGALG00010007999	6567.55141487836	6670.306989923	6913.89777690504	2642.64876936831	2578.16886632612	2576.90155986502	6717.2520605688	2599.23973185315	1.36980097165433	3.20925698635614e-130	1.75612300790387e-128	SDC1	3	101308366	101330845	-	3310	protein_coding	syndecan 1 [Source:HGNC Symbol;Acc:HGNC:10658] && sp|P26260|SDC1_RAT Syndecan-1 OS=Rattus norvegicus OX=10116 GN=Sdc1 PE=1 SV=2 && PF01034:Syndecan domain	-
ENSGALG00010004791	8140.62996755524	8072.5987062107	7312.02551774348	2751.91306169858	2809.14037969443	2652.48802013123	7841.75139716981	2737.84715384141	1.51806030735791	1.15488611799779e-129	6.3023334521229e-128	FZD1	2	22037965	22050107	+	7555	protein_coding	frizzled class receptor 1 [Source:NCBI gene (formerly Entrezgene);Acc:374062] && sp|O57328|FZD1_CHICK Frizzled-1 OS=Gallus gallus OX=9031 GN=FZD1 PE=2 SV=1 && -	-
ENSGALG00010009646	1827.69873780872	1974.51400787046	1720.14043051254	406.11506883816	441.682367669229	402.796268523865	1840.7843920639	416.864568343751	2.14285975301778	3.75804613749418e-129	2.02863393254517e-127	MVD	11	18069136	18072372	-	2019	protein_coding	mevalonate diphosphate decarboxylase [Source:HGNC Symbol;Acc:HGNC:7529] && sp|Q0P570|MVD1_BOVIN Diphosphomevalonate decarboxylase OS=Bos taurus OX=9913 GN=MVD PE=2 SV=1 && PF00288:GHMP kinases N terminal domain|PF18376:Mevalonate 5-diphosphate decarboxylase C-terminal domain	GHMP_kinases
ENSGALG00010000800	3573.96025041332	3757.62610538481	3863.17252832716	1258.9567133983	1154.85756684156	1190.48674919276	3731.58629470843	1201.43367647754	1.63493351105594	9.75103763310397e-129	5.23541598510714e-127	LMO7	1	154810558	154939604	-	6586	protein_coding	LIM domain 7 [Source:HGNC Symbol;Acc:HGNC:6646] && sp|Q8WWI1|LMO7_HUMAN LIM domain only protein 7 OS=Homo sapiens OX=9606 GN=LMO7 PE=1 SV=3 && PF15949:Domain of unknown function (DUF4757)|PF00307:Calponin homology (CH) domain|PF17820:PDZ domain|PF00412:LIM domain	CH
ENSGALG00010017542	11399.1498266716	12016.6681232377	11475.2225397647	4755.41406796683	4872.68850570869	4750.01229251847	11630.3468298913	4792.704955398	1.27901252764184	1.21202460715348e-128	6.49001809079797e-127	PLOD1	21	5507109	5526662	-	4596	protein_coding	procollagen-lysine, 2-oxoglutarate 5-dioxygenase 1 [Source:NCBI gene (formerly Entrezgene);Acc:419485] && sp|P24802|PLOD1_CHICK Procollagen-lysine,2-oxoglutarate 5-dioxygenase 1 OS=Gallus gallus OX=9031 GN=PLOD1 PE=1 SV=1 && -	-
ENSGALG00010009470	3070.90498586135	3006.89426010207	2206.84683139399	449.627397642248	454.851796063036	446.556850783248	2761.54869245247	450.345348162844	2.61611706816325	2.1274905297192e-128	1.13615958155298e-126	ZNF469	11	17795212	17983016	+	19952	protein_coding	zinc finger protein 469 [Source:HGNC Symbol;Acc:HGNC:23216] && sp|Q96JG9|ZN469_HUMAN Zinc finger protein 469 OS=Homo sapiens OX=9606 GN=ZNF469 PE=2 SV=3 && -	-
ENSGALG00010030104	18427.491617072	18048.3075988119	20243.557425312	6982.27836209608	7283.70693472879	7071.31226964118	18906.4522137319	7112.43252215535	1.41052843323779	1.18003755581724e-127	6.2683218357281e-126	P4HB	18	10552366	10560748	-	2553	protein_coding	prolyl 4-hydroxylase subunit beta [Source:NCBI gene (formerly Entrezgene);Acc:374091] && sp|P09102|PDIA1_CHICK Protein disulfide-isomerase OS=Gallus gallus OX=9031 GN=P4HB PE=1 SV=3 && PF00085:Thioredoxin|PF13848:Thioredoxin-like domain	-
ENSGALG00010015031	38186.8426640644	41320.003082834	36302.0112782695	14713.9357202626	13649.6060137046	13683.1384255588	38602.9523417226	14015.5600531753	1.46164898073255	1.19179271744863e-127	6.31397239936378e-126	MYH9	1	51794919	51863042	+	8136	protein_coding	myosin, heavy chain 9, non-muscle [Source:NCBI gene (formerly Entrezgene);Acc:396469] && sp|P14105|MYH9_CHICK Myosin-9 OS=Gallus gallus OX=9031 GN=MYH9 PE=2 SV=1 && PF01576:Myosin tail|PF02736:Myosin N-terminal SH3-like domain|PF00063:Myosin head (motor domain)	Myosin_tail_1
ENSGALG00010017820	1687.50300834341	1564.93375410325	1543.93556913667	383.87543411607	352.535467772687	365.003038390762	1598.79077719444	367.137980093173	2.12196637512952	5.83490754470832e-127	3.08308487805448e-125	FLRT2	5	41649303	41728158	+	31042	protein_coding	fibronectin leucine rich transmembrane protein 2 [Source:HGNC Symbol;Acc:HGNC:3761] && sp|O43155|FLRT2_HUMAN Leucine-rich repeat transmembrane protein FLRT2 OS=Homo sapiens OX=9606 GN=FLRT2 PE=1 SV=1 && -	-
ENSGALG00010024905	761.79885349162	727.922291198852	1021.0357372699	47.380091364452	33.4300874612031	40.7769061962431	836.918960653457	40.5290283406327	4.36601253229153	3.23835688289939e-123	1.65845389800384e-121	GPX7	8	24131378	24140798	+	2262	protein_coding	glutathione peroxidase 7 [Source:NCBI gene (formerly Entrezgene);Acc:424643] && sp|A6QLY2|GPX7_BOVIN Glutathione peroxidase 7 OS=Bos taurus OX=9913 GN=GPX7 PE=2 SV=1 && PF00255:Glutathione peroxidase	GSHPx
ENSGALG00010012285	3464.69004950654	3510.68788943316	3991.75445419603	1115.84949866485	1024.17631585686	1037.32471128492	3655.71079771191	1059.11684193554	1.78727308244173	4.93439466311674e-122	2.50138742655916e-120	FBLN1	1	70535491	70617867	+	4324	protein_coding	fibulin 1 [Source:NCBI gene (formerly Entrezgene);Acc:373979] && sp|O73775|FBLN1_CHICK Fibulin-1 OS=Gallus gallus OX=9031 GN=FBLN1 PE=2 SV=2 && PF07645:Calcium-binding EGF domain	EGF_CA
ENSGALG00010020187	1155.58391713681	1298.16114329605	1403.92413874611	197.255890578535	216.789052021135	234.715850300326	1285.88973305966	216.253597633332	2.57290874137793	4.63411003803879e-121	2.33729999469062e-119	MMP23B	21	2022546	2031788	-	3533	protein_coding	matrix metallopeptidase 23B [Source:HGNC Symbol;Acc:HGNC:7171] && sp|Q2TBM7|MMP23_BOVIN Matrix metalloproteinase-23 OS=Bos taurus OX=9913 GN=MMP23 PE=2 SV=1 && PF00413:Matrixin|PF01549:ShK domain-like	ShTK
ENSGALG00010018894	1776.15619021118	1823.77260696824	1768.71582472967	481.536438765247	433.57810404227	492.306550418057	1789.54820730303	469.140364408525	1.93111445749698	1.1130722362802e-119	5.55784794380612e-118	SERTAD4	3	22395812	22402999	-	3356	protein_coding	SERTA domain containing 4 [Source:HGNC Symbol;Acc:HGNC:25236] && sp|Q9NUC0|SRTD4_HUMAN SERTA domain-containing protein 4 OS=Homo sapiens OX=9606 GN=SERTAD4 PE=1 SV=1 && PF06031:SERTA motif	-
ENSGALG00010001692	5122.29838024338	5114.29871350474	6079.54394682254	1608.98922511119	1657.32191171298	1607.20683934461	5438.71368019022	1624.50599205626	1.74346648371054	6.0965112054087e-119	3.0289954802395e-117	ALDH18A1	6	36110624	36156087	+	3846	protein_coding	- && sp|Q5R4M8|P5CS_PONAB Delta-1-pyrroline-5-carboxylate synthase OS=Pongo abelii OX=9601 GN=ALDH18A1 PE=2 SV=1 && -	-
ENSGALG00010005267	9324.04686039473	9129.77195201176	9130.26919540042	3973.15909013333	3775.57381720921	3923.53402302876	9194.6960026023	3890.7556434571	1.24066449016955	1.00666916943269e-118	4.97678300026713e-117	CYP51A1	2	22397450	22407111	-	2377	protein_coding	cytochrome P450 family 51 subfamily A member 1 [Source:HGNC Symbol;Acc:HGNC:2649] && sp|O46420|CP51A_PIG Lanosterol 14-alpha demethylase OS=Sus scrofa OX=9823 GN=CYP51A1 PE=2 SV=1 && PF00067:Cytochrome P450	p450
ENSGALG00010001843	1042.19031242223	1059.15668528661	1168.66683734157	195.322009298353	204.632656580698	194.933502791796	1090.00461168347	198.296056223616	2.45917286274929	3.87551361186457e-118	1.90185831375359e-116	PRICKLE1	1	29792346	29852409	-	4182	protein_coding	prickle planar cell polarity protein 1 [Source:HGNC Symbol;Acc:HGNC:17019] && sp|Q96MT3|PRIC1_HUMAN Prickle-like protein 1 OS=Homo sapiens OX=9606 GN=PRICKLE1 PE=1 SV=2 && PF00412:LIM domain|PF06297:PET Domain	LIM
ENSGALG00010019996	4625.42822140311	4992.31718514308	4637.52145967084	1536.46867710437	1726.20815254212	1593.28301771662	4751.75562207234	1618.65328245437	1.55389332864765	5.31993239662552e-117	2.5852800427689e-115	ITGB5	7	27489948	27531783	-	4220	protein_coding	integrin subunit beta 5 [Source:NCBI gene (formerly Entrezgene);Acc:395142] && sp|P18084|ITB5_HUMAN Integrin beta-5 OS=Homo sapiens OX=9606 GN=ITGB5 PE=1 SV=1 && PF08725:Integrin beta cytoplasmic domain|PF17205:Integrin plexin domain|PF00362:Integrin beta chain VWA domain|PF07965:Integrin beta tail domain|PF18372:Integrin beta epidermal growth factor like domain 1	-
ENSGALG00010007381	2021.49871677546	2034.01719243712	1765.85844859925	457.362922762975	357.600632539536	367.986714453901	1940.45811927061	394.316756585471	2.29785058613346	8.00715471786848e-117	3.88172090242687e-115	EGFR	2	51815505	52072441	-	12679	protein_coding	epidermal growth factor receptor [Source:NCBI gene (formerly Entrezgene);Acc:396494] && sp|P00533|EGFR_HUMAN Epidermal growth factor receptor OS=Homo sapiens OX=9606 GN=EGFR PE=1 SV=2 && -	-
ENSGALG00010009842	1754.50832022021	1793.02929494213	1764.90598988911	476.701735564792	488.281883524239	516.175958923175	1770.81453501715	493.719859337402	1.84280175201603	1.30453408077902e-116	6.29358917763269e-115	PHETA2	1	49461543	49467142	-	5067	protein_coding	PH domain containing endocytic trafficking adaptor 2 [Source:HGNC Symbol;Acc:HGNC:27161] && sp|Q14B98|SESQ2_MOUSE Sesquipedalian-2 OS=Mus musculus OX=10090 GN=Pheta2 PE=1 SV=1 && -	-
ENSGALG00010001666	773.138213963078	836.019743161625	734.34566551781	99.5948859293583	78.0035374094739	87.5211645187657	781.167874214171	88.3731959525326	3.14213935733244	2.00657163738591e-116	9.65716995506237e-115	PIEZO2	2	97347110	97644180	+	10200	protein_coding	piezo type mechanosensitive ion channel component 2 [Source:HGNC Symbol;Acc:HGNC:26270] && sp|Q9H5I5|PIEZ2_HUMAN Piezo-type mechanosensitive ion channel component 2 OS=Homo sapiens OX=9606 GN=PIEZO2 PE=1 SV=2 && PF12166:Piezo non-specific cation channel, R-Ras-binding domain|PF15917:Piezo	-
ENSGALG00010022656	5344.96218586475	5393.96368096806	4645.14112935196	1482.32000125928	1543.86222093556	1664.89124323197	5128.02233206159	1563.69115514227	1.71340250129787	3.82979485981088e-116	1.83876184459141e-114	FKBP10	27	4676829	4683853	+	3249	protein_coding	FKBP prolyl isomerase 10 [Source:HGNC Symbol;Acc:HGNC:18169] && sp|Q61576|FKB10_MOUSE Peptidyl-prolyl cis-trans isomerase FKBP10 OS=Mus musculus OX=10090 GN=Fkbp10 PE=1 SV=2 && PF00254:FKBP-type peptidyl-prolyl cis-trans isomerase	FKBP_C
ENSGALG00010009416	687.577584951164	755.690443996629	738.155500358369	73.4874886469051	89.1468998965416	72.602784203067	727.141176435387	78.4123909155046	3.21459852887486	2.10358618237474e-115	1.00274288354584e-113	COL14A1	2	135791762	135911837	+	6702	protein_coding	collagen type XIV alpha 1 chain [Source:NCBI gene (formerly Entrezgene);Acc:396276] && sp|P32018|COEA1_CHICK Collagen alpha-1(XIV) chain OS=Gallus gallus OX=9031 GN=COL14A1 PE=1 SV=2 && PF01391:Collagen triple helix repeat (20 copies)|PF00041:Fibronectin type III domain|PF00092:von Willebrand factor type A domain	VWA
ENSGALG00010028043	1030.85095195077	1023.45477454662	1064.84883793633	200.156712498807	214.762986114396	201.895413605789	1039.71818814457	205.605037406331	2.33872584191251	1.6488906608171e-113	7.73081999260563e-112	NT5DC2	12	743106	767725	-	2814	protein_coding	5'-nucleotidase domain containing 2 [Source:HGNC Symbol;Acc:HGNC:25717] && sp|Q9H857|NT5D2_HUMAN 5'-nucleotidase domain-containing protein 2 OS=Homo sapiens OX=9606 GN=NT5DC2 PE=1 SV=1 && PF05761:5' nucleotidase family	-
ENSGALG00010023821	2500.84440943257	2534.83566253987	2277.32877594434	752.279817990687	741.540121866687	708.125785651832	2437.66961597226	733.981908503068	1.73142707775463	5.83815593475603e-113	2.72442730104865e-111	KANK4	8	27148947	27167017	-	4222	protein_coding	KN motif and ankyrin repeat domains 4 [Source:HGNC Symbol;Acc:HGNC:27263] && sp|Q5T7N3|KANK4_HUMAN KN motif and ankyrin repeat domain-containing protein 4 OS=Homo sapiens OX=9606 GN=KANK4 PE=1 SV=1 && PF13857:Ankyrin repeats (many copies)|PF12075:KN motif	-
ENSGALG00010013566	606.140359747053	588.089807467193	599.096528677954	45.4462100842703	37.4822192746823	32.8204366945371	597.7755652974	38.5829553511632	3.95151967538388	6.14826329723663e-113	2.86245367915402e-111	ENSGALG00010013566	8	4359974	4361252	+	522	protein_coding	- && - && -	-
ENSGALG00010001230	8273.60974035689	7820.70189154516	7334.88452678684	2773.18575578058	2965.14745451338	2959.80665463462	7809.7320528963	2899.37995497619	1.42951434214389	7.97909459962876e-112	3.7061966613578e-110	PTX3	9	22425312	22431053	-	2418	protein_coding	pentraxin 3 [Source:NCBI gene (formerly Entrezgene);Acc:548626] && sp|P48759|PTX3_MOUSE Pentraxin-related protein PTX3 OS=Mus musculus OX=10090 GN=Ptx3 PE=1 SV=2 && PF00354:Pentaxin family	-
ENSGALG00010018627	2961.63478495457	3238.95667991206	3681.25291469045	903.12255784486	867.156208084541	917.977668759327	3293.94812651902	896.085478229576	1.87829839411752	2.36128707992186e-111	1.09171265850183e-109	MYLK	7	26790209	26988894	-	9548	protein_coding	myosin light chain kinase [Source:NCBI gene (formerly Entrezgene);Acc:396445] && sp|P11799|MYLK_CHICK Myosin light chain kinase, smooth muscle OS=Gallus gallus OX=9031 GN=Mylk PE=1 SV=2 && PF00041:Fibronectin type III domain|PF07679:Immunoglobulin I-set domain|PF00069:Protein kinase domain|PF16620:Unstructured linker between I-set domains 2 and 3 on MYLCK	Pkinase
ENSGALG00010009336	3483.24536664166	3421.43311258316	2932.62036852054	883.783745043043	963.394338654671	953.781781517004	3279.09961591512	933.653288404906	1.81232693381536	3.08823441530362e-111	1.4245105306434e-109	LAMB1	1	15068038	15108867	-	5998	protein_coding	laminin subunit beta 1 [Source:NCBI gene (formerly Entrezgene);Acc:396478] && sp|P02469|LAMB1_MOUSE Laminin subunit beta-1 OS=Mus musculus OX=10090 GN=Lamb1 PE=1 SV=3 && PF00055:Laminin N-terminal (Domain VI)|PF00053:Laminin EGF domain	Laminin_EGF
ENSGALG00010020928	3938.8814874039	3757.62610538481	4019.37575679009	1467.81589165792	1458.7674528525	1486.8652381313	3905.2944498596	1471.14952754724	1.40851549950302	1.52711343946368e-110	6.97964227148925e-109	AACS	15	4465956	4504767	-	4877	protein_coding	acetoacetyl-CoA synthetase [Source:NCBI gene (formerly Entrezgene);Acc:416811] && sp|Q5ZLG0|AACS_CHICK Acetoacetyl-CoA synthetase OS=Gallus gallus OX=9031 GN=AACS PE=2 SV=1 && PF16177:Acetyl-coenzyme A synthetase N-terminus|PF00501:AMP-binding enzyme	AMP-binding
ENSGALG00010013690	1652.45407597709	1496.50509185159	1170.57175476185	221.429406580806	191.46322818689	172.058652974392	1439.84364086351	194.983762580696	2.88333063199582	3.65211685039217e-110	1.66538196011148e-108	CREB3L2	1	57397078	57471318	+	4309	protein_coding	cAMP responsive element binding protein 3 like 2 [Source:HGNC Symbol;Acc:HGNC:23720] && sp|Q70SY1|CR3L2_HUMAN Cyclic AMP-responsive element-binding protein 3-like protein 2 OS=Homo sapiens OX=9606 GN=CREB3L2 PE=1 SV=3 && PF00170:bZIP transcription factor	bZIP_1
ENSGALG00010018092	1561.73919220542	1830.71464516769	1796.33712732372	425.453881639977	440.669334715859	399.812592460725	1729.59698823228	421.978602938854	2.0355719130815	1.77188178523854e-108	7.95276289810549e-107	PCDH11X	4	6521188	6946132	-	7572	protein_coding	- && sp|Q6KEQ9|PC11X_PIG Protocadherin-11 X-linked OS=Sus scrofa OX=9823 GN=PCDH11X PE=2 SV=1 && PF08374:Protocadherin|PF00028:Cadherin domain|PF08266:Cadherin-like	Cadherin
ENSGALG00010023194	8162.27783754621	8693.41526518956	6704.35686067427	2214.29406580806	2212.46397015962	2283.50674698961	7853.34998780335	2236.75492765243	1.81180915831188	4.45881024479125e-108	1.99230015702943e-106	MRC2	27	2056231	2080484	+	6883	protein_coding	mannose receptor C type 2 [Source:HGNC Symbol;Acc:HGNC:16875] && sp|Q9UBG0|MRC2_HUMAN C-type mannose receptor 2 OS=Homo sapiens OX=9606 GN=MRC2 PE=1 SV=2 && PF00040:Fibronectin type II domain|PF00059:Lectin C-type domain	Lectin_C
ENSGALG00010028700	2177.15721052003	2126.24712851545	2415.43528891461	676.8584480636	628.08043108927	653.425057827603	2239.6132093167	652.787978993491	1.77853718375697	1.19264875659421e-107	5.31713696773574e-106	ANGPTL2	17	10909530	10927238	-	2956	protein_coding	angiopoietin-like 2 [Source:NCBI gene (formerly Entrezgene);Acc:776031] && sp|Q9UKU9|ANGL2_HUMAN Angiopoietin-related protein 2 OS=Homo sapiens OX=9606 GN=ANGPTL2 PE=1 SV=1 && PF00147:Fibrinogen beta and gamma chains, C-terminal globular domain	Fibrinogen_C
ENSGALG00010020994	4112.06444733163	4195.96623169257	4515.60674477294	1615.75780959182	1572.22714362991	1611.18507409546	4274.54580793238	1599.72334243907	1.41804102353729	7.71151466936227e-107	3.41512378029208e-105	DHCR7	5	1854474	1861140	+	2516	protein_coding	7-dehydrocholesterol reductase [Source:NCBI gene (formerly Entrezgene);Acc:422982] && sp|O88455|DHCR7_MOUSE 7-dehydrocholesterol reductase OS=Mus musculus OX=10090 GN=Dhcr7 PE=1 SV=1 && PF01222:Ergosterol biosynthesis ERG4/ERG24 family	-
ENSGALG00010002135	2985.34435684943	3055.48852749818	3552.67098882157	934.064658327768	981.628931815327	916.983110071613	3197.83462438973	944.225566738236	1.7602391155636	4.94579137998697e-106	2.18062453051832e-104	ELOVL5	3	87928839	87977631	+	4442	protein_coding	ELOVL fatty acid elongase 5 [Source:NCBI gene (formerly Entrezgene);Acc:428646] && sp|Q920L7|ELOV5_RAT Elongation of very long chain fatty acids protein 5 OS=Rattus norvegicus OX=10116 GN=Elovl5 PE=1 SV=1 && PF01151:GNS1/SUR4 family	ELO
ENSGALG00010023956	1289.59454089041	1345.76369094938	1156.28487410976	264.941735384895	236.036678135161	283.449225998275	1263.88103531652	261.475879839444	2.2724396604138	4.19535404244178e-105	1.83758347126512e-103	KREMEN1	15	7809406	7830683	-	4974	protein_coding	- && sp|Q96MU8|KREM1_HUMAN Kremen protein 1 OS=Homo sapiens OX=9606 GN=KREMEN1 PE=1 SV=3 && PF01822:WSC domain|PF00431:CUB domain|PF00051:Kringle domain	CUB
ENSGALG00010011657	866.945650590599	789.408915251071	934.361994647174	142.140274093356	112.446657824047	123.325277276443	863.572186829615	125.970736397948	2.77603383688097	7.97937424907821e-105	3.48735321393521e-103	ALDH1L2	1	54338166	54367677	+	4734	protein_coding	aldehyde dehydrogenase 1 family member L2 [Source:HGNC Symbol;Acc:HGNC:26777] && sp|Q3SY69|AL1L2_HUMAN Mitochondrial 10-formyltetrahydrofolate dehydrogenase OS=Homo sapiens OX=9606 GN=ALDH1L2 PE=1 SV=2 && PF00551:Formyl transferase|PF02911:Formyl transferase, C-terminal domain|PF00171:Aldehyde dehydrogenase family	Aldedh
ENSGALG00010005309	653.559503536789	785.44203627996	673.388308068861	57.0494977653606	83.0687021763228	62.6571973259345	704.129949295203	67.591799089206	3.38351169715072	1.17119385801627e-104	5.09635183576447e-103	ASXL3	2	106548309	106677513	+	8424	protein_coding	ASXL transcriptional regulator 3 [Source:HGNC Symbol;Acc:HGNC:29357] && sp|Q9C0F0|ASXL3_HUMAN Putative Polycomb group protein ASXL3 OS=Homo sapiens OX=9606 GN=ASXL3 PE=2 SV=3 && PF13922:PHD domain of transcriptional enhancer, Asx|PF05066:HB1, ASXL, restriction endonuclease HTH domain|PF13919:Asx homology domain	-
ENSGALG00010007767	1123.62753762634	1009.57069814773	1211.52747929787	222.396347220897	220.841183834614	200.900854918076	1114.90857169064	214.712795324529	2.37654153422757	3.58973035669083e-104	1.55526430399536e-102	VAT1L	11	13624115	13670719	+	4485	protein_coding	vesicle amine transport 1 like [Source:HGNC Symbol;Acc:HGNC:29315] && sp|Q9HCJ6|VAT1L_HUMAN Synaptic vesicle membrane protein VAT-1 homolog-like OS=Homo sapiens OX=9606 GN=VAT1L PE=1 SV=2 && PF08240:Alcohol dehydrogenase GroES-like domain|PF13602:Zinc-binding dehydrogenase	ADH_N
ENSGALG00010013964	2744.12523409295	2471.3655990021	2324.95171145133	723.271598787961	597.689442488176	601.708006066514	2513.48084818213	640.889682447551	1.97075690131237	6.96138825839594e-104	3.0030196044264e-102	SLC38A1	1	31073821	31110913	-	3190	protein_coding	solute carrier family 38 member 1 [Source:NCBI gene (formerly Entrezgene);Acc:417806] && sp|Q9H2H9|S38A1_HUMAN Sodium-coupled neutral amino acid transporter 1 OS=Homo sapiens OX=9606 GN=SLC38A1 PE=1 SV=1 && PF01490:Transmembrane amino acid transporter protein	Aa_trans
ENSGALG00010023338	15572.0344801683	16224.5349918436	14243.067551431	6341.19671771584	6192.67044394953	6262.73605653031	15346.545674481	6265.53440606523	1.292346228802	1.04236596415145e-103	4.48689125043035e-102	HDLBP	9	4604678	4638006	-	4821	protein_coding	high density lipoprotein binding protein [Source:NCBI gene (formerly Entrezgene);Acc:395984] && sp|P81021|VIGLN_CHICK Vigilin OS=Gallus gallus OX=9031 GN=HDLBP PE=2 SV=1 && PF00013:KH domain	KH_1
ENSGALG00010004056	1371.03176609453	1405.26687551604	1281.05696513807	321.991233150255	316.066281451375	358.041127576769	1352.45186891621	332.032880726133	2.02599418117685	4.22681056564514e-103	1.7962146261198e-101	SHROOM3	4	49243856	49380020	-	7826	protein_coding	shroom family member 3 [Source:HGNC Symbol;Acc:HGNC:30422] && sp|Q8TF72|SHRM3_HUMAN Protein Shroom3 OS=Homo sapiens OX=9606 GN=SHROOM3 PE=1 SV=2 && PF08687:Apx/Shroom domain ASD2|PF00595:PDZ domain|PF08688:Apx/Shroom domain ASD1	PDZ
ENSGALG00010009327	519.548879783189	525.611463672196	539.091629939144	29.0082192027257	25.3258238342448	32.8204366945371	528.08399113151	29.0514932438359	4.1833307601384	4.86676526739688e-103	2.05940471791775e-101	NID1	3	37526955	37564855	+	5983	protein_coding	nidogen 1 [Source:HGNC Symbol;Acc:HGNC:7821] && sp|P14543|NID1_HUMAN Nidogen-1 OS=Homo sapiens OX=9606 GN=NID1 PE=1 SV=3 && PF00086:Thyroglobulin type-1 repeat|PF06119:Nidogen-like|PF00058:Low-density lipoprotein receptor repeat class B|PF12947:EGF domain|PF07645:Calcium-binding EGF domain|PF07474:G2F domain|PF12662:Complement Clr-like EGF-like	EGF_CA
ENSGALG00010020074	1414.32750607646	1217.83184413105	1265.81762577584	277.511963706076	284.662259896911	311.296869254246	1299.32565866111	291.157030952411	2.15778733775251	5.89105669542854e-103	2.48757030397028e-101	ENSGALG00010020074	3	27366292	27447359	+	3670	protein_coding	- && - && -	-
ENSGALG00010019064	990.647764824691	943.125475381619	1083.89801213913	190.487306097899	136.759448704922	166.091300848112	1005.89041744848	164.446018550311	2.61134016424085	2.09713706531129e-102	8.79960474904672e-101	DPY19L1	2	47208528	47257111	+	4274	protein_coding	- && sp|Q2PZI1|D19L1_HUMAN Probable C-mannosyltransferase DPY19L1 OS=Homo sapiens OX=9606 GN=DPY19L1 PE=2 SV=1 && PF10034:Q-cell neuroblast polarisation	-
ENSGALG00010023170	10630.1350165164	10571.7324580106	11054.2357898829	5007.78557503055	4800.76316601944	4863.39198291778	10752.0344214699	4890.64690798925	1.13650029306329	1.93318488498601e-101	8.09465444608504e-100	TCF12	10	7424020	7576643	-	5013	protein_coding	transcription factor 12 [Source:NCBI gene (formerly Entrezgene);Acc:396334] && sp|P51514|HTF4_RAT Transcription factor 12 OS=Rattus norvegicus OX=10116 GN=Tcf12 PE=1 SV=1 && PF00010:Helix-loop-helix DNA-binding domain	HLH
ENSGALG00010023664	1936.9689387155	1765.26114214436	1583.93883496254	459.296804043157	412.304412021505	425.67111834127	1762.05630527413	432.424111468644	2.02596999460007	4.14300732368242e-101	1.73113567522822e-99	SLC6A9	8	20069535	20084974	-	4049	protein_coding	solute carrier family 6 member 9 [Source:NCBI gene (formerly Entrezgene);Acc:424576] && sp|P28571|SC6A9_MOUSE Sodium- and chloride-dependent glycine transporter 1 OS=Mus musculus OX=10090 GN=Slc6a9 PE=1 SV=3 && -	-
ENSGALG00010023354	2796.69863264244	2719.29553469653	3110.73014731669	944.701005368767	846.895549017145	922.950462197893	2875.57477155189	904.849005527935	1.6680128093294	6.58284228766587e-101	2.7391481044073e-99	SEPTIN2	9	4638199	4657279	+	4148	protein_coding	septin 2 [Source:HGNC Symbol;Acc:HGNC:7729] && sp|P42208|SEPT2_MOUSE Septin-2 OS=Mus musculus OX=10090 GN=Septin2 PE=1 SV=2 && PF00735:Septin	GTP_CDC
ENSGALG00010020003	852.513737263288	705.112737114964	747.680087459768	108.297351690176	96.2381305701301	111.390573023884	768.435520612673	105.30868509473	2.86630057610116	1.67755484408015e-100	6.93701923412272e-99	ENSGALG00010020003	5	51315263	51336760	-	20064	protein_coding	- && sp|Q8IVF2|AHNK2_HUMAN Protein AHNAK2 OS=Homo sapiens OX=9606 GN=AHNAK2 PE=1 SV=2 && -	-
ENSGALG00010024802	3380.16027144658	3509.69616969038	4288.92157175966	941.800183448495	1061.65853513154	938.863401201305	3726.25933763221	980.774039927113	1.92616117229425	4.74209667076062e-100	1.95286385165159e-98	CD59	5	17921400	17927405	-	2025	protein_coding	CD59 molecule [Source:NCBI gene (formerly Entrezgene);Acc:423148] && - && -	-
ENSGALG00010020309	1907.07426110893	1723.60891294769	2002.06820871393	555.990868052243	509.555575545005	502.25213729519	1877.58379425685	522.599526964146	1.84487384810517	6.46480244130728e-99	2.6297657670108e-97	GXYLT2	12	16683823	16704599	+	4078	protein_coding	glucoside xylosyltransferase 2 [Source:HGNC Symbol;Acc:HGNC:33383] && sp|A0PJZ3|GXLT2_HUMAN Glucoside xylosyltransferase 2 OS=Homo sapiens OX=9606 GN=GXYLT2 PE=2 SV=2 && PF01501:Glycosyl transferase family 8	Glyco_transf_8
ENSGALG00010004095	897.871179149122	873.705093387178	698.152234532496	109.264292330267	70.9123067358853	88.515723206479	823.242835689599	89.5641074242104	3.19737130294779	1.13397316596848e-98	4.59408641863861e-97	ANKRD50	4	52390954	52426448	+	5062	protein_coding	ankyrin repeat domain containing 50 [Source:HGNC Symbol;Acc:HGNC:29223] && sp|Q9ULJ7|ANR50_HUMAN Ankyrin repeat domain-containing protein 50 OS=Homo sapiens OX=9606 GN=ANKRD50 PE=1 SV=4 && PF12796:Ankyrin repeats (3 copies)|PF13637:Ankyrin repeats (many copies)	-
ENSGALG00010021083	9052.93306003167	9509.60061349563	8351.15797050604	3589.28365601726	3600.31911627624	3702.74199435642	8971.23054801112	3630.7815888833	1.30497191794003	2.17424494775596e-98	8.77296855384438e-97	SCD	6	18253957	18272704	-	4870	protein_coding	stearoyl-CoA desaturase [Source:NCBI gene (formerly Entrezgene);Acc:395706] && sp|Q92038|ACOD_CYPCA Acyl-CoA desaturase OS=Cyprinus carpio OX=7962 PE=2 SV=2 && PF00487:Fatty acid desaturase	-
ENSGALG00010022533	2770.92735884367	3108.0496738654	2839.27941492684	886.684566963316	1012.01992041642	941.847077264445	2906.0854825453	946.85052154806	1.61823920722463	5.26996512095063e-98	2.11359464579813e-96	TMEM119	15	6540858	6544229	-	2266	protein_coding	transmembrane protein 119 [Source:HGNC Symbol;Acc:HGNC:27884] && sp|Q4V9L6|TM119_HUMAN Transmembrane protein 119 OS=Homo sapiens OX=9606 GN=TMEM119 PE=1 SV=1 && PF15724:TMEM119 family	-
ENSGALG00010017715	856.637141071091	791.392354736627	721.963702285992	129.570045772175	99.2772294302395	117.357925150163	789.997732697903	115.401733450859	2.77321130773394	5.02043913086233e-97	1.99747471634887e-95	CILP	10	17821084	17831649	-	4358	protein_coding	cartilage intermediate layer protein [Source:HGNC Symbol;Acc:HGNC:1980] && sp|Q66K08|CILP1_MOUSE Cartilage intermediate layer protein 1 OS=Mus musculus OX=10090 GN=Cilp PE=1 SV=1 && PF13927:Immunoglobulin domain|PF13620:Carboxypeptidase regulatory-like domain	-
ENSGALG00010007388	647.374397825084	558.338215183861	533.376877678306	53.1817352049971	54.7037794819687	50.7224930733756	579.69649689575	52.8693359201138	3.45437508768714	1.0465447669388e-96	4.13913636238985e-95	CYP1B1	3	31601062	31606452	-	4117	protein_coding	cytochrome P450 family 1 subfamily B member 1 [Source:HGNC Symbol;Acc:HGNC:2597] && sp|Q16678|CP1B1_HUMAN Cytochrome P450 1B1 OS=Homo sapiens OX=9606 GN=CYP1B1 PE=1 SV=2 && PF00067:Cytochrome P450	p450
ENSGALG00010028374	5453.20153581958	5442.55794836417	5043.26887019041	2121.46776435934	2215.50306901973	2207.92028672341	5313.00945145805	2181.63037336749	1.28409779854886	1.30954935147981e-96	5.16909667927002e-95	FDPS	25	2115324	2119021	+	1394	protein_coding	farnesyl diphosphate synthase [Source:NCBI gene (formerly Entrezgene);Acc:425061] && sp|P08836|FPPS_CHICK Farnesyl pyrophosphate synthase OS=Gallus gallus OX=9031 GN=FDPS PE=1 SV=2 && PF00348:Polyprenyl synthetase	-
ENSGALG00010011477	11316.6817505156	11120.1534757667	12842.9532475255	4470.16657914003	4745.0463535841	4575.96452216865	11759.9294912692	4597.05915163093	1.35521091678017	7.92630412726017e-96	3.11025682384612e-94	SDC2	2	126507513	126564775	+	3598	protein_coding	syndecan 2 [Source:NCBI gene (formerly Entrezgene);Acc:374102] && sp|Q58DD4|SDC2_BOVIN Syndecan-2 OS=Bos taurus OX=9913 GN=SDC2 PE=2 SV=1 && PF01034:Syndecan domain	-
ENSGALG00010017290	2722.47736410199	2562.60381533765	2244.94517979958	767.75086823214	704.057902592004	673.316231581868	2510.00878641307	715.041667468671	1.81104750914802	2.88718201355263e-95	1.12848701285101e-93	DACT1	5	54699519	54708788	-	3370	protein_coding	dishevelled binding antagonist of beta catenin 1 [Source:NCBI gene (formerly Entrezgene);Acc:723789] && sp|Q9NYF0|DACT1_HUMAN Dapper homolog 1 OS=Homo sapiens OX=9606 GN=DACT1 PE=1 SV=2 && PF15268:Dapper	-
ENSGALG00010021945	813.341401089158	781.475157308849	850.545628154869	153.743561774446	160.059206632427	142.221892342994	815.120728850959	152.008220249956	2.42317483276012	3.68596256570556e-95	1.43788535790697e-93	C1QTNF4	5	22263042	22319359	+	15403	protein_coding	C1q and TNF related 4 [Source:HGNC Symbol;Acc:HGNC:14346] && sp|Q8R066|C1QT4_MOUSE Complement C1q tumor necrosis factor-related protein 4 OS=Mus musculus OX=10090 GN=C1qtnf4 PE=1 SV=1 && PF15173:FAM180 family	-
ENSGALG00010011570	2192.61997479929	2137.156045686	2048.73868551078	703.932785986144	749.644385493645	728.016959406096	2126.17156866536	727.198043628628	1.54788506974336	4.23300747057761e-95	1.64486105466628e-93	RGL1	8	7662502	7729686	+	5033	protein_coding	ral guanine nucleotide dissociation stimulator like 1 [Source:NCBI gene (formerly Entrezgene);Acc:424446] && sp|Q60695|RGL1_MOUSE Ral guanine nucleotide dissociation stimulator-like 1 OS=Mus musculus OX=10090 GN=Rgl1 PE=1 SV=2 && PF00788:Ras association (RalGDS/AF-6) domain|PF00618:RasGEF N-terminal motif|PF00617:RasGEF domain	RA
ENSGALG00010028128	1457.62324605839	1401.29999654493	1291.53401094961	384.842374756161	355.574566632796	371.964949204754	1383.48575118431	370.793963531237	1.89896793816901	1.33941761673425e-94	5.16451506931143e-93	DNM1	17	5690929	5750561	-	6843	protein_coding	dynamin 1 [Source:HGNC Symbol;Acc:HGNC:2972] && sp|Q05193|DYN1_HUMAN Dynamin-1 OS=Homo sapiens OX=9606 GN=DNM1 PE=1 SV=2 && -	-
ENSGALG00010023677	885.500967725712	861.804456473845	702.914528083195	122.801461291539	89.1468998965416	112.385131711597	816.739984094251	108.111164299892	2.91518010168148	2.87233358701019e-94	1.10325228333374e-92	MN1	15	7494323	7529926	-	7986	protein_coding	MN1 proto-oncogene, transcriptional regulator [Source:HGNC Symbol;Acc:HGNC:7180] && sp|Q10571|MN1_HUMAN Transcriptional activator MN1 OS=Homo sapiens OX=9606 GN=MN1 PE=1 SV=3 && -	-
ENSGALG00010003972	1213.31157044606	1077.00764065661	1178.19142444297	275.578082425894	289.72742466376	284.443784685989	1156.17021184855	283.249763925214	2.02936078037979	2.95932117544601e-94	1.13448218497472e-92	PENK	2	111078985	111083804	-	2019	protein_coding	proenkephalin [Source:HGNC Symbol;Acc:HGNC:8831] && sp|P01210|PENK_HUMAN Proenkephalin-A OS=Homo sapiens OX=9606 GN=PENK PE=1 SV=1 && PF01160:Vertebrate endogenous opioids neuropeptide	-
ENSGALG00010002393	2760.61884932417	2479.29935694432	2747.84337875341	894.420092084043	934.016383006947	943.836194639871	2662.5871950073	924.090889910287	1.5268448864923	2.98416075424042e-94	1.14181307939548e-92	GPM6B	1	122952088	123058426	+	5717	protein_coding	glycoprotein M6B [Source:NCBI gene (formerly Entrezgene);Acc:418632] && sp|P35803|GPM6B_MOUSE Neuronal membrane glycoprotein M6-b OS=Mus musculus OX=10090 GN=Gpm6b PE=1 SV=2 && PF01275:Myelin proteolipid protein (PLP or lipophilin)	-
ENSGALG00010005236	2625.57737461861	2790.69935617653	2966.90888208557	987.246393532765	887.416867151936	861.287823559672	2794.39520429357	911.983694748124	1.61535276674152	3.53201632673537e-94	1.34885204768424e-92	TMTC4	1	143907857	143965727	+	6034	protein_coding	transmembrane O-mannosyltransferase targeting cadherins 4 [Source:HGNC Symbol;Acc:HGNC:25904] && sp|Q5T4D3|TMTC4_HUMAN Protein O-mannosyl-transferase TMTC4 OS=Homo sapiens OX=9606 GN=TMTC4 PE=1 SV=2 && PF08409:Domain of unknown function (DUF1736)|PF13432:Tetratricopeptide repeat	-
ENSGALG00010005543	4946.0228674598	5447.51654707806	5370.91466647851	2197.85607492652	2090.90001575525	2126.36647433092	5254.81802700546	2138.37418833756	1.29714412760334	1.09761463718181e-93	4.16780554152707e-92	SEC24D	4	54435465	54487986	+	5181	protein_coding	SEC24 homolog D, COPII coat complex component [Source:HGNC Symbol;Acc:HGNC:10706] && sp|O94855|SC24D_HUMAN Protein transport protein Sec24D OS=Homo sapiens OX=9606 GN=SEC24D PE=1 SV=2 && PF04815:Sec23/Sec24 helical domain|PF04811:Sec23/Sec24 trunk domain|PF00626:Gelsolin repeat|PF08033:Sec23/Sec24 beta-sandwich domain|PF04810:Sec23/Sec24 zinc finger	-
ENSGALG00010008197	2965.75818876237	2946.39935579263	3293.60221966354	1112.94867674458	1096.10165554611	1020.41721359379	3068.58658807284	1076.48918196149	1.5113575109459	4.74943631250958e-93	1.78644993351702e-91	STARD4	Z	47183482	47192331	+	4576	protein_coding	StAR related lipid transfer domain containing 4 [Source:NCBI gene (formerly Entrezgene);Acc:769322] && sp|Q96DR4|STAR4_HUMAN StAR-related lipid transfer protein 4 OS=Homo sapiens OX=9606 GN=STARD4 PE=1 SV=1 && -	-
ENSGALG00010015163	1353.50729991136	1429.06814934271	1533.45852332513	413.850593958887	362.665797306385	387.877888208166	1438.67799085973	388.131426491146	1.88990879894137	2.63437214408036e-92	9.85324247822415e-91	PLK2	Z	18561835	18567861	-	2724	protein_coding	polo like kinase 2 [Source:HGNC Symbol;Acc:HGNC:19699] && sp|Q5R4L1|PLK2_PONAB Serine/threonine-protein kinase PLK2 OS=Pongo abelii OX=9601 GN=PLK2 PE=3 SV=1 && PF00069:Protein kinase domain|PF00659:POLO box duplicated region	Pkinase
ENSGALG00010008296	9413.73089321444	9780.34010327395	9694.1247518032	4657.75306331766	4459.37106073382	4520.26923565671	9629.39858276387	4545.79778656939	1.08288879085759	3.57719167657735e-92	1.33546260479027e-90	PALLD	4	24612674	24800317	+	6587	protein_coding	palladin, cytoskeletal associated protein [Source:HGNC Symbol;Acc:HGNC:17068] && sp|Q8WX93|PALLD_HUMAN Palladin OS=Homo sapiens OX=9606 GN=PALLD PE=1 SV=3 && PF07679:Immunoglobulin I-set domain	I-set
ENSGALG00010005369	575.21483118853	510.73566753053	709.581739054174	47.380091364452	49.6386147151197	46.7442583225226	598.510745924411	47.9209881340314	3.64346698711458	5.17456734513076e-92	1.92820211911001e-90	DPT	1	84165385	84192670	+	2065	protein_coding	dermatopontin [Source:HGNC Symbol;Acc:HGNC:3011] && sp|Q07507|DERM_HUMAN Dermatopontin OS=Homo sapiens OX=9606 GN=DPT PE=1 SV=2 && PF14704:Dermatopontin	-
ENSGALG00010013409	1390.61793418159	1467.74521931104	1457.26182651394	443.825753801703	417.369576788354	434.622146530689	1438.54166000219	431.939159040249	1.73558855008104	6.82891789631324e-92	2.53992508646302e-90	DAB2	Z	12897413	12921411	-	4039	protein_coding	DAB adaptor protein 2 [Source:HGNC Symbol;Acc:HGNC:2662] && sp|P98082|DAB2_HUMAN Disabled homolog 2 OS=Homo sapiens OX=9606 GN=DAB2 PE=1 SV=3 && PF00640:Phosphotyrosine interaction domain (PTB/PID)	PID
ENSGALG00010020770	2375.08059329458	2539.79426125376	2226.84846430693	771.618630792504	724.3185616594	816.532682612576	2380.57443961842	770.82329168816	1.6265794899935	1.51584195745129e-91	5.61705221079306e-90	B4GALNT4	5	1753034	1771687	-	4951	protein_coding	beta-1,4-N-acetyl-galactosaminyltransferase 4 [Source:HGNC Symbol;Acc:HGNC:26315] && sp|Q76KP1|B4GN4_HUMAN N-acetyl-beta-glucosaminyl-glycoprotein 4-beta-N-acetylgalactosaminyltransferase 1 OS=Homo sapiens OX=9606 GN=B4GALNT4 PE=1 SV=1 && PF05679:Chondroitin N-acetylgalactosaminyltransferase	-
ENSGALG00010015095	3284.29113291516	3347.05413187483	3147.87603701214	1271.52694171948	1304.78644394029	1328.7304067849	3259.74043393404	1301.68126414822	1.3243722669572	1.59237861665435e-91	5.88973668711803e-90	RBFOX2	1	51874199	52037355	+	9844	protein_coding	RNA binding fox-1 homolog 2 [Source:HGNC Symbol;Acc:HGNC:9906] && sp|A1A5R1|RFOX2_RAT RNA binding protein fox-1 homolog 2 OS=Rattus norvegicus OX=10116 GN=Rbfox2 PE=2 SV=1 && -	-
ENSGALG00010010666	1933.87638585965	1851.54075976602	2306.85499595867	537.618995890516	565.272387980343	538.056250052866	2030.75738052811	546.982544641242	1.89289257573367	2.65977703418315e-91	9.81954282878745e-90	C12orf75	1	54224898	54242577	-	2314	protein_coding	- && sp|P0C915|OCC1_CHICK Overexpressed in colon carcinoma 1 protein homolog OS=Gallus gallus OX=9031 PE=3 SV=1 && PF15506:OCC1 family	-
ENSGALG00010011251	817.464804896962	700.154138401076	823.876784270954	133.437808332538	122.576987357745	137.249098904428	780.49857585633	131.087964864904	2.57346811714116	2.97064194797899e-91	1.09469800049787e-89	FRZB	7	2389248	2404699	+	2044	protein_coding	frizzled related protein [Source:NCBI gene (formerly Entrezgene);Acc:395545] && sp|Q9IA95|SFRP3_CHICK Secreted frizzled-related protein 3 OS=Gallus gallus OX=9031 GN=FRZB PE=2 SV=1 && PF01759:UNC-6/NTR/C345C module|PF01392:Fz domain	Fz
ENSGALG00010020046	543.258451678056	515.694266244418	520.042455736348	50.2809132847246	44.5734499482708	60.668079950508	526.331724552941	51.8408143945011	3.34311097546997	4.23692386076633e-91	1.55845451696291e-89	BDNF	5	3938175	3973272	-	8893	protein_coding	brain derived neurotrophic factor [Source:NCBI gene (formerly Entrezgene);Acc:396186] && sp|P25429|BDNF_CHICK Brain-derived neurotrophic factor OS=Gallus gallus OX=9031 GN=BDNF PE=2 SV=2 && PF00243:Nerve growth factor family	-
ENSGALG00010018867	12442.3709900458	12798.1432805466	13353.4711161604	5226.31415969108	5879.64326135826	5480.01836929999	12864.6617955843	5528.65859678311	1.21854008558635	5.98567488606221e-91	2.19361255962056e-89	RPS2	14	6145591	6148492	-	1258	protein_coding	ribosomal protein S2 [Source:NCBI gene (formerly Entrezgene);Acc:416544] && sp|P25444|RS2_MOUSE 40S ribosomal protein S2 OS=Mus musculus OX=10090 GN=Rps2 PE=1 SV=3 && PF03719:Ribosomal protein S5, C-terminal domain|PF00333:Ribosomal protein S5, N-terminal domain	-
ENSGALG00010015516	1207.12646473435	1202.95604798938	1181.04880057339	301.685479708347	340.37907233225	328.204366945371	1197.04377109904	323.422972995323	1.88848409928465	6.6048537993546e-91	2.40727636741806e-89	SELENON	23	2641892	2655957	-	4227	protein_coding	selenoprotein N [Source:NCBI gene (formerly Entrezgene);Acc:419587] && sp|Q9NZV5|SELN_HUMAN Selenoprotein N OS=Homo sapiens OX=9606 GN=SELENON PE=1 SV=5 && -	-
ENSGALG00010025829	1243.20624805263	1376.50700297549	988.652141125145	220.462465940715	196.528392953739	211.841000482922	1202.78846405109	209.610619792459	2.51978905258518	8.44241259256749e-91	3.06582375838819e-89	ENSGALG00010025829	26	417253	445050	+	7729	protein_coding	- && sp|Q64612|PTPRV_RAT Receptor-type tyrosine-protein phosphatase V OS=Rattus norvegicus OX=10116 GN=Ptprv PE=1 SV=1 && -	-
ENSGALG00010023422	6606.72375105249	6429.31909242801	5873.81286543234	2582.69844968268	2554.86910839861	2662.43360700836	6303.28523630428	2600.00038836322	1.27745859858991	2.03055455471492e-90	7.36048386956827e-89	WLS	8	28408248	28545852	-	3123	protein_coding	wntless Wnt ligand secretion mediator [Source:NCBI gene (formerly Entrezgene);Acc:424707] && sp|Q5ZLR1|WLS_CHICK Protein wntless homolog OS=Gallus gallus OX=9031 GN=WLS PE=2 SV=1 && PF06664:Wnt-binding factor required for Wnt secretion	-
ENSGALG00010014648	479.345692657109	608.915922065525	512.422786055229	43.5123288040886	34.4431204145729	44.7551409470961	533.561466925954	40.9035300552525	3.7039817268686	2.36288651326706e-90	8.5496254220078e-89	C1QTNF6	1	51477513	51485805	+	4160	protein_coding	C1q and TNF related 6 [Source:HGNC Symbol;Acc:HGNC:14343] && sp|Q5XIG2|C1QT1_RAT Complement C1q tumor necrosis factor-related protein 1 OS=Rattus norvegicus OX=10116 GN=C1qtnf1 PE=2 SV=1 && PF01391:Collagen triple helix repeat (20 copies)|PF00386:C1q domain	Collagen
ENSGALG00010003030	538.104196918303	479.99235550442	630.527666112568	15.4710502414537	16.2085272539166	6.96191081399273	549.54140617843	12.880496103121	5.41495740016955	2.53860557750912e-90	9.16881902343392e-89	PPEF1	1	120539597	120569609	-	3229	protein_coding	protein phosphatase with EF-hand domain 1 [Source:HGNC Symbol;Acc:HGNC:9243] && sp|O14829|PPE1_HUMAN Serine/threonine-protein phosphatase with EF-hands 1 OS=Homo sapiens OX=9606 GN=PPEF1 PE=1 SV=1 && PF13499:EF-hand domain pair|PF08321:PPP5 TPR repeat region|PF00149:Calcineurin-like phosphoesterase	Metallophos
ENSGALG00010020382	1892.64234778162	1860.46623745102	1933.49118158386	639.147763100056	676.70601285102	658.397851266169	1895.5332556055	658.083875739082	1.52652781637732	2.67526193294061e-90	9.64494703729652e-89	MFAP2	21	4404659	4410383	-	2734	protein_coding	microfibril associated protein 2 [Source:HGNC Symbol;Acc:HGNC:7033] && sp|P27424|MFAP2_BOVIN Microfibrillar-associated protein 2 OS=Bos taurus OX=9913 GN=MFAP2 PE=1 SV=1 && PF05507:Microfibril-associated glycoprotein (MAGP)	-
ENSGALG00010008824	946.321173890808	845.936940589402	771.491555213263	156.644383694719	154.994041865578	156.14571397098	854.583223231158	155.928046510426	2.4537284449789	3.60758787488292e-90	1.29594159397548e-88	GREM2	3	35821801	35897128	+	19334	protein_coding	gremlin 2, DAN family BMP antagonist [Source:HGNC Symbol;Acc:HGNC:17655] && sp|Q9H772|GREM2_HUMAN Gremlin-2 OS=Homo sapiens OX=9606 GN=GREM2 PE=2 SV=1 && PF03045:DAN domain	-
ENSGALG00010022088	943.228621034956	907.423564641621	1040.0849114727	204.991415699262	216.789052021135	214.824676546061	963.579032383091	212.201714755486	2.18355881368711	3.76750871076605e-90	1.34853855699158e-88	DKK3	5	7811332	7836176	+	2952	protein_coding	dickkopf WNT signaling pathway inhibitor 3 [Source:NCBI gene (formerly Entrezgene);Acc:396023] && sp|Q90839|DKK3_CHICK Dickkopf-related protein 3 OS=Gallus gallus OX=9031 GN=DKK3 PE=2 SV=1 && PF04706:Dickkopf N-terminal cysteine-rich region	-
ENSGALG00010001252	643.250994017281	653.543310490523	702.914528083195	101.52876720954	110.420591917307	112.385131711597	666.569610863666	108.111496946148	2.62510563581845	3.48192533041676e-89	1.23744652356608e-87	SNCAIP	Z	85094792	85171222	+	4819	protein_coding	synuclein alpha interacting protein [Source:HGNC Symbol;Acc:HGNC:11139] && sp|Q9Y6H5|SNCAP_HUMAN Synphilin-1 OS=Homo sapiens OX=9606 GN=SNCAIP PE=1 SV=2 && PF12796:Ankyrin repeats (3 copies)|PF16700:Synphilin-1 alpha-Synuclein-binding domain	-
ENSGALG00010019257	1096.82541287562	1123.61846856717	1170.57175476185	263.007854104713	242.11487585538	304.334958440253	1130.33854540155	269.819229466782	2.06663253296684	4.04004190471028e-89	1.43324612722519e-87	SLC1A4	3	10107344	10134186	+	5378	protein_coding	solute carrier family 1 member 4 [Source:HGNC Symbol;Acc:HGNC:10942] && sp|P43007|SATT_HUMAN Neutral amino acid transporter A OS=Homo sapiens OX=9606 GN=SLC1A4 PE=1 SV=1 && PF00375:Sodium:dicarboxylate symporter family	SDF
ENSGALG00010012322	1191.66370045509	1134.52738573772	983.889847574446	251.404566423623	249.206106528968	248.639671928312	1103.36031125575	249.750114960301	2.14282381371734	4.52740924166284e-89	1.60329689332858e-87	ENSGALG00010012322	Z	9810315	9836053	-	4172	protein_coding	- && sp|Q8NEV4|MYO3A_HUMAN Myosin-IIIa OS=Homo sapiens OX=9606 GN=MYO3A PE=1 SV=2 && PF00063:Myosin head (motor domain)|PF00017:SH2 domain	Myosin_head
ENSGALG00010025320	2448.27101088308	2485.24967540099	2472.582811523	831.568950478137	916.79482279966	939.857959889018	2468.70116593569	896.073911055605	1.46239348280618	4.98354198415208e-89	1.76170414246849e-87	JAM3	24	2546412	2573542	+	5011	protein_coding	junctional adhesion molecule 3 [Source:HGNC Symbol;Acc:HGNC:15532] && sp|Q9BX67|JAM3_HUMAN Junctional adhesion molecule C OS=Homo sapiens OX=9606 GN=JAM3 PE=1 SV=1 && PF07686:Immunoglobulin V-set domain|PF13927:Immunoglobulin domain	V-set
ENSGALG00010004935	5382.07282013498	5329.50189768751	5134.70490636383	2387.37644038433	2207.39880539277	2221.84410835139	5282.09320806211	2272.20645137616	1.21680433977935	9.29495498926627e-89	3.28000240283772e-87	SVIL	2	14590676	14694454	-	8552	protein_coding	supervillin [Source:HGNC Symbol;Acc:HGNC:11480] && sp|O46385|SVIL_BOVIN Supervillin OS=Bos taurus OX=9913 GN=SVIL PE=1 SV=2 && PF02209:Villin headpiece domain|PF00626:Gelsolin repeat	-
ENSGALG00010010690	7548.9215211355	7559.87959919462	8395.92352988261	3375.58977455718	3293.37013140519	3375.53218609876	7834.90821673758	3348.16403068704	1.22661782762363	1.25440019839048e-88	4.41093928916426e-87	MTPN	1	58249994	58287975	+	4319	protein_coding	myotrophin [Source:NCBI gene (formerly Entrezgene);Acc:395702] && sp|Q91955|MTPN_CHICK Myotrophin OS=Gallus gallus OX=9031 GN=MTPN PE=3 SV=1 && PF12796:Ankyrin repeats (3 copies)	-
ENSGALG00010018886	570.060576428776	516.685985987196	565.76047382306	70.5866667266326	58.7559112954478	65.6408733890743	550.835678746344	64.9944838037182	3.08192586228549	1.603453711517e-88	5.6185580666893e-87	ENSGALG00010018886	9	13992358	14035764	-	5834	lncRNA	- && - && -	-
ENSGALG00010016418	464.913779329798	501.81018984553	448.608052475861	29.9751598428166	40.5213181347916	37.7932301331034	471.777340550396	36.0965693702372	3.71051825963617	1.60866858902816e-87	5.60731897533324e-86	NFIB	Z	31809281	31984324	-	6154	protein_coding	nuclear factor I B [Source:NCBI gene (formerly Entrezgene);Acc:396209] && sp|P17924|NFIB_CHICK Nuclear factor 1 B-type OS=Gallus gallus OX=9031 GN=NFIB PE=1 SV=1 && PF10524:Nuclear factor I protein pre-N-terminus|PF00859:CTF/NF-I family transcription modulation region|PF03165:MH1 domain	MH1
ENSGALG00010007895	1514.32004841568	1644.27133352547	1383.92250583317	432.222466120613	429.525972228791	414.730972776424	1514.17129592478	425.493137041943	1.83107455410919	2.19749310843192e-87	7.64643377259769e-86	ENSGALG00010007895	1	460818	493919	+	11048	protein_coding	- && sp|Q14789|GOGB1_HUMAN Golgin subfamily B member 1 OS=Homo sapiens OX=9606 GN=GOLGB1 PE=1 SV=2 && -	-
ENSGALG00010001468	544.289302630007	535.528661099973	523.852290576907	68.6527854464508	60.7819772021874	67.6299907645008	534.556751435629	65.688251137713	3.02368397748831	2.52255102812122e-87	8.76224551037656e-86	ANOS1	1	125834621	125959791	+	3905	protein_coding	anosmin 1 [Source:NCBI gene (formerly Entrezgene);Acc:396395] && sp|P33005|KALM_CHICK Anosmin-1 OS=Gallus gallus OX=9031 GN=ANOS1 PE=2 SV=2 && PF00041:Fibronectin type III domain|PF17869:Anosmin cysteine rich domain|PF00095:WAP-type (Whey Acidic Protein) 'four-disulfide core'	fn3
ENSGALG00010005470	560.78291786122	638.667514348857	609.573574489492	76.3883105671777	92.1859987566509	71.6082255153538	603.008002233189	80.0608449463941	2.91441168341009	2.81574426360653e-87	9.74676952807854e-86	SEMA3A	1	9238173	9574359	+	5018	protein_coding	semaphorin 3A [Source:NCBI gene (formerly Entrezgene);Acc:395825] && sp|Q90607|SEM3A_CHICK Semaphorin-3A OS=Gallus gallus OX=9031 GN=SEMA3A PE=1 SV=1 && PF00047:Immunoglobulin domain|PF01403:Sema domain	Sema
ENSGALG00010013207	954.567981506414	1030.39681274606	1247.72091028318	202.090593778989	204.632656580698	219.797469984627	1077.56190151188	208.840240114771	2.36796635225841	2.95379950617232e-87	1.01893329079067e-85	C1QTNF3	Z	10926543	10943139	-	2852	protein_coding	C1q and TNF related 3 [Source:HGNC Symbol;Acc:HGNC:14326] && sp|Q9BXJ4|C1QT3_HUMAN Complement C1q tumor necrosis factor-related protein 3 OS=Homo sapiens OX=9606 GN=C1QTNF3 PE=1 SV=1 && PF00386:C1q domain|PF01391:Collagen triple helix repeat (20 copies)	Collagen
ENSGALG00010012969	871.069054398402	799.326112678849	774.348931343683	166.313790095627	121.563954404375	145.205568406134	814.914699473644	144.361104302045	2.49499492429509	6.84831201705904e-87	2.35019477520138e-85	SLC12A2	Z	57500788	57553784	+	4576	protein_coding	solute carrier family 12 member 2 [Source:HGNC Symbol;Acc:HGNC:10911] && sp|P55011|S12A2_HUMAN Solute carrier family 12 member 2 OS=Homo sapiens OX=9606 GN=SLC12A2 PE=1 SV=1 && PF03522:Solute carrier family 12|PF08403:Amino acid permease N-terminal|PF00324:Amino acid permease	AA_permease
ENSGALG00010005464	683.454181143361	524.619743929418	635.289959663267	56.0825571252697	75.9774715027343	68.624549452214	614.454628245349	66.8948593600727	3.20111122146028	2.49469565242625e-86	8.51736004545462e-85	SLC39A8	4	60247363	60270530	-	4402	protein_coding	solute carrier family 39 member 8 [Source:HGNC Symbol;Acc:HGNC:20862] && sp|Q5FVQ0|S39A8_RAT Metal cation symporter ZIP8 OS=Rattus norvegicus OX=10116 GN=Slc39a8 PE=1 SV=1 && PF02535:ZIP Zinc transporter	-
ENSGALG00010011605	3231.71773436567	3274.65859065206	3340.27269646039	1374.02264956911	1359.49022342226	1414.26245392824	3282.2163404927	1382.59177563987	1.24735069957787	2.60140721576877e-86	8.86653691476956e-85	APPL2	1	54258338	54291824	+	4141	protein_coding	adaptor protein, phosphotyrosine interacting with PH domain and leucine zipper 2 [Source:HGNC Symbol;Acc:HGNC:18242] && sp|Q8NEU8|DP13B_HUMAN DCC-interacting protein 13-beta OS=Homo sapiens OX=9606 GN=APPL2 PE=1 SV=3 && PF00640:Phosphotyrosine interaction domain (PTB/PID)|PF00169:PH domain|PF16746:BAR domain of APPL family	PID
ENSGALG00010018752	11599.1349113501	11696.3426463205	12472.4468092811	5632.42922852924	5194.83298488029	5470.07278242286	11922.6414556506	5432.44499861079	1.13401361881997	2.7675523548391e-86	9.41675011638864e-85	PLS3	4	2906839	2951313	+	3725	protein_coding	plastin 3 [Source:NCBI gene (formerly Entrezgene);Acc:422222] && sp|P13797|PLST_HUMAN Plastin-3 OS=Homo sapiens OX=9606 GN=PLS3 PE=1 SV=4 && PF00307:Calponin homology (CH) domain|PF13499:EF-hand domain pair	CH
ENSGALG00010019804	971.061596737626	968.91018869384	893.406270111162	217.561644020443	182.345931606562	155.151155283266	944.459351847543	185.019576970091	2.35053115573804	4.32689296178196e-86	1.46725013795706e-84	ELFN1	14	2659634	2748656	+	15771	protein_coding	extracellular leucine rich repeat and fibronectin type III domain containing 1 [Source:HGNC Symbol;Acc:HGNC:33154] && sp|P0C7U0|ELFN1_HUMAN Protein ELFN1 OS=Homo sapiens OX=9606 GN=ELFN1 PE=1 SV=2 && -	-
ENSGALG00010024554	888.593520581565	989.736303292172	969.602966922348	231.098812981715	207.671755440807	224.770263423194	949.310930265362	221.180277281905	2.10140040518607	7.96254502418434e-86	2.69096297407841e-84	ST6GALNAC3	8	19070543	19267676	-	5448	protein_coding	ST6 N-acetylgalactosaminide alpha-2,6-sialyltransferase 3 [Source:HGNC Symbol;Acc:HGNC:19343] && sp|Q8NDV1|SIA7C_HUMAN Alpha-N-acetylgalactosaminide alpha-2,6-sialyltransferase 3 OS=Homo sapiens OX=9606 GN=ST6GALNAC3 PE=1 SV=1 && -	-
ENSGALG00010005341	716.441411605786	664.452227661078	758.157133271306	119.900639371266	108.394526010568	135.259981529002	713.01692417939	121.185048970278	2.55648769298709	1.00707789573419e-85	3.39769709653698e-84	UGGT2	1	145864357	145943629	+	10866	protein_coding	UDP-glucose glycoprotein glucosyltransferase 2 [Source:NCBI gene (formerly Entrezgene);Acc:418785] && sp|Q9NYU1|UGGG2_HUMAN UDP-glucose:glycoprotein glucosyltransferase 2 OS=Homo sapiens OX=9606 GN=UGGT2 PE=1 SV=4 && PF18404:Glucosyltransferase 24|PF18402:Thioredoxin-like domain|PF06427:UDP-glucose:Glycoprotein Glucosyltransferase|PF18403:Thioredoxin-like domain|PF18401:Thioredoxin-like domain|PF…	-
ENSGALG00010003790	1257.63816137994	1317.9955381516	1281.05696513807	405.148128198069	359.626698446276	364.008479703048	1285.56355488987	376.261102115798	1.77210102101269	1.34983644042026e-84	4.50088200743136e-83	ELOVL6	4	57440809	57533467	+	4359	protein_coding	ELOVL fatty acid elongase 6 [Source:NCBI gene (formerly Entrezgene);Acc:428772] && sp|Q5ZJR8|ELOV6_CHICK Elongation of very long chain fatty acids protein 6 OS=Gallus gallus OX=9031 GN=ELOVL6 PE=2 SV=1 && PF01151:GNS1/SUR4 family	ELO
ENSGALG00010004333	490.685053128567	562.305094154972	455.275263446839	50.2809132847246	39.5082851814218	45.7496996348093	502.755136910126	45.1796327003186	3.47414486530056	1.36044691643802e-84	4.52870104366941e-83	DIO2	5	40057699	40153385	-	1349	protein_coding	iodothyronine deiodinase 2 [Source:HGNC Symbol;Acc:HGNC:2884] && sp|Q9IAX2|IOD2_CHICK Type II iodothyronine deiodinase OS=Gallus gallus OX=9031 GN=DIO2 PE=1 SV=3 && PF00837:Iodothyronine deiodinase	-
ENSGALG00010029895	8987.98945005877	8952.25411805455	7817.78109282773	3555.44073361408	3175.85830881429	3193.52794624723	8586.00822031369	3308.27566289187	1.37571295563384	4.31117697955876e-84	1.43273107841476e-82	FASN	18	5536117	5573293	+	11366	protein_coding	fatty acid synthase [Source:NCBI gene (formerly Entrezgene);Acc:396061] && sp|P12276|FAS_CHICK Fatty acid synthase OS=Gallus gallus OX=9031 GN=FASN PE=1 SV=5 && -	-
ENSGALG00010021165	3517.26344805603	3629.69425856648	3546.95623656073	1350.81607420693	1526.64066072827	1449.0720079982	3564.63798106108	1442.17624764447	1.30579525719642	5.18567501689521e-84	1.72048981914365e-82	PTRF	27	4911093	4928429	-	7037	protein_coding	polymerase I and transcript release factor [Source:NCBI gene (formerly Entrezgene);Acc:396006] && sp|O54724|CAVN1_MOUSE Caveolae-associated protein 1 OS=Mus musculus OX=10090 GN=Cavin1 PE=1 SV=1 && PF15237:PTRF/SDPR family	-
ENSGALG00010026508	5678.9578942968	5580.40699261027	5532.83264720228	2560.45881496059	2633.88567876146	2673.37375257321	5597.39917803645	2622.57274876508	1.09379008627239	1.46372165124983e-83	4.80837377309421e-82	CSRP1	26	809388	818665	+	1672	protein_coding	cysteine and glycine rich protein 1 [Source:NCBI gene (formerly Entrezgene);Acc:396176] && sp|P67966|CSRP1_CHICK Cysteine and glycine-rich protein 1 OS=Gallus gallus OX=9031 GN=CSRP1 PE=1 SV=2 && PF00412:LIM domain	LIM
ENSGALG00010003252	422.648890299816	451.232482963866	477.181813780056	35.7768036833617	36.4691863213125	40.7769061962431	450.354395681246	37.6742987336391	3.5800967370978	3.06221150043258e-83	1.00264836554328e-81	PHEX	1	118992917	119088325	-	6359	protein_coding	phosphate regulating endopeptidase homolog, X-linked [Source:NCBI gene (formerly Entrezgene);Acc:395777] && sp|P70669|PHEX_MOUSE Phosphate-regulating neutral endopeptidase PHEX OS=Mus musculus OX=10090 GN=Phex PE=1 SV=1 && -	-
ENSGALG00010013078	30003.9478074791	31047.7699871423	28585.1908087166	15099.7450356588	14580.5832978514	14631.9474136373	29878.969534446	14770.7585823825	1.01635745740591	3.55253701443435e-83	1.16129004565135e-81	ENSGALG00010013078	7	626189	664459	+	4404	protein_coding	collagen type V alpha 2 chain [Source:HGNC Symbol;Acc:HGNC:2210] && sp|P05997|CO5A2_HUMAN Collagen alpha-2(V) chain OS=Homo sapiens OX=9606 GN=COL5A2 PE=1 SV=3 && PF01410:Fibrillar collagen C-terminal domain|PF01391:Collagen triple helix repeat (20 copies)	Collagen
ENSGALG00010011273	1262.79241613969	1077.00764065661	1125.80619538528	311.354886109256	294.792589430609	281.460108622849	1155.20208406053	295.869194720905	1.96452085507049	7.65627060909425e-83	2.49053245725471e-81	RUNX1T1	2	124637531	124747175	-	6290	protein_coding	RUNX1 translocation partner 1 [Source:NCBI gene (formerly Entrezgene);Acc:395503] && sp|Q06455|MTG8_HUMAN Protein CBFA2T1 OS=Homo sapiens OX=9606 GN=RUNX1T1 PE=1 SV=2 && PF01753:MYND finger|PF08788:NHR2 domain like|PF07531:NHR1 homology to TAF	zf-MYND
ENSGALG00010029262	6786.09181669193	6810.13947365466	6241.46192754631	2984.94575596048	2779.76242404671	2716.13977614488	6612.5644059643	2826.94931871735	1.22577566928308	9.11004092542762e-83	2.94425319423246e-81	CLTC	19	7761739	7791235	+	6804	protein_coding	clathrin heavy chain [Source:NCBI gene (formerly Entrezgene);Acc:395272] && sp|Q68FD5|CLH1_MOUSE Clathrin heavy chain 1 OS=Mus musculus OX=10090 GN=Cltc PE=1 SV=3 && PF09268:Clathrin, heavy-chain linker|PF00637:Region in Clathrin and VPS|PF01394:Clathrin propeller repeat|PF13838:Clathrin-H-link	-
ENSGALG00010004281	66452.7757665545	62860.1558959663	72316.3800260768	30322.2915326092	30980.5737799549	31093.8828126669	67209.7705628659	30798.9160417437	1.12580469937259	2.23749196750887e-82	7.20797210758946e-81	VIM	2	19703325	19711067	-	2070	protein_coding	vimentin [Source:NCBI gene (formerly Entrezgene);Acc:420519] && sp|P09654|VIME_CHICK Vimentin OS=Gallus gallus OX=9031 GN=VIM PE=3 SV=2 && PF04732:Intermediate filament head (DNA binding) region|PF00038:Intermediate filament protein	Filament
ENSGALG00010015573	1020.54244243126	943.125475381619	918.170196574797	237.867397462351	212.736920207656	244.661437177459	960.612704795893	231.755251615822	2.05056452768745	3.12552503177825e-82	1.00363523247118e-80	MAN1C1	23	2663938	2706565	-	3012	protein_coding	mannosidase alpha class 1C member 1 [Source:HGNC Symbol;Acc:HGNC:19080] && sp|Q9NR34|MA1C1_HUMAN Mannosyl-oligosaccharide 1,2-alpha-mannosidase IC OS=Homo sapiens OX=9606 GN=MAN1C1 PE=1 SV=1 && PF01532:Glycosyl hydrolase family 47	-
ENSGALG00010020287	1239.08284424483	1295.18598406771	1102.94718634192	338.4292240318	294.792589430609	303.34039975254	1212.40533821815	312.187404404983	1.9565118891811	3.19984386781681e-82	1.02585042651533e-80	GALNT16	5	27556205	27614539	-	3533	protein_coding	polypeptide N-acetylgalactosaminyltransferase 16 [Source:HGNC Symbol;Acc:HGNC:23233] && sp|Q8N428|GLT16_HUMAN Polypeptide N-acetylgalactosaminyltransferase 16 OS=Homo sapiens OX=9606 GN=GALNT16 PE=1 SV=2 && PF00652:Ricin-type beta-trefoil lectin domain|PF00535:Glycosyl transferase family 2	Glycos_transf_2
ENSGALG00010025286	4064.64530354189	3728.86623284426	3278.3628803013	1287.96493260102	1287.564883733	1242.20380095385	3690.62480556248	1272.57787242929	1.53585271909099	5.9985200505601e-82	1.92000706682431e-80	ITGA3	27	2795467	2811377	-	4202	protein_coding	integrin subunit alpha 3 [Source:NCBI gene (formerly Entrezgene);Acc:373946] && sp|P17852|ITA3_CRIGR Integrin alpha-3 OS=Cricetulus griseus OX=10029 GN=ITGA3 PE=1 SV=3 && PF08441:Integrin alpha|PF01839:FG-GAP repeat	FG-GAP
ENSGALG00010021812	2242.10082049293	2474.34075823043	2133.50751071322	815.130959596592	730.396759379619	731.99519415695	2283.31636314553	759.17430437772	1.58821737371706	7.39117517520537e-82	2.36198306839003e-80	TEAD1	5	7416439	7556957	-	5059	protein_coding	TEA domain transcription factor 1 [Source:NCBI gene (formerly Entrezgene);Acc:403089] && sp|P28347|TEAD1_HUMAN Transcriptional enhancer factor TEF-1 OS=Homo sapiens OX=9606 GN=TEAD1 PE=1 SV=2 && PF01285:TEA/ATTS domain|PF17725:YAP binding domain	TEA
ENSGALG00010014777	538.104196918303	444.290444764422	442.893300215022	45.4462100842703	36.4691863213125	37.7932301331034	475.095980632582	39.9028755128954	3.57127041891271	7.71018267284074e-82	2.45999166972281e-80	APCDD1L	20	11500807	11516635	+	3572	protein_coding	APC down-regulated 1 like [Source:HGNC Symbol;Acc:HGNC:26892] && sp|Q8NCL9|APCDL_HUMAN Protein APCDD1-like OS=Homo sapiens OX=9606 GN=APCDD1L PE=1 SV=1 && PF14921:Adenomatosis polyposis coli down-regulated 1	-
ENSGALG00010022979	4745.0069318294	4440.92100815867	3255.50387125794	1042.36201001794	1024.17631585686	913.00487532076	4147.143937082	993.181067065187	2.06174088488077	1.41895879831394e-81	4.51287644565675e-80	LAMA5	20	8173538	8253129	-	12362	protein_coding	laminin subunit alpha 5 [Source:HGNC Symbol;Acc:HGNC:6485] && sp|Q61001|LAMA5_MOUSE Laminin subunit alpha-5 OS=Mus musculus OX=10090 GN=Lama5 PE=1 SV=4 && PF00053:Laminin EGF domain|PF00052:Laminin B (Domain IV)|PF02210:Laminin G domain|PF06009:Laminin Domain II|PF06008:Laminin Domain I	Laminin_G_2
ENSGALG00010019260	655.62120544069	537.512100585529	568.617849953479	82.1899544077228	63.8210760622968	49.7279343856623	587.250385326566	65.2463216185607	3.16752151307055	1.97694582141127e-81	6.2775101575592e-80	TRAIL-LIKE	4	9547178	9553708	-	2907	protein_coding	TNF-related apoptosis inducing ligand-like [Source:NCBI gene (formerly Entrezgene);Acc:395283] && sp|P50592|TNF10_MOUSE Tumor necrosis factor ligand superfamily member 10 OS=Mus musculus OX=10090 GN=Tnfsf10 PE=2 SV=1 && PF00229:TNF(Tumour Necrosis Factor) family	-
ENSGALG00010024151	3148.21880725766	3309.36878164928	3944.13151868904	1095.54374522294	1139.66207254101	1161.64454724907	3467.23970253199	1132.28345500434	1.61488894747622	2.47459691408953e-81	7.83282474882888e-80	LEPROT	8	28004253	28010094	+	4745	protein_coding	leptin receptor overlapping transcript [Source:NCBI gene (formerly Entrezgene);Acc:424699] && sp|Q5ZJD9|OBRG_CHICK Leptin receptor gene-related protein OS=Gallus gallus OX=9031 GN=LEPROT PE=2 SV=1 && PF04133:Vacuolar protein sorting 55	-
ENSGALG00010029376	1276.19347851505	1433.03502831382	1314.39301999297	408.048950118342	410.278346114765	415.725531464137	1341.20717560728	411.350942565748	1.70519998469914	3.32127341941424e-80	1.03649678134313e-78	ENSGALG00010029376	18	4886011	4907334	+	1971	protein_coding	- && sp|P84157|MXRA7_HUMAN Matrix-remodeling-associated protein 7 OS=Homo sapiens OX=9606 GN=MXRA7 PE=1 SV=1 && -	-
ENSGALG00010001440	897.871179149122	905.440125156066	1047.70458115381	223.363287860988	230.971513368312	210.846441795208	950.338628486334	221.727081008169	2.10020971551057	4.42072777780167e-80	1.37746015454029e-78	CDCA7L	2	30465938	30504856	-	2475	protein_coding	cell division cycle associated 7 like [Source:NCBI gene (formerly Entrezgene);Acc:420608] && sp|Q96GN5|CDA7L_HUMAN Cell division cycle-associated 7-like protein OS=Homo sapiens OX=9606 GN=CDCA7L PE=1 SV=2 && PF10497:Zinc-finger domain of monoamine-oxidase A repressor R1	-
ENSGALG00010029403	484.499947416862	491.892992417753	552.426051881102	64.7850228860874	64.8341090156666	63.6517560136478	509.606330571906	64.4236293051339	2.984150718314	5.59861418696907e-80	1.74176201178089e-78	FAM20A	18	8505469	8514995	-	3379	protein_coding	FAM20A golgi associated secretory pathway pseudokinase [Source:HGNC Symbol;Acc:HGNC:23015] && sp|Q96MK3|FA20A_HUMAN Pseudokinase FAM20A OS=Homo sapiens OX=9606 GN=FAM20A PE=1 SV=4 && PF06702:Golgi casein kinase, C-terminal, Fam20	DUF1193
ENSGALG00010023473	492.746755032469	532.55350187164	584.809648025856	66.7189041662691	78.0035374094739	65.6408733890743	536.703301643322	70.1211049882724	2.93772591008871	1.90623779703801e-79	5.8936977585511e-78	BOK	9	4744649	4764405	+	4477	protein_coding	BOK, BCL2 family apoptosis regulator [Source:NCBI gene (formerly Entrezgene);Acc:395445] && sp|Q9I8I2|BOK_CHICK Bcl-2-related ovarian killer protein OS=Gallus gallus OX=9031 GN=BOK PE=1 SV=1 && PF00452:Apoptosis regulator proteins, Bcl-2 family	-
ENSGALG00010001508	665.929714960198	720.980252999408	548.616217040543	94.760182728904	74.9644385493645	92.4939579573319	645.17539500005	87.4061930785335	2.88218404119811	1.9713280466101e-79	6.08552319550906e-78	CD109	3	81060775	81136154	-	4511	protein_coding	CD109 molecule [Source:HGNC Symbol;Acc:HGNC:21685] && sp|Q6YHK3|CD109_HUMAN CD109 antigen OS=Homo sapiens OX=9606 GN=CD109 PE=1 SV=2 && PF17791:Macroglobulin domain MG3|PF07678:A-macroglobulin TED domain|PF01835:MG2 domain|PF00207:Alpha-2-macroglobulin family|PF07677:A-macroglobulin receptor binding domain|PF07703:Alpha-2-macroglobulin bait region domain	A2M_comp
ENSGALG00010019331	772.107363011128	830.069424704958	661.006344837043	142.140274093356	123.590020311114	139.238216279855	754.39437751771	134.989503561442	2.48138660938986	2.44456087162089e-79	7.53475529149446e-78	CEMIP	10	12261137	12359111	-	4644	protein_coding	cell migration inducing hyaluronidase 1 [Source:HGNC Symbol;Acc:HGNC:29213] && sp|Q8WUJ3|CEMIP_HUMAN Cell migration-inducing and hyaluronan-binding protein OS=Homo sapiens OX=9606 GN=CEMIP PE=1 SV=2 && PF10162:G8 domain|PF15711:Interleukin-like EMT inducer|PF13330:Mucin-2 protein WxxW repeating region	-
ENSGALG00010019800	3231.71773436567	3299.4515842215	3228.83502737403	1453.31178205656	1379.75088248965	1339.67055234974	3253.33478198707	1390.91107229865	1.22573902894015	2.82318295038743e-79	8.68835640494425e-78	EXT2	5	21259957	21338356	+	6162	protein_coding	exostosin glycosyltransferase 2 [Source:NCBI gene (formerly Entrezgene);Acc:425859] && sp|Q93063|EXT2_HUMAN Exostosin-2 OS=Homo sapiens OX=9606 GN=EXT2 PE=1 SV=1 && PF09258:Glycosyl transferase family 64 domain|PF03016:Exostosin family	-
ENSGALG00010004777	1484.42537080911	1449.89426394104	1352.49136839856	463.16456660352	412.304412021505	378.926860018747	1428.93700104957	418.131946214591	1.77217394763333	3.56180823642825e-79	1.09446147547972e-77	CDK14	2	21691526	22002186	+	3982	protein_coding	cyclin dependent kinase 14 [Source:HGNC Symbol;Acc:HGNC:8883] && sp|O94921|CDK14_HUMAN Cyclin-dependent kinase 14 OS=Homo sapiens OX=9606 GN=CDK14 PE=1 SV=3 && -	-
ENSGALG00010014824	8910.67562866247	9540.34392552174	8875.01026108295	4210.05954695559	4454.30589596697	4230.85265753215	9108.67660508905	4298.4060334849	1.08349265970965	3.57525200666257e-79	1.09690488984749e-77	ANXA6	13	12634518	12646953	+	3182	protein_coding	annexin A6 [Source:NCBI gene (formerly Entrezgene);Acc:395481] && sp|P51901|ANXA6_CHICK Annexin A6 OS=Gallus gallus OX=9031 GN=ANXA6 PE=2 SV=1 && PF00191:Annexin	-
ENSGALG00010000783	2288.48911333071	2266.07961224711	2887.85480914397	713.602192387052	731.409792332989	732.989752844663	2480.80784490726	726.000579188235	1.77313693040235	5.07858461112938e-79	1.55574494536943e-77	DAP	2	77781955	77832702	+	3162	protein_coding	death associated protein [Source:NCBI gene (formerly Entrezgene);Acc:420923] && sp|Q91XC8|DAP1_MOUSE Death-associated protein 1 OS=Mus musculus OX=10090 GN=Dap PE=1 SV=3 && PF15228:Death-associated protein	-
ENSGALG00010013005	2206.02103717465	2108.39617314545	2325.90417016147	831.568950478137	834.739153576707	753.875485286641	2213.44046016052	806.727863113828	1.45622652359667	1.3406502990729e-78	4.10058321950735e-77	SLC40A1	7	417292	456241	+	5747	protein_coding	solute carrier family 40 member 1 [Source:NCBI gene (formerly Entrezgene);Acc:423984] && sp|Q9NP59|S40A1_HUMAN Solute carrier family 40 member 1 OS=Homo sapiens OX=9606 GN=SLC40A1 PE=1 SV=1 && PF06963:Ferroportin1 (FPN1)	-
ENSGALG00010001877	1802.9583149619	1825.7560464538	2142.07963910448	575.32968085406	637.197727669598	578.833156249109	1923.59800017339	597.120188257589	1.6883222957211	3.28377459996863e-78	9.96760335640933e-77	OAT	6	32802143	32812950	-	2463	protein_coding	ornithine aminotransferase [Source:NCBI gene (formerly Entrezgene);Acc:426430] && sp|Q3ZCF5|OAT_BOVIN Ornithine aminotransferase, mitochondrial OS=Bos taurus OX=9913 GN=OAT PE=2 SV=1 && PF00202:Aminotransferase class-III	Aminotran_3
ENSGALG00010009114	1296.81049755407	1312.04521969493	1172.47667218213	375.172968355252	382.926456373781	388.872446895879	1260.44412981038	382.323957208304	1.72087950049952	9.27012685408484e-78	2.80109294488104e-76	SETD7	4	28914998	28928608	-	4993	protein_coding	SET domain containing 7, histone lysine methyltransferase [Source:HGNC Symbol;Acc:HGNC:30412] && sp|Q8WTS6|SETD7_HUMAN Histone-lysine N-methyltransferase SETD7 OS=Homo sapiens OX=9606 GN=SETD7 PE=1 SV=1 && -	-
ENSGALG00010002952	1192.69455140704	1207.91464670327	1148.66520442864	299.751598428166	314.040215544635	369.975831829328	1183.09146751298	327.922548600709	1.85132500487189	1.04948495711612e-77	3.16159321998193e-76	NBAS	3	98489627	98651762	-	8730	protein_coding	NBAS subunit of NRZ tethering complex [Source:HGNC Symbol;Acc:HGNC:15625] && sp|A2RRP1|NBAS_HUMAN Neuroblastoma-amplified sequence OS=Homo sapiens OX=9606 GN=NBAS PE=1 SV=2 && PF08314:Secretory pathway protein Sec39|PF15492:Neuroblastoma-amplified sequence, N terminal	-
ENSGALG00010028897	567.998874524875	541.478979556639	631.480124822708	83.1568950478137	96.2381305701301	92.4939579573319	580.319326301408	90.6296611917586	2.68007530080191	1.08197867388124e-77	3.25457229720331e-76	TMEM268	17	3189063	3198582	+	2438	protein_coding	transmembrane protein 268 [Source:HGNC Symbol;Acc:HGNC:24513] && sp|Q5EA48|TM268_BOVIN Transmembrane protein 268 OS=Bos taurus OX=9913 GN=TMEM268 PE=2 SV=1 && PF14800:Domain of unknown function (DUF4481)	-
ENSGALG00010010915	8358.13951841685	8315.57004319125	8390.20877762177	4251.6379944795	3999.45409990393	4206.98324902703	8354.63944640996	4152.69178113682	1.00846366111657	2.33084005434572e-77	6.97959046558427e-76	APP	1	102713376	102979763	-	3712	protein_coding	amyloid beta protein [Source:NCBI gene (formerly Entrezgene);Acc:374198] && sp|Q95241|A4_SAISC Amyloid-beta A4 protein OS=Saimiri sciureus OX=9521 GN=APP PE=2 SV=1 && PF03494:Beta-amyloid peptide (beta-APP)|PF12925:E2 domain of amyloid precursor protein|PF00014:Kunitz/Bovine pancreatic trypsin inhibitor domain|PF12924:Copper-binding of amyloid precursor, CuBD|PF02177:Amyloid A4 N-terminal heparin…	Kunitz_BPTI
ENSGALG00010004060	1182.38604188753	1261.46751281327	1235.33894705136	381.941552835889	386.97858818726	339.144512510217	1226.39750058406	369.354884511122	1.73145793848979	2.53533306334333e-77	7.56923875547928e-76	ETV1	2	27175055	27240495	-	4567	protein_coding	ETS variant 1 [Source:NCBI gene (formerly Entrezgene);Acc:395748] && sp|P50549|ETV1_HUMAN ETS translocation variant 1 OS=Homo sapiens OX=9606 GN=ETV1 PE=1 SV=2 && PF00178:Ets-domain|PF04621:PEA3 subfamily ETS-domain transcription factor N terminal domain	ETS_PEA3_N
ENSGALG00010012431	3650.24322085768	3514.65476840427	4057.47410519568	1509.39433918183	1365.56842114248	1456.03391881219	3740.79069815254	1443.66555971217	1.373572926094	3.10543580158875e-77	9.25744317390031e-76	LAMP2	4	16379474	16396453	+	6566	protein_coding	lysosomal associated membrane protein 2 [Source:NCBI gene (formerly Entrezgene);Acc:414800] && sp|Q90617|LAMP2_CHICK Lysosome-associated membrane glycoprotein 2 OS=Gallus gallus OX=9031 GN=LAMP2 PE=2 SV=1 && PF01299:Lysosome-associated membrane glycoprotein (Lamp)	-
ENSGALG00010025957	1766.87853164362	1863.44139667935	1863.00923703351	695.230320225326	688.862408291458	686.24549452214	1831.10972178549	690.112741012975	1.40792404662226	3.80805604114725e-77	1.13350675573523e-75	ENSGALG00010025957	5	16311338	16321538	-	4954	protein_coding	- && sp|O60427|FADS1_HUMAN Acyl-CoA (8-3)-desaturase OS=Homo sapiens OX=9606 GN=FADS1 PE=1 SV=3 && PF00173:Cytochrome b5-like Heme/Steroid binding domain|PF00487:Fatty acid desaturase	-
ENSGALG00010015038	1245.26794995653	1300.1445827816	1193.43076380521	405.148128198069	383.939489327151	372.959507892467	1246.28109884778	387.349041805896	1.68553648949776	7.97502461595585e-77	2.37031497997747e-75	PCSK5	Z	37679890	37941892	+	8714	protein_coding	proprotein convertase subtilisin/kexin type 5 [Source:HGNC Symbol;Acc:HGNC:8747] && sp|Q92824|PCSK5_HUMAN Proprotein convertase subtilisin/kexin type 5 OS=Homo sapiens OX=9606 GN=PCSK5 PE=1 SV=4 && PF16470:Peptidase S8 pro-domain|PF14843:Growth factor receptor domain IV|PF00082:Subtilase family|PF01483:Proprotein convertase P-domain	Peptidase_S8
ENSGALG00010017873	14870.0249818899	15582.8923182664	11315.2094764612	4512.71196730403	4360.09383130358	4219.91251196731	13922.7089255392	4364.2394368583	1.6735603695006	1.2691710879123e-76	3.76659051097657e-75	HSPG2	21	6521390	6551533	+	12593	protein_coding	heparan sulfate proteoglycan 2 [Source:HGNC Symbol;Acc:HGNC:5273] && sp|P98160|PGBM_HUMAN Basement membrane-specific heparan sulfate proteoglycan core protein OS=Homo sapiens OX=9606 GN=HSPG2 PE=1 SV=4 && PF00053:Laminin EGF domain|PF00057:Low-density lipoprotein receptor domain class A|PF13927:Immunoglobulin domain|PF02210:Laminin G domain|PF00052:Laminin B (Domain IV)|PF07679:Immunoglobulin I-s…	Laminin_G_2
ENSGALG00010010295	1727.70619546949	1775.17833957213	1575.36670657128	541.48675845088	579.45484932752	593.751536564808	1692.75041387097	571.564381447736	1.56641379182475	2.14982686614746e-76	6.36125807371307e-75	ENSGALG00010010295	3	39680179	39682760	-	1452	protein_coding	- && sp|P68138|ACTS_BOVIN Actin, alpha skeletal muscle OS=Bos taurus OX=9913 GN=ACTA1 PE=1 SV=1 && PF00022:Actin	Actin
ENSGALG00010022435	1367.93921323867	1393.36623860271	1509.64705557163	453.495160202612	475.112455130432	480.371846165498	1423.65083580434	469.659820499514	1.60038190563368	6.67841280395148e-76	1.96447627295026e-74	PIGK	8	18783983	18935382	+	3396	protein_coding	phosphatidylinositol glycan anchor biosynthesis class K [Source:NCBI gene (formerly Entrezgene);Acc:424556] && sp|Q92643|GPI8_HUMAN GPI-anchor transamidase OS=Homo sapiens OX=9606 GN=PIGK PE=1 SV=2 && PF01650:Peptidase C13 family	-
ENSGALG00010021572	5434.64621868447	5490.1604960175	5779.5194531285	2608.80584696513	2688.58945824342	2668.40095913464	5568.10872261015	2655.26542144773	1.06847240746445	1.54256871593067e-75	4.52418868770681e-74	MYL9	20	795086	801859	-	1338	protein_coding	myosin, light chain 9, regulatory [Source:NCBI gene (formerly Entrezgene);Acc:396215] && sp|P02612|MLRM_CHICK Myosin regulatory light chain 2, smooth muscle major isoform OS=Gallus gallus OX=9031 PE=1 SV=2 && PF00036:EF hand	efhand
ENSGALG00010005600	460.790375521995	517.677705729974	552.426051881102	70.5866667266326	71.9253396892551	63.6517560136478	510.29804437769	68.7212541431785	2.89310520435774	3.21639670614179e-75	9.41951486976101e-74	ENSGALG00010005600	4	52427260	52432132	+	4275	lncRNA	- && - && -	-
ENSGALG00010019081	682.423330191411	680.319743545521	653.386675155924	97.6610046491765	131.694283938073	76.58101895392	672.043249630952	101.97876918039	2.72171758071295	3.45517151491628e-75	1.01039737434001e-73	PCSK6	10	17646810	17669696	-	4129	protein_coding	proprotein convertase subtilisin/kexin type 6 [Source:HGNC Symbol;Acc:HGNC:8569] && sp|Q63415|PCSK6_RAT Proprotein convertase subtilisin/kexin type 6 OS=Rattus norvegicus OX=10116 GN=Pcsk6 PE=1 SV=1 && -	-
ENSGALG00010010657	1020.54244243126	967.918468951062	1076.27834245801	279.445844986258	300.870787150828	272.50908043343	1021.57975128011	284.275237523505	1.84591420531808	3.59376231701966e-75	1.04938910464669e-73	TMEM170B	2	62683625	62705310	-	3386	protein_coding	transmembrane protein 170B [Source:HGNC Symbol;Acc:HGNC:34244] && sp|Q5T4T1|T170B_HUMAN Transmembrane protein 170B OS=Homo sapiens OX=9606 GN=TMEM170B PE=1 SV=1 && PF10190:Putative transmembrane protein 170	-
ENSGALG00010021261	4874.8941517752	4803.89043401531	4364.16580986071	1943.55068658262	2071.65238964122	2037.85075112444	4680.98346521707	2017.6846091161	1.21407436128449	3.6326826516659e-75	1.05913690045242e-73	JUP	27	4656776	4672299	-	3306	protein_coding	junction plakoglobin [Source:NCBI gene (formerly Entrezgene);Acc:429710] && sp|Q6P0K8|PLAK_RAT Junction plakoglobin OS=Rattus norvegicus OX=10116 GN=Jup PE=1 SV=1 && PF00514:Armadillo/beta-catenin-like repeat	Arm
ENSGALG00010027218	2448.27101088308	2678.63502524264	3036.43836792578	942.767124088586	959.342206841192	896.097377629635	2721.1148013505	932.735569519804	1.54498940473288	2.50023683386582e-74	7.23727975113073e-73	IARS1	12	3694879	3785323	+	4834	protein_coding	isoleucyl-tRNA synthetase 1 [Source:HGNC Symbol;Acc:HGNC:5330] && sp|P41252|SYIC_HUMAN Isoleucine--tRNA ligase, cytoplasmic OS=Homo sapiens OX=9606 GN=IARS1 PE=1 SV=2 && PF00133:tRNA synthetases class I (I, L, M and V)|PF08264:Anticodon-binding domain of tRNA	-
ENSGALG00010015570	1090.64030716392	1162.2955385355	1045.79966373353	328.759817630891	328.222676891812	331.188043008511	1099.57850314432	329.390179177072	1.73895068031509	3.96112316088669e-74	1.14328775856055e-72	LIMCH1	4	67972294	68136962	-	6739	protein_coding	LIM and calponin homology domains 1 [Source:HGNC Symbol;Acc:HGNC:29191] && sp|Q9UPQ0|LIMC1_HUMAN LIM and calponin homology domains-containing protein 1 OS=Homo sapiens OX=9606 GN=LIMCH1 PE=1 SV=4 && PF00412:LIM domain|PF15949:Domain of unknown function (DUF4757)|PF00307:Calponin homology (CH) domain	CH
ENSGALG00010004980	508.20951931173	534.536941357195	570.522767373759	87.991598248268	85.0947680830624	92.4939579573319	537.756409347561	88.5267747628874	2.60301623517207	2.13238810540941e-73	6.09301682823207e-72	ENSGALG00010004980	3	45470386	45509718	-	5485	protein_coding	- && sp|Q4ZHG4|FNDC1_HUMAN Fibronectin type III domain-containing protein 1 OS=Homo sapiens OX=9606 GN=FNDC1 PE=2 SV=4 && PF00041:Fibronectin type III domain	fn3
ENSGALG00010011941	641.18929211338	599.990444380525	678.15060161956	130.536986412266	127.642152124594	127.303512027296	639.776779371155	128.494216854718	2.31592044771792	2.24103004914674e-73	6.3942990245154e-72	ENSGALG00010011941	4	16582091	16629476	+	5204	protein_coding	- && sp|Q6NV74|CRCDL_HUMAN CRACD-like protein OS=Homo sapiens OX=9606 GN=CRACDL PE=1 SV=3 && PF15262:Domain of unknown function (DUF4592)	-
ENSGALG00010025799	2193.65082575124	2275.00508993211	2315.42712434993	952.436530489494	871.20833989802	904.053847131341	2261.36101334443	909.232905839618	1.31433100771016	2.86747948634936e-73	8.17006673050725e-72	SC5D	24	3585596	3590767	-	1970	protein_coding	sterol-C5-desaturase [Source:HGNC Symbol;Acc:HGNC:10547] && sp|O88822|SC5D_MOUSE Lathosterol oxidase OS=Mus musculus OX=10090 GN=Sc5d PE=2 SV=2 && -	-
ENSGALG00010001386	1138.05945095365	1066.09872348606	1234.38648834122	340.363105311982	320.118413264854	344.117305948783	1146.18155426031	334.866274841873	1.77518745990652	3.67486745583818e-73	1.04407009524119e-71	FKBP14	2	33816924	33824295	-	2465	protein_coding	FKBP prolyl isomerase 14 [Source:HGNC Symbol;Acc:HGNC:18625] && sp|Q9NWM8|FKB14_HUMAN Peptidyl-prolyl cis-trans isomerase FKBP14 OS=Homo sapiens OX=9606 GN=FKBP14 PE=1 SV=1 && PF00254:FKBP-type peptidyl-prolyl cis-trans isomerase	FKBP_C
ENSGALG00010000047	5751.11746093335	6008.82992149025	5742.37356343304	2877.61534491039	2707.83708435745	2627.6240529384	5834.10698195222	2737.69216073541	1.09144519968583	4.44000974442082e-73	1.25966356001871e-71	IQGAP3	10	20332923	20381422	+	5636	protein_coding	- && sp|P46940|IQGA1_HUMAN Ras GTPase-activating-like protein IQGAP1 OS=Homo sapiens OX=9606 GN=IQGAP1 PE=1 SV=1 && PF03836:RasGAP C-terminus|PF00612:IQ calmodulin-binding motif|PF00616:GTPase-activator protein for Ras-like GTPase	IQ
novel.191	449.451015050536	388.754139168869	380.031025345793	8.70246576081771	11.1433624870677	11.934704252559	406.078726521733	10.5935108334815	5.26253558168801	5.41132238381402e-73	1.53305449605557e-71	-	2	105130396	105238709	-	36558	-	- && - && -	-
ENSGALG00010015862	877.254160110106	728.91401094163	1010.55869145836	132.470867692447	175.254700932974	146.200127093847	872.242287503366	151.308565239756	2.52872940287869	5.86736507437276e-73	1.65755138091156e-71	PDGFRL	4	62518112	62538325	-	2512	protein_coding	platelet derived growth factor receptor like [Source:HGNC Symbol;Acc:HGNC:8805] && sp|Q15198|PGFRL_HUMAN Platelet-derived growth factor receptor-like protein OS=Homo sapiens OX=9606 GN=PDGFRL PE=1 SV=1 && PF13927:Immunoglobulin domain	-
ENSGALG00010010959	2237.97741668512	2364.2598667821	2574.49589350796	790.957443594321	866.143175131171	915.9885513839	2392.24439232506	857.696390036464	1.48032555247161	6.50333434438371e-73	1.8346200121522e-71	TMEM263	1	53681916	53692198	-	2910	protein_coding	transmembrane protein 263 [Source:NCBI gene (formerly Entrezgene);Acc:418068] && sp|Q5ZLA9|TM263_CHICK Transmembrane protein 263 OS=Gallus gallus OX=9031 GN=TMEM263 PE=3 SV=1 && PF15475:Transmembrane protein C12orf23, UPF0444	-
ENSGALG00010015416	1300.93390136187	1375.51528323271	1276.29467158737	455.429041482794	431.552038135531	443.573174720108	1317.58128539399	443.518084779477	1.57055195330791	7.06733669052617e-73	1.98811148901238e-71	CAPN6	4	13284267	13340559	+	4913	protein_coding	calpain 6 [Source:HGNC Symbol;Acc:HGNC:1483] && sp|O08688|CAN5_MOUSE Calpain-5 OS=Mus musculus OX=10090 GN=Capn5 PE=1 SV=1 && PF01067:Calpain large subunit, domain III|PF00648:Calpain family cysteine protease|PF00168:C2 domain	Peptidase_C2
ENSGALG00010009608	3574.99110136527	3546.38980017315	4069.8560684275	1558.70831182646	1474.97598010641	1515.70744007499	3730.41232332198	1516.46391066929	1.29870999198147	2.29527212895676e-72	6.4206540940691e-71	AFAP1	4	80055727	80166479	-	6574	protein_coding	actin filament associated protein 1 [Source:NCBI gene (formerly Entrezgene);Acc:374034] && sp|Q90738|AFAP1_CHICK Actin filament-associated protein 1 OS=Gallus gallus OX=9031 GN=AFAP1 PE=1 SV=2 && PF00169:PH domain	PH
ENSGALG00010017003	607.171210699004	601.973883866081	728.630913256971	108.297351690176	126.629119171224	107.412338273031	645.925335940685	114.112936378143	2.50225868473132	2.65535757973805e-72	7.41754642518993e-71	CPZ	4	80691120	80726555	+	3630	protein_coding	carboxypeptidase Z [Source:NCBI gene (formerly Entrezgene);Acc:395266] && sp|Q8QGP3|CBPZ_CHICK Carboxypeptidase Z OS=Gallus gallus OX=9031 GN=CPZ PE=1 SV=1 && PF01392:Fz domain|PF00246:Zinc carboxypeptidase|PF13620:Carboxypeptidase regulatory-like domain	Fz
ENSGALG00010000143	3827.54958459321	3653.49553239315	3118.34981699781	1284.09717004066	1343.28169616834	1284.96982452551	3533.13164466139	1304.11623024484	1.43770454140041	4.41314703563316e-72	1.2242192464264e-70	ENSGALG00010000143	15	10101775	10114838	-	4092	protein_coding	- && sp|P59222|SREC2_MOUSE Scavenger receptor class F member 2 OS=Mus musculus OX=10090 GN=Scarf2 PE=1 SV=1 && -	-
ENSGALG00010012195	2184.37316718368	2103.43757443156	1860.15186090309	756.14758055105	694.940606011676	664.365203392449	2049.32086750611	705.151129985058	1.53857690992621	2.72172648144836e-71	7.51881646112976e-70	ITSN1	1	105555566	105670047	+	6861	protein_coding	intersectin 1 [Source:HGNC Symbol;Acc:HGNC:6183] && sp|Q15811|ITSN1_HUMAN Intersectin-1 OS=Homo sapiens OX=9606 GN=ITSN1 PE=1 SV=3 && PF00168:C2 domain|PF12763:Cytoskeletal-regulatory complex EF hand|PF07653:Variant SH3 domain|PF00621:RhoGEF domain|PF16652:Pleckstrin homology domain|PF00018:SH3 domain|PF14604:Variant SH3 domain|PF16617:Intersectin and clathrin adaptor AP2 binding region	RhoGEF
ENSGALG00010026690	685.515883047263	921.307641040509	630.527666112568	104.429589129813	120.550921451005	92.4939579573319	745.78373006678	105.82482284605	2.81754512987177	3.19204234843671e-71	8.80589251731028e-70	KRT14	27	4617715	4622040	-	2018	protein_coding	keratin 14 [Source:NCBI gene (formerly Entrezgene);Acc:408039] && sp|Q6PVZ1|K1C14_CHICK Keratin, type I cytoskeletal 14 OS=Gallus gallus OX=9031 GN=KRT14 PE=2 SV=1 && PF00038:Intermediate filament protein	Filament
ENSGALG00010003202	1473.08601033765	1603.61082407159	1385.82742325345	510.544657967972	474.099422177062	442.578616032395	1487.50808588756	475.74089872581	1.64420066093244	3.41139080284516e-71	9.39802875934156e-70	FAM46A	3	78112847	78159850	+	4097	protein_coding	family with sequence similarity 46 member A [Source:NCBI gene (formerly Entrezgene);Acc:421845] && sp|Q96IP4|TET5A_HUMAN Terminal nucleotidyltransferase 5A OS=Homo sapiens OX=9606 GN=TENT5A PE=1 SV=2 && PF07984:Nucleotidyltransferase	-
ENSGALG00010019292	1117.44243191464	1103.78407371161	1241.0536993122	322.958173790346	353.548500726057	280.465549935136	1154.09340164615	318.990741483846	1.85571251381272	4.09229037430698e-71	1.12428219595644e-69	ENSGALG00010019292	10	12253769	12267262	+	13494	protein_coding	- && sp|Q8WUJ3|CEMIP_HUMAN Cell migration-inducing and hyaluronan-binding protein OS=Homo sapiens OX=9606 GN=CEMIP PE=1 SV=2 && -	-
ENSGALG00010027875	849.421184407435	866.763055187734	859.117756546128	227.231050421351	217.802084974505	250.628789303738	858.433998713766	231.887308233198	1.88820297463249	7.87814176070066e-71	2.15843793397084e-69	WNT5A	12	8082571	8096389	-	3920	protein_coding	Wnt family member 5A [Source:NCBI gene (formerly Entrezgene);Acc:395703] && sp|Q27Q52|WNT5A_RABIT Protein Wnt-5a OS=Oryctolagus cuniculus OX=9986 GN=WNT5A PE=2 SV=1 && PF00110:wnt family	wnt
ENSGALG00010015752	987.555211968839	923.291080526065	1138.1881586171	175.983196496536	255.284304249187	202.889972293502	1016.34481703733	211.385824346408	2.26713980347841	9.53668347116225e-71	2.60926272560991e-69	ENSGALG00010015752	1	57474650	57476116	+	1398	lncRNA	- && - && -	-
ENSGALG00010016588	2735.87842647735	2811.52547077486	2724.03191099992	1228.98155355548	1092.04952373263	1089.04176304601	2757.14526941737	1136.69094677804	1.27801041221602	1.02861409802028e-70	2.81046639941985e-69	ATP11B	9	16133822	16231929	-	6696	protein_coding	ATPase phospholipid transporting 11B (putative) [Source:HGNC Symbol;Acc:HGNC:13553] && sp|Q9Y2G3|AT11B_HUMAN Phospholipid-transporting ATPase IF OS=Homo sapiens OX=9606 GN=ATP11B PE=1 SV=2 && PF00122:E1-E2 ATPase|PF13246:Cation transport ATPase (P-type)|PF16212:Phospholipid-translocating P-type ATPase C-terminal|PF16209:Phospholipid-translocating ATPase N-terminal	E1-E2_ATPase
ENSGALG00010025207	706.132902086278	731.889170169963	593.381776417115	137.305570892902	132.707316891443	134.265422841288	677.134616224452	134.759436875211	2.32838427073692	7.62500419951222e-70	2.07203005274636e-68	BMPR2	7	11437907	11534696	+	4942	protein_coding	bone morphotic protein receptor type 2 [Source:NCBI gene (formerly Entrezgene);Acc:374147] && sp|O35607|BMPR2_MOUSE Bone morphogenetic protein receptor type-2 OS=Mus musculus OX=10090 GN=Bmpr2 PE=1 SV=1 && PF00069:Protein kinase domain|PF01064:Activin types I and II receptor domain	Pkinase
ENSGALG00010024234	394.815914597145	344.126750743872	354.314640172017	29.0082192027257	23.2997579275052	16.9074976911252	364.419101837678	23.071824940452	3.97846181812715	7.93815359612035e-70	2.15419486107761e-68	ENSGALG00010024234	9	1909857	2115118	-	10430	protein_coding	- && sp|Q9NR80|ARHG4_HUMAN Rho guanine nucleotide exchange factor 4 OS=Homo sapiens OX=9606 GN=ARHGEF4 PE=1 SV=3 && PF00018:SH3 domain|PF00621:RhoGEF domain|PF00169:PH domain	RhoGEF
ENSGALG00010005453	1047.34456718198	955.026112294952	969.602966922348	293.94995458762	289.72742466376	301.351282377114	990.657882133095	295.009553876165	1.7473270638507	8.92719698013392e-70	2.41930672027429e-68	UST	3	47491950	47650093	+	5535	protein_coding	uronyl 2-sulfotransferase [Source:HGNC Symbol;Acc:HGNC:17223] && sp|Q8BUB6|UST_MOUSE Uronyl 2-sulfotransferase OS=Mus musculus OX=10090 GN=Ust PE=2 SV=3 && PF03567:Sulfotransferase family	-
ENSGALG00010024163	1034.97435575857	1124.61018830994	981.032471444026	293.94995458762	295.805622383979	322.237014819092	1046.87233850418	303.997530596897	1.78388218175248	1.14280896075913e-69	3.08867704644683e-68	HS6ST1	9	1189383	1356134	-	2378	protein_coding	heparan sulfate 6-O-sulfotransferase 1 [Source:NCBI gene (formerly Entrezgene);Acc:395141] && sp|Q76KB2|H6ST1_CHICK Heparan-sulfate 6-O-sulfotransferase 1 OS=Gallus gallus OX=9031 GN=HS6ST1 PE=1 SV=4 && PF03567:Sulfotransferase family	-
ENSGALG00010013517	2664.74971079274	2554.67005739543	3156.4481654034	920.527489366496	942.120646633905	1024.39544834464	2791.95597786386	962.347861448348	1.53694821883206	1.20533561928997e-69	3.24887561728457e-68	STMN1	23	3599219	3611134	+	2594	protein_coding	stathmin 1 [Source:NCBI gene (formerly Entrezgene);Acc:396057] && sp|P31395|STMN1_CHICK Stathmin OS=Gallus gallus OX=9031 GN=STMN1 PE=1 SV=1 && PF00836:Stathmin family	-
ENSGALG00010013214	7509.74918496137	7880.20507611183	8155.90393492738	3948.98557413106	3947.78941928207	3814.1325673803	7848.61939866686	3903.63585359781	1.007700992899	1.27267558410826e-69	3.42576138024183e-68	RAI14	Z	11009400	11102443	+	5098	protein_coding	retinoic acid induced 14 [Source:HGNC Symbol;Acc:HGNC:14873] && sp|Q9EP71|RAI14_MOUSE Ankycorbin OS=Mus musculus OX=10090 GN=Rai14 PE=1 SV=1 && PF12796:Ankyrin repeats (3 copies)	-
ENSGALG00010012188	696.855243518721	723.955412227741	634.337500953128	146.97497729381	115.485756684156	92.4939579573319	685.04938556653	118.318230645099	2.53172401102928	1.86501600882873e-69	5.01345420515966e-68	ADAMTS6	Z	20920236	21076069	-	5011	protein_coding	ADAM metallopeptidase with thrombospondin type 1 motif 6 [Source:HGNC Symbol;Acc:HGNC:222] && sp|Q9UKP5|ATS6_HUMAN A disintegrin and metalloproteinase with thrombospondin motifs 6 OS=Homo sapiens OX=9606 GN=ADAMTS6 PE=2 SV=2 && PF00090:Thrombospondin type 1 domain|PF17771:ADAM cysteine-rich domain|PF01562:Reprolysin family propeptide|PF05986:ADAM-TS Spacer 1|PF08686:PLAC (protease and lacunin) do…	TSP_1
ENSGALG00010025573	4773.87075848402	4588.68724983255	4657.52309258377	2130.17023012016	2178.02084974505	2321.29997712272	4673.36036696678	2209.83035232931	1.08054250880413	2.06831851428122e-69	5.55249001152404e-68	CLMP	24	3117658	3126226	+	3811	protein_coding	CXADR like membrane protein [Source:HGNC Symbol;Acc:HGNC:24039] && sp|Q8R373|CLMP_MOUSE CXADR-like membrane protein OS=Mus musculus OX=10090 GN=Clmp PE=1 SV=1 && PF07686:Immunoglobulin V-set domain|PF13927:Immunoglobulin domain	V-set
ENSGALG00010018004	2335.90825712045	2395.00317880821	1834.43547572932	677.825388703691	660.497485597103	603.697123441941	2188.44897055266	647.339999247578	1.7569252074815	2.07693896957695e-69	5.56814792474638e-68	CDC42BPA	3	11972998	12143294	+	6898	protein_coding	CDC42 binding protein kinase alpha [Source:NCBI gene (formerly Entrezgene);Acc:416746] && sp|Q5VT25|MRCKA_HUMAN Serine/threonine-protein kinase MRCK alpha OS=Homo sapiens OX=9606 GN=CDC42BPA PE=1 SV=1 && PF00069:Protein kinase domain|PF00780:CNH domain|PF00130:Phorbol esters/diacylglycerol binding domain (C1 domain)|PF15796:KELK-motif containing domain of MRCK Ser/Thr protein kinase|PF08826:DMPK …	CNH
ENSGALG00010024664	364.921236990573	372.886623284426	418.129373751386	36.7437443234526	39.5082851814218	34.8095540699636	385.312411342128	37.0205278582793	3.38057781690925	2.66102917549694e-69	7.1149579280054e-68	DNAH10	15	4876575	4929939	-	14493	protein_coding	dynein axonemal heavy chain 10 [Source:HGNC Symbol;Acc:HGNC:2941] && sp|Q8IVF4|DYH10_HUMAN Dynein axonemal heavy chain 10 OS=Homo sapiens OX=9606 GN=DNAH10 PE=1 SV=4 && PF17852:Dynein heavy chain AAA lid domain|PF18198:Dynein heavy chain AAA lid domain|PF12781:ATP-binding dynein motor region|PF12774:Hydrolytic ATP binding site of dynein motor region|PF12780:P-loop containing dynein motor region D…	Dynein_heavy
ENSGALG00010024336	1580.29450934053	1642.28789403992	1569.65195431044	588.866849815332	622.002233369051	616.626386382213	1597.41145256363	609.165156522199	1.39101703322318	3.51597375449833e-69	9.38830799446458e-68	TSPAN4	5	14865201	15199378	-	6117	protein_coding	tetraspanin 4 [Source:HGNC Symbol;Acc:HGNC:11859] && sp|Q9DCK3|TSN4_MOUSE Tetraspanin-4 OS=Mus musculus OX=10090 GN=Tspan4 PE=1 SV=1 && PF00335:Tetraspanin family	Tetraspannin
ENSGALG00010027590	1583.38706219638	1567.90891333159	1404.87659745625	511.511598608063	549.063860726426	526.121545800307	1518.72419099474	528.899001711599	1.52173468099982	4.75412624490338e-69	1.26774584098071e-67	SEMA3F	12	3349886	3373605	+	3795	protein_coding	semaphorin 3F [Source:NCBI gene (formerly Entrezgene);Acc:374109] && sp|O88632|SEM3F_MOUSE Semaphorin-3F OS=Mus musculus OX=10090 GN=Sema3f PE=2 SV=2 && PF01403:Sema domain|PF00047:Immunoglobulin domain	Sema
ENSGALG00010022436	1143.21370571341	1115.68471062494	954.363627560111	294.916895227711	312.014149637895	285.438343373702	1071.08734796615	297.456462746436	1.84806648493675	5.0001614704013e-69	1.33157633397767e-67	AFAP1L2	6	28541233	28596680	-	4735	protein_coding	actin filament associated protein 1 like 2 [Source:HGNC Symbol;Acc:HGNC:25901] && sp|Q8N4X5|AF1L2_HUMAN Actin filament-associated protein 1-like 2 OS=Homo sapiens OX=9606 GN=AFAP1L2 PE=1 SV=1 && PF00169:PH domain	PH
ENSGALG00010011984	239464.61443626	240965.087940904	185580.864918485	85608.089570444	81367.8198476149	83533.9787397233	222003.522431883	83503.2960525941	1.41067159284939	9.5039044818119e-69	2.52422186456422e-67	FN1	7	4440759	4490944	-	9320	protein_coding	fibronectin 1 [Source:NCBI gene (formerly Entrezgene);Acc:396133] && sp|P11722|FINC_CHICK Fibronectin OS=Gallus gallus OX=9031 GN=FN1 PE=2 SV=4 && PF00041:Fibronectin type III domain|PF00040:Fibronectin type II domain|PF00039:Fibronectin type I domain	fn3
ENSGALG00010024433	1891.61149682967	1882.28407179213	1868.72398929435	785.155799753776	779.022341141369	755.864602662067	1880.87318597205	773.347581185737	1.28213608631679	1.02498210609194e-68	2.71872079747334e-67	ENSGALG00010024433	9	2585145	3004441	-	5263	protein_coding	- && sp|P78333|GPC5_HUMAN Glypican-5 OS=Homo sapiens OX=9606 GN=GPC5 PE=1 SV=1 && PF01153:Glypican	-
ENSGALG00010011312	1366.90836228672	1316.01209866604	1242.00615802234	429.32164420034	452.825730156296	460.480672411233	1308.3088729917	447.542682255957	1.54755307615504	1.13830453364572e-68	3.01130549013324e-67	VPS13B	2	127462314	127873893	+	13951	protein_coding	vacuolar protein sorting 13 homolog B [Source:HGNC Symbol;Acc:HGNC:2183] && sp|Q7Z7G8|VP13B_HUMAN Vacuolar protein sorting-associated protein 13B OS=Homo sapiens OX=9606 GN=VPS13B PE=1 SV=2 && PF06650:SHR-binding domain of vacuolar-sorting associated protein 13|PF12624:N-terminal region of Chorein or VPS13|PF16909:Vacuolar-sorting-associated 13 protein C-terminal	-
ENSGALG00010017605	3622.41024515501	3657.46241136426	3478.37920943066	1718.25351744145	1654.28281285287	1603.22860459375	3586.08395531664	1658.58831162936	1.11227807645349	1.86312243183843e-68	4.90278581437536e-67	GFPT1	22	164332	193689	+	7342	protein_coding	glutamine--fructose-6-phosphate transaminase 1 [Source:NCBI gene (formerly Entrezgene);Acc:419514] && sp|Q06210|GFPT1_HUMAN Glutamine--fructose-6-phosphate aminotransferase [isomerizing] 1 OS=Homo sapiens OX=9606 GN=GFPT1 PE=1 SV=3 && PF01380:SIS domain|PF13522:Glutamine amidotransferase domain	SIS
ENSGALG00010009638	1760.69342593192	1829.72292542491	2003.97312613421	717.469954947416	627.0673981359	658.397851266169	1864.79649249701	667.645068116495	1.48173970161626	2.72439762516505e-68	7.15978865360811e-67	RND3	7	34621454	34635491	-	3535	protein_coding	Rho family GTPase 3 [Source:HGNC Symbol;Acc:HGNC:671] && sp|P61587|RND3_HUMAN Rho-related GTP-binding protein RhoE OS=Homo sapiens OX=9606 GN=RND3 PE=1 SV=1 && PF00071:Ras family	Ras
ENSGALG00010013465	9720.92447689577	10638.1776807767	12087.6534903846	4464.36493529949	4462.41015959393	4551.10055497582	10815.585216019	4492.62521662308	1.267584449945	3.56339670107039e-68	9.35239452174493e-67	CALD1	1	62331101	62521412	+	4649	protein_coding	caldesmon 1 [Source:NCBI gene (formerly Entrezgene);Acc:373965] && sp|P12957|CALD1_CHICK Caldesmon OS=Gallus gallus OX=9031 GN=CALD1 PE=1 SV=2 && PF02029:Caldesmon	-
ENSGALG00010023863	567.998874524875	553.379616469972	624.812913851729	94.760182728904	118.524855544265	78.5701363293465	582.063801615525	97.2850582008386	2.58232033840616	6.02869250251974e-68	1.57812680672119e-66	EYA2	20	6011009	6104498	+	3412	protein_coding	EYA transcriptional coactivator and phosphatase 2 [Source:NCBI gene (formerly Entrezgene);Acc:395745] && sp|O00167|EYA2_HUMAN Eyes absent homolog 2 OS=Homo sapiens OX=9606 GN=EYA2 PE=1 SV=2 && PF00702:haloacid dehalogenase-like hydrolase	Hydrolase
ENSGALG00010024096	1644.20726836148	1555.01655667548	1345.82415742758	420.619178439523	501.451311918046	444.567733407821	1515.01599415485	455.546074588463	1.73381126151629	8.99825124643041e-68	2.34930813261378e-66	MYO1D	27	1048831	1120347	+	9255	protein_coding	myosin ID [Source:HGNC Symbol;Acc:HGNC:7598] && sp|O94832|MYO1D_HUMAN Unconventional myosin-Id OS=Homo sapiens OX=9606 GN=MYO1D PE=1 SV=2 && -	-
ENSGALG00010022638	926.735005803743	905.440125156066	908.645609473399	267.842557305167	209.697821347547	256.596141430018	913.606913477736	244.712173360911	1.8994078294284	9.74610198738468e-68	2.53792561921818e-66	ENSGALG00010022638	14	3246096	3248965	-	2011	lncRNA	- && - && -	-
ENSGALG00010008054	387.59995793349	335.201273058872	533.376877678306	17.4049315216354	8.10426362695832	17.9020563788384	418.726036223556	14.4704171758107	4.85043223057827	1.00271854687255e-67	2.60772103342259e-66	CRISP2	3	108493872	108506211	+	2041	protein_coding	cysteine rich secretory protein 3 [Source:HGNC Symbol;Acc:HGNC:16904] && sp|P0CB15|CRIS_PROFL Serotriflin OS=Protobothrops flavoviridis OX=88087 PE=1 SV=1 && PF08562:Crisp|PF00188:Cysteine-rich secretory protein family	SCP
ENSGALG00010005399	590.677595467792	484.950954218309	561.9506389825	101.52876720954	79.0165703628437	80.559253704773	545.8597295562	87.0348637590522	2.64709008137136	1.11819379078273e-67	2.90425027091073e-66	NDNF	4	53694796	53721098	+	3371	protein_coding	neuron derived neurotrophic factor [Source:HGNC Symbol;Acc:HGNC:26256] && sp|Q8TB73|NDNF_HUMAN Protein NDNF OS=Homo sapiens OX=9606 GN=NDNF PE=1 SV=2 && PF10179:Uncharacterised conserved protein (DUF2369)	-
ENSGALG00010008860	4971.79414125857	4683.89234513921	4838.49024751034	2361.26904310187	2280.3371780354	2411.80481770462	4831.39224463604	2351.1370129473	1.03898579306549	1.54416593266337e-67	4.0054059965046e-66	SQLE	2	137677033	137693134	+	4522	protein_coding	squalene epoxidase [Source:NCBI gene (formerly Entrezgene);Acc:420335] && sp|Q14534|ERG1_HUMAN Squalene monooxygenase OS=Homo sapiens OX=9606 GN=SQLE PE=1 SV=3 && -	-
ENSGALG00010006653	5951.1025456118	5533.79616469972	6512.91265993617	2468.59945415196	2460.65704373522	2696.24860239061	5999.27045674923	2541.83503342593	1.23900998227295	1.69585708114866e-67	4.38748102095624e-66	CFL2	5	35468782	35476996	-	4652	protein_coding	cofilin 2 [Source:NCBI gene (formerly Entrezgene);Acc:423320] && sp|P21566|COF2_CHICK Cofilin-2 OS=Gallus gallus OX=9031 GN=CFL2 PE=1 SV=2 && PF00241:Cofilin/tropomyosin-type actin-binding protein	Cofilin_ADF
ENSGALG00010011729	732.935026836998	850.89553930329	870.547261067806	209.826118899716	180.319865699823	202.889972293502	818.125942402698	197.67865229768	2.0489652659363	2.46465713710554e-67	6.36002545212003e-66	FAM129A	8	7952965	8021696	-	6768	protein_coding	family with sequence similarity 129 member A [Source:NCBI gene (formerly Entrezgene);Acc:424451] && sp|Q9BZQ8|NIBA1_HUMAN Protein Niban 1 OS=Homo sapiens OX=9606 GN=NIBAN1 PE=1 SV=1 && -	-
ENSGALG00010007360	1913.25936682063	1941.78725635879	1718.23551309226	691.362557664963	726.34462756614	673.316231581868	1857.76071209056	697.007805604323	1.41420389012832	2.92575447237759e-67	7.54014117119969e-66	ROBO1	1	96052165	96759458	+	7748	protein_coding	roundabout guidance receptor 1 [Source:HGNC Symbol;Acc:HGNC:10249] && sp|O89026|ROBO1_MOUSE Roundabout homolog 1 OS=Mus musculus OX=10090 GN=Robo1 PE=1 SV=1 && PF07679:Immunoglobulin I-set domain|PF13927:Immunoglobulin domain|PF00041:Fibronectin type III domain	I-set
ENSGALG00010017250	2390.54335757384	2515.00126768432	1639.18144015065	512.478539248154	486.255817617499	510.208606796896	2181.57535513627	502.980987887516	2.11640202466711	3.15866363134165e-67	8.11943226625313e-66	COL16A1	23	5331949	5351835	-	5720	protein_coding	collagen type XVI alpha 1 chain [Source:HGNC Symbol;Acc:HGNC:2193] && sp|Q07092|COGA1_HUMAN Collagen alpha-1(XVI) chain OS=Homo sapiens OX=9606 GN=COL16A1 PE=1 SV=2 && PF01391:Collagen triple helix repeat (20 copies)	Collagen
ENSGALG00010025426	600.9861049873	585.114648238859	587.667024156276	129.570045772175	115.485756684156	132.276305465862	591.255925794145	125.777369307398	2.23223868138852	4.10598929048674e-67	1.05409928147676e-65	SMARCD3	2	48630	111516	-	5930	protein_coding	- && sp|Q6STE5|SMRD3_HUMAN SWI/SNF-related matrix-associated actin-dependent regulator of chromatin subfamily D member 3 OS=Homo sapiens OX=9606 GN=SMARCD3 PE=1 SV=1 && PF02201:SWIB/MDM2 domain	-
ENSGALG00010015669	1221.55837806166	1186.09681236216	1173.42913089227	429.32164420034	407.239247254656	402.796268523865	1193.69477377203	413.119053326287	1.53042894882558	5.701829996132e-67	1.46190822224319e-65	INPP4A	1	132292608	132406081	-	7272	protein_coding	inositol polyphosphate-4-phosphatase type I A [Source:HGNC Symbol;Acc:HGNC:6074] && sp|Q96PE3|INP4A_HUMAN Inositol polyphosphate-4-phosphatase type I A OS=Homo sapiens OX=9606 GN=INPP4A PE=1 SV=1 && -	-
ENSGALG00010006602	2072.01041342105	2207.56814742322	2326.85662887161	896.353973364224	892.482031918785	908.032081882194	2202.14506323863	898.956029055068	1.29284791404286	5.95612842418613e-67	1.52515067969576e-65	EDNRA	4	31478298	31510526	+	5060	protein_coding	endothelin receptor type A [Source:NCBI gene (formerly Entrezgene);Acc:373908] && sp|P25101|EDNRA_HUMAN Endothelin-1 receptor OS=Homo sapiens OX=9606 GN=EDNRA PE=1 SV=1 && PF00001:7 transmembrane receptor (rhodopsin family)	7tm_1
ENSGALG00010021602	1617.40514361076	1655.18025069603	1316.29793741325	433.189406760704	426.486873368682	485.344639604064	1529.62777724001	448.340306577817	1.77016161087618	7.03468156137422e-67	1.79902298111815e-65	PLEKHG4	11	1266992	1348434	-	9174	protein_coding	pleckstrin homology and RhoGEF domain containing G4 [Source:HGNC Symbol;Acc:HGNC:24501] && sp|Q58EX7|PKHG4_HUMAN Puratrophin-1 OS=Homo sapiens OX=9606 GN=PLEKHG4 PE=1 SV=1 && PF00621:RhoGEF domain	RhoGEF
ENSGALG00010017368	3067.8124330055	3000.9439416454	3287.8874674027	1418.50191901329	1396.97244269694	1369.50731298114	3118.88128068453	1394.99389156379	1.16086558120328	7.17187272766485e-67	1.83176232723338e-65	ERLIN2	22	2350701	2362438	+	3862	protein_coding	ER lipid raft associated 2 [Source:HGNC Symbol;Acc:HGNC:1356] && sp|O94905|ERLN2_HUMAN Erlin-2 OS=Homo sapiens OX=9606 GN=ERLIN2 PE=1 SV=1 && PF01145:SPFH domain / Band 7 family	-
ENSGALG00010029312	2236.94656573317	2394.01145906543	2136.36488684364	939.866302168313	828.660955856489	831.451062928274	2255.77430388075	866.659440317692	1.37964607620256	1.48226118812366e-66	3.77617381510125e-65	SMURF2	18	7545660	7600351	-	4692	protein_coding	SMAD specific E3 ubiquitin protein ligase 2 [Source:HGNC Symbol;Acc:HGNC:16809] && sp|Q9HAU4|SMUF2_HUMAN E3 ubiquitin-protein ligase SMURF2 OS=Homo sapiens OX=9606 GN=SMURF2 PE=1 SV=1 && PF00397:WW domain|PF00168:C2 domain|PF00632:HECT-domain (ubiquitin-transferase)	HECT
ENSGALG00010019221	2413.22207851676	2474.34075823043	2655.45488386985	1082.97351690176	1052.54123855121	976.656631334408	2514.33924020568	1037.39046226246	1.27731251916133	2.08779957264269e-66	5.31205361329841e-65	VASH2	3	21431989	21460985	-	4118	protein_coding	vasohibin 2 [Source:HGNC Symbol;Acc:HGNC:25723] && sp|Q86V25|VASH2_HUMAN Tubulinyl-Tyr carboxypeptidase 2 OS=Homo sapiens OX=9606 GN=VASH2 PE=1 SV=2 && -	-
ENSGALG00010027959	3841.98149792052	3975.80444879591	4456.55430474427	1696.01388271936	1810.28988767182	1645.99462816542	4091.4467504869	1717.43279951887	1.25263902573159	7.14306831894499e-66	1.80364732660289e-64	TPM4	28	4878575	4882219	-	1376	protein_coding	tropomyosin 4 [Source:HGNC Symbol;Acc:HGNC:12013] && - && PF00261:Tropomyosin	-
ENSGALG00010008340	3247.18049864493	3349.03757136039	3875.55449155897	1340.17972716593	1323.02103710095	1446.08833193506	3490.59085385476	1369.76303206731	1.34977131265725	8.95799704483146e-66	2.25621784333441e-64	PDIA4	2	54072957	54084996	-	2909	protein_coding	protein disulfide isomerase family A member 4 [Source:NCBI gene (formerly Entrezgene);Acc:420785] && sp|P13667|PDIA4_HUMAN Protein disulfide-isomerase A4 OS=Homo sapiens OX=9606 GN=PDIA4 PE=1 SV=2 && PF00085:Thioredoxin|PF13848:Thioredoxin-like domain	-
ENSGALG00010021055	1112.28817715488	1174.19617544883	1133.4258650664	356.801096193526	361.652764353015	280.465549935136	1139.9700725567	332.973136827226	1.77549577278328	1.92632803962801e-65	4.83956602962141e-64	IRAG1	5	8521803	8559278	+	3829	protein_coding	inositol 1,4,5-triphosphate receptor associated 1 [Source:HGNC Symbol;Acc:HGNC:7237] && sp|Q9N1F0|IRAG1_BOVIN Inositol 1,4,5-triphosphate receptor associated 1 OS=Bos taurus OX=9913 GN=IRAG1 PE=1 SV=1 && PF05781:MRVI1 protein	-
ENSGALG00010005119	2586.40503844448	2655.82547115876	2400.19594955237	1122.61808314548	1020.12418404338	1039.31382866034	2547.4754863852	1060.68536528307	1.26367510892742	3.15008252253022e-65	7.90409525408242e-64	MIB1	2	102096272	102164585	+	3584	protein_coding	MIB E3 ubiquitin protein ligase 1 [Source:HGNC Symbol;Acc:HGNC:21086] && sp|Q86YT6|MIB1_HUMAN E3 ubiquitin-protein ligase MIB1 OS=Homo sapiens OX=9606 GN=MIB1 PE=1 SV=1 && PF13920:Zinc finger, C3HC4 type (RING finger)|PF18346:Mind bomb SH3 repeat domain|PF12796:Ankyrin repeats (3 copies)|PF06701:Mib_herc2|PF13637:Ankyrin repeats (many copies)|PF00569:Zinc finger, ZZ type	ZZ
ENSGALG00010001238	3342.0187862244	3466.06050100816	3395.5153016485	1647.66685071482	1673.53043896689	1622.12521966031	3401.19819629369	1647.77416978067	1.04558695703389	2.55720228915186e-64	6.3923656221815e-63	GOLIM4	9	20207699	20235585	+	4085	protein_coding	golgi integral membrane protein 4 [Source:HGNC Symbol;Acc:HGNC:15448] && sp|O00461|GOLI4_HUMAN Golgi integral membrane protein 4 OS=Homo sapiens OX=9606 GN=GOLIM4 PE=1 SV=1 && -	-
ENSGALG00010004262	541.196749774155	533.545221614418	505.75557508425	102.495707849631	111.433624870677	100.450427459038	526.832515490941	104.793253393115	2.33001910833161	3.22886006044472e-64	8.05118876245472e-63	ENSGALG00010004262	1	167641896	167644588	-	1002	lncRNA	- && - && -	-
ENSGALG00010021215	1930.78383300379	1887.24267050602	1577.27162399156	641.081644380238	587.559112954478	565.903893308837	1798.43270916712	598.181550214518	1.58746191118811	7.05196239728424e-64	1.74967509268271e-62	SH3PXD2A	6	24596939	24824371	-	7146	protein_coding	SH3 and PX domains 2A [Source:HGNC Symbol;Acc:HGNC:23664] && sp|Q5TCZ1|SPD2A_HUMAN SH3 and PX domain-containing protein 2A OS=Homo sapiens OX=9606 GN=SH3PXD2A PE=1 SV=1 && PF00018:SH3 domain|PF00787:PX domain	PX
ENSGALG00010005219	346.365919855459	326.275795373872	380.031025345793	35.7768036833617	23.2997579275052	31.8258780068239	350.890913525041	30.3008132058969	3.53075267410549	7.18386630160251e-64	1.78019059109066e-62	NALCN	1	143530042	143743258	+	6357	protein_coding	sodium leak channel, non-selective [Source:HGNC Symbol;Acc:HGNC:19082] && sp|Q8BXR5|NALCN_MOUSE Sodium leak channel non-selective protein OS=Mus musculus OX=10090 GN=Nalcn PE=1 SV=2 && PF00520:Ion transport protein	Ion_trans
ENSGALG00010023149	349.458472711311	345.118470486649	362.886768563276	32.8759817630891	41.5343510881614	27.8476432559709	352.487903920412	34.0859920357405	3.37212530099324	7.53727041743911e-64	1.86545107865565e-62	ADGRD1	15	3080114	3201287	-	4026	protein_coding	adhesion G protein-coupled receptor D1 [Source:HGNC Symbol;Acc:HGNC:19893] && sp|Q6QNK2|AGRD1_HUMAN Adhesion G-protein coupled receptor D1 OS=Homo sapiens OX=9606 GN=ADGRD1 PE=1 SV=1 && PF13385:Concanavalin A-like lectin/glucanases superfamily|PF01825:GPCR proteolysis site, GPS, motif|PF00002:7 transmembrane receptor (Secretin family)	7tm_2
ENSGALG00010002424	1557.61578839762	1703.77451809214	1536.31589945555	625.610594138784	574.389684560671	605.686240817367	1599.23540198177	601.895506505608	1.40948294594729	7.85263610460167e-64	1.94109778362883e-62	CASK	1	111886113	112082122	+	4783	protein_coding	- && sp|O14936|CSKP_HUMAN Peripheral plasma membrane protein CASK OS=Homo sapiens OX=9606 GN=CASK PE=1 SV=3 && PF07653:Variant SH3 domain|PF00069:Protein kinase domain|PF00625:Guanylate kinase|PF00595:PDZ domain|PF02828:L27 domain	Pkinase
novel.74	951.475428650562	873.705093387178	1080.08817729857	261.073972824531	277.571029223323	267.536286994863	968.42289977877	268.727096347572	1.85009618544305	1.47571233738172e-63	3.64331304258654e-62	-	11	16682735	16693175	+	2029	-	- && - && -	-
ENSGALG00010026942	546.351004533909	614.866240522191	527.662125417467	110.231232970358	96.2381305701301	120.341601213303	562.959790157856	108.936988251264	2.36882738715727	1.8509940219973e-63	4.56418562979655e-62	CDK18	26	2185342	2210335	+	4755	protein_coding	cyclin dependent kinase 18 [Source:HGNC Symbol;Acc:HGNC:8751] && sp|Q5RD01|CDK18_PONAB Cyclin-dependent kinase 18 OS=Pongo abelii OX=9601 GN=CDK18 PE=2 SV=3 && -	-
ENSGALG00010012876	1888.51894397381	1740.46814857491	1898.25020930868	721.337717507779	722.292495752661	772.772100353193	1842.41243395247	738.800771204544	1.31838631641083	2.21208883743766e-63	5.44784837856256e-62	KDELR3	1	50935171	50941692	-	4110	protein_coding	KDEL endoplasmic reticulum protein retention receptor 3 [Source:NCBI gene (formerly Entrezgene);Acc:418026] && sp|Q66JF2|ERD23_XENTR ER lumen protein-retaining receptor 3 OS=Xenopus tropicalis OX=8364 GN=kdelr3 PE=2 SV=1 && PF00810:ER lumen protein retaining receptor	ER_lumen_recept
ENSGALG00010008099	3536.8496161431	3501.76241174816	3752.68731795094	1723.08822064191	1732.28635026234	1740.47770349818	3597.0997819474	1731.95075813414	1.05456648990549	3.61781215562153e-63	8.8552159539496e-62	PANK3	13	4323069	4337451	+	3594	protein_coding	pantothenate kinase 3 [Source:HGNC Symbol;Acc:HGNC:19365] && sp|Q08DA5|PANK3_BOVIN Pantothenate kinase 3 OS=Bos taurus OX=9913 GN=PANK3 PE=2 SV=1 && PF03630:Fumble	Fumble
ENSGALG00010026960	6338.70250354529	6414.44329628634	7152.01245443999	3153.19342733628	3114.06329865874	3236.2939698189	6635.05275142388	3167.85023193797	1.06671703127192	6.26857423152665e-63	1.5324630737611e-61	SEC61A1	12	9720135	9730919	-	3683	protein_coding	SEC61 translocon subunit alpha 1 [Source:HGNC Symbol;Acc:HGNC:18276] && sp|Q5EA68|S61A1_BOVIN Protein transport protein Sec61 subunit alpha isoform 1 OS=Bos taurus OX=9913 GN=SEC61A1 PE=2 SV=3 && PF00344:SecY translocase|PF10559:Plug domain of Sec61p	-
ENSGALG00010028549	1264.8541180436	1193.03885056161	938.171829487734	276.545023065985	307.962017824416	287.427460749128	1132.02159936431	290.644833879843	1.96137883509483	2.0906660289552e-62	5.06143910258451e-61	ADAMTS10	28	2184472	2232410	-	5420	protein_coding	ADAM metallopeptidase with thrombospondin type 1 motif, 10 [Source:NCBI gene (formerly Entrezgene);Acc:769592] && sp|Q9H324|ATS10_HUMAN A disintegrin and metalloproteinase with thrombospondin motifs 10 OS=Homo sapiens OX=9606 GN=ADAMTS10 PE=1 SV=2 && PF00090:Thrombospondin type 1 domain|PF05986:ADAM-TS Spacer 1|PF08686:PLAC (protease and lacunin) domain|PF17771:ADAM cysteine-rich domain|PF01421:R…	TSP_1
ENSGALG00010021847	2755.46459456441	2828.38470640208	2688.79093872474	1206.74191883339	1307.8255428004	1272.04056158524	2757.54674656374	1262.20267440634	1.12759181984105	3.3759588073207e-62	8.15332832631395e-61	P3H1	21	6360085	6366571	+	2645	protein_coding	prolyl 3-hydroxylase 1 [Source:NCBI gene (formerly Entrezgene);Acc:414142] && sp|Q6JHU8|P3H1_CHICK Prolyl 3-hydroxylase 1 OS=Gallus gallus OX=9031 GN=P3H1 PE=1 SV=1 && PF13640:2OG-Fe(II) oxygenase superfamily	-
ENSGALG00010005610	1061.77648050929	1061.14012477217	1008.65377403808	326.82593635071	354.561533679427	365.003038390762	1043.85679310651	348.796836140299	1.5816791573964	5.55821460284043e-62	1.33913414068193e-60	MTHFD1L	3	48325651	48466593	+	5125	protein_coding	methylenetetrahydrofolate dehydrogenase (NADP+ dependent) 1 like [Source:HGNC Symbol;Acc:HGNC:21055] && sp|Q6UB35|C1TM_HUMAN Monofunctional C1-tetrahydrofolate synthase, mitochondrial OS=Homo sapiens OX=9606 GN=MTHFD1L PE=1 SV=1 && -	-
ENSGALG00010028102	2092.62743246007	2105.42101391712	2047.78622680064	880.882923122771	905.651460312593	946.819870703011	2081.94489105927	911.118084712791	1.19227106420118	5.91297655864882e-62	1.42117786770027e-60	CERCAM	17	5609828	5614584	-	2184	protein_coding	cerebral endothelial cell adhesion molecule [Source:HGNC Symbol;Acc:HGNC:23723] && sp|A7MB73|GT253_BOVIN Probable inactive glycosyltransferase 25 family member 3 OS=Bos taurus OX=9913 GN=CERCAM PE=2 SV=1 && PF01755:Glycosyltransferase family 25 (LPS biosynthesis protein)|PF13704:Glycosyl transferase family 2	-
ENSGALG00010013371	8012.80444951334	8018.05412035793	6846.27320848511	3505.15982032936	3100.89387026493	3159.71295086498	7625.71059278546	3255.25554715309	1.22789348723794	1.03940761440786e-61	2.49220747689893e-60	FAT1	4	61214259	61315200	-	15309	protein_coding	FAT atypical cadherin 1 [Source:HGNC Symbol;Acc:HGNC:3595] && sp|Q14517|FAT1_HUMAN Protocadherin Fat 1 OS=Homo sapiens OX=9606 GN=FAT1 PE=1 SV=2 && PF02210:Laminin G domain|PF00028:Cadherin domain|PF00008:EGF-like domain	Laminin_G_2
ENSGALG00010016489	391.723361741293	325.284075631095	345.742511780759	41.5784475239068	30.3909886010937	32.8204366945371	354.249983051049	34.9299576065126	3.33930734121843	1.62827720027358e-61	3.89947008645853e-60	CCK	2	43743217	43748972	-	1903	protein_coding	cholecystokinin [Source:NCBI gene (formerly Entrezgene);Acc:414884] && sp|Q9PU41|CCKN_CHICK Cholecystokinin OS=Gallus gallus OX=9031 GN=CCK PE=1 SV=1 && PF00918:Gastrin/cholecystokinin family	Gastrin
ENSGALG00010010358	1174.13923427193	1146.42802265105	1248.67336899332	426.420822280068	435.60416994901	425.67111834127	1189.74687530543	429.232036856782	1.47110358270551	3.4154896093578e-61	8.15999688608892e-60	ASPM	8	2611452	2643913	+	11213	protein_coding	assembly factor for spindle microtubules [Source:HGNC Symbol;Acc:HGNC:19048] && sp|P62292|ASPM_MACMU Abnormal spindle-like microcephaly-associated protein homolog OS=Macaca mulatta OX=9544 GN=ASPM PE=3 SV=1 && PF15780:Abnormal spindle-like microcephaly-assoc'd, ASPM-SPD-2-Hydin|PF00307:Calponin homology (CH) domain	CH
ENSGALG00010009106	471.098885041502	574.205731068304	463.847391838098	77.3552512072686	59.7689442488176	90.5048405819054	503.050669315968	75.8763453459972	2.72783376012848	4.06719549755778e-61	9.70538777451871e-60	THSD7B	7	30576710	30819593	+	5982	protein_coding	thrombospondin type 1 domain containing 7B [Source:HGNC Symbol;Acc:HGNC:29348] && sp|Q9C0I4|THS7B_HUMAN Thrombospondin type-1 domain-containing protein 7B OS=Homo sapiens OX=9606 GN=THSD7B PE=2 SV=3 && PF00090:Thrombospondin type 1 domain	TSP_1
ENSGALG00010005248	922.61160199594	880.647131586622	886.739059140183	292.98301394753	276.557996269953	244.661437177459	896.665930907582	271.400815798314	1.72365761909974	5.39447485191032e-61	1.28419363786895e-59	TMEM200A	3	57425668	57484657	-	14932	protein_coding	transmembrane protein 200A [Source:HGNC Symbol;Acc:HGNC:21075] && sp|Q86VY9|T200A_HUMAN Transmembrane protein 200A OS=Homo sapiens OX=9606 GN=TMEM200A PE=1 SV=1 && -	-
ENSGALG00010002329	2944.1103187714	2879.95413302652	3064.05967051984	1399.16310621147	1433.44162901825	1404.3168670511	2962.70804077259	1412.30720076028	1.06900933920443	7.50802902837824e-61	1.78521266409284e-59	STT3B	2	40039393	40090009	+	4554	protein_coding	STT3B, catalytic subunit of the oligosaccharyltransferase complex [Source:NCBI gene (formerly Entrezgene);Acc:428444] && sp|E2RG47|STT3B_CANLF Dolichyl-diphosphooligosaccharide--protein glycosyltransferase subunit STT3B OS=Canis lupus familiaris OX=9615 GN=STT3B PE=1 SV=1 && PF02516:Oligosaccharyl transferase STT3 subunit	-
ENSGALG00010028900	42668.9826031463	43907.3998917411	34731.406865249	17444.5760878792	17279.3030856285	16895.5629868726	40435.9297867121	17206.4807201268	1.23266086823398	8.33782964680807e-61	1.98016018472886e-59	TNC	17	3320835	3387505	-	8163	protein_coding	tenascin C [Source:NCBI gene (formerly Entrezgene);Acc:396440] && sp|P10039|TENA_CHICK Tenascin OS=Gallus gallus OX=9031 GN=TNC PE=1 SV=2 && PF00147:Fibrinogen beta and gamma chains, C-terminal globular domain|PF00041:Fibronectin type III domain|PF18720:Tenascin EGF domain	Fibrinogen_C
ENSGALG00010008028	1260.73071423579	1270.39299049827	1426.78314778947	477.668676204883	471.060323316953	478.382728790072	1319.30228417451	475.703909437303	1.47194565038828	1.01803809116052e-60	2.41201361740795e-59	KCNK7	3	38350948	38381094	-	4425	protein_coding	potassium two pore domain channel subfamily K member 1 [Source:HGNC Symbol;Acc:HGNC:6272] && sp|Q9Z2T2|KCNK1_RAT Potassium channel subfamily K member 1 OS=Rattus norvegicus OX=10116 GN=Kcnk1 PE=1 SV=1 && PF07885:Ion channel	Ion_trans_2
ENSGALG00010014184	1497.82643318447	1458.81974162604	1522.02901880345	606.271781336967	512.594674405114	504.241254670616	1492.89173120465	541.035903470899	1.46374893223558	2.9723950270607e-60	6.99265558015117e-59	SLC44A1	Z	55605799	55675286	+	7450	protein_coding	solute carrier family 44 member 1 [Source:HGNC Symbol;Acc:HGNC:18798] && sp|Q8WWI5|CTL1_HUMAN Choline transporter-like protein 1 OS=Homo sapiens OX=9606 GN=SLC44A1 PE=1 SV=1 && PF04515:Plasma-membrane choline transporter	-
ENSGALG00010028401	416.463784588112	450.240763221088	574.332602214318	72.5205480068143	69.8992737825155	63.6517560136478	480.345716674506	68.6905259343259	2.80643315239979	3.47213081573124e-60	8.15869044501177e-59	ENSGALG00010028401	25	1715334	1716480	-	384	protein_coding	- && - && PF01023:S-100/ICaBP type calcium binding domain	-
ENSGALG00010014477	893.747775341319	943.125475381619	820.066949430395	275.578082425894	223.880282694724	250.628789303738	885.646733384444	250.029051474785	1.82351825896476	4.04207223598455e-60	9.48675778722906e-59	ITPR2	1	67742505	68004312	-	8529	protein_coding	inositol 1,4,5-trisphosphate receptor type 2 [Source:HGNC Symbol;Acc:HGNC:6181] && sp|Q14571|ITPR2_HUMAN Inositol 1,4,5-trisphosphate receptor type 2 OS=Homo sapiens OX=9606 GN=ITPR2 PE=1 SV=2 && PF08454:RyR and IP3R Homology associated|PF02815:MIR domain|PF00520:Ion transport protein|PF08709:Inositol 1,4,5-trisphosphate/ryanodine receptor|PF01365:RIH domain	Ion_trans
ENSGALG00010000777	4185.25486492013	4436.95412918755	3898.41350060233	1970.62502450517	1798.13349223138	1729.53755793334	4173.54083157	1832.76535822329	1.18700281584133	4.35506926618063e-60	1.02093660156603e-58	MYCBP2	1	154176330	154380614	+	15645	protein_coding	MYC binding protein 2 [Source:HGNC Symbol;Acc:HGNC:23386] && sp|Q7TPH6|MYCB2_MOUSE E3 ubiquitin-protein ligase MYCBP2 OS=Mus musculus OX=10090 GN=Mycbp2 PE=1 SV=3 && PF08005:PHR domain|PF00415:Regulator of chromosome condensation (RCC1) repeat|PF13540:Regulator of chromosome condensation (RCC1) repeat|PF08239:Bacterial SH3 domain|PF13639:Ring finger domain|PF00630:Filamin/ABP280 repeat	SH3_3
ENSGALG00010019423	751.490343972112	700.154138401076	718.153867445433	206.925296979443	195.51536000037	207.862765732069	723.266116606207	203.434474237294	1.82953728493227	4.40369957122447e-60	1.03112651273231e-58	LYPD1	7	29382301	29400878	-	4463	protein_coding	LY6/PLAUR domain containing 1 [Source:HGNC Symbol;Acc:HGNC:28431] && sp|Q8N2G4|LYPD1_HUMAN Ly6/PLAUR domain-containing protein 1 OS=Homo sapiens OX=9606 GN=LYPD1 PE=1 SV=2 && -	-
ENSGALG00010010461	1125.68923953024	1086.92483808439	1022.94065469018	339.396164671891	389.004654094	336.160836447077	1078.5182441016	354.853885070989	1.60398776706375	5.1973774273538e-60	1.21411952463787e-58	SLC7A5	11	17602829	17636035	-	5969	protein_coding	solute carrier family 7 member 5 [Source:NCBI gene (formerly Entrezgene);Acc:415832] && sp|Q01650|LAT1_HUMAN Large neutral amino acids transporter small subunit 1 OS=Homo sapiens OX=9606 GN=SLC7A5 PE=1 SV=2 && PF13520:Amino acid permease	-
ENSGALG00010018950	1842.13065113603	1986.41464478379	1768.71582472967	769.684749512322	783.074472954848	745.919015784935	1865.75370688316	766.226079417368	1.28385388053499	6.02737978761719e-60	1.40636514600559e-58	TTL	3	15693008	15706654	+	3833	protein_coding	tubulin tyrosine ligase [Source:NCBI gene (formerly Entrezgene);Acc:416711] && sp|P38585|TTL_MOUSE Tubulin--tyrosine ligase OS=Mus musculus OX=10090 GN=Ttl PE=1 SV=2 && PF03133:Tubulin-tyrosine ligase family	TTL
ENSGALG00010028507	2942.0486168675	2878.96241328374	3185.0219267076	1417.5349783732	1323.02103710095	1314.80658515691	3002.01098561961	1351.78753354368	1.1510479476897	6.11530534904001e-60	1.42521579622376e-58	ANP32E	25	224520	246025	-	5550	protein_coding	acidic nuclear phosphoprotein 32 family member E [Source:NCBI gene (formerly Entrezgene);Acc:426109] && sp|Q5F4A3|AN32E_CHICK Acidic leucine-rich nuclear phosphoprotein 32 family member E OS=Gallus gallus OX=9031 GN=ANP32E PE=2 SV=1 && PF14580:Leucine-rich repeat	-
ENSGALG00010024282	1588.54131695614	1685.92356272214	1483.93067039786	613.040365817603	534.881399379249	606.68079950508	1586.13185002538	584.867521567311	1.43878550117104	6.4443608198917e-60	1.49840766770311e-58	HIC2	15	248200	330566	-	32444	protein_coding	hypermethylated in cancer 2 [Source:NCBI gene (formerly Entrezgene);Acc:416768] && sp|Q96JB3|HIC2_HUMAN Hypermethylated in cancer 2 protein OS=Homo sapiens OX=9606 GN=HIC2 PE=1 SV=2 && PF00651:BTB/POZ domain|PF00096:Zinc finger, C2H2 type	BTB
ENSGALG00010005966	1268.9775218514	1288.24394586827	1347.72907484786	515.379361168427	476.125488083802	488.328315667204	1301.65018085584	493.277721639811	1.3997473965771	6.73014538712884e-60	1.56303713740842e-58	PLXDC2	2	18431716	18666800	-	5392	protein_coding	plexin domain containing 2 [Source:HGNC Symbol;Acc:HGNC:21013] && sp|Q6UX71|PXDC2_HUMAN Plexin domain-containing protein 2 OS=Homo sapiens OX=9606 GN=PLXDC2 PE=1 SV=1 && PF01437:Plexin repeat	PSI
ENSGALG00010029359	581.399936900235	560.321654669416	686.722730010818	2.90082192027257	4.05213181347916	3.97823475085299	609.481440526823	3.64372949486824	7.39009146925351	7.12394749488574e-60	1.65257378995764e-58	ENSGALG00010029359	18	2567825	2579913	-	2470	protein_coding	- && sp|Q5FVJ5|MERB1_RAT bMERB domain-containing protein 1 OS=Rattus norvegicus OX=10116 GN=Bmerb1 PE=2 SV=1 && -	-
ENSGALG00010026958	2218.39124859806	2208.559867166	2237.32551011846	892.486210803861	993.785327255765	1007.48795065352	2221.42554196084	964.586496237715	1.20383389760891	1.02973099960539e-59	2.38594167692788e-58	CLTCL1	15	62389	101094	-	7406	protein_coding	- && sp|Q68FD5|CLH1_MOUSE Clathrin heavy chain 1 OS=Mus musculus OX=10090 GN=Cltc PE=1 SV=3 && -	-
ENSGALG00010026492	1147.33710952121	1070.06560245717	957.22100369053	349.065571072799	314.040215544635	328.204366945371	1058.20790522297	330.436717854269	1.67828060803	1.70367151082127e-59	3.93836007935571e-58	SPECC1L	15	8522852	8577304	-	6312	protein_coding	sperm antigen with calponin homology and coiled-coil domains 1 like [Source:NCBI gene (formerly Entrezgene);Acc:416950] && sp|Q2KN97|CYTSA_CHICK Cytospin-A OS=Gallus gallus OX=9031 GN=SPECC1L PE=2 SV=2 && PF00307:Calponin homology (CH) domain	CH
ENSGALG00010024863	1714.30513309413	1774.18661982936	1775.38303570065	52.2147945649063	101.303295336979	100.450427459038	1754.62492954138	84.6561724536411	4.3748150134055	1.74731932808669e-59	4.03459062888734e-58	ENSGALG00010024863	26	1160196	1169820	+	2792	protein_coding	- && sp|A0A0G2K0D3|LMOD1_RAT Leiomodin-1 OS=Rattus norvegicus OX=10116 GN=Lmod1 PE=1 SV=1 && -	-
ENSGALG00010004325	2163.75614814467	2086.57833880434	1682.04208210694	692.329498305054	685.823309431348	653.425057827603	1977.45885635198	677.192621854668	1.54559079052845	1.15012370535011e-58	2.63131967548199e-57	LTBP2	5	37437805	37497857	-	6162	protein_coding	latent transforming growth factor beta binding protein 2 [Source:HGNC Symbol;Acc:HGNC:6715] && sp|Q28019|LTBP2_BOVIN Latent-transforming growth factor beta-binding protein 2 OS=Bos taurus OX=9913 GN=LTBP2 PE=1 SV=2 && PF07645:Calcium-binding EGF domain|PF12662:Complement Clr-like EGF-like|PF00683:TB domain	EGF_CA
ENSGALG00010028412	797.878636809897	832.052864190514	802.922692647878	175.983196496536	164.111338445906	241.677761114319	810.951397882763	193.924098685587	2.06409452356221	1.24886529964875e-58	2.84744139610553e-57	S100A4	25	1720106	1720998	-	731	protein_coding	S100 calcium binding protein A4 [Source:HGNC Symbol;Acc:HGNC:10494] && sp|P26447|S10A4_HUMAN Protein S100-A4 OS=Homo sapiens OX=9606 GN=S100A4 PE=1 SV=1 && PF01023:S-100/ICaBP type calcium binding domain	-
ENSGALG00010009451	569.029725476826	638.667514348857	556.235886721661	146.97497729381	123.590020311114	115.368807774737	587.977708849115	128.64460179322	2.19122810773375	2.10740344561833e-58	4.78308738856079e-57	ROR2	Z	45080610	45235064	-	5003	protein_coding	receptor tyrosine kinase like orphan receptor 2 [Source:NCBI gene (formerly Entrezgene);Acc:769516] && sp|Q01974|ROR2_HUMAN Tyrosine-protein kinase transmembrane receptor ROR2 OS=Homo sapiens OX=9606 GN=ROR2 PE=1 SV=2 && PF07714:Protein tyrosine kinase|PF00051:Kringle domain|PF07679:Immunoglobulin I-set domain|PF01392:Fz domain	Pkinase_Tyr
ENSGALG00010021535	1167.95412856022	1183.12165313383	1020.08327855976	395.47872179716	358.613665492906	352.073775450489	1123.71968675127	368.722054246852	1.6069161052906	2.16718475969545e-58	4.91318742399515e-57	SUSD6	5	27402503	27476020	-	5248	protein_coding	sushi domain containing 6 [Source:HGNC Symbol;Acc:HGNC:19956] && sp|Q92537|SUSD6_HUMAN Sushi domain-containing protein 6 OS=Homo sapiens OX=9606 GN=SUSD6 PE=1 SV=1 && -	-
ENSGALG00010000901	500.993562648075	495.859871388864	526.709666707327	54.148675845088	44.5734499482708	95.4776340204717	507.854366914755	64.7332532712768	2.97167488501385	2.25214717726525e-58	5.10001537092051e-57	PCDH9	1	159014514	159719839	+	8998	protein_coding	protocadherin 9 [Source:HGNC Symbol;Acc:HGNC:8661] && sp|Q9HC56|PCDH9_HUMAN Protocadherin-9 OS=Homo sapiens OX=9606 GN=PCDH9 PE=1 SV=2 && PF00028:Cadherin domain|PF08266:Cadherin-like|PF08374:Protocadherin	Cadherin
ENSGALG00010022603	393.785063645195	368.919744313315	335.265465969221	50.2809132847246	49.6386147151197	37.7932301331034	365.990091309243	45.9042527109826	2.99421080099026	2.8171827565095e-58	6.37232063372188e-57	ATRNL1	6	28927754	29345214	+	7076	protein_coding	attractin like 1 [Source:HGNC Symbol;Acc:HGNC:29063] && sp|Q5VV63|ATRN1_HUMAN Attractin-like protein 1 OS=Homo sapiens OX=9606 GN=ATRNL1 PE=2 SV=2 && PF13854:Kelch motif|PF01437:Plexin repeat|PF00059:Lectin C-type domain|PF00431:CUB domain	Lectin_C
ENSGALG00010016344	1413.29665512451	1336.83821326438	1626.79947691883	475.734794924702	526.777135752291	512.197724172322	1458.97811510257	504.903218283105	1.53151737890808	5.50295526836713e-58	1.23912655665273e-56	SMIM14	4	68717424	68798208	+	4475	protein_coding	small integral membrane protein 14 [Source:NCBI gene (formerly Entrezgene);Acc:422793] && sp|Q96QK8|SIM14_HUMAN Small integral membrane protein 14 OS=Homo sapiens OX=9606 GN=SMIM14 PE=1 SV=1 && PF11027:Protein of unknown function (DUF2615)	-
ENSGALG00010000722	1084.45520145221	1002.62865994828	1030.5603243713	380.007671555707	355.574566632796	337.155395134791	1039.2147285906	357.579211107765	1.53866581883045	6.61269750656525e-58	1.48566262428153e-56	ANKH	2	75809803	75903748	+	5063	protein_coding	ANKH inorganic pyrophosphate transport regulator [Source:NCBI gene (formerly Entrezgene);Acc:420917] && sp|Q9HCJ1|ANKH_HUMAN Progressive ankylosis protein homolog OS=Homo sapiens OX=9606 GN=ANKH PE=2 SV=2 && PF07260:Progressive ankylosis protein (ANKH)	-
ENSGALG00010001156	1622.55939837051	1686.91528246491	1848.72235638141	646.883288220783	675.69297989765	714.093137778111	1719.39901240561	678.889801965515	1.34112569614393	9.67445916840812e-58	2.17110081989455e-56	ALDH7A1	Z	83628956	83647179	+	2146	protein_coding	aldehyde dehydrogenase 7 family member A1 [Source:HGNC Symbol;Acc:HGNC:877] && sp|Q2KJC9|AL7A1_BOVIN Alpha-aminoadipic semialdehyde dehydrogenase OS=Bos taurus OX=9913 GN=ALDH7A1 PE=2 SV=4 && PF00171:Aldehyde dehydrogenase family	Aldedh
ENSGALG00010011099	448.420164098585	392.72101813998	431.463795693344	54.148675845088	65.8471419690364	78.5701363293465	424.201659310636	66.1886513811569	2.68133694630406	1.03648499147391e-57	2.32082003752336e-56	ENSGALG00010011099	Z	9852827	9941751	-	6100	protein_coding	- && sp|Q3MI99|CCBE1_MOUSE Collagen and calcium-binding EGF domain-containing protein 1 OS=Mus musculus OX=10090 GN=Ccbe1 PE=2 SV=2 && -	-
ENSGALG00010027789	1001.98712529615	929.241398982731	1114.3766908636	327.7928769908	328.222676891812	321.242456131379	1015.20173838083	325.752670004664	1.64022615155114	1.98183867595837e-57	4.42271104747672e-56	UAP1L1	17	1029229	1054070	-	4482	protein_coding	UDP-N-acetylglucosamine pyrophosphorylase 1 like 1 [Source:HGNC Symbol;Acc:HGNC:28082] && sp|Q28CH3|UAP1L_XENTR UDP-N-acetylhexosamine pyrophosphorylase-like protein 1 OS=Xenopus tropicalis OX=8364 GN=uap1l1 PE=2 SV=1 && PF01704:UTP--glucose-1-phosphate uridylyltransferase	-
ENSGALG00010026293	696.855243518721	654.5350302333	762.919426822005	173.082374576263	199.567491813849	188.966150665517	704.769900191342	187.205339018543	1.91352035252368	2.96298153460548e-57	6.58282871976366e-56	ENSGALG00010026293	7	11536704	11540861	+	3979	lncRNA	- && - && -	-
ENSGALG00010012857	1593.69557171589	1526.25668413492	1924.9190531926	606.271781336967	533.86836642588	553.969189056278	1681.62376968114	564.703112273042	1.57429283679968	4.3093407266611e-57	9.56338470373357e-56	NSDHL	4	11231436	11241988	-	2029	protein_coding	- && sp|Q9R1J0|NSDHL_MOUSE Sterol-4-alpha-carboxylate 3-dehydrogenase, decarboxylating OS=Mus musculus OX=10090 GN=Nsdhl PE=1 SV=1 && PF01073:3-beta hydroxysteroid dehydrogenase/isomerase family	-
ENSGALG00010014942	2246.22422430073	2332.52483501322	2176.36815266951	1055.89917897922	971.498602281629	939.857959889018	2251.70573732782	989.085247049954	1.18653149490162	4.76888495911018e-57	1.05714693993682e-55	PMEPA1	20	11842204	11875889	+	5087	protein_coding	prostate transmembrane protein, androgen induced 1 [Source:NCBI gene (formerly Entrezgene);Acc:428166] && sp|D2KUZ7|PMEPA_XENLA Protein TMEPAI OS=Xenopus laevis OX=8355 GN=pmepa1 PE=2 SV=1 && -	-
ENSGALG00010018724	3329.64857480099	3462.09362203705	3486.95133782192	1548.07196478546	1628.95698901862	1736.49946874733	3426.23117821999	1637.84280751714	1.06503080912459	5.30284522479685e-57	1.17420984118478e-55	RRBP1	3	15195409	15239752	+	4176	protein_coding	ribosome binding protein 1 [Source:NCBI gene (formerly Entrezgene);Acc:396414] && sp|Q99PL5|RRBP1_MOUSE Ribosome-binding protein 1 OS=Mus musculus OX=10090 GN=Rrbp1 PE=1 SV=2 && -	-
ENSGALG00010025097	778.292468722832	759.657322967739	816.257114589835	245.602922583078	248.193073575599	238.694085051179	784.735635426802	244.163360403285	1.68456278399086	7.60355915700471e-57	1.67807609992105e-55	LMBR1	2	8435836	8501416	-	8129	protein_coding	limb development membrane protein 1 [Source:NCBI gene (formerly Entrezgene);Acc:373986] && sp|Q7ZUA6|LMBR1_CHICK Limb region 1 protein homolog OS=Gallus gallus OX=9031 GN=LMBR1 PE=2 SV=1 && PF04791:LMBR1-like membrane protein	-
ENSGALG00010029713	3778.06873889958	3550.35667914427	3013.57935888243	1389.49369981056	1376.71178362955	1218.33439244873	3447.33492564209	1328.17995862961	1.37575756427402	8.53350223793898e-57	1.87502354453636e-55	CPD	19	6733685	6755323	+	5661	protein_coding	carboxypeptidase D [Source:HGNC Symbol;Acc:HGNC:2301] && sp|Q90240|CBPD_ANAPL Carboxypeptidase D OS=Anas platyrhynchos OX=8839 GN=CPD PE=1 SV=1 && PF13620:Carboxypeptidase regulatory-like domain|PF00246:Zinc carboxypeptidase	-
ENSGALG00010007204	943.228621034956	956.01783203773	1008.65377403808	345.197808512436	333.287841658661	303.34039975254	969.300075703589	327.275349974546	1.56643923032069	9.19965850842131e-57	2.01695696365202e-55	LANCL2	2	51748595	51785440	-	5201	protein_coding	LanC like 2 [Source:HGNC Symbol;Acc:HGNC:6509] && sp|Q9NS86|LANC2_HUMAN LanC-like protein 2 OS=Homo sapiens OX=9606 GN=LANCL2 PE=1 SV=1 && PF05147:Lanthionine synthetase C-like protein	-
ENSGALG00010013650	853.544588215239	737.83948862663	882.929224299624	220.462465940715	252.245205389078	211.841000482922	824.771100380497	228.182890604238	1.85443471877271	9.39683411594752e-57	2.05792727848487e-55	BACE2	1	108914863	108966520	+	3252	protein_coding	beta-secretase 2 [Source:HGNC Symbol;Acc:HGNC:934] && sp|Q9Y5Z0|BACE2_HUMAN Beta-secretase 2 OS=Homo sapiens OX=9606 GN=BACE2 PE=1 SV=1 && PF00026:Eukaryotic aspartyl protease	Asp
ENSGALG00010016584	1664.8242874005	1589.7267476727	1664.89782532443	697.164201505508	686.836342384718	723.04416596753	1639.81628679921	702.348236619252	1.22324742836992	1.33628666217895e-56	2.92009338114882e-55	EHBP1	3	9363346	9558888	+	4721	protein_coding	EH domain binding protein 1 [Source:HGNC Symbol;Acc:HGNC:29144] && sp|Q8NDI1|EHBP1_HUMAN EH domain-binding protein 1 OS=Homo sapiens OX=9606 GN=EHBP1 PE=1 SV=3 && PF12130:Bivalent Mical/EHBP Rab binding domain|PF10358:N-terminal C2 in EEIG1 and EHBP1 proteins|PF00307:Calponin homology (CH) domain	CH
ENSGALG00010013556	349.458472711311	305.44968077554	388.603153737051	39.6445662437251	43.560416994901	29.8367606313974	347.837102407968	37.6805812900078	3.20729118355433	1.34255013051966e-56	2.93057418107859e-55	RASL11B	4	65462693	65466411	-	1941	protein_coding	RAS like family 11 member B [Source:HGNC Symbol;Acc:HGNC:23804] && sp|Q9BPW5|RSLBB_HUMAN Ras-like protein family member 11B OS=Homo sapiens OX=9606 GN=RASL11B PE=1 SV=1 && PF00071:Ras family	Ras
ENSGALG00010022223	1095.79456192367	1151.38662136494	1053.41933341465	402.247306277796	409.265313161395	367.986714453901	1100.20017223442	393.166444631031	1.48445157098303	1.81411118809458e-56	3.93411973505029e-55	DOK4	11	540966	546198	+	2606	protein_coding	docking protein 4 [Source:HGNC Symbol;Acc:HGNC:19868] && sp|Q8TEW6|DOK4_HUMAN Docking protein 4 OS=Homo sapiens OX=9606 GN=DOK4 PE=1 SV=2 && -	-
ENSGALG00010007651	317.502093200838	372.886623284426	303.834328534606	31.9090411229983	40.5213181347916	32.8204366945371	331.40768167329	35.0835986507757	3.2413154303427	1.93904041392452e-56	4.19593219797557e-55	CTNNAL1	2	88112893	88171800	+	4132	protein_coding	- && sp|Q9UBT7|CTNL1_HUMAN Alpha-catulin OS=Homo sapiens OX=9606 GN=CTNNAL1 PE=1 SV=2 && PF01044:Vinculin family	-
ENSGALG00010005499	1165.89242665632	1205.93120721772	1041.03737018284	410.949772038614	344.431204145729	372.959507892467	1137.62033468563	376.11349469227	1.595855468174	2.29621790971843e-56	4.95809300657364e-55	PDE5A	4	54091143	54221661	+	5986	protein_coding	phosphodiesterase 5A [Source:NCBI gene (formerly Entrezgene);Acc:422677] && sp|O76074|PDE5A_HUMAN cGMP-specific 3',5'-cyclic phosphodiesterase OS=Homo sapiens OX=9606 GN=PDE5A PE=1 SV=2 && PF01590:GAF domain|PF00233:3'5'-cyclic nucleotide phosphodiesterase	GAF
ENSGALG00010027417	495.839307888321	500.818470102753	433.368713113623	96.6940640090857	87.120833989802	99.4558687713247	476.675497034899	94.4235889234041	2.3348065738831	3.48893225806954e-56	7.52531792553162e-55	WNT2B	26	3535028	3547118	+	3033	protein_coding	Wnt family member 2B [Source:NCBI gene (formerly Entrezgene);Acc:374243] && sp|Q98SN7|WNT2B_CHICK Protein Wnt-2b OS=Gallus gallus OX=9031 GN=WNT2B PE=1 SV=1 && PF00110:wnt family	wnt
ENSGALG00010022755	1281.34773327481	1132.54394625217	1192.47830509507	451.56127892243	449.786631296187	427.660235716696	1202.12332820735	443.002715311771	1.43993782255962	3.62316703475233e-56	7.80642019256831e-55	MINPP1	6	10360969	10381225	-	5037	protein_coding	multiple inositol-polyphosphate phosphatase 1 [Source:NCBI gene (formerly Entrezgene);Acc:395356] && sp|F1NPQ2|MINP1_CHICK Multiple inositol polyphosphate phosphatase 1 OS=Gallus gallus OX=9031 GN=MINPP1 PE=1 SV=3 && PF00328:Histidine phosphatase superfamily (branch 2)	Acid_phosphat_A
ENSGALG00010024853	2265.8103923878	2295.83120453044	2142.07963910448	1052.99835705894	943.133679587275	977.651190022121	2234.57374534091	991.261075556113	1.17223723671871	4.23881730428109e-56	9.12304935543171e-55	TJP1	10	6043551	6230131	-	7961	protein_coding	tight junction protein 1 [Source:HGNC Symbol;Acc:HGNC:11827] && sp|O97758|ZO1_CANLF Tight junction protein ZO-1 OS=Canis lupus familiaris OX=9615 GN=TJP1 PE=1 SV=1 && PF00595:PDZ domain|PF00625:Guanylate kinase|PF07653:Variant SH3 domain|PF00791:ZU5 domain	PDZ
ENSGALG00010013501	2647.22524460958	2531.86050331154	2834.51712137614	1239.61790059648	1210.5743792769	1252.14938783098	2671.20095643242	1234.11388923479	1.11411125862453	6.21756909118458e-56	1.33530653180892e-54	AKR1B10	1	62516600	62525608	-	3326	protein_coding	aldo-keto reductase family 1 member B10 [Source:NCBI gene (formerly Entrezgene);Acc:395338] && sp|O08782|ALD2_CRIGR Aldose reductase-related protein 2 OS=Cricetulus griseus OX=10029 GN=AKR1B8 PE=1 SV=3 && PF00248:Aldo/keto reductase family	Aldo_ket_red
ENSGALG00010019029	816.433953945011	714.038214799964	851.498086865009	194.355068658262	242.11487585538	199.906296230363	793.990085203328	212.125413581335	1.90523434473121	7.21219081989269e-56	1.54393448280511e-54	CENPF	3	20706991	20741584	-	9222	protein_coding	centromere protein F [Source:NCBI gene (formerly Entrezgene);Acc:395357] && sp|P49454|CENPF_HUMAN Centromere protein F OS=Homo sapiens OX=9606 GN=CENPF PE=1 SV=3 && PF10481:Cenp-F N-terminal domain|PF10490:Rb-binding domain of kinetochore protein Cenp-F/LEK1|PF10473:Leucine-rich repeats of kinetochore protein Cenp-F/LEK1	-
ENSGALG00010012362	34086.1175772042	34028.8795339322	25261.1099103286	12188.2867683453	11624.5531399183	11945.6443981238	31125.369007155	11919.4947687958	1.38472908223661	8.4916650680296e-56	1.81588893365905e-54	COL6A3	7	4879953	4933213	+	10831	protein_coding	collagen type VI alpha 3 chain [Source:NCBI gene (formerly Entrezgene);Acc:396548] && sp|P15989|CO6A3_CHICK Collagen alpha-3(VI) chain OS=Gallus gallus OX=9031 GN=COL6A3 PE=2 SV=2 && PF01391:Collagen triple helix repeat (20 copies)|PF00092:von Willebrand factor type A domain|PF00014:Kunitz/Bovine pancreatic trypsin inhibitor domain	VWA
ENSGALG00010008400	364.921236990573	319.333757174428	389.555612447191	43.5123288040886	49.6386147151197	49.7279343856623	357.936868870731	47.6262926349569	2.91106362127365	1.06202289043625e-55	2.26863991344205e-54	MAP1LC3C	3	35386306	35388429	+	1124	protein_coding	microtubule associated protein 1 light chain 3 gamma [Source:HGNC Symbol;Acc:HGNC:13353] && sp|Q9BXW4|MLP3C_HUMAN Microtubule-associated proteins 1A/1B light chain 3C OS=Homo sapiens OX=9606 GN=MAP1LC3C PE=1 SV=1 && PF02991:Autophagy protein Atg8 ubiquitin like	-
ENSGALG00010005879	2135.923172442	2089.55349803267	2306.85499595867	901.188676564679	890.455966012046	1000.52603983953	2177.44388881111	930.723560805417	1.22638730204664	1.12387474075622e-55	2.39819980738503e-54	FAM107B	1	7880749	7943999	-	5321	protein_coding	family with sequence similarity 107 member B [Source:HGNC Symbol;Acc:HGNC:23726] && sp|Q3TGF2|F107B_MOUSE Protein FAM107B OS=Mus musculus OX=10090 GN=Fam107b PE=1 SV=2 && PF06625:Protein of unknown function (DUF1151)	-
ENSGALG00010027711	564.906321669023	610.89936155108	531.471960258026	123.76840193163	146.88977823862	131.281746778149	569.092547826043	133.979975649466	2.08734458607916	1.25503198055174e-55	2.67521384712486e-54	WNK2	12	6650796	6757212	-	9458	protein_coding	WNK lysine deficient protein kinase 2 [Source:HGNC Symbol;Acc:HGNC:14542] && sp|Q3UH66|WNK2_MOUSE Serine/threonine-protein kinase WNK2 OS=Mus musculus OX=10090 GN=Wnk2 PE=1 SV=2 && PF00069:Protein kinase domain|PF12202:Oxidative-stress-responsive kinase 1 C-terminal domain	Pkinase
ENSGALG00010029409	268.021247507201	292.55732411943	267.640897549293	14.5041096013629	17.2215602072864	8.95102818941922	276.073156391974	13.5588993326895	4.3488876408398	1.35333711457293e-55	2.88168466837581e-54	ENSGALG00010029409	18	8536925	8557740	-	5668	protein_coding	- && sp|O94911|ABCA8_HUMAN ABC-type organic anion transporter ABCA8 OS=Homo sapiens OX=9606 GN=ABCA8 PE=1 SV=4 && PF00005:ABC transporter|PF12698:ABC-2 family transporter protein	ABC_tran
ENSGALG00010018838	297.915925113773	272.722929263875	258.116310447894	14.5041096013629	19.247626114026	13.9238216279855	276.251721608514	15.8918524477914	4.12154510247951	1.43913130021482e-55	3.061104308753e-54	WFIKKN1	14	13570126	13575751	+	5251	protein_coding	WAP, follistatin/kazal, immunoglobulin, kunitz and netrin domain containing 1 [Source:HGNC Symbol;Acc:HGNC:30912] && sp|Q96NZ8|WFKN1_HUMAN WAP, Kazal, immunoglobulin, Kunitz and NTR domain-containing protein 1 OS=Homo sapiens OX=9606 GN=WFIKKN1 PE=1 SV=1 && PF01759:UNC-6/NTR/C345C module|PF00014:Kunitz/Bovine pancreatic trypsin inhibitor domain|PF07679:Immunoglobulin I-set domain	Kunitz_BPTI
ENSGALG00010006220	449.451015050536	474.042037047754	489.563777011873	106.363470409994	96.2381305701301	94.4830753327584	471.018943036721	99.0282254376276	2.24951883415585	2.09268340247891e-55	4.43706641164663e-54	SGCG	1	177528420	177644356	-	4996	protein_coding	sarcoglycan gamma [Source:HGNC Symbol;Acc:HGNC:10809] && sp|Q8SQ72|SGCG_CANLF Gamma-sarcoglycan OS=Canis lupus familiaris OX=9615 GN=SGCG PE=3 SV=1 && PF04790:Sarcoglycan complex subunit protein	-
ENSGALG00010013232	243.280824660382	282.640126691652	323.835961447543	12.5702283211811	13.1694283938073	11.934704252559	283.252304266526	12.5581203225158	4.49658851884107	5.72384543467103e-55	1.20593211884688e-53	FHL2	1	135254050	135293985	-	2653	protein_coding	four and a half LIM domains 2 [Source:HGNC Symbol;Acc:HGNC:3703] && sp|Q14192|FHL2_HUMAN Four and a half LIM domains protein 2 OS=Homo sapiens OX=9606 GN=FHL2 PE=1 SV=3 && PF00412:LIM domain	LIM
ENSGALG00010019030	774.169064915029	714.038214799964	712.439115184594	222.396347220897	190.450195233521	223.775704735481	733.548798299862	212.207415729966	1.78848651933642	5.81622387948653e-55	1.22410368329805e-53	CDR2	14	8709975	8724735	-	5214	protein_coding	cerebellar deration related protein 2 [Source:NCBI gene (formerly Entrezgene);Acc:416621] && sp|Q5ZJA3|CDR2_CHICK Cerebellar degeneration-related protein 2 OS=Gallus gallus OX=9031 GN=CDR2 PE=2 SV=1 && -	-
ENSGALG00010020218	486.561649320764	393.712737882758	405.747410519568	67.68584480636	79.0165703628437	71.6082255153538	428.673932574363	72.7702135615191	2.55878779420566	1.10787626300332e-54	2.32189009453991e-53	ENSGALG00010020218	5	54694453	54697870	-	3040	lncRNA	- && - && -	-
ENSGALG00010007890	2649.28694651348	2611.19808273376	2518.30082960971	1204.80803755321	1297.6952132667	1201.4268947576	2592.92861961898	1234.64338185917	1.07054627565802	1.43162187797913e-54	2.99098156578213e-53	ENSGALG00010007890	3	107279704	107303228	+	8634	protein_coding	- && sp|Q15035|TRAM2_HUMAN Translocating chain-associated membrane protein 2 OS=Homo sapiens OX=9606 GN=TRAM2 PE=1 SV=1 && PF08390:TRAM1-like protein|PF03798:TLC domain	LAG1
ENSGALG00010028861	4212.05698967085	3975.80444879591	4471.79364410651	2104.0628328377	2073.67845554796	2122.38823958007	4219.88502752442	2100.04317598858	1.00685879508552	2.49375207688535e-54	5.19913467971097e-53	SURF4	17	7483252	7496865	-	3915	protein_coding	surfeit 4 [Source:NCBI gene (formerly Entrezgene);Acc:374273] && sp|Q800K9|SURF4_CHICK Surfeit locus protein 4 OS=Gallus gallus OX=9031 GN=SURF4 PE=2 SV=1 && PF05477:Surfeit locus protein 2 (SURF2)|PF02077:SURF4 family	SURF4
ENSGALG00010018011	7355.12154216875	8201.52227277181	8853.10371074973	3731.42393011062	3926.51572726131	3889.71902764651	8136.58250856343	3849.21956167281	1.08002408091427	2.95601309611592e-54	6.15004683007533e-53	LIPA	6	20098312	20110708	-	3103	protein_coding	lipase A, lysosomal acid type [Source:HGNC Symbol;Acc:HGNC:6617] && sp|J3SDX8|LICH_CROAD Putative lysosomal acid lipase/cholesteryl ester hydrolase OS=Crotalus adamanteus OX=8729 PE=2 SV=1 && PF00561:alpha/beta hydrolase fold	Abhydrolase_1
ENSGALG00010019498	1259.69986328384	1147.41974239383	1060.08654438563	425.453881639977	392.043752954109	398.818033773012	1155.73538335444	405.438556122366	1.51048455744207	4.32910556658982e-54	8.96942173044589e-53	ENSGALG00010019498	10	12314520	12363059	-	4775	protein_coding	- && sp|Q9UHN6|CEIP2_HUMAN Cell surface hyaluronidase OS=Homo sapiens OX=9606 GN=CEMIP2 PE=1 SV=1 && PF10162:G8 domain|PF15711:Interleukin-like EMT inducer	-
ENSGALG00010001899	1164.86157570437	1156.34522007883	1272.48483674681	461.230685323339	469.034257410213	448.545968158674	1197.89721084334	459.603636964075	1.38236571190931	5.54343327758839e-54	1.14734707619972e-52	TWF1	1	30222785	30243357	-	7110	protein_coding	twinfilin actin binding protein 1 [Source:NCBI gene (formerly Entrezgene);Acc:417797] && sp|Q5R7N2|TWF1_PONAB Twinfilin-1 OS=Pongo abelii OX=9601 GN=TWF1 PE=2 SV=1 && PF00241:Cofilin/tropomyosin-type actin-binding protein	Cofilin_ADF
ENSGALG00010009474	2804.94544025805	2995.98534293152	2635.45325095691	1257.9897727582	1345.30776207508	1272.04056158524	2812.12801138216	1291.77936547284	1.12232761105731	5.79377712764412e-54	1.19792039927988e-52	ACVR2A	7	34110161	34167721	+	5672	protein_coding	activin A receptor type 2A [Source:NCBI gene (formerly Entrezgene);Acc:396324] && sp|Q90669|AVR2A_CHICK Activin receptor type-2A OS=Gallus gallus OX=9031 GN=ACVR2A PE=2 SV=1 && PF00069:Protein kinase domain|PF01064:Activin types I and II receptor domain	Pkinase
ENSGALG00010006847	2157.57104243296	2167.89935771211	2150.65176749574	986.279452892674	921.859987566509	804.597978360017	2158.70738921361	904.245806273067	1.2551479920122	6.87454308415511e-54	1.41844265516353e-52	SEL1L	5	40447649	40476663	-	4361	protein_coding	SEL1L adaptor subunit of ERAD E3 ubiquitin ligase [Source:HGNC Symbol;Acc:HGNC:10717] && sp|Q9UBV2|SE1L1_HUMAN Protein sel-1 homolog 1 OS=Homo sapiens OX=9606 GN=SEL1L PE=1 SV=3 && PF00040:Fibronectin type II domain|PF08238:Sel1 repeat	-
ENSGALG00010029401	5006.8430736249	5324.54329897362	4483.22314862819	2361.26904310187	2317.81939731008	2305.38703811931	4938.20317374223	2328.15849284375	1.08465250383078	1.09422386704262e-53	2.24613908493755e-52	HIC1	19	6000072	6014498	+	12601	protein_coding	HIC ZBTB transcriptional repressor 1 [Source:NCBI gene (formerly Entrezgene);Acc:396164] && sp|Q90850|HIC1_CHICK Hypermethylated in cancer 1 protein (Fragment) OS=Gallus gallus OX=9031 GN=HIC1 PE=2 SV=2 && -	-
ENSGALG00010027706	2289.51996428266	2430.70508954821	2255.42222561112	1108.11397354412	1031.26754653045	1100.97646729856	2325.215759814	1080.11932912438	1.10596427732406	1.2186837986148e-53	2.49905251639973e-52	GSN	17	9005165	9031107	+	4029	protein_coding	gelsolin [Source:NCBI gene (formerly Entrezgene);Acc:395774] && sp|O93510|GELS_CHICK Gelsolin OS=Gallus gallus OX=9031 GN=GSN PE=2 SV=1 && PF00626:Gelsolin repeat	-
ENSGALG00010010689	1648.33067216928	1584.76814895881	1528.69622977443	681.693151264054	655.432320830254	703.152992213265	1587.26501696751	680.092821435858	1.22241858878083	1.86598819149897e-53	3.80688275268734e-52	ENSGALG00010010689	7	6913658	6930404	+	3503	protein_coding	- && sp|Q9Y2G5|OFUT2_HUMAN GDP-fucose protein O-fucosyltransferase 2 OS=Homo sapiens OX=9606 GN=POFUT2 PE=1 SV=3 && PF10250:GDP-fucose protein O-fucosyltransferase	-
ENSGALG00010018753	802.0020406177	828.085985219403	878.166930748924	290.082192027257	260.349469016036	274.498197808856	836.084985528676	274.976619617383	1.60416712100632	3.23667645185783e-53	6.58310985467987e-52	SYNM	10	16883560	16903931	+	8147	protein_coding	synemin [Source:NCBI gene (formerly Entrezgene);Acc:395599] && sp|O15061|SYNEM_HUMAN Synemin OS=Homo sapiens OX=9606 GN=SYNM PE=1 SV=2 && -	-
ENSGALG00010021949	288.638266546216	319.333757174428	365.744144693695	36.7437443234526	42.5473840415312	30.8313193191106	324.572056138113	36.7074825613648	3.1460340100825	3.91634337701277e-53	7.94930145010935e-52	ENSGALG00010021949	15	8910031	8934257	-	4979	protein_coding	- && sp|Q6PGT3|TRFEB_XENLA Serotransferrin-B OS=Xenopus laevis OX=8355 GN=tf-b PE=2 SV=1 && PF00405:Transferrin	-
ENSGALG00010020005	689.639286855066	735.856049141074	800.065316517458	224.330228501079	215.776019067765	228.748498174047	741.853550837866	222.951581914297	1.73474492077442	4.44231593987932e-53	9.00775393575733e-52	EOGT	12	15446953	15475591	-	4517	protein_coding	EGF domain specific O-linked N-acetylglucosamine transferase [Source:NCBI gene (formerly Entrezgene);Acc:426961] && sp|Q5NDL3|EOGT_CHICK EGF domain-specific O-linked N-acetylglucosamine transferase OS=Gallus gallus OX=9031 GN=EOGT PE=2 SV=2 && PF04577:Protein of unknown function (DUF563)	-
ENSGALG00010027720	1157.64561904072	1098.82547499772	841.973499763611	301.685479708347	253.258238342448	271.514521745716	1032.81486460068	275.48607993217	1.90538857265926	8.23510847443026e-53	1.66141233898783e-51	DAB2IP	17	9064313	9221087	+	7043	protein_coding	DAB2 interacting protein [Source:HGNC Symbol;Acc:HGNC:17294] && sp|Q3UHC7|DAB2P_MOUSE Disabled homolog 2-interacting protein OS=Mus musculus OX=10090 GN=Dab2ip PE=1 SV=1 && PF00168:C2 domain|PF00616:GTPase-activator protein for Ras-like GTPase|PF12004:Domain of unknown function (DUF3498)	C2
ENSGALG00010006958	605.109508795103	679.328023802744	356.219557592297	57.0494977653606	47.6125488083802	67.6299907645008	546.885696730048	57.4306791127472	3.25010263359116	9.88746492589266e-53	1.99275819338904e-51	KIF26B	3	34008441	34297651	-	7860	protein_coding	kinesin family member 26B [Source:HGNC Symbol;Acc:HGNC:25484] && sp|Q2KJY2|KI26B_HUMAN Kinesin-like protein KIF26B OS=Homo sapiens OX=9606 GN=KIF26B PE=2 SV=1 && PF00225:Kinesin motor domain	Kinesin
ENSGALG00010023746	1949.33915013891	2037.98407140823	1362.9684142101	522.147945649063	420.408675648463	465.453465849799	1783.43054525241	469.336695715775	1.9252115280591	1.12831156136187e-52	2.2717506870041e-51	TTC28	15	7561251	7684985	-	8837	protein_coding	tetratricopeptide repeat domain 28 [Source:HGNC Symbol;Acc:HGNC:29179] && sp|Q96AY4|TTC28_HUMAN Tetratricopeptide repeat protein 28 OS=Homo sapiens OX=9606 GN=TTC28 PE=1 SV=4 && PF12770:CHAT domain|PF13424:Tetratricopeptide repeat	-
ENSGALG00010004385	1049.40626908589	1015.52101660439	986.747223704865	393.544840516979	367.730962073234	341.133629885644	1017.22483646505	367.469810825285	1.46840329700658	1.24832973825128e-52	2.50833902033128e-51	ADAMTS3	4	49979373	50110152	-	5003	protein_coding	ADAM metallopeptidase with thrombospondin type 1 motif 3 [Source:HGNC Symbol;Acc:HGNC:219] && sp|O15072|ATS3_HUMAN A disintegrin and metalloproteinase with thrombospondin motifs 3 OS=Homo sapiens OX=9606 GN=ADAMTS3 PE=1 SV=4 && PF17771:ADAM cysteine-rich domain|PF00090:Thrombospondin type 1 domain|PF05986:ADAM-TS Spacer 1|PF01421:Reprolysin (M12B) family zinc metalloprotease|PF01562:Reprolysin fa…	TSP_1
ENSGALG00010024399	1948.30829918696	1808.89681082658	1820.14859507722	866.378813521408	808.400296789093	812.554447861722	1859.11790169692	829.111186057408	1.16458153437209	1.28738546389164e-52	2.58421606736761e-51	ROR1	8	27580898	27710322	+	6162	protein_coding	receptor tyrosine kinase like orphan receptor 1 [Source:NCBI gene (formerly Entrezgene);Acc:395179] && sp|Q01973|ROR1_HUMAN Inactive tyrosine-protein kinase transmembrane receptor ROR1 OS=Homo sapiens OX=9606 GN=ROR1 PE=1 SV=2 && PF07679:Immunoglobulin I-set domain|PF00051:Kringle domain|PF01392:Fz domain|PF07714:Protein tyrosine kinase	Pkinase_Tyr
ENSGALG00010020065	521.61058168709	537.512100585529	419.081832461526	105.396529769903	94.2120646633905	84.537488455626	492.734838244715	94.7153609629733	2.3777838441989	1.74422745505109e-52	3.49422818051509e-51	TTYH3	14	3249991	3314497	-	1842	protein_coding	- && sp|Q6GPA5|TTYH3_XENLA Protein tweety homolog 3 OS=Xenopus laevis OX=8355 GN=ttyh3 PE=2 SV=1 && PF04906:Tweety	-
ENSGALG00010026268	4673.8782161448	4786.03947864531	5496.63921621697	2208.49242196752	2349.22341886454	2392.90820263807	4985.51897033569	2316.87468115671	1.10581506633045	2.6352197750664e-52	5.26859304978991e-51	ENSGALG00010026268	2	4363504	4385991	-	2610	protein_coding	- && sp|Q5RBL1|GARS_PONAB Glycine--tRNA ligase OS=Pongo abelii OX=9601 GN=GARS1 PE=2 SV=1 && PF00458:WHEP-TRS domain|PF00587:tRNA synthetase class II core domain (G, H, P, S and T)|PF03129:Anticodon binding domain	HGTP_anticodon
ENSGALG00010027043	658.713758296543	642.634393319968	747.680087459768	175.016255856445	205.645689534067	187.971591977804	683.009413025426	189.544512456105	1.85052601776624	2.86210980575036e-52	5.71649191502518e-51	IL17RD	12	8730984	8791278	-	6328	protein_coding	interleukin 17 receptor D [Source:NCBI gene (formerly Entrezgene);Acc:395186] && sp|Q7T2L7|I17RD_CHICK Interleukin-17 receptor D OS=Gallus gallus OX=9031 GN=IL17RD PE=2 SV=1 && PF08357:SEFIR domain|PF16742:N-terminus of interleukin 17 receptor D	-
ENSGALG00010002438	506.147817407829	514.702546501641	535.281795098585	129.570045772175	135.746415751552	127.303512027296	518.710719669352	130.873324517007	1.98720536380049	4.89346197333102e-52	9.73477250929686e-51	RARB	2	37422055	37746383	+	5492	protein_coding	retinoic acid receptor beta [Source:NCBI gene (formerly Entrezgene);Acc:396266] && sp|Q9W6B3|RARB_COTJA Retinoic acid receptor beta OS=Coturnix japonica OX=93934 GN=RARB PE=2 SV=1 && PF00105:Zinc finger, C4 type (two domains)|PF00104:Ligand-binding domain of nuclear hormone receptor	zf-C4
ENSGALG00010026980	649.436099728986	654.5350302333	666.721097097882	198.222831218626	199.567491813849	201.895413605789	656.897409020056	199.895245546088	1.71656929445538	5.52014547944389e-52	1.09705338966102e-50	LIMK2	15	9058257	9089091	-	4881	protein_coding	LIM domain kinase 2 [Source:NCBI gene (formerly Entrezgene);Acc:396010] && sp|P53666|LIMK2_CHICK LIM domain kinase 2 OS=Gallus gallus OX=9031 GN=LIMK2 PE=2 SV=1 && -	-
ENSGALG00010016955	245.342526564284	292.55732411943	252.401558187055	11.6032876810903	10.1303295336979	19.8911737542649	263.433802956923	13.8749303230177	4.2468582686828	6.82396538320772e-52	1.35482167593248e-50	ENSGALG00010016955	9	20019022	20183939	-	5144	protein_coding	- && sp|O75095|MEGF6_HUMAN Multiple epidermal growth factor-like domains protein 6 OS=Homo sapiens OX=9606 GN=MEGF6 PE=1 SV=4 && PF07645:Calcium-binding EGF domain|PF12662:Complement Clr-like EGF-like|PF14670:Coagulation Factor Xa inhibitory site	EGF_CA
ENSGALG00010016847	597.893552131447	722.963692484964	532.424418968166	149.875799214083	129.668218031333	130.287188090435	617.760554528192	136.610401778617	2.17598570726453	7.3028354652621e-52	1.44845613453505e-50	EPHB2	21	5938455	6036735	-	4457	protein_coding	EPH receptor B2 [Source:NCBI gene (formerly Entrezgene);Acc:396513] && sp|Q90344|EPHB2_COTJA Ephrin type-B receptor 2 OS=Coturnix japonica OX=93934 GN=EPHB2 PE=2 SV=1 && PF07699:Putative ephrin-receptor like|PF00536:SAM domain (Sterile alpha motif)|PF00041:Fibronectin type III domain|PF01404:Ephrin receptor ligand binding domain|PF07714:Protein tyrosine kinase|PF14575:Ephrin type-A receptor 2 tra…	Pkinase_Tyr
ENSGALG00010016993	1556.58493744566	1508.40572876492	1458.21428522408	668.155982302782	660.497485597103	646.46314701361	1507.73498381156	658.372204971165	1.19515506642695	1.23242013081508e-51	2.4371413141356e-50	TMEM201	21	3413197	3440046	+	7431	protein_coding	- && sp|Q32PF0|TM201_BOVIN Transmembrane protein 201 OS=Bos taurus OX=9913 GN=TMEM201 PE=2 SV=1 && PF10476:Protein of unknown function C-terminus (DUF2448)|PF09779:Ima1 N-terminal domain	-
ENSGALG00010014367	1252.48390662019	1111.71783165383	1135.33078248668	459.296804043157	436.61720290238	444.567733407821	1166.51084025357	446.827246784453	1.38391806238063	1.45010133908744e-51	2.86194407565153e-50	OPHN1	4	455832	502180	-	4540	protein_coding	oligophrenin 1 [Source:HGNC Symbol;Acc:HGNC:8148] && sp|O60890|OPHN1_HUMAN Oligophrenin-1 OS=Homo sapiens OX=9606 GN=OPHN1 PE=1 SV=1 && -	-
ENSGALG00010025057	1424.63601559597	1428.07642959993	1700.1387975996	578.230502774332	595.663376581437	561.925658557984	1517.61708093183	578.606512637918	1.39162639072161	1.90584404939019e-51	3.75398650872488e-50	SCP2	8	24221525	24234392	+	3695	protein_coding	sterol carrier protein 2 [Source:NCBI gene (formerly Entrezgene);Acc:396550] && sp|Q07598|SCP2_CHICK Sterol carrier protein 2 (Fragment) OS=Gallus gallus OX=9031 GN=SCP2 PE=2 SV=1 && PF02036:SCP-2 sterol transfer family|PF00108:Thiolase, N-terminal domain|PF02803:Thiolase, C-terminal domain	Thiolase_N
ENSGALG00010012106	911.272241524482	974.860507150506	879.119389459064	319.090411229983	332.274808705291	277.481873871996	921.750712711351	309.615697935757	1.57387662266674	2.62359246862581e-51	5.16266131781905e-50	TMTC1	1	59752290	59899791	+	3882	protein_coding	transmembrane O-mannosyltransferase targeting cadherins 1 [Source:HGNC Symbol;Acc:HGNC:24099] && sp|Q3UV71|TMTC1_MOUSE Protein O-mannosyl-transferase TMTC1 OS=Mus musculus OX=10090 GN=Tmtc1 PE=2 SV=2 && PF08409:Domain of unknown function (DUF1736)|PF13429:Tetratricopeptide repeat|PF13414:TPR repeat	-
ENSGALG00010029579	574.18398023658	582.139489010526	582.904730605577	168.247671375809	150.941910052099	167.085859535825	579.742733284227	162.091813654578	1.83813067895501	6.79678905470889e-51	1.33090458617353e-49	GALNT17	19	1595906	1781459	-	4326	protein_coding	polypeptide N-acetylgalactosaminyltransferase 17 [Source:HGNC Symbol;Acc:HGNC:16347] && sp|Q6IS24|GLT17_HUMAN Polypeptide N-acetylgalactosaminyltransferase 17 OS=Homo sapiens OX=9606 GN=GALNT17 PE=2 SV=2 && PF00652:Ricin-type beta-trefoil lectin domain|PF00535:Glycosyl transferase family 2	Glycos_transf_2
ENSGALG00010025508	1535.96791840665	1515.34776696437	1651.56340338247	656.552694621692	620.989200415682	704.147550900979	1567.62636291783	660.563148646117	1.24688322515418	1.47412854998462e-50	2.88089721417249e-49	ENSGALG00010025508	9	4815195	4821683	+	1789	protein_coding	- && sp|Q8R143|PTTG_MOUSE Pituitary tumor-transforming gene 1 protein-interacting protein OS=Mus musculus OX=10090 GN=Pttg1ip PE=1 SV=1 && -	-
ENSGALG00010002012	788.60097824234	898.498086956621	719.106326155573	229.164931701533	253.258238342448	210.846441795208	802.068463784845	231.089870613063	1.79538645248447	1.79601281232195e-50	3.50652628548448e-49	MID1	1	124717932	124885359	+	2997	protein_coding	midline 1 [Source:NCBI gene (formerly Entrezgene);Acc:373920] && sp|O15344|TRI18_HUMAN E3 ubiquitin-protein ligase Midline-1 OS=Homo sapiens OX=9606 GN=MID1 PE=1 SV=1 && PF00041:Fibronectin type III domain|PF13445:RING-type zinc-finger|PF00643:B-box zinc finger|PF13765:SPRY-associated domain|PF00622:SPRY domain|PF18568:TRIM C-terminal subgroup One Signature domain	SPRY
ENSGALG00010017691	455.636120762241	437.348406564978	440.988382794742	82.1899544077228	106.368460103828	98.4613100836114	444.65763670732	95.6732415317207	2.21789677966867	1.87424947886625e-50	3.65213510647762e-49	LZTS1	22	1736251	1748942	+	3267	protein_coding	leucine zipper tumor suppressor 1 [Source:HGNC Symbol;Acc:HGNC:13861] && sp|Q9Y250|LZTS1_HUMAN Leucine zipper putative tumor suppressor 1 OS=Homo sapiens OX=9606 GN=LZTS1 PE=1 SV=3 && PF06818:Fez1	Fez1
ENSGALG00010000044	1948.30829918696	1882.28407179213	1522.98147751359	654.61881334151	586.546080001109	674.310790269581	1784.52461616423	638.4918945374	1.48220151299251	2.66358304514035e-50	5.18011140804169e-49	MAP1A	10	20222126	20277524	-	21037	protein_coding	microtubule associated protein 1A [Source:HGNC Symbol;Acc:HGNC:6835] && sp|Q9QYR6|MAP1A_MOUSE Microtubule-associated protein 1A OS=Mus musculus OX=10090 GN=Map1a PE=1 SV=2 && -	-
ENSGALG00010017381	306.162732729379	252.888534408321	265.735980129013	30.9421004829074	20.2606590673958	17.9020563788384	274.929082422238	23.0349386430472	3.57268098155747	3.08176547794828e-50	5.98173973674062e-49	CA6	21	3225054	3234892	+	2619	protein_coding	carbonic anhydrase 6 [Source:HGNC Symbol;Acc:HGNC:1380] && sp|P08060|CAH6_SHEEP Carbonic anhydrase 6 OS=Ovis aries OX=9940 GN=CA6 PE=1 SV=1 && PF00354:Pentaxin family|PF00194:Eukaryotic-type carbonic anhydrase	-
ENSGALG00010017467	265.959545603299	271.731209521097	261.926145288454	24.1735160022714	29.3779556477239	26.8530845682577	266.538966804283	26.8015187394177	3.31544466863636	3.79705391225933e-50	7.36296677568501e-49	SFRP1	22	2736789	2747726	-	3868	protein_coding	secreted frizzled related protein 1 [Source:NCBI gene (formerly Entrezgene);Acc:395237] && sp|Q9DEQ4|SFRP1_CHICK Secreted frizzled-related protein 1 OS=Gallus gallus OX=9031 GN=SFRP1 PE=2 SV=1 && -	-
ENSGALG00010023948	968.999894833725	982.794265092728	1073.42096632759	388.710137316524	318.092347358114	317.264221380526	1008.40504208468	341.355568685055	1.56219943137533	6.3820366354642e-50	1.2315789151703e-48	SULF2	20	6262009	6402274	-	4652	protein_coding	sulfatase 2 [Source:HGNC Symbol;Acc:HGNC:20392] && sp|Q8IWU5|SULF2_HUMAN Extracellular sulfatase Sulf-2 OS=Homo sapiens OX=9606 GN=SULF2 PE=1 SV=1 && PF12548:Sulfatase protein|PF00884:Sulfatase	Sulfatase
ENSGALG00010007877	9658.04256882678	9306.2980662262	11511.41597075	4818.26520957274	4719.72052974985	4702.27347550823	10158.5855352677	4746.75307161027	1.09776033980884	1.0877423693597e-49	2.09503166279858e-48	MSMO1	4	23327107	23333445	+	1826	protein_coding	methylsterol monooxygenase 1 [Source:NCBI gene (formerly Entrezgene);Acc:422423] && sp|Q5ZLL6|MSMO1_CHICK Methylsterol monooxygenase 1 OS=Gallus gallus OX=9031 GN=MSMO1 PE=2 SV=1 && PF04116:Fatty acid hydroxylase superfamily	-
ENSGALG00010006285	1642.14556645758	1395.34967808826	1304.86843289157	439.95799124134	474.099422177062	548.996395617712	1447.4545591458	487.684603012038	1.56933662127804	1.13148937188575e-49	2.17719048407265e-48	FZD8	2	12761846	12763858	+	2013	protein_coding	frizzled class receptor 8 [Source:HGNC Symbol;Acc:HGNC:4046] && sp|Q498S8|FZD8_RAT Frizzled-8 OS=Rattus norvegicus OX=10116 GN=Fzd8 PE=2 SV=1 && PF01534:Frizzled/Smoothened family membrane region|PF01392:Fz domain	Fz
ENSGALG00010028339	592.739297371694	517.677705729974	460.037556997539	97.6610046491765	129.668218031333	98.4613100836114	523.484853366402	108.596844254707	2.2698495930346	1.65532552580372e-49	3.17902083912285e-48	ENSGALG00010028339	25	993644	1012148	-	3850	protein_coding	- && sp|Q96GW7|PGCB_HUMAN Brevican core protein OS=Homo sapiens OX=9606 GN=BCAN PE=1 SV=2 && PF07686:Immunoglobulin V-set domain|PF00193:Extracellular link domain|PF00084:Sushi repeat (SCR repeat)|PF00008:EGF-like domain|PF00059:Lectin C-type domain	Xlink
ENSGALG00010001567	1110.22647525098	1157.33693982161	1237.24386447164	460.263744683248	478.151553990541	461.475231098946	1168.26909318141	466.630176590912	1.32449534085373	1.94109508673148e-49	3.72068063025795e-48	INPP5A	6	35833761	36044490	+	2852	protein_coding	inositol polyphosphate-5-phosphatase A [Source:HGNC Symbol;Acc:HGNC:6076] && sp|Q7TNC9|I5P1_MOUSE Inositol polyphosphate-5-phosphatase A OS=Mus musculus OX=10090 GN=Inpp5a PE=1 SV=1 && PF03372:Endonuclease/Exonuclease/phosphatase family	Exo_endo_phos
ENSGALG00010008389	2084.38062484446	2144.09808388545	2425.91233472615	995.948859293583	902.612361452483	990.580452962394	2218.13034781869	963.047224569487	1.20375039255673	2.27277832255146e-49	4.34810358585444e-48	GALNT1	2	83422226	83521436	-	3672	protein_coding	polypeptide N-acetylgalactosaminyltransferase 1 [Source:NCBI gene (formerly Entrezgene);Acc:420955] && sp|Q10472|GALT1_HUMAN Polypeptide N-acetylgalactosaminyltransferase 1 OS=Homo sapiens OX=9606 GN=GALNT1 PE=1 SV=1 && PF00652:Ricin-type beta-trefoil lectin domain|PF00535:Glycosyl transferase family 2	Glycos_transf_2
ENSGALG00010021615	1259.69986328384	1369.56496477604	1398.20938648527	576.296621494151	547.037794819687	556.952865119418	1342.49140484839	560.095760477752	1.26128922151233	2.35560644390034e-49	4.49794718011677e-48	FLVCR1	3	21461468	21472939	-	5089	protein_coding	FLVCR heme transporter 1 [Source:HGNC Symbol;Acc:HGNC:24682] && sp|Q9Y5Y0|FLVC1_HUMAN Feline leukemia virus subgroup C receptor-related protein 1 OS=Homo sapiens OX=9606 GN=FLVCR1 PE=1 SV=1 && PF07690:Major Facilitator Superfamily	MFS_1
ENSGALG00010027085	1377.21687180623	1261.46751281327	1293.43892836989	482.503379405338	510.568608498374	567.893010684264	1310.70777099646	520.321666195992	1.33293780558515	3.81442280602884e-49	7.24196451566673e-48	ENSGALG00010027085	26	274772	278418	-	2172	protein_coding	- && sp|Q9N0P9|PIM1_BOVIN Serine/threonine-protein kinase pim-1 OS=Bos taurus OX=9913 GN=PIM1 PE=2 SV=1 && -	-
ENSGALG00010004892	589.646744515841	601.973883866081	600.048987388094	181.784840337081	175.254700932974	179.020563788384	597.223205256672	178.686701686146	1.7407183386662	4.42121722599829e-49	8.37808080216925e-48	HEY2	3	59516671	59527629	-	2919	protein_coding	hes related family bHLH transcription factor with YRPW motif 2 [Source:HGNC Symbol;Acc:HGNC:4881] && sp|Q9UBP5|HEY2_HUMAN Hairy/enhancer-of-split related with YRPW motif protein 2 OS=Homo sapiens OX=9606 GN=HEY2 PE=1 SV=1 && PF07527:Hairy Orange|PF00010:Helix-loop-helix DNA-binding domain	HLH
ENSGALG00010024850	686.546733999214	612.882801036636	726.725995836691	189.520365457808	200.580524767219	207.862765732069	675.385176957514	199.321218652365	1.76110867191638	4.75134567097071e-49	8.99513052950693e-48	CDK2AP1	15	5057063	5072390	+	2540	protein_coding	cyclin dependent kinase 2 associated protein 1 [Source:NCBI gene (formerly Entrezgene);Acc:416826] && sp|O14519|CDKA1_HUMAN Cyclin-dependent kinase 2-associated protein 1 OS=Homo sapiens OX=9606 GN=CDK2AP1 PE=1 SV=1 && -	-
ENSGALG00010029937	1434.94452511547	1436.01018754215	1689.66175178806	604.337900056786	617.950101555572	548.996395617712	1520.20548814856	590.428132410023	1.36482367373259	4.76238460072275e-49	9.00749125286322e-48	PMP22	18	2940003	2953627	+	2155	protein_coding	peripheral myelin protein 22 [Source:NCBI gene (formerly Entrezgene);Acc:417327] && sp|Q6WL85|PMP22_HORSE Peripheral myelin protein 22 OS=Equus caballus OX=9796 GN=PMP22 PE=2 SV=1 && PF00822:PMP-22/EMP/MP20/Claudin family	-
ENSGALG00010029360	3793.53150317884	3506.72101046205	2910.71381818732	1375.95653084929	1447.62409036543	1368.51275429343	3403.65544394274	1397.36445850272	1.28417119979794	9.47537035808999e-49	1.78876722270446e-47	ACACA	19	8928230	9030443	-	10852	protein_coding	acetyl-CoA carboxylase alpha [Source:NCBI gene (formerly Entrezgene);Acc:396504] && sp|P11029|ACAC_CHICK Acetyl-CoA carboxylase OS=Gallus gallus OX=9031 GN=ACAC PE=1 SV=1 && PF02785:Biotin carboxylase C-terminal domain|PF01039:Carboxyl transferase domain|PF08326:Acetyl-CoA carboxylase, central region|PF00289:Biotin carboxylase, N-terminal domain|PF02786:Carbamoyl-phosphate synthase L chain, ATP b…	Carboxyl_trans
ENSGALG00010015624	753.552045876014	786.433756022738	841.021041053471	276.545023065985	272.505864456474	268.530845682577	793.668947650741	272.527244401678	1.5424437626225	1.08853222898847e-48	2.05106171788553e-47	ITGA1	Z	16337419	16387996	+	7444	protein_coding	integrin subunit alpha 1 [Source:NCBI gene (formerly Entrezgene);Acc:395951] && sp|P56199|ITA1_HUMAN Integrin alpha-1 OS=Homo sapiens OX=9606 GN=ITGA1 PE=1 SV=2 && PF08441:Integrin alpha|PF01839:FG-GAP repeat|PF00092:von Willebrand factor type A domain	VWA
ENSGALG00010007931	1012.29563481566	1138.49426470883	1236.2914057615	373.239087075071	349.496368912578	427.660235716696	1129.027101762	383.465230568115	1.55824243323898	1.46724462994491e-48	2.7516692013042e-47	GBE1	1	95263064	95444996	+	3460	protein_coding	1,4-alpha-glucan branching enzyme 1 [Source:HGNC Symbol;Acc:HGNC:4180] && sp|Q6EAS5|GLGB_HORSE 1,4-alpha-glucan-branching enzyme OS=Equus caballus OX=9796 GN=GBE1 PE=1 SV=1 && PF02922:Carbohydrate-binding module 48 (Isoamylase N-terminal domain)|PF00128:Alpha amylase, catalytic domain|PF02806:Alpha amylase, C-terminal all-beta domain	-
ENSGALG00010011059	483.469096464912	534.536941357195	537.186712518865	141.173333453265	135.746415751552	118.352483837876	518.397583446991	131.757411014231	1.97620868699465	1.47206299467816e-48	2.75811577792747e-47	ENSGALG00010011059	Z	24588056	24641723	+	7165	protein_coding	- && sp|Q8N7Z5|ANR31_HUMAN Ankyrin repeat domain-containing protein 31 OS=Homo sapiens OX=9606 GN=ANKRD31 PE=2 SV=2 && PF13637:Ankyrin repeats (many copies)|PF18755:Restriction Enzyme Adenine Methylase Associated|PF12796:Ankyrin repeats (3 copies)	-
ENSGALG00010001836	1940.06149157135	1845.59044130935	2195.41732687231	840.271416238955	866.143175131171	880.184438626223	1993.689753251	862.19967666545	1.20969417197187	2.20318507649555e-48	4.11639060176293e-47	TWSG1	2	98184517	98202734	-	3050	protein_coding	twisted gastrulation BMP signaling modulator 1 [Source:NCBI gene (formerly Entrezgene);Acc:374024] && sp|Q98T89|TWSG1_CHICK Twisted gastrulation protein homolog 1 OS=Gallus gallus OX=9031 GN=TWSG1 PE=2 SV=1 && PF04668:Twisted gastrulation (Tsg) protein conserved region	-
ENSGALG00010004515	380.384001269835	400.654776082202	422.891667302085	74.454429286996	82.055669222953	90.5048405819054	401.310148218041	82.3383130306182	2.28614999995544	2.22902701730282e-48	4.1607809922046e-47	ENSGALG00010004515	2	21544514	21557020	+	4016	protein_coding	- && sp|Q9GL50|STEA1_PIG Metalloreductase STEAP1 OS=Sus scrofa OX=9823 GN=STEAP1 PE=2 SV=1 && PF01794:Ferric reductase like transmembrane component	Ferric_reduct
ENSGALG00010020254	507.178668359779	474.042037047754	448.608052475861	121.834520651448	112.446657824047	116.36336646245	476.609585961131	116.881514979315	2.02685591732918	3.0646443757421e-48	5.67285839821102e-47	ENSGALG00010020254	21	2079545	2103246	+	3556	protein_coding	- && sp|Q08D19|GOLI4_XENTR Golgi integral membrane protein 4 OS=Xenopus tropicalis OX=8364 GN=golim4 PE=2 SV=2 && -	-
ENSGALG00010029946	784.477574434537	727.922291198852	771.491555213263	254.305388343895	273.518897409843	244.661437177459	761.297140282217	257.495240977066	1.56414497349957	3.09585027573773e-48	5.72531644049164e-47	METRNL	18	3711298	3732472	-	2037	protein_coding	meteorin like, glial cell differentiation regulator [Source:HGNC Symbol;Acc:HGNC:27584] && sp|Q641Q3|METRL_HUMAN Meteorin-like protein OS=Homo sapiens OX=9606 GN=METRNL PE=2 SV=1 && -	-
ENSGALG00010018147	239.157420852579	230.078980324433	234.304842694399	10.6363470409994	8.10426362695832	13.9238216279855	234.513747957137	10.8881440986477	4.42717246811235	3.28453454114347e-48	6.06303219872999e-47	ISM1	3	12397712	12458245	-	3321	protein_coding	isthmin 1 [Source:HGNC Symbol;Acc:HGNC:16213] && sp|B1AKI9|ISM1_HUMAN Isthmin-1 OS=Homo sapiens OX=9606 GN=ISM1 PE=2 SV=2 && PF00090:Thrombospondin type 1 domain|PF03782:AMOP domain	TSP_1
ENSGALG00010002194	1087.54775430806	1136.51082522328	1101.99472763178	423.520000359795	465.995158550104	456.50243766038	1108.68443572104	448.672532190093	1.30553366159104	4.34982155431431e-48	8.02206702717633e-47	SHROOM2	1	125155832	125294635	-	9344	protein_coding	shroom family member 2 [Source:HGNC Symbol;Acc:HGNC:630] && sp|Q13796|SHRM2_HUMAN Protein Shroom2 OS=Homo sapiens OX=9606 GN=SHROOM2 PE=1 SV=1 && PF08688:Apx/Shroom domain ASD1|PF08687:Apx/Shroom domain ASD2	-
ENSGALG00010014075	358.736131278868	328.259234859428	469.562144098937	48.3470320045428	64.8341090156666	55.6952865119418	385.519170079078	56.2921425107171	2.77823758293513	8.99750003398577e-48	1.65323889768903e-46	ENSGALG00010014075	1	108968207	108971442	+	3236	lncRNA	- && - && -	-
ENSGALG00010005970	1752.44661831631	1950.71273404379	1660.13553177373	775.486393352867	749.644385493645	794.652391482884	1787.76496137794	773.261056776465	1.20893713969056	1.37526466827607e-47	2.52232885394655e-46	SHISA2	1	176876763	176880617	-	2715	protein_coding	shisa family member 2 [Source:NCBI gene (formerly Entrezgene);Acc:395162] && sp|Q6UWI4|SHSA2_HUMAN Protein shisa-2 homolog OS=Homo sapiens OX=9606 GN=SHISA2 PE=1 SV=1 && PF13908:Wnt and FGF inhibitory regulator	-
ENSGALG00010025346	926.735005803743	972.877067664951	1222.95698381954	321.024292510165	331.261775751922	337.155395134791	1040.85635242941	329.813821132292	1.65877358094937	1.52450853122836e-47	2.79348705451596e-46	PXYLP1	9	6453129	6611186	+	5373	protein_coding	- && sp|Q0IHQ9|PXYP1_XENTR 2-phosphoxylose phosphatase 1 OS=Xenopus tropicalis OX=8364 GN=pxylp1 PE=2 SV=1 && PF00328:Histidine phosphatase superfamily (branch 2)	Acid_phosphat_A
ENSGALG00010013071	4634.70587997067	5071.6547645653	3642.20210757471	1674.74118863736	1782.93799793083	1562.45169839751	4449.52091737023	1673.37696165524	1.41079363388002	1.55399999099787e-47	2.84491675712196e-46	ENSGALG00010013071	7	558144	623104	+	1108	protein_coding	- && sp|P05997|CO5A2_HUMAN Collagen alpha-2(V) chain OS=Homo sapiens OX=9606 GN=COL5A2 PE=1 SV=3 && PF01391:Collagen triple helix repeat (20 copies)|PF00093:von Willebrand factor type C domain	VWC
ENSGALG00010018685	1334.95198277625	1323.94585660827	1304.86843289157	559.858630612606	594.650343628067	590.767860501668	1321.25542409203	581.758944914114	1.18356770620259	2.16273974939467e-47	3.94848272528882e-46	ARL3	6	24088261	24116468	-	8168	protein_coding	ADP ribosylation factor like GTPase 3 [Source:HGNC Symbol;Acc:HGNC:694] && sp|B5FYQ0|ARL3_TAEGU ADP-ribosylation factor-like protein 3 OS=Taeniopygia guttata OX=59729 GN=ARL3 PE=2 SV=1 && -	-
ENSGALG00010016545	234.003166092825	280.656687206097	265.735980129013	29.9751598428166	20.2606590673958	13.9238216279855	260.131944475978	21.3865468460659	3.60069387018997	2.4299734738832e-47	4.42827191549901e-46	ENSGALG00010016545	20	13104826	13324980	+	12294	lncRNA	- && - && -	-
ENSGALG00010023888	424.710592203718	449.249043478311	474.324437649636	110.231232970358	99.2772294302395	111.390573023884	449.428024443888	106.966345141494	2.07081322038458	2.67758255354034e-47	4.86618347059702e-46	CTH	8	28740518	28756034	+	2035	protein_coding	cystathionine gamma-lyase [Source:HGNC Symbol;Acc:HGNC:2501] && sp|Q58DW2|CGL_BOVIN Cystathionine gamma-lyase OS=Bos taurus OX=9913 GN=CTH PE=2 SV=1 && PF01053:Cys/Met metabolism PLP-dependent enzyme	Cys_Met_Meta_PP
ENSGALG00010010463	1517.41260127154	1624.43693866992	1673.46995371568	720.370776867688	694.940606011676	744.924457097222	1605.10649788571	720.078613325529	1.15662443916157	2.7847998573045e-47	5.05643704999479e-46	ACAA2	Z	1314836	1330106	+	2167	protein_coding	acetyl-CoA acyltransferase 2 [Source:NCBI gene (formerly Entrezgene);Acc:426847] && sp|Q3T0R7|THIM_BOVIN 3-ketoacyl-CoA thiolase, mitochondrial OS=Bos taurus OX=9913 GN=ACAA2 PE=2 SV=1 && PF02803:Thiolase, C-terminal domain|PF00108:Thiolase, N-terminal domain	Thiolase_N
ENSGALG00010011094	1021.57329338321	1162.2955385355	1209.62256187759	415.784475239068	423.447774508572	447.551409470961	1131.1637979321	428.927886406201	1.39954972957924	3.15790166695892e-47	5.7286802901154e-46	CSGALNACT2	6	5441166	5471585	-	4148	protein_coding	chondroitin sulfate N-acetylgalactosaminyltransferase 2 [Source:HGNC Symbol;Acc:HGNC:24292] && sp|Q8N6G5|CGAT2_HUMAN Chondroitin sulfate N-acetylgalactosaminyltransferase 2 OS=Homo sapiens OX=9606 GN=CSGALNACT2 PE=1 SV=1 && PF05679:Chondroitin N-acetylgalactosaminyltransferase	-
ENSGALG00010001409	580.369085948284	485.942673961087	546.711299620263	145.041096013629	118.524855544265	95.4776340204717	537.674353176545	119.681195192789	2.16611473901332	3.34170826633036e-47	6.05661880248787e-46	GPNMB	2	31030779	31048135	+	3744	protein_coding	glycoprotein nmb [Source:HGNC Symbol;Acc:HGNC:4462] && sp|Q90372|QNR71_COTJA Protein QNR-71 OS=Coturnix japonica OX=93934 GN=QNR-71 PE=2 SV=2 && PF00801:PKD domain	-
ENSGALG00010028747	494.80845693637	504.785349073863	278.117943360831	42.5453881639977	51.6646806218593	30.8313193191106	425.903916457021	41.6804627016559	3.35316582565258	3.47132459618968e-47	6.28583555391628e-46	ENSGALG00010028747	28	685059	748847	+	2375	protein_coding	- && sp|Q61555|FBN2_MOUSE Fibrillin-2 OS=Mus musculus OX=10090 GN=Fbn2 PE=1 SV=2 && PF18193:Fibrillin 1 unique N-terminal domain|PF07645:Calcium-binding EGF domain	EGF_CA
ENSGALG00010019418	1253.51475757214	1212.87324541716	1176.28650702269	455.429041482794	480.177619897281	534.078015302013	1214.22483667066	489.894892227363	1.30954528007204	3.96814059516337e-47	7.17245901422606e-46	ZNF703	22	2338766	2347750	+	7664	protein_coding	zinc finger protein 703 [Source:HGNC Symbol;Acc:HGNC:25883] && sp|Q7ZWN6|Z703A_XENLA Zinc finger protein 703-A OS=Xenopus laevis OX=8355 GN=znf703-a PE=2 SV=2 && -	-
ENSGALG00010021021	365.952087942524	352.060508686093	454.3228047367	64.7850228860874	65.8471419690364	77.5755776416332	390.778467121772	69.4025808322523	2.49421775852598	4.88004675782608e-47	8.78892460721914e-46	GCG	7	20744346	20757472	+	4139	protein_coding	glucagon [Source:NCBI gene (formerly Entrezgene);Acc:396196] && sp|P68259|GLUC_CHICK Pro-glucagon OS=Gallus gallus OX=9031 GN=GCG PE=1 SV=1 && PF00123:Peptide hormone	-
ENSGALG00010027975	1312.27326183333	1466.75349956826	1182.95371799367	523.114886289154	442.695400622598	478.382728790072	1320.66015979842	481.397671900608	1.45526482329942	5.37298693610334e-47	9.66798811484612e-46	IQSEC1	12	5437136	5754324	-	7416	protein_coding	IQ motif and Sec7 domain ArfGEF 1 [Source:HGNC Symbol;Acc:HGNC:29112] && sp|Q6DN90|IQEC1_HUMAN IQ motif and SEC7 domain-containing protein 1 OS=Homo sapiens OX=9606 GN=IQSEC1 PE=1 SV=1 && PF16453:PH domain|PF01369:Sec7 domain	Sec7
ENSGALG00010029241	461.821226473946	515.694266244418	490.516235722013	107.330411050085	80.0296033162135	127.303512027296	489.343909480126	104.887842131198	2.22107516779541	5.507360413853e-47	9.9008559447242e-46	STXBP4	18	6470448	6524305	+	3665	protein_coding	syntaxin binding protein 4 [Source:HGNC Symbol;Acc:HGNC:19694] && sp|Q9WV89|STXB4_MOUSE Syntaxin-binding protein 4 OS=Mus musculus OX=10090 GN=Stxbp4 PE=1 SV=1 && PF00397:WW domain|PF00595:PDZ domain	PDZ
ENSGALG00010011912	1313.30411278528	1404.27515577326	1518.21918396289	612.073425177512	556.155091400015	588.778743126242	1411.93281750715	585.669086567923	1.26959969886038	6.29190739256816e-47	1.13011030891874e-45	TCP11X2	1	53927653	53944028	-	4360	protein_coding	t-complex 11 family, X-linked 2 [Source:NCBI gene (formerly Entrezgene);Acc:425052] && sp|Q8N4U5|T11L2_HUMAN T-complex protein 11-like protein 2 OS=Homo sapiens OX=9606 GN=TCP11L2 PE=1 SV=1 && PF05794:T-complex protein 11	-
ENSGALG00010006202	3626.53364896281	3666.38788904926	3399.32513648906	1811.07981889018	1463.83261761935	1511.72920532413	3564.08222483371	1595.54721394455	1.15907765069844	6.66269347472745e-47	1.19563321447198e-45	SACS	1	177467291	177524799	+	15773	protein_coding	sacsin molecular chaperone [Source:HGNC Symbol;Acc:HGNC:10519] && sp|Q9NZJ4|SACS_HUMAN Sacsin OS=Homo sapiens OX=9606 GN=SACS PE=1 SV=2 && PF05168:HEPN domain	-
ENSGALG00010015149	1058.68392765344	1124.61018830994	1247.72091028318	461.230685323339	403.187115441177	425.67111834127	1143.67167541552	430.029639701928	1.41114143640241	7.768630704903e-47	1.39159516653836e-45	ENSGALG00010015149	4	10916086	10932130	-	4058	protein_coding	- && - && PF07679:Immunoglobulin I-set domain	I-set
ENSGALG00010001967	319.563795104739	322.308916402762	257.163851737754	40.611506883816	38.495252228052	40.7769061962431	299.678854415085	39.9612217693704	2.90570753757544	8.75659026738556e-47	1.56575986938668e-45	LAMA1	2	99141272	99240408	+	9915	protein_coding	laminin subunit alpha 1 [Source:NCBI gene (formerly Entrezgene);Acc:374016] && sp|P25391|LAMA1_HUMAN Laminin subunit alpha-1 OS=Homo sapiens OX=9606 GN=LAMA1 PE=1 SV=2 && PF00054:Laminin G domain|PF00052:Laminin B (Domain IV)|PF06008:Laminin Domain I|PF02210:Laminin G domain|PF00053:Laminin EGF domain|PF00055:Laminin N-terminal (Domain VI)|PF06009:Laminin Domain II	Laminin_G_2
ENSGALG00010023048	1623.59024932246	1746.41846703158	1757.28632020799	804.494612555593	770.918077514411	808.57621311087	1709.09834552068	794.662967726958	1.10492160315255	1.15887359848718e-46	2.07032042778035e-45	ARFGAP1	20	9127422	9145220	+	5604	protein_coding	ADP ribosylation factor GTPase activating protein 1 [Source:NCBI gene (formerly Entrezgene);Acc:419241] && sp|Q62848|ARFG1_RAT ADP-ribosylation factor GTPase-activating protein 1 OS=Rattus norvegicus OX=10116 GN=Arfgap1 PE=1 SV=1 && PF01412:Putative GTPase activating protein for Arf	-
ENSGALG00010017256	1929.75298205184	2006.24903963934	2177.32061137965	944.701005368767	930.977284146837	988.591335586967	2037.77421102361	954.756541700857	1.09405559942952	2.57141876856471e-46	4.57744626243698e-45	CARHSP1	14	10034131	10063849	+	2912	protein_coding	calcium regulated heat stable protein 1 [Source:HGNC Symbol;Acc:HGNC:17150] && sp|Q9CR86|CHSP1_MOUSE Calcium-regulated heat stable protein 1 OS=Mus musculus OX=10090 GN=Carhsp1 PE=1 SV=1 && PF00313:'Cold-shock' DNA-binding domain	CSD
ENSGALG00010013562	357.705280326918	341.151591515538	395.27036470803	52.2147945649063	57.7428783420781	78.5701363293465	364.709078850162	62.8426030787769	2.53810854684053	3.06652380300283e-46	5.44423821487783e-45	RERGL	1	63950326	63959103	-	2683	protein_coding	RERG like [Source:HGNC Symbol;Acc:HGNC:26213] && sp|A6QP66|RERGL_BOVIN Ras-related and estrogen-regulated growth inhibitor-like protein OS=Bos taurus OX=9913 GN=RERGL PE=2 SV=1 && PF00071:Ras family	Ras
ENSGALG00010010445	2260.65613762804	2221.45222382211	2435.43692182755	1096.51068586303	1086.98435896579	1174.57381018934	2305.84842775923	1119.35628500605	1.04280341819168	3.81403220712971e-46	6.75333911994697e-45	LMAN1L	Z	1272249	1291687	-	4454	protein_coding	lectin, mannose binding 1 like [Source:NCBI gene (formerly Entrezgene);Acc:426849] && sp|P49257|LMAN1_HUMAN Protein ERGIC-53 OS=Homo sapiens OX=9606 GN=LMAN1 PE=1 SV=2 && PF03388:Legume-like lectin family	-
ENSGALG00010010270	7171.63007272152	7071.95348574798	8506.40874025883	3624.09351906053	3770.50865244236	3724.62228548611	7583.33076624278	3706.40815232967	1.03295923521438	3.93061890785693e-46	6.95360951697312e-45	SSR1	2	64348364	64380699	+	5279	protein_coding	signal sequence receptor subunit 1 [Source:NCBI gene (formerly Entrezgene);Acc:420871] && sp|P43307|SSRA_HUMAN Translocon-associated protein subunit alpha OS=Homo sapiens OX=9606 GN=SSR1 PE=1 SV=3 && PF03896:Translocon-associated protein (TRAP), alpha subunit	-
ENSGALG00010017441	1571.01685077298	1586.75158844436	1524.88639493387	748.412055430323	653.406254923515	644.474029638184	1560.88494471707	682.097446664007	1.19378912491307	3.99872895592755e-46	7.06784189705673e-45	SPSB1	21	3318454	3345211	+	3401	protein_coding	splA/ryanodine receptor domain and SOCS box containing 1 [Source:HGNC Symbol;Acc:HGNC:30628] && sp|Q9D5L7|SPSB1_MOUSE SPRY domain-containing SOCS box protein 1 OS=Mus musculus OX=10090 GN=Spsb1 PE=1 SV=1 && PF07525:SOCS box|PF00622:SPRY domain	SPRY
ENSGALG00010015039	861.791395830845	923.291080526065	1053.41933341465	308.454064188983	345.444237099099	329.198925633085	946.167269923854	327.699075640389	1.53068944884038	4.17963627789598e-46	7.38106767271587e-45	FAM114A1	4	68991128	69022944	-	4621	protein_coding	family with sequence similarity 114 member A1 [Source:NCBI gene (formerly Entrezgene);Acc:426196] && sp|Q8IWE2|NXP20_HUMAN Protein NOXP20 OS=Homo sapiens OX=9606 GN=FAM114A1 PE=1 SV=2 && -	-
ENSGALG00010004372	856.637141071091	910.398723869954	915.312820444378	352.933333633163	335.313907565401	303.34039975254	894.116228461808	330.529213650368	1.4356156245364	7.31285053706195e-46	1.2812242436556e-44	SYNJ2	3	51467552	51531393	+	5378	protein_coding	synaptojanin 2 [Source:HGNC Symbol;Acc:HGNC:11504] && sp|O15056|SYNJ2_HUMAN Synaptojanin-2 OS=Homo sapiens OX=9606 GN=SYNJ2 PE=1 SV=3 && PF03372:Endonuclease/Exonuclease/phosphatase family|PF08952:Domain of unknown function (DUF1866)|PF02383:SacI homology domain	Exo_endo_phos
ENSGALG00010010908	1299.90305040992	1236.67451924383	1352.49136839856	581.131324694605	553.115992539906	554.963747743992	1296.3563126841	563.070354992834	1.20301934904391	7.96240871079607e-46	1.39258484396436e-44	STK17B	7	9384986	9403744	-	4038	protein_coding	serine/threonine kinase 17b [Source:NCBI gene (formerly Entrezgene);Acc:424049] && sp|Q8BG48|ST17B_MOUSE Serine/threonine-protein kinase 17B OS=Mus musculus OX=10090 GN=Stk17b PE=1 SV=1 && PF00069:Protein kinase domain	Pkinase
ENSGALG00010014032	437.080803627127	438.340126307756	341.932676940199	87.0246576081771	57.7428783420781	59.6735212627948	405.784535625027	68.1470190710167	2.57087753822591	1.0363063261555e-45	1.80927851855802e-44	ENSGALG00010014032	Z	55263111	55383458	-	6823	protein_coding	- && sp|Q9NYI0|PSD3_HUMAN PH and SEC7 domain-containing protein 3 OS=Homo sapiens OX=9606 GN=PSD3 PE=1 SV=2 && -	-
ENSGALG00010013552	230.910613236973	255.863693636654	247.639264636356	5.80164384054514	12.1563954404375	1.98911737542649	244.804523836661	6.64905221880304	5.21049604897059	1.29411420515064e-45	2.2574098706964e-44	FGF16	4	12749341	12762263	+	3044	protein_coding	fibroblast growth factor 16 [Source:NCBI gene (formerly Entrezgene);Acc:422330] && sp|O43320|FGF16_HUMAN Fibroblast growth factor 16 OS=Homo sapiens OX=9606 GN=FGF16 PE=1 SV=1 && PF00167:Fibroblast growth factor	-
ENSGALG00010002568	211.324445149908	245.946496208876	243.829429795797	16.4379908815446	17.2215602072864	22.8748498174047	233.700123718194	18.8448003020786	3.63362055702292	1.60608590338586e-45	2.79671785076947e-44	ENSGALG00010002568	3	80963660	80988253	-	4714	lncRNA	- && - && -	-
ENSGALG00010009858	392.754212693244	439.331846050533	383.840860186352	82.1899544077228	82.055669222953	99.4558687713247	405.30897297671	87.9004974673335	2.20514795007027	3.32322142584649e-45	5.77673642632132e-44	ST8SIA5	Z	2153797	2210183	+	4787	protein_coding	ST8 alpha-N-acetyl-neuraminide alpha-2,8-sialyltransferase 5 [Source:NCBI gene (formerly Entrezgene);Acc:414797] && sp|P61646|SIA8E_PANTR Alpha-2,8-sialyltransferase 8E OS=Pan troglodytes OX=9598 GN=ST8SIA5 PE=2 SV=1 && -	-
ENSGALG00010024835	291.730819402068	305.44968077554	338.12284209964	58.0164384054514	43.560416994901	44.7551409470961	311.767780759083	48.7773321158162	2.67463979640964	3.44805631847915e-45	5.98852424773775e-44	FAM189A1	10	5916762	6018265	-	3990	protein_coding	- && sp|O60320|F1891_HUMAN Protein FAM189A1 OS=Homo sapiens OX=9606 GN=FAM189A1 PE=2 SV=4 && PF04103:CD20-like family	-
ENSGALG00010011671	1085.48605240416	1033.37197197439	1267.72254319612	369.371324514707	434.59113699564	411.747296713284	1128.86018919156	405.236586074544	1.47892450893004	4.04595824081665e-45	7.01475034234644e-44	SLC41A2	1	54371957	54421390	+	4097	protein_coding	solute carrier family 41 member 2 [Source:NCBI gene (formerly Entrezgene);Acc:427913] && sp|Q5ZHX6|S41A2_CHICK Solute carrier family 41 member 2 OS=Gallus gallus OX=9031 GN=SLC41A2 PE=2 SV=1 && PF01769:Divalent cation transporter	-
ENSGALG00010010186	2384.35825186213	2544.75285996765	2447.81888505937	1268.6261197992	1166.00092932863	1078.10161748116	2458.97666562972	1170.90955553633	1.07025406333797	4.49180852349648e-45	7.78099667300913e-44	TNPO1	Z	25587927	25665158	-	5084	protein_coding	transportin 1 [Source:HGNC Symbol;Acc:HGNC:6401] && sp|Q92973|TNPO1_HUMAN Transportin-1 OS=Homo sapiens OX=9606 GN=TNPO1 PE=1 SV=2 && PF03810:Importin-beta N-terminal domain|PF13513:HEAT-like repeat	-
ENSGALG00010020120	406.155275068604	372.886623284426	291.452365302788	60.917260325724	56.7298453887083	55.6952865119418	356.831421218606	57.7807974087914	2.62515054434779	4.83409028095659e-45	8.3666624940681e-44	DAAM2	3	28427044	28626751	-	4445	protein_coding	dishevelled associated activator of morphosis 2 [Source:NCBI gene (formerly Entrezgene);Acc:421422] && sp|A0A1D5P556|DAAM2_CHICK Disheveled-associated activator of morphogenesis 2 OS=Gallus gallus OX=9031 GN=DAAM2 PE=1 SV=2 && PF06367:Diaphanous FH3 Domain|PF06371:Diaphanous GTPase-binding Domain|PF02181:Formin Homology 2 Domain	FH2
ENSGALG00010025890	429.864846963472	428.422928879978	434.321171823763	109.264292330267	107.381493057198	109.401455648457	430.869649222404	108.682413678641	1.98708281575719	5.03919779004624e-45	8.71410367624186e-44	SCG2	9	7899138	7931606	-	24329	protein_coding	secretogranin II [Source:HGNC Symbol;Acc:HGNC:10575] && sp|Q5FZP5|SCG2_PIG Secretogranin-2 OS=Sus scrofa OX=9823 GN=SCG2 PE=2 SV=1 && -	-
ENSGALG00010015472	6156.24188505001	5638.91845743416	6875.79942849944	3048.76383820647	3072.52894757057	3129.87619023359	6223.65325699454	3083.72299200354	1.0131946929661	5.23327005236532e-45	9.04187740102877e-44	LGMN	5	44320850	44353331	-	2527	protein_coding	legumain [Source:HGNC Symbol;Acc:HGNC:9472] && sp|Q4R4T8|LGMN_MACFA Legumain OS=Macaca fascicularis OX=9541 GN=LGMN PE=2 SV=1 && PF01650:Peptidase C13 family	-
ENSGALG00010004330	1123.62753762634	1145.43630290828	1312.48810257269	485.40420132561	483.21671875739	467.442583225226	1193.85064770243	478.687834436075	1.31887226800121	5.34596631866474e-45	9.22860719815823e-44	STX7	3	56534412	56623849	+	2221	protein_coding	syntaxin 7 [Source:NCBI gene (formerly Entrezgene);Acc:426930] && sp|O15400|STX7_HUMAN Syntaxin-7 OS=Homo sapiens OX=9606 GN=STX7 PE=1 SV=4 && PF14523:Syntaxin-like protein|PF05739:SNARE domain	SNARE
ENSGALG00010023533	1312.27326183333	1246.5917166716	1420.11593681849	511.511598608063	573.376651607301	569.88212805969	1326.32697177447	551.590126091685	1.2663618150475	6.57633705020161e-45	1.13329749701188e-43	FKBP7	7	15024477	15029096	+	1239	protein_coding	FKBP prolyl isomerase 7 [Source:HGNC Symbol;Acc:HGNC:3723] && sp|Q9Y680|FKBP7_HUMAN Peptidyl-prolyl cis-trans isomerase FKBP7 OS=Homo sapiens OX=9606 GN=FKBP7 PE=1 SV=2 && PF00254:FKBP-type peptidyl-prolyl cis-trans isomerase	FKBP_C
ENSGALG00010016535	375.229746510081	421.480890680534	328.598254998242	66.7189041662691	64.8341090156666	79.5646950170597	375.102964062952	70.3725693996652	2.41380261809858	1.25077586576793e-44	2.14804353972337e-43	BNC2	Z	32769001	33137710	-	5021	protein_coding	basonuclin 2 [Source:HGNC Symbol;Acc:HGNC:30988] && sp|Q6ZN30|BNC2_HUMAN Zinc finger protein basonuclin-2 OS=Homo sapiens OX=9606 GN=BNC2 PE=1 SV=1 && -	-
ENSGALG00010023275	254.62018513184	326.275795373872	298.119576273767	41.5784475239068	38.495252228052	44.7551409470961	293.00518559316	41.6096135663517	2.81604302718855	2.03990632091994e-44	3.49126383442451e-43	TWIST3	34	583611	589337	-	1471	protein_coding	Twist homlog 3 [Source:NCBI gene (formerly Entrezgene);Acc:426886] && sp|Q8WVJ9|TWST2_HUMAN Twist-related protein 2 OS=Homo sapiens OX=9606 GN=TWIST2 PE=1 SV=1 && PF00010:Helix-loop-helix DNA-binding domain	HLH
ENSGALG00010009234	1782.34129592288	1772.2031803438	1575.36670657128	804.494612555593	765.852912747562	760.837396100634	1709.97039427932	777.061640467929	1.13741763015329	2.15097908723368e-44	3.67821107100328e-43	PCDH18	4	28232260	28242483	-	4562	protein_coding	protocadherin 18 [Source:HGNC Symbol;Acc:HGNC:14268] && sp|Q9HCL0|PCD18_HUMAN Protocadherin-18 OS=Homo sapiens OX=9606 GN=PCDH18 PE=1 SV=3 && PF00028:Cadherin domain|PF08266:Cadherin-like	Cadherin
ENSGALG00010010515	215.447848957711	211.236305211656	257.163851737754	16.4379908815446	19.247626114026	18.8966150665517	227.949335302374	18.1940773540408	3.64914014605996	2.53914941170278e-44	4.3308651750589e-43	RXRG	8	5132233	5155443	+	2288	protein_coding	retinoid X receptor gamma [Source:NCBI gene (formerly Entrezgene);Acc:396231] && sp|P28701|RXRG_CHICK Retinoic acid receptor RXR-gamma OS=Gallus gallus OX=9031 GN=RXRG PE=2 SV=1 && PF00104:Ligand-binding domain of nuclear hormone receptor|PF00105:Zinc finger, C4 type (two domains)|PF11825:Nuclear/hormone receptor activator site AF-1	Hormone_recep
ENSGALG00010025938	2361.67953091922	2205.58470793767	2539.25492123279	1105.21315162385	1186.26158839602	1096.99823254771	2368.83972002989	1129.49099085586	1.06880319619422	2.75060432430717e-44	4.6875273182071e-43	ERP29	15	6275961	6280033	-	2179	protein_coding	endoplasmic reticulum protein 29 [Source:NCBI gene (formerly Entrezgene);Acc:416882] && sp|P81628|ERP29_CHICK Endoplasmic reticulum resident protein 29 (Fragment) OS=Gallus gallus OX=9031 GN=ERP29 PE=1 SV=2 && -	-
ENSGALG00010018783	832.927569176223	826.102545733847	821.971866850674	269.776438585349	324.170545078333	310.302310566533	827.000660586915	301.416431410072	1.45685670136981	3.69716917992023e-44	6.26323664381228e-43	ENSGALG00010018783	3	25579465	25598923	-	19354	protein_coding	- && sp|Q6DHF9|SIX1A_DANRE Homeobox protein six1a OS=Danio rerio OX=7955 GN=six1a PE=2 SV=2 && -	-
ENSGALG00010014984	425.741443155668	432.389807851089	262.878603998593	52.2147945649063	43.560416994901	46.7442583225226	373.66995166845	47.5064899607766	2.97360844271155	4.59628343072679e-44	7.77320651667284e-43	LPP	9	14039774	14324623	-	4142	protein_coding	LIM domain containing preferred translocation partner in lipoma [Source:NCBI gene (formerly Entrezgene);Acc:429148] && sp|Q5F464|LPP_CHICK Lipoma-preferred partner homolog OS=Gallus gallus OX=9031 GN=LPP PE=2 SV=1 && PF00412:LIM domain	LIM
ENSGALG00010020379	289.669117498167	310.408279489429	273.355649810132	48.3470320045428	43.560416994901	46.7442583225226	291.144348932576	46.2172357739888	2.65432899479265	4.98866852570055e-44	8.42966805954459e-43	ENSGALG00010020379	6	11724799	11805442	+	6128	protein_coding	- && sp|Q5TAT6|CODA1_HUMAN Collagen alpha-1(XIII) chain OS=Homo sapiens OX=9606 GN=COL13A1 PE=1 SV=1 && PF01391:Collagen triple helix repeat (20 copies)	Collagen
ENSGALG00010008321	942.197770083005	870.729934158845	690.532564851378	243.669041302896	184.371997513302	245.655995865172	834.486756364409	224.565678227123	1.89236065748045	5.11650426898549e-44	8.63837191584508e-43	ZFHX3	11	19083555	19239089	+	15274	protein_coding	zinc finger homeobox 3 [Source:NCBI gene (formerly Entrezgene);Acc:395682] && sp|Q15911|ZFHX3_HUMAN Zinc finger homeobox protein 3 OS=Homo sapiens OX=9606 GN=ZFHX3 PE=1 SV=2 && -	-
ENSGALG00010012011	847.359482503534	780.483437566072	817.209573299975	316.18958930971	302.896853057567	274.498197808856	815.01749778986	297.861546725378	1.45181030230533	5.92547351032668e-44	9.98729809466285e-43	HOOK3	Z	54381228	54458809	+	5596	protein_coding	hook microtubule tethering protein 3 [Source:HGNC Symbol;Acc:HGNC:23576] && sp|Q86VS8|HOOK3_HUMAN Protein Hook homolog 3 OS=Homo sapiens OX=9606 GN=HOOK3 PE=1 SV=2 && PF05622:HOOK protein	-
ENSGALG00010014114	4383.17824769468	4370.50890642145	5810.95059056311	2020.90593778989	1897.41072166162	2002.04663836677	4854.87924822641	1973.45443260609	1.29884613607159	6.23557775666421e-44	1.05011125239338e-42	ANXA1	Z	36635449	36653087	+	1519	protein_coding	annexin A1 [Source:NCBI gene (formerly Entrezgene);Acc:404271] && sp|Q92040|ANX12_COLLI Annexin A1 isoform p37 OS=Columba livia OX=8932 GN=CP37 PE=1 SV=1 && PF00191:Annexin	-
ENSGALG00010006351	1714.30513309413	1687.90700220769	1622.98964207827	835.4367130385	738.501023006577	763.821072163773	1675.0672591267	779.252936069617	1.10353539184576	6.88388376499245e-44	1.15733847170197e-42	IGF2R	3	45169354	45223705	-	9370	protein_coding	insulin like growth factor 2 receptor [Source:NCBI gene (formerly Entrezgene);Acc:395817] && sp|P11717|MPRI_HUMAN Cation-independent mannose-6-phosphate receptor OS=Homo sapiens OX=9606 GN=IGF2R PE=1 SV=3 && PF00878:Cation-independent mannose-6-phosphate receptor repeat|PF00040:Fibronectin type II domain	-
ENSGALG00010006564	807.156295377454	799.326112678849	980.080012733886	290.082192027257	298.844721244088	293.394812875408	862.18747359673	294.107242048918	1.55232477168451	7.89683695216812e-44	1.32429491558064e-42	SLC10A7	4	30974486	31126217	-	4907	protein_coding	solute carrier family 10 member 7 [Source:NCBI gene (formerly Entrezgene);Acc:422467] && sp|Q5ZJH8|NTCP7_CHICK Sodium/bile acid cotransporter 7 OS=Gallus gallus OX=9031 GN=SLC10A7 PE=2 SV=1 && PF13593:SBF-like CPA transporter family (DUF4137)	-
ENSGALG00010022333	733.965877788949	725.938851713297	743.870252619208	245.602922583078	256.297337202557	282.454667310562	734.591660707151	261.451642365399	1.49070355417502	8.96757283487056e-44	1.50133555935348e-42	AOC3	27	5076136	5079977	+	2874	protein_coding	- && sp|O08590|AOC3_RAT Membrane primary amine oxidase OS=Rattus norvegicus OX=10116 GN=Aoc3 PE=1 SV=4 && PF01179:Copper amine oxidase, enzyme domain|PF02728:Copper amine oxidase, N3 domain|PF02727:Copper amine oxidase, N2 domain	-
ENSGALG00010028348	4442.96760290782	4218.77578577645	3052.63016599816	1428.1713254142	1409.12883813738	1464.98494700161	3904.79118489415	1434.09503685106	1.44486964376898	9.16088698178414e-44	1.53241537426444e-42	NES	25	1009686	1017524	+	5900	protein_coding	nestin [Source:NCBI gene (formerly Entrezgene);Acc:395890] && sp|P48681|NEST_HUMAN Nestin OS=Homo sapiens OX=9606 GN=NES PE=1 SV=2 && PF00038:Intermediate filament protein	Filament
ENSGALG00010023193	1184.44774379144	1033.37197197439	959.12592111081	350.999452352981	402.174082487807	397.823475085299	1058.98187895888	383.665669975362	1.46469180731951	1.22061763539548e-43	2.0367081062451e-42	PPDPF	20	9362476	9366111	-	2189	protein_coding	pancreatic progenitor cell differentiation and proliferation factor [Source:NCBI gene (formerly Entrezgene);Acc:419245] && sp|Q0IHF8|PDPFB_XENLA Pancreatic progenitor cell differentiation and proliferation factor B OS=Xenopus laevis OX=8355 GN=ppdpf-b PE=3 SV=1 && PF15060:Differentiation and proliferation regulator	-
ENSGALG00010018943	928.796707707645	1032.38025223161	1208.67010316745	364.536621314253	372.796126840083	381.910536081887	1056.61568770224	373.081094745408	1.5025943167854	1.42245327236906e-43	2.37150744649643e-42	ACKR4	2	42223630	42231327	+	5610	protein_coding	atypical chemokine receptor 4 [Source:HGNC Symbol;Acc:HGNC:1611] && sp|Q924I3|ACKR4_MOUSE Atypical chemokine receptor 4 OS=Mus musculus OX=10090 GN=Ackr4 PE=1 SV=1 && PF00001:7 transmembrane receptor (rhodopsin family)	7tm_1
ENSGALG00010016251	1089.60945621197	1178.16305441994	953.411168849971	415.784475239068	327.209643938442	368.981273141615	1073.72789316063	370.658464106375	1.53344798361284	1.54274503385572e-43	2.56991214021688e-42	MPDZ	Z	31398912	31491047	-	6981	protein_coding	multiple PDZ domain protein [Source:NCBI gene (formerly Entrezgene);Acc:427360] && sp|O75970|MPDZ_HUMAN Multiple PDZ domain protein OS=Homo sapiens OX=9606 GN=MPDZ PE=1 SV=2 && PF16667:Unstructured region 10 on multiple PDZ protein|PF09045:L27_2|PF00595:PDZ domain	PDZ
ENSGALG00010006575	288.638266546216	268.756050292764	263.831062708733	43.5123288040886	42.5473840415312	31.8258780068239	273.741793182571	39.2951969508145	2.79960784036554	2.73338234632231e-43	4.53437255839664e-42	SSBP2	Z	64244514	64411481	+	3116	protein_coding	single stranded DNA binding protein 2 [Source:HGNC Symbol;Acc:HGNC:15831] && sp|P81877|SSBP2_HUMAN Single-stranded DNA-binding protein 2 OS=Homo sapiens OX=9606 GN=SSBP2 PE=1 SV=2 && PF04503:Single-stranded DNA binding protein, SSDP	-
ENSGALG00010018860	308.224434633281	327.26751511665	282.88023691153	57.0494977653606	51.6646806218593	38.7877888208166	306.124062220487	49.1673224026788	2.6370605450045	3.34411007290018e-43	5.53830103532631e-42	AGTR2	4	2954983	2995938	+	28337	protein_coding	angiotensin II receptor type 2 [Source:HGNC Symbol;Acc:HGNC:338] && sp|P50052|AGTR2_HUMAN Type-2 angiotensin II receptor OS=Homo sapiens OX=9606 GN=AGTR2 PE=1 SV=1 && -	-
ENSGALG00010016395	692.731839710918	678.336304059966	646.719464184945	239.801278742533	234.010612228422	231.732174237186	672.59586931861	235.18135506938	1.51557600697272	3.80884556257018e-43	6.29231368248257e-42	HHIPL1	5	47650813	47668229	+	3264	protein_coding	- && sp|Q14DK5|HIPL1_MOUSE HHIP-like protein 1 OS=Mus musculus OX=10090 GN=Hhipl1 PE=2 SV=1 && PF03024:Folate receptor family|PF07995:Glucose / Sorbosone dehydrogenase|PF00530:Scavenger receptor cysteine-rich domain	SRCR
ENSGALG00010027205	321.625497008641	353.052228428871	430.511336983204	63.8180822459966	76.9905044561041	60.668079950508	368.396354140238	67.1588888842029	2.45749476490569	6.63336235734647e-43	1.09223533687783e-41	OGN	12	3616521	3628598	+	4053	protein_coding	osteoglycin [Source:NCBI gene (formerly Entrezgene);Acc:374039] && sp|Q9W6H0|MIME_CHICK Mimecan OS=Gallus gallus OX=9031 GN=OGN PE=2 SV=1 && PF13855:Leucine rich repeat	-
ENSGALG00010026999	1212.28071949411	1232.70764027272	1200.09797477619	542.453699090971	540.959597099468	564.909334621124	1215.028778181	549.440876937188	1.14493073236855	7.95999684771065e-43	1.30636825833463e-41	MLEC	15	9198239	9208090	-	4606	protein_coding	malectin [Source:HGNC Symbol;Acc:HGNC:28973] && sp|Q14165|MLEC_HUMAN Malectin OS=Homo sapiens OX=9606 GN=MLEC PE=1 SV=1 && PF11721:Malectin domain	-
ENSGALG00010015605	1148.36796047316	1132.54394625217	1202.95535090661	529.88347076979	504.490410778156	497.279343856623	1161.28908587731	510.551075134856	1.1855563999131	1.19966024316875e-42	1.9656123081878e-41	LDLRAP1	23	2714114	2746711	-	4496	protein_coding	low density lipoprotein receptor adaptor protein 1 [Source:HGNC Symbol;Acc:HGNC:18640] && sp|Q5SW96|ARH_HUMAN Low density lipoprotein receptor adapter protein 1 OS=Homo sapiens OX=9606 GN=LDLRAP1 PE=1 SV=3 && PF14719:Phosphotyrosine interaction domain (PTB/PID)	-
ENSGALG00010018885	346.365919855459	363.961145599426	410.509704070267	82.1899544077228	80.0296033162135	83.5429297679127	373.612256508384	81.9208291639497	2.18973980890286	1.44768456636783e-42	2.36810842293733e-41	EFEMP1	3	330153	383963	-	2796	protein_coding	EGF containing fibulin extracellular matrix protein 1 [Source:HGNC Symbol;Acc:HGNC:3218] && sp|Q12805|FBLN3_HUMAN EGF-containing fibulin-like extracellular matrix protein 1 OS=Homo sapiens OX=9606 GN=EFEMP1 PE=1 SV=2 && PF12662:Complement Clr-like EGF-like|PF07645:Calcium-binding EGF domain	EGF_CA
ENSGALG00010004841	3009.0539287443	3193.33757174428	2747.84337875341	1550.97278670573	1455.72835399239	1433.15906899479	2983.411626414	1479.95340323097	1.01113683963786	2.69699118938461e-42	4.39371982264101e-41	AKAP9	2	22297638	22398187	+	13704	protein_coding	A-kinase anchoring protein 9 [Source:NCBI gene (formerly Entrezgene);Acc:395695] && sp|Q99996|AKAP9_HUMAN A-kinase anchor protein 9 OS=Homo sapiens OX=9606 GN=AKAP9 PE=1 SV=4 && PF10495:Pericentrin-AKAP-450 domain of centrosomal targeting protein	-
ENSGALG00010020132	1435.97537606742	1360.63948709104	1352.49136839856	606.271781336967	670.627815130801	622.593738508492	1383.03541051901	633.164444992087	1.1273245725396	4.56004752153746e-42	7.39868636455465e-41	SHC4	10	10394188	10420836	-	3586	protein_coding	SHC adaptor protein 4 [Source:HGNC Symbol;Acc:HGNC:16743] && sp|Q6S5L8|SHC4_HUMAN SHC-transforming protein 4 OS=Homo sapiens OX=9606 GN=SHC4 PE=1 SV=1 && -	-
ENSGALG00010006118	427.80314505957	474.042037047754	423.844126012225	107.330411050085	122.576987357745	117.357925150163	441.89643603985	115.755107852664	1.93332323909625	5.31034407102578e-42	8.60206829931856e-41	NPNT	4	38125565	38170454	-	3821	protein_coding	nephronectin [Source:HGNC Symbol;Acc:HGNC:27405] && sp|Q6UXI9|NPNT_HUMAN Nephronectin OS=Homo sapiens OX=9606 GN=NPNT PE=2 SV=3 && PF07645:Calcium-binding EGF domain|PF00629:MAM domain, meprin/A5/mu	EGF_CA
ENSGALG00010009762	1691.62641215122	1727.5757919188	1822.0535124975	890.552329523679	803.335132022244	802.60886098459	1747.08523885584	832.165440843504	1.06988949339868	5.87355823850668e-42	9.4913089561241e-41	MAN2A1	Z	47825484	47944983	-	6419	protein_coding	mannosidase alpha class 2A member 1 [Source:HGNC Symbol;Acc:HGNC:6824] && sp|Q16706|MA2A1_HUMAN Alpha-mannosidase 2 OS=Homo sapiens OX=9606 GN=MAN2A1 PE=1 SV=2 && PF01074:Glycosyl hydrolases family 38 N-terminal domain|PF07748:Glycosyl hydrolases family 38 C-terminal domain|PF09261:Alpha mannosidase middle domain	-
ENSGALG00010027414	760.768002539669	751.723565025518	752.442381010467	282.34666690653	294.792589430609	288.422019436842	754.977982858551	288.520425257994	1.38791123288987	6.50760561583065e-42	1.0507389407032e-40	PBX3	17	10335682	10432332	+	3734	protein_coding	PBX homeobox 3 [Source:NCBI gene (formerly Entrezgene);Acc:417093] && sp|P40426|PBX3_HUMAN Pre-B-cell leukemia transcription factor 3 OS=Homo sapiens OX=9606 GN=PBX3 PE=1 SV=1 && PF00046:Homeodomain|PF03792:PBC domain	PBC
ENSGALG00010015084	262.866992747447	279.664967463319	205.731081390204	21.2726940819989	32.4170545078333	22.8748498174047	249.42101386699	25.5215328024123	3.29111945608316	6.5700377399649e-42	1.05996255072955e-40	FOXO6	23	1565399	1582074	-	5696	protein_coding	forkhead box O6 [Source:HGNC Symbol;Acc:HGNC:24814] && sp|Q9WVH4|FOXO3_MOUSE Forkhead box protein O3 OS=Mus musculus OX=10090 GN=Foxo3 PE=1 SV=1 && PF16676:Transactivation domain of FOXO protein family|PF16675:KIX-binding domain of forkhead box O, CR2	-
ENSGALG00010010271	269.052098459151	252.888534408321	248.591723346496	31.9090411229983	42.5473840415312	32.8204366945371	256.844118737989	35.7589539530222	2.84621418094318	7.8418551780033e-42	1.26412730807312e-40	HUNK	1	104826846	104882659	+	3047	protein_coding	hormonally up-regulated Neu-associated kinase [Source:HGNC Symbol;Acc:HGNC:13326] && sp|Q68UT7|HUNK_PANTR Hormonally up-regulated neu tumor-associated kinase OS=Pan troglodytes OX=9598 GN=HUNK PE=3 SV=1 && PF00069:Protein kinase domain	Pkinase
ENSGALG00010021731	994.771168632494	985.769424321061	1078.18325987829	409.982831398523	430.539005182161	438.600381281542	1019.57461761061	426.374072620742	1.25825259519691	1.04307188211787e-41	1.67470053870902e-40	SRM	21	4107690	4112963	-	1544	protein_coding	spermidine synthase [Source:HGNC Symbol;Acc:HGNC:11296] && sp|P19623|SPEE_HUMAN Spermidine synthase OS=Homo sapiens OX=9606 GN=SRM PE=1 SV=1 && PF17284:Spermidine synthase tetramerisation domain|PF01564:Spermine/spermidine synthase domain	-
ENSGALG00010008956	225.756358477219	187.435031384991	208.588457520623	5.80164384054514	15.1954943005469	9.94558687713247	207.259949127611	10.3142416727415	4.33663925098957	1.10133651792904e-41	1.76682684920456e-40	LVRN	Z	73372638	73406706	-	3997	protein_coding	laeverin [Source:HGNC Symbol;Acc:HGNC:26904] && sp|Q6Q4G3|AMPQ_HUMAN Aminopeptidase Q OS=Homo sapiens OX=9606 GN=LVRN PE=1 SV=4 && -	-
ENSGALG00010006446	1878.21043445431	1795.01273442769	1619.17980723771	835.4367130385	829.673988809858	770.782982977766	1764.13432537324	811.964561608708	1.11908582774715	1.22723125787518e-41	1.96721427877536e-40	LSAMP	1	81306827	82270678	+	6115	protein_coding	limbic system-associated membrane protein [Source:NCBI gene (formerly Entrezgene);Acc:395687] && sp|Q98919|LSAMP_CHICK Limbic system-associated membrane protein OS=Gallus gallus OX=9031 PE=2 SV=1 && -	-
ENSGALG00010007267	309.255285585231	245.946496208876	250.496640766776	36.7437443234526	38.495252228052	37.7932301331034	268.566140853628	37.6774088948693	2.83307840143654	1.53459144983848e-41	2.45399479804836e-40	ENSGALG00010007267	5	38528802	38534161	-	4063	lncRNA	- && - && -	-
ENSGALG00010025163	278.329757026708	280.656687206097	241.924512375517	38.6776256036343	44.5734499482708	32.8204366945371	266.970318869441	38.6905040821474	2.78696702749099	1.73783154865276e-41	2.77234101607361e-40	LDLRAD3	5	18809242	18912038	+	4366	protein_coding	low density lipoprotein receptor class A domain containing 3 [Source:HGNC Symbol;Acc:HGNC:27046] && sp|Q86YD5|LRAD3_HUMAN Low-density lipoprotein receptor class A domain-containing protein 3 OS=Homo sapiens OX=9606 GN=LDLRAD3 PE=2 SV=3 && PF00057:Low-density lipoprotein receptor domain class A	Ldl_recept_a
ENSGALG00010012405	1089.60945621197	1120.64330933883	1210.57502058773	493.139726446337	483.21671875739	508.219489421469	1140.27592871284	494.858644875065	1.20458204753646	1.74651779794535e-41	2.78397445956604e-40	MSRB3	1	34114087	34198163	+	4436	protein_coding	methionine sulfoxide reductase B3 [Source:NCBI gene (formerly Entrezgene);Acc:417833] && sp|Q5R930|MSRB3_PONAB Methionine-R-sulfoxide reductase B3 OS=Pongo abelii OX=9601 GN=MSRB3 PE=2 SV=2 && -	-
ENSGALG00010026111	1365.87751133477	1294.19426432493	1343.9192400073	581.131324694605	636.184694716228	626.571973259345	1334.663671889	614.62933089006	1.1189501589097	1.84377067890416e-41	2.93665325117646e-40	ENSGALG00010026111	8	20805573	20816922	+	3129	protein_coding	- && - && -	-
ENSGALG00010013263	1513.28919746373	1440.96878625604	1530.60114719471	741.643470949687	672.653881037541	702.158433525552	1494.95304363816	705.485261837593	1.08313828894475	2.09007515593161e-41	3.32630048521292e-40	ATP11A	1	137780003	137900103	-	8090	protein_coding	ATPase phospholipid transporting 11A [Source:HGNC Symbol;Acc:HGNC:13552] && sp|P98196|AT11A_HUMAN Phospholipid-transporting ATPase IH OS=Homo sapiens OX=9606 GN=ATP11A PE=1 SV=3 && PF16212:Phospholipid-translocating P-type ATPase C-terminal|PF13246:Cation transport ATPase (P-type)|PF16209:Phospholipid-translocating ATPase N-terminal|PF00122:E1-E2 ATPase	E1-E2_ATPase
ENSGALG00010003382	3184.29859057593	3341.10381341816	3870.79219800827	1668.93954479682	1719.11692186853	1661.90756716884	3465.39820066746	1683.3213446114	1.04200923506418	2.74892700062575e-41	4.36441327372798e-40	ASNS	2	24567641	24581343	-	3117	protein_coding	asparagine synthetase (glutamine-hydrolyzing) [Source:NCBI gene (formerly Entrezgene);Acc:420574] && sp|Q5ZJU3|ASNS_CHICK Asparagine synthetase [glutamine-hydrolyzing] OS=Gallus gallus OX=9031 GN=ASNS PE=2 SV=3 && -	-
ENSGALG00010011839	260.805290843545	255.863693636654	320.978585317123	48.3470320045428	33.4300874612031	33.8149953822504	279.215856599107	38.5307049493321	2.85525498210817	2.86913089860799e-41	4.5495905642194e-40	CBS	1	109784313	109810561	-	4699	protein_coding	cystathionine beta-synthase [Source:HGNC Symbol;Acc:HGNC:1550] && sp|P0DN79|CBSL_HUMAN Cystathionine beta-synthase-like protein OS=Homo sapiens OX=9606 GN=CBSL PE=1 SV=1 && PF00291:Pyridoxal-phosphate dependent enzyme|PF00571:CBS domain	PALP
ENSGALG00010017898	660.775460200444	644.617832805523	596.239152547534	185.652602897445	222.867249741354	215.819235233775	633.877481851167	208.113029290858	1.60732456499975	3.00968866976375e-41	4.76327351831945e-40	SLC9A3R2	14	6238505	6266655	+	4057	protein_coding	SLC9A3 regulator 2 [Source:HGNC Symbol;Acc:HGNC:11076] && sp|Q9JHL1|NHRF2_MOUSE Na(+)/H(+) exchange regulatory cofactor NHE-RF2 OS=Mus musculus OX=10090 GN=Slc9a3r2 PE=1 SV=2 && PF17820:PDZ domain|PF09007:EBP50, C-terminal	-
ENSGALG00010007399	810.248848233306	881.6388513294	763.871885532145	291.049132667348	289.72742466376	325.220690882232	818.58652836495	301.99908273778	1.43845328634818	3.43886244217476e-41	5.43389237005985e-40	WWC2	4	39456226	39542266	-	4308	protein_coding	WW and C2 domain containing 2 [Source:HGNC Symbol;Acc:HGNC:24148] && sp|Q6AWC2|WWC2_HUMAN Protein WWC2 OS=Homo sapiens OX=9606 GN=WWC2 PE=1 SV=2 && PF00397:WW domain	WW
ENSGALG00010006341	338.119112239853	342.143311258316	327.645796288102	64.7850228860874	76.9905044561041	74.5919015784935	335.969406595424	72.122476306895	2.22076605356007	5.76901458985312e-41	9.06565919772906e-40	HHIP	4	30421930	30499245	+	4220	protein_coding	hedgehog interacting protein [Source:HGNC Symbol;Acc:HGNC:14866] && sp|Q96QV1|HHIP_HUMAN Hedgehog-interacting protein OS=Homo sapiens OX=9606 GN=HHIP PE=1 SV=3 && PF03024:Folate receptor family|PF07995:Glucose / Sorbosone dehydrogenase	-
ENSGALG00010003921	1616.37429265881	1617.49490047047	1682.99454081708	785.155799753776	842.843417203666	760.837396100634	1638.95457798212	796.278871019358	1.04173515800695	5.8322293032484e-41	9.15779212844185e-40	COLEC12	2	101634737	101728825	+	4447	protein_coding	collectin subfamily member 12 [Source:NCBI gene (formerly Entrezgene);Acc:421061] && sp|Q2LK54|COL12_CHICK Collectin-12 OS=Gallus gallus OX=9031 GN=COLEC12 PE=2 SV=1 && PF01391:Collagen triple helix repeat (20 copies)|PF00059:Lectin C-type domain	Lectin_C
ENSGALG00010017212	539.135047870253	579.164329782193	466.704767968517	163.412968175355	130.681250984703	130.287188090435	528.334715206988	141.460469083498	1.89950464587547	7.39460369697015e-41	1.15837191874184e-39	TINAGL1	23	5320562	5328230	+	2833	protein_coding	tubulointerstitial nephritis antigen like 1 [Source:HGNC Symbol;Acc:HGNC:19168] && sp|Q99JR5|TINAL_MOUSE Tubulointerstitial nephritis antigen-like OS=Mus musculus OX=10090 GN=Tinagl1 PE=1 SV=1 && -	-
ENSGALG00010007357	268.021247507201	264.789171321653	207.635998810483	20.305753441908	34.4431204145729	26.8530845682577	246.815472546446	27.2006528082462	3.1846636078369	1.04207877565844e-40	1.6285946311601e-39	NOX4	1	187625446	187729670	+	2809	protein_coding	NADPH oxidase 4 [Source:NCBI gene (formerly Entrezgene);Acc:419012] && sp|Q5R5C5|NOX4_PONAB NADPH oxidase 4 OS=Pongo abelii OX=9601 GN=NOX4 PE=2 SV=2 && PF08022:FAD-binding domain|PF01794:Ferric reductase like transmembrane component|PF08030:Ferric reductase NAD binding domain	Ferric_reduct
ENSGALG00010021632	235.034017044776	207.269426240545	194.301576868526	12.5702283211811	24.312790880875	13.9238216279855	212.201673384616	16.9356136100139	3.6519835774221	2.84686527814254e-40	4.39416075736793e-39	LIMD2	27	2419784	2430207	-	1721	protein_coding	LIM domain containing 2 [Source:NCBI gene (formerly Entrezgene);Acc:419955] && sp|Q4KM31|LIMD2_RAT LIM domain-containing protein 2 OS=Rattus norvegicus OX=10116 GN=Limd2 PE=2 SV=1 && -	-
ENSGALG00010020572	294.823372257921	306.441400518318	300.024493694047	54.148675845088	51.6646806218593	65.6408733890743	300.429755490095	57.1514099520072	2.39415477710565	3.0104926933477e-40	4.64313286210299e-39	PPP1R3C	6	20621423	20627263	-	4473	protein_coding	protein phosphatase 1 regulatory subunit 3C [Source:HGNC Symbol;Acc:HGNC:9293] && sp|Q7TMB3|PPR3C_MOUSE Protein phosphatase 1 regulatory subunit 3C OS=Mus musculus OX=10090 GN=Ppp1r3c PE=1 SV=1 && PF03370:Carbohydrate/starch-binding module (family 21)	-
ENSGALG00010005555	219.571252765514	193.385349841657	199.063870419225	12.5702283211811	14.1824613471771	1.98911737542649	204.006824342132	9.58060234792823	4.41202516421082	3.76462939239386e-40	5.79283072837308e-39	PRSS12	4	54529540	54571881	+	5163	protein_coding	serine protease 12 [Source:HGNC Symbol;Acc:HGNC:9477] && sp|Q5G266|NETR_TRAPH Neurotrypsin OS=Trachypithecus phayrei OX=61618 GN=PRSS12 PE=3 SV=1 && -	-
ENSGALG00010013267	1184.44774379144	1139.48598445161	1353.4438271087	491.205845166155	507.529509638265	541.039926116006	1225.79251845058	513.258426973475	1.25644703279546	5.66599049180691e-40	8.70514062252764e-39	PNPLA3	1	69155961	69173375	+	3356	protein_coding	patatin like phospholipase domain containing 3 [Source:HGNC Symbol;Acc:HGNC:18590] && sp|Q96AD5|PLPL2_HUMAN Patatin-like phospholipase domain-containing protein 2 OS=Homo sapiens OX=9606 GN=PNPLA2 PE=1 SV=1 && PF01734:Patatin-like phospholipase	-
ENSGALG00010017089	2547.23270227036	2678.63502524264	2972.62363434641	1344.04748972629	1427.36343129803	1328.7304067849	2732.83045395314	1366.71377593641	1.00006191387422	6.11002366536158e-40	9.3801308738099e-39	CRTAP	2	44386432	44408218	+	2176	protein_coding	cartilage associated protein [Source:NCBI gene (formerly Entrezgene);Acc:395992] && sp|Q9CYD3|CRTAP_MOUSE Cartilage-associated protein OS=Mus musculus OX=10090 GN=Crtap PE=1 SV=3 && -	-
ENSGALG00010005682	1466.90090462595	1378.49044246104	1604.89292658562	650.751050781147	618.963134508942	704.147550900979	1483.4280912242	657.953912063689	1.17300836607825	7.21715793876619e-40	1.10628008834211e-38	ENSGALG00010005682	2	102165637	102169166	+	3441	lncRNA	- && - && -	-
ENSGALG00010017535	2034.89977915082	2017.1579568099	1985.87641064155	908.924201685405	1040.38484311077	1042.29750472348	2012.64471553409	997.202183173221	1.0134263446687	8.30149191651455e-40	1.27151608932933e-38	LIMD1	2	42770751	42794101	-	2405	protein_coding	LIM domain containing 1 [Source:HGNC Symbol;Acc:HGNC:6612] && sp|G5E5X0|LIMD1_BOVIN LIM domain-containing protein 1 OS=Bos taurus OX=9913 GN=LIMD1 PE=3 SV=1 && PF00412:LIM domain	LIM
ENSGALG00010019673	4150.2059325538	4061.0923466748	3215.50060543207	1713.418814241	1724.18208663538	1741.47226218589	3808.93296155356	1726.35772102076	1.14143234857727	9.05996918000389e-40	1.38662654737332e-38	NID2	5	57861576	57873536	-	4731	protein_coding	nidogen 2 [Source:HGNC Symbol;Acc:HGNC:13389] && sp|Q14112|NID2_HUMAN Nidogen-2 OS=Homo sapiens OX=9606 GN=NID2 PE=1 SV=3 && PF12947:EGF domain|PF07645:Calcium-binding EGF domain|PF07474:G2F domain|PF00058:Low-density lipoprotein receptor repeat class B|PF06119:Nidogen-like|PF00086:Thyroglobulin type-1 repeat	EGF_CA
ENSGALG00010023340	833.958420128174	823.127386505514	797.207940387039	332.627580191255	326.196610985073	274.498197808856	818.097915673576	311.107462995061	1.39453714771573	1.1422253514877e-39	1.74416413954617e-38	P3H3	1	77182715	77193732	+	3131	protein_coding	prolyl 3-hydroxylase 3 [Source:HGNC Symbol;Acc:HGNC:19318] && sp|Q8IVL6|P3H3_HUMAN Prolyl 3-hydroxylase 3 OS=Homo sapiens OX=9606 GN=P3H3 PE=1 SV=1 && PF13640:2OG-Fe(II) oxygenase superfamily	-
ENSGALG00010014572	878.285011062057	831.061144447736	724.821078416412	292.98301394753	307.962017824416	256.596141430018	811.389077975402	285.847057733988	1.50473426455455	1.19640367453499e-39	1.82549813533136e-38	IL1RAP	9	13547794	13613247	-	5117	protein_coding	interleukin 1 receptor accessory protein [Source:HGNC Symbol;Acc:HGNC:5995] && sp|P59822|IL1AP_MACMU Interleukin-1 receptor accessory protein OS=Macaca mulatta OX=9544 GN=IL1RAP PE=1 SV=1 && PF13927:Immunoglobulin domain|PF18452:Immunoglobulin domain|PF01582:TIR domain	TIR
ENSGALG00010004576	304.101030825477	257.847133122209	294.309741433208	57.0494977653606	35.4561533679427	42.7660235716696	285.419301793632	45.0905582349909	2.65895989257455	1.19777207190672e-39	1.8261909612361e-38	STEAP2	2	21565664	21584231	+	6811	protein_coding	STEAP2 metalloreductase [Source:HGNC Symbol;Acc:HGNC:17885] && sp|Q8NFT2|STEA2_HUMAN Metalloreductase STEAP2 OS=Homo sapiens OX=9606 GN=STEAP2 PE=1 SV=3 && PF03807:NADP oxidoreductase coenzyme F420-dependent|PF01794:Ferric reductase like transmembrane component	F420_oxidored
ENSGALG00010022856	258.743588939644	258.838852864987	246.686805926216	39.6445662437251	30.3909886010937	44.7551409470961	254.756415910282	38.2635652639716	2.73348165243125	1.35567576574075e-39	2.06536323944623e-38	ENSGALG00010022856	14	2649160	2658931	+	8380	lncRNA	- && - && -	-
ENSGALG00010013390	527.795687398795	491.892992417753	497.183446692992	150.842739854174	153.981008912208	168.080418223539	505.624042169847	157.634722329973	1.68141641621184	1.97034170937243e-39	2.98812718005281e-38	SLC16A2	4	12269376	12293517	+	5226	protein_coding	solute carrier family 16 member 2 [Source:NCBI gene (formerly Entrezgene);Acc:428716] && sp|P36021|MOT8_HUMAN Monocarboxylate transporter 8 OS=Homo sapiens OX=9606 GN=SLC16A2 PE=1 SV=2 && PF07690:Major Facilitator Superfamily	MFS_1
ENSGALG00010013174	1412.26580417256	1512.37260773603	1202.95535090661	574.362740213969	543.998695959578	587.784184438529	1375.86458760507	568.715206870692	1.27410192453915	2.13450852106146e-39	3.23463874743251e-38	ADAMTS12	Z	10663212	10862979	-	5274	protein_coding	ADAM metallopeptidase with thrombospondin type 1 motif 12 [Source:HGNC Symbol;Acc:HGNC:14605] && sp|P58397|ATS12_HUMAN A disintegrin and metalloproteinase with thrombospondin motifs 12 OS=Homo sapiens OX=9606 GN=ADAMTS12 PE=1 SV=2 && PF01562:Reprolysin family propeptide|PF00090:Thrombospondin type 1 domain|PF05986:ADAM-TS Spacer 1|PF17771:ADAM cysteine-rich domain|PF01421:Reprolysin (M12B) family…	TSP_1
ENSGALG00010001647	270.082949411102	288.590445148319	307.644163375166	41.5784475239068	60.7819772021874	48.7333756979491	288.772519311529	50.3646001413478	2.52228871981746	2.58791603889924e-39	3.91876020052574e-38	ARL8BL	1	22229861	22257759	-	1337	protein_coding	ADP-ribosylation factor-like 8B-like [Source:NCBI gene (formerly Entrezgene);Acc:769134] && sp|Q9NVJ2|ARL8B_HUMAN ADP-ribosylation factor-like protein 8B OS=Homo sapiens OX=9606 GN=ARL8B PE=1 SV=1 && PF00025:ADP-ribosylation factor family	Arf
ENSGALG00010016707	3323.46346908929	3328.21145676205	2805.94336007194	1613.82392831164	1376.71178362955	1436.14274505793	3152.53942864109	1475.55948566637	1.09481358991197	6.09385619619742e-39	9.19974223784211e-38	KIF1B	21	3629623	3710350	+	9022	protein_coding	kinesin family member 1B [Source:HGNC Symbol;Acc:HGNC:16636] && sp|Q60575|KIF1B_MOUSE Kinesin-like protein KIF1B OS=Mus musculus OX=10090 GN=Kif1b PE=1 SV=2 && -	-
ENSGALG00010004395	1662.76258549659	1681.95668375103	1433.45035876045	726.172420708234	610.858870881984	716.082255153538	1592.72320933602	684.371182247918	1.21797099879269	9.10444559824852e-39	1.37136570085835e-37	BOC	1	83531388	83575509	-	4579	protein_coding	BOC cell adhesion associated, oncogene regulated [Source:HGNC Symbol;Acc:HGNC:17173] && sp|Q9BWV1|BOC_HUMAN Brother of CDO OS=Homo sapiens OX=9606 GN=BOC PE=1 SV=1 && PF16625:Unstructured linking region I-set and fnIII on Brother of CDO|PF13927:Immunoglobulin domain|PF00041:Fibronectin type III domain|PF07679:Immunoglobulin I-set domain	I-set
ENSGALG00010002385	365.952087942524	370.90318379887	344.790053070619	95.7271233689948	74.9644385493645	86.5266058310524	360.548441604004	85.7393892498039	2.07057047990515	1.13754465193828e-38	1.70700070121437e-37	PALS2	2	31430532	31503488	+	4054	protein_coding	protein associated with LIN7 2, MAGUK p55 family member [Source:HGNC Symbol;Acc:HGNC:18167] && sp|Q9NZW5|PALS2_HUMAN Protein PALS2 OS=Homo sapiens OX=9606 GN=PALS2 PE=1 SV=2 && PF00625:Guanylate kinase|PF07653:Variant SH3 domain|PF00595:PDZ domain|PF02828:L27 domain	SH3_2
ENSGALG00010011515	1453.49984225059	1435.01846779937	1428.68806520975	701.031964065871	619.976167462312	716.082255153538	1439.06879175324	679.030128893907	1.08321112591432	1.18202437941135e-38	1.77241538513385e-37	ENSGALG00010011515	Z	22503442	22552568	+	5088	protein_coding	- && sp|Q86VE9|SERC5_HUMAN Serine incorporator 5 OS=Homo sapiens OX=9606 GN=SERINC5 PE=2 SV=1 && -	-
ENSGALG00010024169	1578.23280743663	1674.0229258088	1611.56013755659	840.271416238955	810.426362695832	761.831954788347	1621.27195693401	804.176577907711	1.01145908718997	1.60472480505715e-38	2.40083659411285e-37	ENSGALG00010024169	9	1881911	1899997	+	4099	protein_coding	- && sp|A8E639|F168B_BOVIN Myelin-associated neurite-outgrowth inhibitor OS=Bos taurus OX=9913 GN=FAM168B PE=2 SV=2 && PF14944:Tongue Cancer Chemotherapy Resistant Protein 1	-
ENSGALG00010020193	272.144651315004	276.689808234986	273.355649810132	58.0164384054514	43.560416994901	38.7877888208166	274.063369786707	46.7882147403897	2.54807364410256	1.70763532018631e-38	2.55097982423943e-37	VSTM4	6	19325541	19357932	-	3607	protein_coding	V-set and transmembrane domain containing 4 [Source:HGNC Symbol;Acc:HGNC:26470] && sp|T1NXB5|VSTM4_MOUSE V-set and transmembrane domain-containing protein 4 OS=Mus musculus OX=10090 GN=Vstm4 PE=1 SV=1 && PF07686:Immunoglobulin V-set domain	V-set
ENSGALG00010026537	369.044640798376	366.936304827759	392.412988577611	98.6279452892674	97.2511635234999	97.4667513958982	376.131311401249	97.7819534028885	1.94376342775531	1.82118952049955e-38	2.71858133728979e-37	FJX1	5	18720450	18721604	+	1155	protein_coding	four jointed box 1 [Source:NCBI gene (formerly Entrezgene);Acc:100858635] && sp|Q86VR8|FJX1_HUMAN Four-jointed box protein 1 OS=Homo sapiens OX=9606 GN=FJX1 PE=2 SV=1 && -	-
ENSGALG00010009031	1357.63070371917	1379.48216220382	1506.78967944121	698.131142145599	625.041332229161	604.691682129654	1414.63418178807	642.621385501471	1.13829891921396	1.86488209185648e-38	2.78172442275202e-37	SPIN1	Z	43790948	43866032	+	5802	protein_coding	spindlin 1 [Source:NCBI gene (formerly Entrezgene);Acc:395344] && sp|Q90WG1|SPINZ_CHICK Spindlin-Z OS=Gallus gallus OX=9031 GN=SPINZ PE=2 SV=1 && PF02513:Spin/Ssty Family	-
ENSGALG00010003978	355.643578423016	380.820381226647	348.599887911178	93.7932420888131	79.0165703628437	91.4993992696187	361.687949186947	88.1030705737585	2.03649251552365	1.97953508639539e-38	2.95054136422202e-37	ANK2	4	56240974	56552967	-	14274	protein_coding	ankyrin 2 [Source:HGNC Symbol;Acc:HGNC:493] && sp|Q01484|ANK2_HUMAN Ankyrin-2 OS=Homo sapiens OX=9606 GN=ANK2 PE=1 SV=4 && PF12796:Ankyrin repeats (3 copies)|PF00791:ZU5 domain|PF00531:Death domain|PF17809:UPA domain|PF13637:Ankyrin repeats (many copies)	Death
ENSGALG00010022515	614.38716736266	594.040125923859	596.239152547534	207.892237619534	219.828150881245	170.069535598965	601.555481944684	199.263308033248	1.59405063275664	2.44469722042805e-38	3.63844542351785e-37	CHRNA1	7	16423649	16434136	+	3156	protein_coding	cholinergic receptor nicotinic alpha 1 subunit [Source:NCBI gene (formerly Entrezgene);Acc:395608] && sp|P09479|ACHA_CHICK Acetylcholine receptor subunit alpha OS=Gallus gallus OX=9031 GN=CHRNA1 PE=1 SV=1 && PF02931:Neurotransmitter-gated ion-channel ligand binding domain|PF02932:Neurotransmitter-gated ion-channel transmembrane region	Neur_chan_LBD
ENSGALG00010029770	310.286136537182	296.524203090541	286.690071752089	65.7519635261783	58.7559112954478	58.6789625750815	297.833470459937	61.0622791322359	2.28506876637432	2.79094518195623e-38	4.14758542553658e-37	TLCD3A	19	7418628	7423601	-	2551	protein_coding	TLC domain containing 3A [Source:HGNC Symbol;Acc:HGNC:29646] && sp|Q8TBR7|TLC3A_HUMAN TLC domain-containing protein 3A OS=Homo sapiens OX=9606 GN=TLCD3A PE=1 SV=2 && PF03798:TLC domain	LAG1
ENSGALG00010029528	1045.28286527808	1031.38853248884	997.224269516403	452.528219562521	417.369576788354	474.404494039219	1024.63188909444	448.100763463364	1.19281028226851	2.8841667678716e-38	4.27975206944276e-37	ENSGALG00010029528	19	697636	701987	-	1437	protein_coding	- && sp|Q9R099|TBL2_MOUSE Transducin beta-like protein 2 OS=Mus musculus OX=10090 GN=Tbl2 PE=1 SV=2 && PF00400:WD domain, G-beta repeat	WD40
ENSGALG00010015410	1329.79772801649	1465.76177982548	1688.70929307792	625.610594138784	638.210760622968	652.43049913989	1494.7562669733	638.750617967214	1.22714511807502	3.71817604889422e-38	5.51322421860165e-37	HTR2B	9	14855115	14865813	-	2648	protein_coding	5-hydroxytryptamine receptor 2B [Source:NCBI gene (formerly Entrezgene);Acc:395581] && sp|P41595|5HT2B_HUMAN 5-hydroxytryptamine receptor 2B OS=Homo sapiens OX=9606 GN=HTR2B PE=1 SV=1 && PF00001:7 transmembrane receptor (rhodopsin family)	7tm_1
ENSGALG00010005237	1539.0604712625	1535.18216181992	1709.663384701	781.288037193412	784.087505908218	777.744893791759	1594.63533926114	781.04014563113	1.03006189704151	5.26863303654785e-38	7.78907532486825e-37	RAP2A	1	145289892	145323004	-	4418	protein_coding	RAP2A, member of RAS oncogene family [Source:HGNC Symbol;Acc:HGNC:9861] && sp|Q80ZJ1|RAP2A_MOUSE Ras-related protein Rap-2a OS=Mus musculus OX=10090 GN=Rap2a PE=1 SV=2 && PF00071:Ras family	Ras
ENSGALG00010006072	844.266929647682	891.556048757177	807.684986198577	356.801096193526	354.561533679427	341.133629885644	847.835988201145	350.832086586199	1.27280009859011	6.86347404320961e-38	1.01094518484532e-36	ENSGALG00010006072	4	90580705	90586366	-	3078	protein_coding	- && sp|Q9DAK3|RHBT1_MOUSE Rho-related BTB domain-containing protein 1 OS=Mus musculus OX=10090 GN=Rhobtb1 PE=1 SV=2 && -	-
ENSGALG00010003472	665.929714960198	718.996813513853	683.865353880399	277.511963706076	221.854216787984	241.677761114319	689.59729411815	247.014647202793	1.48029043455346	7.35532814557204e-38	1.08259372919315e-36	FAM110B	2	111504674	111702124	+	26502	protein_coding	family with sequence similarity 110 member B [Source:HGNC Symbol;Acc:HGNC:28587] && sp|Q5BJX5|F110B_RAT Protein FAM110B OS=Rattus norvegicus OX=10116 GN=Fam110b PE=2 SV=1 && -	-
ENSGALG00010012638	1166.92327760827	1131.55222650939	1083.89801213913	542.453699090971	497.399180104567	480.371846165498	1127.45783875226	506.741575120345	1.15317555651546	1.11695412582868e-37	1.63555166826805e-36	ENSGALG00010012638	Z	8205441	8210180	+	4740	lncRNA	- && - && -	-
ENSGALG00010019443	322.656347960591	324.292355888317	339.07530080978	76.3883105671777	68.8862408291457	42.7660235716696	328.674668219563	62.6801916559977	2.38968385885924	1.19522006343667e-37	1.74887401663155e-36	NCKAP5	7	29401378	29742314	-	8643	protein_coding	NCK associated protein 5 [Source:HGNC Symbol;Acc:HGNC:29847] && sp|O14513|NCKP5_HUMAN Nck-associated protein 5 OS=Homo sapiens OX=9606 GN=NCKAP5 PE=1 SV=2 && PF15246:Nck-associated protein 5, Peripheral clock protein	-
ENSGALG00010029764	1306.08815612163	1430.05986908548	1362.9684142101	620.77589093833	650.367156063405	682.267259771287	1366.3721464724	651.136768924341	1.06961416861536	1.56762246592725e-37	2.28707987669577e-36	NXN	19	7357561	7406739	+	3298	protein_coding	nucleoredoxin [Source:HGNC Symbol;Acc:HGNC:18008] && sp|A6QLU8|NXN_BOVIN Nucleoredoxin OS=Bos taurus OX=9913 GN=NXN PE=2 SV=1 && -	-
ENSGALG00010009135	511.302072167583	597.015285152192	423.844126012225	119.900639371266	73.9514055959947	128.298070715009	510.720494444	107.38337189409	2.24788969285776	3.31064887343591e-37	4.79851886423335e-36	TENM4	1	192012455	192406357	+	9928	protein_coding	teneurin transmembrane protein 4 [Source:NCBI gene (formerly Entrezgene);Acc:395406] && sp|Q6N022|TEN4_HUMAN Teneurin-4 OS=Homo sapiens OX=9606 GN=TENM4 PE=1 SV=2 && PF15636:GHH signature containing HNH/Endo VII superfamily nuclease toxin|PF06484:Teneurin Intracellular Region	-
ENSGALG00010020935	1395.77218894134	1445.92738496993	1332.48973548562	700.06502342578	599.715508394916	649.44682307675	1391.39643646563	649.742451632482	1.09801118423025	3.94944489657035e-37	5.72025111814356e-36	BRI3BP	15	4506860	4510258	+	2049	protein_coding	BRI3 binding protein [Source:NCBI gene (formerly Entrezgene);Acc:416812] && sp|Q8BXV2|BRI3B_MOUSE BRI3-binding protein OS=Mus musculus OX=10090 GN=Bri3bp PE=1 SV=1 && PF14965:Negative regulator of p53/TP53	-
ENSGALG00010014793	284.514862738413	271.731209521097	297.167117563627	54.148675845088	61.7950101555572	56.6898451996551	284.471063274379	57.5445104001001	2.30652893245542	4.1424167064756e-37	5.99105639959719e-36	TLR2A	4	19467072	19496575	+	9976	protein_coding	toll-like receptor 2 family member A [Source:NCBI gene (formerly Entrezgene);Acc:374141] && sp|Q9DD78|TLR21_CHICK Toll-like receptor 2 type-1 OS=Gallus gallus OX=9031 GN=TLR2-1 PE=2 SV=1 && -	-
ENSGALG00010027778	847.359482503534	926.266239754398	757.204674561166	327.7928769908	336.32694051877	304.334958440253	843.610132273032	322.818258649941	1.38559055604543	4.23416597195957e-37	6.11931960621913e-36	ENSGALG00010027778	26	2120790	2125752	-	4831	lncRNA	- && - && -	-
ENSGALG00010025705	1365.87751133477	1467.74521931104	1562.03228462932	707.800548546507	661.510518550473	716.082255153538	1465.21833842504	695.131107416839	1.07594428477061	4.5889574638428e-37	6.62727747110139e-36	ACSL3	9	7735874	7777447	+	4544	protein_coding	acyl-CoA synthetase long chain family member 3 [Source:HGNC Symbol;Acc:HGNC:3570] && sp|O95573|ACSL3_HUMAN Long-chain-fatty-acid--CoA ligase 3 OS=Homo sapiens OX=9606 GN=ACSL3 PE=1 SV=3 && PF00501:AMP-binding enzyme	AMP-binding
ENSGALG00010017621	1875.11788159845	1841.62356233824	1500.12246847023	782.254977833503	750.657418447015	779.734011167185	1738.95463746898	770.882135815901	1.17314726103633	5.07979954033167e-37	7.330840767272e-36	SYNE2	5	52557368	52731667	-	22506	protein_coding	spectrin repeat containing nuclear envelope protein 2 [Source:HGNC Symbol;Acc:HGNC:17084] && sp|Q8WXH0|SYNE2_HUMAN Nesprin-2 OS=Homo sapiens OX=9606 GN=SYNE2 PE=1 SV=3 && PF10541:Nuclear envelope localisation domain|PF00307:Calponin homology (CH) domain|PF00435:Spectrin repeat	CH
ENSGALG00010002335	431.926548867373	427.431209137201	466.704767968517	110.231232970358	133.720349844812	138.243657592141	442.02084199103	127.398413469104	1.79607604208673	8.65993888473681e-37	1.24078163088127e-35	TMEM47	1	114031879	114058712	+	4393	protein_coding	transmembrane protein 47 [Source:HGNC Symbol;Acc:HGNC:18515] && sp|Q9JJG6|TMM47_MOUSE Transmembrane protein 47 OS=Mus musculus OX=10090 GN=Tmem47 PE=1 SV=1 && -	-
ENSGALG00010009003	1137.0286000017	974.860507150506	1074.37342503773	482.503379405338	393.056785907479	411.747296713284	1062.08751072998	429.102487342033	1.30669013320067	9.16594597713188e-37	1.31234006452513e-35	ALG12	1	19055129	19071118	-	3030	protein_coding	ALG12, alpha-1,6-mannosyltransferase [Source:NCBI gene (formerly Entrezgene);Acc:417733] && sp|Q9BV10|ALG12_HUMAN Dol-P-Man:Man(7)GlcNAc(2)-PP-Dol alpha-1,6-mannosyltransferase OS=Homo sapiens OX=9606 GN=ALG12 PE=1 SV=1 && PF03901:Alg9-like mannosyltransferase family	Glyco_transf_22
ENSGALG00010023612	298.946776065724	273.714649006653	300.024493694047	44.4792694441794	25.3258238342448	60.668079950508	290.895306255474	43.4910577429774	2.7396239971764	9.87919058965399e-37	1.4134460862977e-35	GPT2	11	7380613	7404671	-	4697	protein_coding	glutamic--pyruvic transaminase 2 [Source:HGNC Symbol;Acc:HGNC:18062] && sp|Q8TD30|ALAT2_HUMAN Alanine aminotransferase 2 OS=Homo sapiens OX=9606 GN=GPT2 PE=1 SV=1 && PF00155:Aminotransferase class I and II	Aminotran_1_2
ENSGALG00010022231	1146.30625856926	1046.2643286305	984.842306284586	337.462283391709	389.004654094	462.46978978666	1059.13763116145	396.312242424123	1.41831964266446	1.15759486276626e-36	1.65383706681191e-35	ZNF503	6	15347568	15351166	+	2566	protein_coding	zinc finger protein 503 [Source:HGNC Symbol;Acc:HGNC:23589] && sp|Q96F45|ZN503_HUMAN Zinc finger protein 503 OS=Homo sapiens OX=9606 GN=ZNF503 PE=1 SV=1 && PF12402:NocA-like zinc-finger protein 1	-
ENSGALG00010007699	802.0020406177	820.152227277181	676.24568419928	297.817717147984	280.610128083432	278.476432559709	766.13331736472	285.634759263708	1.4226714614525	1.3168812052807e-36	1.87871916521939e-35	ENSGALG00010007699	2	88177295	88192545	-	4108	protein_coding	- && sp|Q5R9M9|S39A6_PONAB Zinc transporter ZIP6 OS=Pongo abelii OX=9601 GN=SLC39A6 PE=2 SV=1 && PF02535:ZIP Zinc transporter	-
ENSGALG00010029387	1296.81049755407	1307.08662098105	1605.84538529576	543.420639731062	611.871903835353	605.686240817367	1403.24750127696	586.992928127927	1.25810091183673	1.91430382939011e-36	2.72518819561002e-35	SERPINF1	19	5894676	5899511	+	1890	protein_coding	serpin family F member 1 [Source:NCBI gene (formerly Entrezgene);Acc:417561] && sp|P97298|PEDF_MOUSE Pigment epithelium-derived factor OS=Mus musculus OX=10090 GN=Serpinf1 PE=1 SV=2 && PF00079:Serpin (serine protease inhibitor)	Serpin
ENSGALG00010027097	1147.33710952121	1204.93948747494	1005.79639790766	500.875251567064	470.047290363583	426.665677028983	1119.35766496794	465.86273965321	1.26412090583999	2.48494667656575e-36	3.53000284289102e-35	ENSGALG00010027097	26	2425364	2505143	+	4849	protein_coding	- && sp|O75044|SRGP2_HUMAN SLIT-ROBO Rho GTPase-activating protein 2 OS=Homo sapiens OX=9606 GN=SRGAP2 PE=1 SV=3 && PF00611:Fes/CIP4, and EFC/F-BAR homology domain|PF00620:RhoGAP domain|PF00018:SH3 domain	RhoGAP
ENSGALG00010011424	1174.13923427193	1173.20445570605	1259.15041480486	537.618995890516	574.389684560671	586.789625750816	1202.16470159428	566.266102067334	1.08655198496973	2.52389853013568e-36	3.58278787081734e-35	ACADL	7	2823739	2837945	-	2180	protein_coding	acyl-CoA dehydrogenase, long chain [Source:NCBI gene (formerly Entrezgene);Acc:424005] && sp|P79274|ACADL_PIG Long-chain specific acyl-CoA dehydrogenase, mitochondrial OS=Sus scrofa OX=9823 GN=ACADL PE=2 SV=1 && PF02771:Acyl-CoA dehydrogenase, N-terminal domain|PF00441:Acyl-CoA dehydrogenase, C-terminal domain|PF02770:Acyl-CoA dehydrogenase, middle domain	-
ENSGALG00010006277	453.574418858339	464.124839619977	535.281795098585	147.941917933901	143.85067937851	157.140272658693	484.327017858967	149.644289990368	1.69496908458423	3.75155789554893e-36	5.3141748828226e-35	GNG10	Z	67075246	67081225	-	1271	protein_coding	G protein subunit gamma 10 [Source:NCBI gene (formerly Entrezgene);Acc:769603] && sp|P50151|GBG10_HUMAN Guanine nucleotide-binding protein G(I)/G(S)/G(O) subunit gamma-10 OS=Homo sapiens OX=9606 GN=GNG10 PE=1 SV=1 && PF00631:GGL domain	-
ENSGALG00010025398	343.273366999607	371.894903541648	402.890034389149	92.8263014487223	103.329361243719	97.4667513958982	372.686101643468	97.8741380294464	1.93014597069944	5.11800706074952e-36	7.23439172146851e-35	TSPAN2	26	4025792	4046038	-	4660	protein_coding	tetraspanin 2 [Source:HGNC Symbol;Acc:HGNC:20659] && sp|O60636|TSN2_HUMAN Tetraspanin-2 OS=Homo sapiens OX=9606 GN=TSPAN2 PE=1 SV=2 && PF00335:Tetraspanin family	Tetraspannin
ENSGALG00010027704	190.707426110893	154.708279873326	195.254035578665	15.4710502414537	11.1433624870677	12.9292629402722	180.223247187628	13.1812252229312	3.77052878268771	5.60085964031445e-36	7.91131326704388e-35	MDFI	26	4938063	4946850	+	1802	protein_coding	MyoD family inhibitor [Source:HGNC Symbol;Acc:HGNC:6967] && sp|Q99750|MDFI_HUMAN MyoD family inhibitor OS=Homo sapiens OX=9606 GN=MDFI PE=1 SV=1 && PF15316:MyoD family inhibitor	-
ENSGALG00010002972	1074.1466919327	1053.20636682995	1181.04880057339	512.478539248154	512.594674405114	483.355522228638	1102.80061977868	502.809578627302	1.13336892065511	1.01429155802418e-35	1.42464453505042e-34	ME1	3	77448702	77617495	+	3065	protein_coding	malic enzyme 1 [Source:NCBI gene (formerly Entrezgene);Acc:374189] && sp|P28227|MAOX_ANAPL NADP-dependent malic enzyme OS=Anas platyrhynchos OX=8839 GN=ME1 PE=1 SV=1 && PF00390:Malic enzyme, N-terminal domain|PF03949:Malic enzyme, NAD binding domain	Malic_M
ENSGALG00010024561	186.58402230309	176.526114214436	166.68027427447	8.70246576081771	3.03909886010937	6.96191081399273	176.596803597332	6.23449181163994	4.81515959612761	1.01562472136634e-35	1.42551458607519e-34	ROBO3	24	304913	314477	-	5677	protein_coding	roundabout guidance receptor 3 [Source:HGNC Symbol;Acc:HGNC:13433] && sp|Q9Z2I4|ROBO3_MOUSE Roundabout homolog 3 OS=Mus musculus OX=10090 GN=Robo3 PE=1 SV=2 && PF13927:Immunoglobulin domain|PF07679:Immunoglobulin I-set domain|PF00041:Fibronectin type III domain	I-set
ENSGALG00010007821	527.795687398795	490.901272674975	620.05062030103	163.412968175355	154.994041865578	186.97703329009	546.249193458267	168.461347777008	1.69754047906174	1.36864105161475e-35	1.91159914153157e-34	FAM89A	3	40280073	40313404	-	2238	protein_coding	family with sequence similarity 89 member A [Source:HGNC Symbol;Acc:HGNC:25057] && sp|Q6ZTA4|TRI67_HUMAN Tripartite motif-containing protein 67 OS=Homo sapiens OX=9606 GN=TRIM67 PE=2 SV=3 && -	-
ENSGALG00010011096	714.379709701885	662.468788175522	831.496453952073	180.81789969699	249.206106528968	258.585258805444	736.11498394316	229.536421677134	1.68262606455469	1.52470055297667e-35	2.12659526149462e-34	LDB2	4	75557213	75914501	+	3106	protein_coding	LIM domain binding 2 [Source:NCBI gene (formerly Entrezgene);Acc:395631] && sp|Q9W676|LDB2_CHICK LIM domain-binding protein 2 OS=Gallus gallus OX=9031 GN=LDB2 PE=2 SV=1 && PF01803:LIM-domain binding protein	-
ENSGALG00010021618	758.706300635768	722.963692484964	609.573574489492	210.793059539807	255.284304249187	253.612465366878	697.081189203408	239.896609718624	1.53905176695272	2.17190632554298e-35	3.01875330828601e-34	NEO1	10	1847042	2040397	+	5767	protein_coding	neogenin 1 [Source:HGNC Symbol;Acc:HGNC:7754] && sp|Q90610|NEO1_CHICK Neogenin (Fragment) OS=Gallus gallus OX=9031 PE=2 SV=1 && PF07679:Immunoglobulin I-set domain|PF06583:Neogenin C-terminus|PF00041:Fibronectin type III domain|PF13895:Immunoglobulin domain	fn3
ENSGALG00010017131	1643.17641740953	1927.9031799599	2132.55505200308	751.312877350596	839.804318343556	877.200762563084	1901.21154979084	822.772652752412	1.20897291446541	2.25406456819417e-35	3.12859149552065e-34	TLR3	4	60832806	60848452	+	4253	protein_coding	toll like receptor 3 [Source:NCBI gene (formerly Entrezgene);Acc:422720] && sp|Q0PV50|TLR3_BOSTR Toll-like receptor 3 OS=Boselaphus tragocamelus OX=9917 GN=TLR3 PE=2 SV=1 && PF01582:TIR domain|PF13855:Leucine rich repeat|PF17968:Toll-like receptor 3 trans-membrane domain	TIR
ENSGALG00010003823	1872.0253287426	1720.63375371936	1642.99127499121	918.593608086314	837.778252436817	842.39120849312	1745.21678581772	866.25435633875	1.00997765287442	2.31601123274318e-35	3.21233974663747e-34	PTPN13	4	45385446	45491446	-	8741	protein_coding	protein tyrosine phosphatase non-receptor type 13 [Source:HGNC Symbol;Acc:HGNC:9646] && sp|Q12923|PTN13_HUMAN Tyrosine-protein phosphatase non-receptor type 13 OS=Homo sapiens OX=9606 GN=PTPN13 PE=1 SV=2 && PF16599:Unstructured linker region on PTN13 protein between PDZ|PF00595:PDZ domain|PF00373:FERM central domain|PF09380:FERM C-terminal PH-like domain|PF09379:FERM N-terminal domain|PF00102:Pro…	Y_phosphatase
ENSGALG00010004350	335.026559384001	298.507642576096	298.119576273767	77.3552512072686	66.8601749224062	70.6136668276405	310.551259411288	71.6096976524384	2.11526618427285	2.9276798991203e-35	4.0551005981366e-34	MOXD1	3	56584678	56636814	+	2896	protein_coding	monooxygenase DBH like 1 [Source:NCBI gene (formerly Entrezgene);Acc:395333] && sp|Q98ST7|MOXD1_CHICK DBH-like monooxygenase protein 1 OS=Gallus gallus OX=9031 GN=MOXD1 PE=2 SV=1 && PF03712:Copper type II ascorbate-dependent monooxygenase, C-terminal domain|PF01082:Copper type II ascorbate-dependent monooxygenase, N-terminal domain|PF03351:DOMON domain	Cu2_monooxygen
ENSGALG00010022079	642.22014306533	700.154138401076	525.757207997187	206.925296979443	199.567491813849	202.889972293502	622.710496487864	203.127587028931	1.61549620241837	3.22316990649262e-35	4.45819754448595e-34	ABI2	7	13197839	13268094	-	3140	protein_coding	abl interactor 2 [Source:HGNC Symbol;Acc:HGNC:24011] && sp|Q9NYB9|ABI2_HUMAN Abl interactor 2 OS=Homo sapiens OX=9606 GN=ABI2 PE=1 SV=1 && PF07815:Abl-interactor HHR|PF14604:Variant SH3 domain	-
ENSGALG00010002840	573.153129284629	602.965603608858	598.144069967814	203.05753441908	237.049711088531	207.862765732069	591.4209342871	215.99000374656	1.45405021422412	4.55067309921412e-35	6.27264277505892e-34	SRPX	1	113116943	113136797	+	3672	protein_coding	sushi repeat containing protein X-linked [Source:HGNC Symbol;Acc:HGNC:11309] && sp|P78539|SRPX_HUMAN Sushi repeat-containing protein SRPX OS=Homo sapiens OX=9606 GN=SRPX PE=1 SV=1 && PF00084:Sushi repeat (SCR repeat)|PF02494:HYR domain|PF13778:Domain of unknown function (DUF4174)	Sushi
ENSGALG00010010396	227.81806038112	256.855413379432	242.876971085657	49.3139726446337	39.5082851814218	39.7823475085299	242.516814948736	42.8682017781951	2.49873771071027	1.26629615909219e-34	1.73231049216084e-33	ENSGALG00010010396	3	34001956	34007240	+	4183	lncRNA	- && - && -	-
ENSGALG00010012469	770.045661107226	710.071335828853	853.403004285289	314.255708029528	307.962017824416	308.313193191106	777.840000407123	310.176973015017	1.32664983628302	1.33523104887444e-34	1.82411557723455e-33	CETN1	4	11242304	11246805	+	1353	protein_coding	centrin 1 [Source:NCBI gene (formerly Entrezgene);Acc:422303] && sp|P41208|CETN2_HUMAN Centrin-2 OS=Homo sapiens OX=9606 GN=CETN2 PE=1 SV=1 && PF13499:EF-hand domain pair	-
novel.268	187.61487325504	200.327388041101	249.544182056636	21.2726940819989	16.2085272539166	32.8204366945371	212.495481117592	23.4338860101509	3.18071275673069	1.53606611625598e-34	2.09418761365056e-33	-	3	80952593	80955463	-	1830	-	- && - && -	-
ENSGALG00010021682	176.275512783582	172.559235243325	176.204861375869	12.5702283211811	19.247626114026	16.9074976911252	175.013203134258	16.2417840421108	3.43309665827198	1.66177661147974e-34	2.26248563470245e-33	MYL4	27	2484604	2489842	+	958	protein_coding	myosin, light chain 4, alkali; atrial, embryonic [Source:NCBI gene (formerly Entrezgene);Acc:396472] && sp|P09540|MLEX_CHICK Myosin light chain, embryonic OS=Gallus gallus OX=9031 PE=2 SV=1 && -	-
ENSGALG00010022033	1359.69240562307	1372.54012400438	1103.89964505206	583.065205974787	485.24278466413	490.317433042631	1278.71072489317	519.541807893849	1.29849581499506	2.00274712712305e-34	2.71924593436494e-33	RAPH1	7	13159696	13205319	+	5055	protein_coding	Ras association (RalGDS/AF-6) and pleckstrin homology domains 1 [Source:HGNC Symbol;Acc:HGNC:14436] && sp|Q70E73|RAPH1_HUMAN Ras-associated and pleckstrin homology domains-containing protein 1 OS=Homo sapiens OX=9606 GN=RAPH1 PE=1 SV=3 && PF00788:Ras association (RalGDS/AF-6) domain|PF00169:PH domain	RA
ENSGALG00010005748	293.79252130597	303.466241289985	307.644163375166	59.9503196856331	75.9774715027343	73.5973428907803	301.63430865704	69.8417113597159	2.11224105300731	2.01888285118301e-34	2.73748453405827e-33	AIG1	3	52188017	52308917	-	2435	protein_coding	androgen induced 1 [Source:HGNC Symbol;Acc:HGNC:21607] && sp|Q9NVV5|AIG1_HUMAN Androgen-induced gene 1 protein OS=Homo sapiens OX=9606 GN=AIG1 PE=1 SV=3 && PF04750:FAR-17a/AIG1-like protein	-
ENSGALG00010015054	204.108488486253	233.054139552766	210.493374940903	37.7106849635434	24.312790880875	16.9074976911252	215.88533432664	26.3103245118479	3.03261157768002	2.17585869405436e-34	2.94633394551509e-33	ENSGALG00010015054	Z	17093126	17134120	-	10314	protein_coding	- && sp|Q00657|CSPG4_RAT Chondroitin sulfate proteoglycan 4 OS=Rattus norvegicus OX=10116 GN=Cspg4 PE=1 SV=2 && PF16184:Cadherin-like|PF02210:Laminin G domain	Laminin_G_2
ENSGALG00010002666	181.429767543336	177.517833957213	158.108145883212	14.5041096013629	17.2215602072864	12.9292629402722	172.351915794587	14.8849775829738	3.53420143541456	2.21102939853182e-34	2.99193022878564e-33	ENSGALG00010002666	2	32514712	32525161	-	3778	lncRNA	- && - && -	-
ENSGALG00010001958	677.269075431657	692.220380458854	571.475226083899	238.834338102442	235.023645181791	235.710408988039	646.988227324803	236.522797424091	1.45114960905541	2.34227137747244e-34	3.16737889114807e-33	RAB11FIP2	6	30265544	30294934	-	2951	protein_coding	RAB11 family interacting protein 2 [Source:HGNC Symbol;Acc:HGNC:29152] && sp|Q7L804|RFIP2_HUMAN Rab11 family-interacting protein 2 OS=Homo sapiens OX=9606 GN=RAB11FIP2 PE=1 SV=1 && PF00168:C2 domain|PF09457:FIP domain	C2
ENSGALG00010016221	342.242516047656	329.250954602206	317.168750476564	89.9254795284497	78.0035374094739	85.5320471433392	329.554073708809	84.4870213604209	1.96261649613626	2.66072028780803e-34	3.59071393975607e-33	TMEM200B	23	3018301	3056804	-	25347	protein_coding	transmembrane protein 200B [Source:HGNC Symbol;Acc:HGNC:33785] && sp|Q69YZ2|T200B_HUMAN Transmembrane protein 200B OS=Homo sapiens OX=9606 GN=TMEM200B PE=2 SV=1 && -	-
ENSGALG00010010019	580.369085948284	548.421017756083	694.342399691937	200.156712498807	220.841183834614	193.938944104083	607.710834465435	204.978946812502	1.56883492947146	3.07051307183776e-34	4.14094244320159e-33	ENSGALG00010010019	11	16042113	16044375	+	2263	lncRNA	- && - && -	-
ENSGALG00010024038	336.057410335951	344.126750743872	317.168750476564	34.8098630432709	66.8601749224062	78.5701363293465	332.450970518796	60.0800580983412	2.47108220177901	3.81284736118656e-34	5.13513151348478e-33	NKD1	11	5885524	6082873	-	4619	protein_coding	NKD inhibitor of WNT signaling pathway 1 [Source:HGNC Symbol;Acc:HGNC:17045] && sp|Q969G9|NKD1_HUMAN Protein naked cuticle homolog 1 OS=Homo sapiens OX=9606 GN=NKD1 PE=1 SV=1 && -	-
ENSGALG00010017054	433.988250771275	445.2821645072	455.275263446839	135.37168961272	157.020107772318	133.270864153575	444.848559575105	141.887553846204	1.64945400763175	4.47829751898301e-34	6.01918144997628e-33	GALM	3	16215128	16230185	+	3103	protein_coding	galactose mutarotase [Source:HGNC Symbol;Acc:HGNC:24063] && sp|Q5EA79|GALM_BOVIN Galactose mutarotase OS=Bos taurus OX=9913 GN=GALM PE=2 SV=1 && PF01263:Aldose 1-epimerase	Aldose_epim
ENSGALG00010004533	206.170190390154	256.855413379432	188.586824607687	25.1404566423623	30.3909886010937	31.8258780068239	217.204142792424	29.1191077500933	2.90011120275196	4.52673426913692e-34	6.08019257279568e-33	PAG1	2	120795513	120900681	-	5976	protein_coding	phosphoprotein membrane anchor with glycosphingolipid microdomains 1 [Source:HGNC Symbol;Acc:HGNC:30043] && sp|Q9NWQ8|PHAG1_HUMAN Phosphoprotein associated with glycosphingolipid-enriched microdomains 1 OS=Homo sapiens OX=9606 GN=PAG1 PE=1 SV=2 && -	-
ENSGALG00010021805	748.39779111626	748.748405797184	763.871885532145	300.718539068257	334.300874612031	322.237014819092	753.67269414853	319.08547616646	1.24051785462852	4.88732527336869e-34	6.56011745194844e-33	FUT8	5	22137034	22213864	-	3226	protein_coding	fucosyltransferase 8 [Source:NCBI gene (formerly Entrezgene);Acc:423178] && sp|Q9BYC5|FUT8_HUMAN Alpha-(1,6)-fucosyltransferase OS=Homo sapiens OX=9606 GN=FUT8 PE=1 SV=2 && PF14604:Variant SH3 domain	-
ENSGALG00010028372	331.934006528148	362.969425856648	301.929411114327	89.9254795284497	67.873207875776	79.5646950170597	332.277614499708	79.1211274737618	2.06841441375387	4.89194916903056e-34	6.56191408683998e-33	PTGS1	17	9370346	9416687	+	3968	protein_coding	prostaglandin-endoperoxide synthase 1 [Source:HGNC Symbol;Acc:HGNC:9604] && sp|P23219|PGH1_HUMAN Prostaglandin G/H synthase 1 OS=Homo sapiens OX=9606 GN=PTGS1 PE=1 SV=2 && PF03098:Animal haem peroxidase	An_peroxidase
ENSGALG00010017647	660.775460200444	575.197450811082	604.811280938793	240.768219382623	212.736920207656	182.998798539237	613.594730650106	212.167979376506	1.53115048675343	5.26254713676697e-34	7.04955425638139e-33	ITGA9	2	48626620	48849460	-	8542	protein_coding	integrin subunit alpha 9 [Source:NCBI gene (formerly Entrezgene);Acc:420757] && sp|Q13797|ITA9_HUMAN Integrin alpha-9 OS=Homo sapiens OX=9606 GN=ITGA9 PE=1 SV=2 && PF08441:Integrin alpha|PF01839:FG-GAP repeat	FG-GAP
ENSGALG00010016338	318.532944152788	307.433120261096	209.540916230763	50.2809132847246	41.5343510881614	42.7660235716696	278.502326881549	44.8604293148519	2.63191492094638	5.35663007077537e-34	7.17077563026786e-33	PTPRU	23	3123635	3167723	+	5135	protein_coding	protein tyrosine phosphatase, receptor type U [Source:NCBI gene (formerly Entrezgene);Acc:395153] && sp|Q6YI48|PTPRU_CHICK Receptor-type tyrosine-protein phosphatase U OS=Gallus gallus OX=9031 GN=PTPRU PE=2 SV=1 && PF00041:Fibronectin type III domain|PF00102:Protein-tyrosine phosphatase|PF00629:MAM domain, meprin/A5/mu	Y_phosphatase
ENSGALG00010017576	165.967003264074	181.484712928324	170.49010911503	14.5041096013629	19.247626114026	14.9183803156987	172.647275102476	16.2233720103625	3.41401010538304	5.37472502328437e-34	7.19017969792758e-33	ENSGALG00010017576	5	52423714	52433490	-	8869	protein_coding	- && sp|D3YVF0|AKAP5_MOUSE A-kinase anchor protein 5 OS=Mus musculus OX=10090 GN=Akap5 PE=1 SV=2 && -	-
ENSGALG00010021494	390.692510789342	343.135031001094	309.549080795445	74.454429286996	64.8341090156666	96.4721927081849	347.792207528627	78.5869103369492	2.14475881572062	6.02765322374808e-34	8.05825420601877e-33	SLC2A10	20	5931192	5934898	+	1500	protein_coding	solute carrier family 2 member 10 [Source:HGNC Symbol;Acc:HGNC:13444] && sp|Q0P4G6|GTR10_XENTR Solute carrier family 2, facilitated glucose transporter member 10 OS=Xenopus tropicalis OX=8364 GN=slc2a10 PE=2 SV=1 && PF00083:Sugar (and other) transporter	Sugar_tr
ENSGALG00010022695	503.055264551976	556.354775698305	524.804749287047	181.784840337081	195.51536000037	187.971591977804	528.071596512443	188.423930771751	1.48725116913869	6.48522665974719e-34	8.65838449700071e-33	PIK3IP1	15	9047541	9057506	+	2731	protein_coding	phosphoinositide-3-kinase interacting protein 1 [Source:HGNC Symbol;Acc:HGNC:24942] && sp|Q5RCS3|P3IP1_PONAB Phosphoinositide-3-kinase-interacting protein 1 OS=Pongo abelii OX=9601 GN=PIK3IP1 PE=2 SV=1 && -	-
ENSGALG00010009116	556.659514053417	534.536941357195	578.142437054878	205.958356339353	201.593557720588	211.841000482922	556.446297488496	206.464304847621	1.43043189363893	7.16439987674638e-34	9.54600125005039e-33	S1PR3	Z	44046110	44094324	+	14622	protein_coding	sphingosine-1-phosphate receptor 3 [Source:HGNC Symbol;Acc:HGNC:3167] && sp|Q99500|S1PR3_HUMAN Sphingosine 1-phosphate receptor 3 OS=Homo sapiens OX=9606 GN=S1PR3 PE=1 SV=2 && -	-
ENSGALG00010012085	854.575439167189	910.398723869954	860.070215256268	413.850593958887	362.665797306385	360.030244952195	875.01479276447	378.848878739156	1.20716573586789	8.20389177258139e-34	1.09164777064469e-32	IPO8	1	59666953	59709555	+	4746	protein_coding	importin 8 [Source:HGNC Symbol;Acc:HGNC:9853] && sp|O15397|IPO8_HUMAN Importin-8 OS=Homo sapiens OX=9606 GN=IPO8 PE=1 SV=2 && -	-
ENSGALG00010008752	599.955254035349	598.00700489497	703.866986793335	237.867397462351	224.893315648093	240.683202426606	633.943081907885	234.481305179017	1.43523093053455	8.23375703291813e-34	1.09489233833871e-32	GOLM1	Z	41371447	41404232	-	4459	protein_coding	golgi membrane protein 1 [Source:HGNC Symbol;Acc:HGNC:15451] && sp|Q8NBJ4|GOLM1_HUMAN Golgi membrane protein 1 OS=Homo sapiens OX=9606 GN=GOLM1 PE=1 SV=1 && -	-
ENSGALG00010005359	1215.37327234996	1399.31655705937	1415.35364326779	634.313059899602	661.510518550473	587.784184438529	1343.34782422571	627.869254296201	1.09775609680449	1.68716741564172e-33	2.22869013178651e-32	MEIS2	5	30722846	30891985	+	4606	protein_coding	Meis homeobox 2 [Source:NCBI gene (formerly Entrezgene);Acc:395588] && sp|O14770|MEIS2_HUMAN Homeobox protein Meis2 OS=Homo sapiens OX=9606 GN=MEIS2 PE=1 SV=2 && PF05920:Homeobox KN domain|PF16493:N-terminal of Homeobox Meis and PKNOX1	Coprinus_mating
ENSGALG00010004965	1184.44774379144	1283.28534715438	1102.94718634192	566.627215093242	554.129025493275	566.898451996551	1190.22675909591	562.551564194356	1.08090905753958	1.93930989151392e-33	2.55668887545924e-32	JCAD	2	14808582	14870015	-	20081	protein_coding	junctional cadherin 5 associated [Source:HGNC Symbol;Acc:HGNC:29283] && sp|Q9P266|JCAD_HUMAN Junctional protein associated with coronary artery disease OS=Homo sapiens OX=9606 GN=JCAD PE=1 SV=3 && PF15351:Junctional protein associated with coronary artery disease	-
ENSGALG00010009355	1147.33710952121	1052.21464708717	1134.37832377654	551.156164851789	526.777135752291	488.328315667204	1111.31002679497	522.087205423761	1.08966422788269	1.97584923142087e-33	2.60314226247816e-32	ENSGALG00010009355	11	10537508	10592421	-	15963	protein_coding	- && sp|O15063|GRRE1_HUMAN Granule associated Rac and RHOG effector protein 1 OS=Homo sapiens OX=9606 GN=GARRE1 PE=1 SV=2 && -	-
ENSGALG00010011351	704.071200182377	712.054775314409	576.237519634598	256.239269624077	237.049711088531	219.797469984627	664.121165043794	237.695483565745	1.48139364977715	2.37704244621961e-33	3.12552131523004e-32	KANK1	Z	26326266	26435670	+	5655	protein_coding	KN motif and ankyrin repeat domains 1 [Source:NCBI gene (formerly Entrezgene);Acc:395475] && sp|Q14678|KANK1_HUMAN KN motif and ankyrin repeat domain-containing protein 1 OS=Homo sapiens OX=9606 GN=KANK1 PE=1 SV=3 && PF13857:Ankyrin repeats (many copies)|PF12796:Ankyrin repeats (3 copies)|PF12075:KN motif	-
ENSGALG00010012824	709.225454942131	709.079616086075	823.876784270954	309.421004829074	300.870787150828	298.367606313974	747.393951766387	302.886466097959	1.30348544548427	3.70028308816417e-33	4.83993150752476e-32	HIBCH	7	240997	278051	+	3176	protein_coding	3-hydroxyisobutyryl-CoA hydrolase [Source:NCBI gene (formerly Entrezgene);Acc:423979] && sp|Q5ZJ60|HIBCH_CHICK 3-hydroxyisobutyryl-CoA hydrolase, mitochondrial OS=Gallus gallus OX=9031 GN=HIBCH PE=2 SV=1 && PF16113:Enoyl-CoA hydratase/isomerase	-
ENSGALG00010015483	464.913779329798	468.091718591087	429.558878273064	155.677443054628	146.88977823862	154.156596595553	454.188125397983	152.2412726296	1.5763423637863	4.97119479286668e-33	6.46417145819832e-32	SGCD	13	11076976	11546769	-	6095	protein_coding	sarcoglycan delta [Source:HGNC Symbol;Acc:HGNC:10807] && sp|P97281|SGCD_MESAU Delta-sarcoglycan OS=Mesocricetus auratus OX=10036 GN=SGCD PE=2 SV=1 && PF04790:Sarcoglycan complex subunit protein	-
ENSGALG00010002871	877.254160110106	890.5643290144	976.270177893327	429.32164420034	386.97858818726	405.779944587005	914.696222339278	407.360058991535	1.16697100356504	5.27215413945555e-33	6.84215299722844e-32	ENSGALG00010002871	6	35087100	35101178	-	5016	lncRNA	- && - && -	-
ENSGALG00010022460	777.261617770881	847.920380074957	603.858822228653	266.875616665077	231.984546321682	250.628789303738	743.013606691497	249.829650763499	1.57145984542889	5.31762262475295e-33	6.89668030416822e-32	VAT1	27	5115329	5119459	-	2133	protein_coding	vesicle amine transport 1 [Source:HGNC Symbol;Acc:HGNC:16919] && sp|Q62465|VAT1_MOUSE Synaptic vesicle membrane protein VAT-1 homolog OS=Mus musculus OX=10090 GN=Vat1 PE=1 SV=3 && -	-
ENSGALG00010026516	1430.82112130767	1323.94585660827	1302.01105676115	641.081644380238	711.149133265593	661.381527329309	1352.25934489236	671.20410165838	1.01057442905072	5.96148982883473e-33	7.71671006813455e-32	ENSGALG00010026516	2	4733029	4801331	-	3939	protein_coding	- && sp|Q99759|M3K3_HUMAN Mitogen-activated protein kinase kinase kinase 3 OS=Homo sapiens OX=9606 GN=MAP3K3 PE=1 SV=2 && PF00564:PB1 domain|PF00069:Protein kinase domain	Pkinase
novel.335	358.736131278868	434.373247336645	448.608052475861	94.760182728904	132.707316891443	98.4613100836114	413.905810363791	108.642936567986	1.93186506768878	6.55321640309521e-33	8.47167580705636e-32	-	6	17293343	17322891	+	4177	-	- && - && -	-
ENSGALG00010029663	1044.25201432613	958.992991266063	1051.51441599437	468.966210444066	484.22975171076	488.328315667204	1018.25314052886	480.508092607343	1.08361475069867	7.96988462562775e-33	1.02831075986862e-31	GUSB	19	5407587	5420022	-	3555	protein_coding	glucuronidase beta [Source:NCBI gene (formerly Entrezgene);Acc:427823] && sp|O97524|BGLR_FELCA Beta-glucuronidase OS=Felis catus OX=9685 GN=GUSB PE=2 SV=1 && PF02837:Glycosyl hydrolases family 2, sugar binding domain|PF02836:Glycosyl hydrolases family 2, TIM barrel domain	-
ENSGALG00010029111	195.861680870647	138.840763988882	157.155687173072	7.73552512072686	13.1694283938073	8.95102818941922	163.952710677534	9.95199390131778	4.04592308606753	1.08338265468025e-32	1.39422691765005e-31	ENSGALG00010029111	17	7971066	8023554	+	32143	lncRNA	- && - && -	-
ENSGALG00010014614	817.464804896962	863.787895959401	907.693150763259	375.172968355252	365.704896166494	404.785385899291	862.981950539874	381.887750140346	1.17649600091433	1.24815455993279e-32	1.60317627173876e-31	GHR	Z	13962276	14094487	+	4258	protein_coding	growth hormone receptor [Source:NCBI gene (formerly Entrezgene);Acc:408184] && sp|Q02092|GHR_CHICK Growth hormone receptor OS=Gallus gallus OX=9031 GN=GHR PE=1 SV=1 && PF00041:Fibronectin type III domain|PF12772:Growth hormone receptor binding|PF09067:Erythropoietin receptor, ligand binding	fn3
ENSGALG00010022788	505.116966455878	492.884712160531	558.140804141941	185.652602897445	192.47626114026	179.020563788384	518.71416091945	185.71647594203	1.48236551641143	1.48720025760056e-32	1.90898783708586e-31	CYBRD1	7	17629122	17640563	-	4541	protein_coding	cytochrome b reductase 1 [Source:HGNC Symbol;Acc:HGNC:20797] && sp|Q6DDR3|CYBR1_XENLA Plasma membrane ascorbate-dependent reductase CYBRD1 OS=Xenopus laevis OX=8355 GN=cybrd1 PE=2 SV=2 && PF03188:Eukaryotic cytochrome b561	Cytochrom_B561
ENSGALG00010003742	1998.81999583255	2133.18916671489	1516.31426654261	827.701187917773	680.758144664499	745.919015784935	1882.77447636335	751.459449455736	1.3244849282357	2.14427884397922e-32	2.74536418915365e-31	ZFHX4	2	119016533	119166779	+	12381	protein_coding	zinc finger homeobox 4 [Source:NCBI gene (formerly Entrezgene);Acc:395904] && sp|O73590|ZFHX4_CHICK Zinc finger homeobox protein 4 OS=Gallus gallus OX=9031 GN=ZFHX4 PE=2 SV=2 && PF00046:Homeodomain	Homeobox
ENSGALG00010015174	446.358462194684	386.770699683314	425.749043432505	133.437808332538	130.681250984703	136.254540216715	419.626068436834	133.457866511319	1.65244914077743	2.31992118758291e-32	2.96833990260048e-31	ST6GAL2	1	135761681	135812384	-	5071	protein_coding	ST6 beta-galactoside alpha-2,6-sialyltransferase 2 [Source:NCBI gene (formerly Entrezgene);Acc:403122] && sp|Q701R0|SIAT2_CHICK Beta-galactoside alpha-2,6-sialyltransferase 2 OS=Gallus gallus OX=9031 GN=ST6GAL2 PE=2 SV=1 && PF00777:Glycosyltransferase family 29 (sialyltransferase)	Glyco_transf_29
ENSGALG00010010688	778.292468722832	821.143947019959	995.319352096124	344.230867872345	356.587599586166	325.220690882232	864.918589279638	342.013052780248	1.3392525265172	2.41368809371342e-32	3.08633753493842e-31	IQGAP2	Z	24003165	24119280	-	5824	protein_coding	IQ motif containing GTPase activating protein 2 [Source:NCBI gene (formerly Entrezgene);Acc:427211] && sp|Q13576|IQGA2_HUMAN Ras GTPase-activating-like protein IQGAP2 OS=Homo sapiens OX=9606 GN=IQGAP2 PE=1 SV=4 && PF00616:GTPase-activator protein for Ras-like GTPase|PF00307:Calponin homology (CH) domain|PF03836:RasGAP C-terminus	CH
ENSGALG00010002404	390.692510789342	406.605094538868	387.650695026911	132.470867692447	100.290262383609	119.34704252559	394.982766785041	117.369390867215	1.74933760096159	2.56904986501186e-32	3.28079494590038e-31	OSBPL3	2	31547879	31635421	-	6355	protein_coding	oxysterol binding protein like 3 [Source:HGNC Symbol;Acc:HGNC:16370] && sp|Q9H4L5|OSBL3_HUMAN Oxysterol-binding protein-related protein 3 OS=Homo sapiens OX=9606 GN=OSBPL3 PE=1 SV=1 && PF15409:Pleckstrin homology domain|PF01237:Oxysterol-binding protein	-
ENSGALG00010017751	216.478699909662	232.062419809988	298.119576273767	43.5123288040886	46.5995158550104	41.7714648839564	248.886898664473	43.9611031810184	2.50263738353408	2.60870641404577e-32	3.32506019194232e-31	ST3GAL5	4	84892934	84916421	-	4509	protein_coding	ST3 beta-galactoside alpha-2,3-sialyltransferase 5 [Source:NCBI gene (formerly Entrezgene);Acc:407775] && sp|Q70D51|SIAT9_BOVIN Lactosylceramide alpha-2,3-sialyltransferase OS=Bos taurus OX=9913 GN=ST3GAL5 PE=2 SV=2 && PF00777:Glycosyltransferase family 29 (sialyltransferase)	Glyco_transf_29
ENSGALG00010023809	1262.79241613969	1336.83821326438	1104.8521037622	554.056986772061	583.506981140999	582.811390999963	1234.82757772209	573.458452971008	1.1063690243769	2.68301296947439e-32	3.41759043618061e-31	ENSGALG00010023809	24	381320	410537	-	3665	protein_coding	- && sp|Q4KMG0|CDON_HUMAN Cell adhesion molecule-related/down-regulated by oncogenes OS=Homo sapiens OX=9606 GN=CDON PE=1 SV=2 && PF07679:Immunoglobulin I-set domain|PF13927:Immunoglobulin domain|PF00041:Fibronectin type III domain	fn3
ENSGALG00010013004	1048.37541813393	1062.13184451495	1058.18162696535	501.842192207155	518.672872125333	537.061691365153	1056.22962987141	519.192251899213	1.02475895263066	3.29663522686376e-32	4.18853024084922e-31	UAP1	8	3822323	3827024	-	1969	protein_coding	UDP-N-acetylglucosamine pyrophosphorylase 1 [Source:HGNC Symbol;Acc:HGNC:12457] && sp|Q91YN5|UAP1_MOUSE UDP-N-acetylhexosamine pyrophosphorylase OS=Mus musculus OX=10090 GN=Uap1 PE=1 SV=1 && PF01704:UTP--glucose-1-phosphate uridylyltransferase	-
ENSGALG00010022677	963.845640073971	982.794265092728	943.886581748573	462.19762596343	472.073356270322	449.540526846387	963.508828971757	461.270503026713	1.06266811569943	3.52441855364064e-32	4.475092928917e-31	ENSGALG00010022677	14	4728599	4731792	+	3021	lncRNA	- && - && -	-
ENSGALG00010005245	1351.44559800746	1301.13630252438	1138.1881586171	611.106484537422	567.298453887083	607.675358192794	1263.59001971631	595.360098872433	1.08504946955323	3.63264689115266e-32	4.60958426664499e-31	KIAA1217	2	16844005	17194182	-	7442	protein_coding	KIAA1217 [Source:HGNC Symbol;Acc:HGNC:25428] && sp|Q5T5P2|SKT_HUMAN Sickle tail protein homolog OS=Homo sapiens OX=9606 GN=KIAA1217 PE=1 SV=2 && PF03915:Actin interacting protein 3	-
ENSGALG00010018696	237.095718948677	261.81401209332	160.965522013631	32.8759817630891	22.2867249741354	15.9129390034119	219.95841768521	23.6918819135455	3.21057053675376	4.95479718481021e-32	6.27136655083741e-31	ENSGALG00010018696	9	14036539	14038194	-	1656	lncRNA	- && - && -	-
novel.76	790.662680146242	830.069424704958	738.155500358369	355.834155553435	316.066281451375	340.13907119793	786.29586840319	337.346502734247	1.22016449005023	6.84012393117895e-32	8.62486081296952e-31	-	11	15144034	15155533	-	11500	-	- && - && -	-
ENSGALG00010008146	1289.59454089041	1382.45732143215	1126.75865409542	610.139543897331	545.011728912947	580.822273624536	1266.27017213933	578.657848811605	1.12919122369312	7.10760189588574e-32	8.95647524709943e-31	SOX4	2	58613978	58616705	-	2661	protein_coding	SRY-box transcription factor 4 [Source:HGNC Symbol;Acc:HGNC:11200] && sp|Q06945|SOX4_HUMAN Transcription factor SOX-4 OS=Homo sapiens OX=9606 GN=SOX4 PE=1 SV=1 && PF00505:HMG (high mobility group) box	HMG_box
ENSGALG00010017695	895.80947724522	902.464965927732	770.539096503124	333.594520831346	379.887357513671	370.970390517041	856.271179892025	361.484089620686	1.24415403120138	7.81146425770598e-32	9.83722418784121e-31	FNDC5	23	5641215	5653529	-	3782	protein_coding	fibronectin type III domain containing 5 [Source:NCBI gene (formerly Entrezgene);Acc:419667] && sp|Q8NAU1|FNDC5_HUMAN Fibronectin type III domain-containing protein 5 OS=Homo sapiens OX=9606 GN=FNDC5 PE=1 SV=3 && -	-
ENSGALG00010018376	386.569106981539	410.571973509979	420.986749881805	123.76840193163	95.2250976167603	136.254540216715	406.042610124441	118.416013255035	1.77705048325105	1.02130070829566e-31	1.28372807091185e-30	PYGB	3	4373861	4388553	+	4275	protein_coding	phosphorylase, glycogen; brain [Source:NCBI gene (formerly Entrezgene);Acc:421248] && sp|P11216|PYGB_HUMAN Glycogen phosphorylase, brain form OS=Homo sapiens OX=9606 GN=PYGB PE=1 SV=5 && PF00343:Carbohydrate phosphorylase	-
ENSGALG00010016674	226.78720942917	234.045859295544	221.922879462581	41.5784475239068	45.5864829016406	45.7496996348093	227.585316062431	44.3048766867856	2.36141805899508	1.23254109056472e-31	1.54632809056842e-30	SLC10A4	4	65963634	65970196	-	1818	protein_coding	solute carrier family 10 member 4 [Source:HGNC Symbol;Acc:HGNC:22980] && sp|Q3UEZ8|NTCP4_MOUSE Sodium/bile acid cotransporter 4 OS=Mus musculus OX=10090 GN=Slc10a4 PE=2 SV=1 && PF01758:Sodium Bile acid symporter family	-
ENSGALG00010009376	177.306363735533	193.385349841657	172.395026535309	27.074337922544	18.2345931606562	23.8694085051179	181.028913370833	23.0594465294394	2.969918894344	1.41831783144132e-31	1.77716825893208e-30	CDO1	Z	73475467	73485462	+	1488	protein_coding	cysteine dioxygenase type 1 [Source:HGNC Symbol;Acc:HGNC:1795] && sp|Q16878|CDO1_HUMAN Cysteine dioxygenase type 1 OS=Homo sapiens OX=9606 GN=CDO1 PE=1 SV=2 && PF05995:Cysteine dioxygenase type I	-
ENSGALG00010024515	388.630808885441	392.72101813998	410.509704070267	114.098995530721	120.550921451005	70.6136668276405	397.287177031896	101.754527936456	1.96524464238195	1.64024224938806e-31	2.05395350765064e-30	C3orf70	9	3188979	3209084	-	3443	protein_coding	chromosome 3 open reading frame 70 [Source:HGNC Symbol;Acc:HGNC:33731] && sp|A6NLC5|CC070_HUMAN UPF0524 protein C3orf70 OS=Homo sapiens OX=9606 GN=C3orf70 PE=2 SV=1 && -	-
ENSGALG00010009080	318.532944152788	282.640126691652	285.737613041949	73.4874886469051	80.0296033162135	65.6408733890743	295.636894628797	73.0526551173976	2.01677746483194	1.65992449790215e-31	2.07599699415152e-30	TLL1	4	23527259	23661512	+	3977	protein_coding	tolloid like 1 [Source:NCBI gene (formerly Entrezgene);Acc:395441] && sp|Q9DER7|TLL1_CHICK Tolloid-like protein 1 OS=Gallus gallus OX=9031 GN=TLL1 PE=2 SV=1 && PF01400:Astacin (Peptidase family M12A)|PF00431:CUB domain|PF14670:Coagulation Factor Xa inhibitory site	Astacin
ENSGALG00010017718	523.672283590992	539.495540071084	542.901464779704	193.388128018171	219.828150881245	182.998798539237	535.356429480593	198.738359146218	1.43029163740505	1.73095732980642e-31	2.16348002179121e-30	ATOH8	4	84825178	84845098	+	1111	protein_coding	atonal bHLH transcription factor 8 [Source:NCBI gene (formerly Entrezgene);Acc:771738] && sp|Q96SQ7|ATOH8_HUMAN Protein atonal homolog 8 OS=Homo sapiens OX=9606 GN=ATOH8 PE=1 SV=2 && PF00010:Helix-loop-helix DNA-binding domain	HLH
ENSGALG00010022421	655.62120544069	711.063055571631	697.199775822357	293.94995458762	272.505864456474	301.351282377114	687.961345611559	289.269033807069	1.2498706897181	1.87569013802169e-31	2.34291176527249e-30	CMKLR1	15	6489651	6511998	-	15619	protein_coding	chemerin chemokine-like receptor 1 [Source:NCBI gene (formerly Entrezgene);Acc:425507] && sp|B1PHQ8|CML1_PIG Chemokine-like receptor 1 OS=Sus scrofa OX=9823 GN=CMLKR1 PE=2 SV=1 && -	-
ENSGALG00010013209	979.308404353233	1017.50445608995	834.353830082492	421.586119079614	376.848258653562	414.730972776424	943.722230175224	404.388450169867	1.22185851895244	2.16279378901687e-31	2.69647193183733e-30	ENSGALG00010013209	1	56218110	56355435	+	7455	protein_coding	KIAA1549 [Source:HGNC Symbol;Acc:HGNC:22219] && sp|Q9HCM3|K1549_HUMAN UPF0606 protein KIAA1549 OS=Homo sapiens OX=9606 GN=KIAA1549 PE=1 SV=4 && PF12877:Domain of unknown function (DUF3827)	-
ENSGALG00010025986	1020.54244243126	988.744583549395	1020.08327855976	514.412420528336	483.21671875739	487.333756979491	1009.79010151347	494.987632088406	1.02834904738054	3.2673922783111e-31	4.06095992375281e-30	RAB3IL1	5	16351485	16381742	-	3849	protein_coding	RAB3A interacting protein like 1 [Source:NCBI gene (formerly Entrezgene);Acc:423123] && sp|Q8TBN0|R3GEF_HUMAN Guanine nucleotide exchange factor for Rab-3A OS=Homo sapiens OX=9606 GN=RAB3IL1 PE=1 SV=1 && PF06428:GDP/GTP exchange factor Sec2p	-
ENSGALG00010013672	199.98508467845	181.484712928324	176.204861375869	29.9751598428166	21.2736920207656	25.8585258805444	185.891552994214	25.7024592480422	2.85157813551282	3.38919279751479e-31	4.20972311845541e-30	ENSGALG00010013672	13	16642362	16669268	-	4803	protein_coding	- && sp|Q01613|SHRM1_XENLA Protein Shroom1 OS=Xenopus laevis OX=8355 GN=shroom1 PE=1 SV=1 && PF08688:Apx/Shroom domain ASD1|PF08687:Apx/Shroom domain ASD2	-
ENSGALG00010024060	246.373377516234	221.153502639433	291.452365302788	57.0494977653606	45.5864829016406	37.7932301331034	252.993081819485	46.8097369333682	2.43311871850377	3.47947400427746e-31	4.31917553060495e-30	FRRS1	8	11838843	11864370	+	6728	protein_coding	ferric chelate reductase 1 [Source:HGNC Symbol;Acc:HGNC:27622] && sp|Q6ZNA5|FRRS1_HUMAN Ferric-chelate reductase 1 OS=Homo sapiens OX=9606 GN=FRRS1 PE=2 SV=2 && PF02014:Reeler domain|PF03351:DOMON domain	-
ENSGALG00010014876	845.297780599632	872.7133736444	799.112857807319	394.51178115707	338.35300642551	379.92141870646	839.04133735045	370.92873542968	1.17687630086121	3.79834071163813e-31	4.71206577848126e-30	PCNT	7	7082696	7180830	-	14919	protein_coding	pericentrin [Source:HGNC Symbol;Acc:HGNC:16068] && sp|P48725|PCNT_MOUSE Pericentrin OS=Mus musculus OX=10090 GN=Pcnt PE=1 SV=2 && PF10495:Pericentrin-AKAP-450 domain of centrosomal targeting protein	-
ENSGALG00010005285	180.398916591385	189.418470870546	215.255668491602	27.074337922544	34.4431204145729	24.8639671928312	195.024351984511	28.7938085099827	2.76205954258375	4.46252963878705e-31	5.52916280865345e-30	MPP7	2	15347270	15490879	+	5311	protein_coding	MAGUK p55 scaffold protein 7 [Source:HGNC Symbol;Acc:HGNC:26542] && sp|Q5T2T1|MPP7_HUMAN MAGUK p55 subfamily member 7 OS=Homo sapiens OX=9606 GN=MPP7 PE=1 SV=1 && PF02828:L27 domain|PF00595:PDZ domain|PF00625:Guanylate kinase|PF07653:Variant SH3 domain	PDZ
ENSGALG00010017494	593.770148323644	686.270062002188	601.001446098234	251.404566423623	235.023645181791	257.590700117731	627.013885474688	248.006303907715	1.33792027911796	9.23306622292869e-31	1.13694224211193e-29	TBC1D24	14	13921929	13949922	-	4361	protein_coding	TBC1 domain family member 24 [Source:NCBI gene (formerly Entrezgene);Acc:100859828] && sp|Q08CX5|TBC24_XENTR TBC1 domain family member 24 OS=Xenopus tropicalis OX=8364 GN=tbc1d24 PE=2 SV=1 && PF07534:TLD|PF00566:Rab-GTPase-TBC domain	TBC
ENSGALG00010025737	556.659514053417	473.050317304976	587.667024156276	189.520365457808	201.593557720588	162.113066097259	539.12561850489	184.408996425219	1.54805891318639	1.07937439172445e-30	1.32666736774845e-29	C11orf24	5	15807656	15922860	+	8124	protein_coding	- && sp|Q96F05|CK024_HUMAN Uncharacterized protein C11orf24 OS=Homo sapiens OX=9606 GN=C11orf24 PE=1 SV=2 && PF17823:Family of unknown function (DUF5585)	-
ENSGALG00010007115	1641.11471550563	1632.37069661214	1316.29793741325	746.478174150142	676.70601285102	710.114903027258	1529.927783177	711.09969667614	1.10470298802133	1.22851036690736e-30	1.5081154000148e-29	ENSGALG00010007115	1	302853	433386	-	5181	protein_coding	- && sp|Q9UHP7|CLC2D_HUMAN C-type lectin domain family 2 member D OS=Homo sapiens OX=9606 GN=CLEC2D PE=1 SV=1 && PF00059:Lectin C-type domain	Lectin_C
ENSGALG00010020622	183.491469447237	180.492993185546	251.449099476915	14.5041096013629	26.3388567876146	32.8204366945371	205.144520703233	24.5544676945048	3.06712493527225	1.39633144619967e-30	1.71202749999668e-29	ABCG2	6	18307035	18325493	+	4084	protein_coding	ATP binding cassette subfamily G member 2 (Junior blood group) [Source:NCBI gene (formerly Entrezgene);Acc:423767] && sp|Q9UNQ0|ABCG2_HUMAN Broad substrate specificity ATP-binding cassette transporter ABCG2 OS=Homo sapiens OX=9606 GN=ABCG2 PE=1 SV=3 && PF01061:ABC-2 type transporter|PF00005:ABC transporter	ABC2_membrane
ENSGALG00010021153	1386.49453037379	1321.96241712271	1090.56522311011	575.32968085406	587.559112954478	562.920217245698	1266.34072353554	575.269670351412	1.1378700243419	1.42471512104164e-30	1.74575675537206e-29	PTPRF	8	19499460	19841620	+	8744	protein_coding	protein tyrosine phosphatase receptor type F [Source:HGNC Symbol;Acc:HGNC:9670] && sp|A7MBJ4|PTPRF_BOVIN Receptor-type tyrosine-protein phosphatase F OS=Bos taurus OX=9913 GN=PTPRF PE=2 SV=1 && -	-
ENSGALG00010022538	901.994582956925	834.036303676069	710.534197764314	344.230867872345	331.261775751922	282.454667310562	815.521694799103	319.31577031161	1.35193314838871	1.43192935346234e-30	1.75352084467831e-29	WIPF1	7	16438453	16485129	+	3459	protein_coding	WAS/WASL interacting protein family member 1 [Source:NCBI gene (formerly Entrezgene);Acc:424143] && sp|Q6IN36|WIPF1_RAT WAS/WASL-interacting protein family member 1 OS=Rattus norvegicus OX=10116 GN=Wipf1 PE=1 SV=2 && PF02205:WH2 motif	-
ENSGALG00010023421	416.463784588112	459.166240906088	470.514602809077	165.346849455537	151.954943005469	145.205568406134	448.714876101092	154.169120289046	1.54127757581556	1.67672052385708e-30	2.04951891205614e-29	OLFM3	8	11206213	11262125	+	4434	protein_coding	olfactomedin 3 [Source:HGNC Symbol;Acc:HGNC:17990] && sp|P63056|NOE3_MOUSE Noelin-3 OS=Mus musculus OX=10090 GN=Olfm3 PE=1 SV=1 && PF02191:Olfactomedin-like domain|PF12308:Neurogenesis glycoprotein	-
ENSGALG00010013614	1939.0306406194	1943.77069584435	1709.663384701	1032.69260361704	889.442933058676	865.266058310525	1864.15490705491	929.133864995412	1.00398032979495	2.02959671872728e-30	2.47630636915943e-29	ATRX	4	12767523	12844557	-	7945	protein_coding	ATRX chromatin remodeler [Source:HGNC Symbol;Acc:HGNC:886] && sp|Q7YQM4|ATRX_PANTR Transcriptional regulator ATRX OS=Pan troglodytes OX=9598 GN=ATRX PE=2 SV=1 && PF00176:SNF2 family N-terminal domain|PF00271:Helicase conserved C-terminal domain|PF17981:Cysteine Rich ADD domain	SNF2_N
ENSGALG00010011551	517.487177879287	505.777068816641	494.326070562572	168.247671375809	201.593557720588	191.949826728657	505.863439086167	187.263685275018	1.43433687068527	2.46528861092726e-30	3.00239081866159e-29	GMDS	2	66730666	67166233	-	2576	protein_coding	GDP-mannose 4,6-dehydratase [Source:HGNC Symbol;Acc:HGNC:4369] && sp|O60547|GMDS_HUMAN GDP-mannose 4,6 dehydratase OS=Homo sapiens OX=9606 GN=GMDS PE=1 SV=1 && PF16363:GDP-mannose 4,6 dehydratase	-
ENSGALG00010007404	231.941464188924	230.078980324433	240.972053665377	54.148675845088	49.6386147151197	43.7605822593829	234.330832726245	49.1826242731969	2.25175900098525	2.47551521657449e-30	3.01300825232433e-29	ENSGALG00010007404	1	187525225	187552753	-	5024	protein_coding	- && sp|O77564|FOLH1_PIG Glutamate carboxypeptidase 2 OS=Sus scrofa OX=9823 GN=FOLH1 PE=1 SV=1 && -	-
ENSGALG00010008764	794.786083954045	876.680252615511	877.214472038785	395.47872179716	400.148016581067	371.964949204754	849.560269536114	389.197229194327	1.12656652672862	2.47957610182017e-30	3.01611287951609e-29	ETFDH	4	21372830	21390599	+	5268	protein_coding	electron transfer flavoprotein dehydrogenase [Source:NCBI gene (formerly Entrezgene);Acc:428724] && sp|Q2KIG0|ETFD_BOVIN Electron transfer flavoprotein-ubiquinone oxidoreductase, mitochondrial OS=Bos taurus OX=9913 GN=ETFDH PE=2 SV=1 && PF05187:Electron transfer flavoprotein-ubiquinone oxidoreductase, 4Fe-4S|PF07992:Pyridine nucleotide-disulphide oxidoreductase	Pyr_redox_2
ENSGALG00010028457	1759.66257497997	1853.52419925157	1486.78804652828	830.602009838046	842.843417203666	843.385767180833	1699.99160691994	838.943731407515	1.01858847016413	4.30334540255389e-30	5.21545617264617e-29	KANK3	28	1289553	1299004	+	4494	protein_coding	KN motif and ankyrin repeat domains 3 [Source:HGNC Symbol;Acc:HGNC:24796] && sp|Q6NY19|KANK3_HUMAN KN motif and ankyrin repeat domain-containing protein 3 OS=Homo sapiens OX=9606 GN=KANK3 PE=1 SV=1 && -	-
ENSGALG00010021600	576.245682140481	577.180890296638	531.471960258026	237.867397462351	211.723887254286	200.900854918076	561.632844231715	216.830713211571	1.37217523099171	4.33476876594881e-30	5.24399373484528e-29	FMN1	5	29858106	30037141	+	7206	protein_coding	formin 1 [Source:NCBI gene (formerly Entrezgene);Acc:386747] && sp|Q05858|FMN_CHICK Formin OS=Gallus gallus OX=9031 GN=LD PE=2 SV=1 && PF02181:Formin Homology 2 Domain	FH2
ENSGALG00010021247	295.854223209871	309.416559746651	297.167117563627	84.1238356879046	84.0817351296926	80.559253704773	300.812633506717	82.9216081741234	1.85902529002736	4.92492512911352e-30	5.95072774372561e-29	GNAO1	11	2224984	2344258	+	8899	protein_coding	G protein subunit alpha o1 [Source:NCBI gene (formerly Entrezgene);Acc:415698] && sp|P10825|GNAO_XENLA Guanine nucleotide-binding protein G(o) subunit alpha OS=Xenopus laevis OX=8355 GN=gna0 PE=2 SV=5 && PF00503:G-protein alpha subunit	G-alpha
ENSGALG00010009575	240.18827180453	186.443311642213	217.160585911882	38.6776256036343	39.5082851814218	36.7986714453901	214.597389786208	38.3281940768154	2.48484728438543	5.47221268419701e-30	6.600030431248e-29	RHOBTB1	6	9322031	9372796	+	5072	protein_coding	Rho related BTB domain containing 1 [Source:NCBI gene (formerly Entrezgene);Acc:423664] && sp|O94844|RHBT1_HUMAN Rho-related BTB domain-containing protein 1 OS=Homo sapiens OX=9606 GN=RHOBTB1 PE=1 SV=2 && PF00651:BTB/POZ domain|PF00071:Ras family	Ras
ENSGALG00010021178	697.886094470672	685.27834225941	720.058784865712	309.421004829074	318.092347358114	309.30775187882	701.074407198598	312.273701355336	1.16699140748581	7.39283572436815e-30	8.90036816894545e-29	NDST2	6	16569898	16593870	+	4627	protein_coding	N-deacetylase and N-sulfotransferase 2 [Source:HGNC Symbol;Acc:HGNC:7681] && sp|P52849|NDST2_HUMAN Bifunctional heparan sulfate N-deacetylase/N-sulfotransferase 2 OS=Homo sapiens OX=9606 GN=NDST2 PE=1 SV=1 && PF00685:Sulfotransferase domain|PF12062:heparan sulfate-N-deacetylase	Sulfotransfer_1
ENSGALG00010014361	341.211665095705	349.08534945776	315.263833056284	104.429589129813	100.290262383609	88.515723206479	335.18694920325	97.7451915733003	1.77722672871024	8.1051243000212e-30	9.7520269665255e-29	SSPN	1	67695264	67715634	+	3390	protein_coding	sarcospan [Source:HGNC Symbol;Acc:HGNC:11322] && sp|Q14714|SSPN_HUMAN Sarcospan OS=Homo sapiens OX=9606 GN=SSPN PE=2 SV=3 && PF04103:CD20-like family	-
ENSGALG00010003271	764.891406347472	789.408915251071	670.530931938441	324.892055070528	321.131446218224	303.34039975254	741.610417845662	316.454633680431	1.22815598964383	8.17105352585578e-30	9.82543359855012e-29	AKAP11	1	166270074	166323026	+	8022	protein_coding	A-kinase anchoring protein 11 [Source:HGNC Symbol;Acc:HGNC:369] && sp|Q9UKA4|AKA11_HUMAN A-kinase anchor protein 11 OS=Homo sapiens OX=9606 GN=AKAP11 PE=1 SV=1 && -	-
ENSGALG00010017394	209.262743246007	134.873885017771	136.201595549996	13.537168961272	11.1433624870677	5.96735212627948	160.112741271258	10.2159611915397	3.96631808270276	9.34235720688446e-30	1.11733473349164e-28	ENSGALG00010017394	4	3719844	3721104	+	213	protein_coding	- && - && -	-
ENSGALG00010007803	321.625497008641	326.275795373872	308.596622085305	90.8924201685406	93.1990317100207	94.4830753327584	318.832638155939	92.8581757371066	1.77968284841226	1.01631244048603e-29	1.21404356302796e-28	ENSGALG00010007803	1	188764124	188882525	+	3829	protein_coding	- && sp|Q8BMF3|MAON_MOUSE NADP-dependent malic enzyme, mitochondrial OS=Mus musculus OX=10090 GN=Me3 PE=1 SV=2 && PF03949:Malic enzyme, NAD binding domain|PF00390:Malic enzyme, N-terminal domain	Malic_M
ENSGALG00010014102	573.153129284629	532.55350187164	573.380143504178	235.933516182169	179.306832746453	209.851883107495	559.695591553482	208.364077345372	1.42442756445084	1.29107454102177e-29	1.53950040643748e-28	TRIM2	4	19266441	19340397	+	7040	protein_coding	tripartite motif containing 2 [Source:NCBI gene (formerly Entrezgene);Acc:100857562] && sp|Q9C040|TRIM2_HUMAN Tripartite motif-containing protein 2 OS=Homo sapiens OX=9606 GN=TRIM2 PE=1 SV=1 && PF00643:B-box zinc finger|PF13445:RING-type zinc-finger|PF01436:NHL repeat|PF00630:Filamin/ABP280 repeat	zf-B_box
ENSGALG00010024024	745.305238260408	691.228660716076	718.153867445433	325.858995710619	324.170545078333	280.465549935136	718.229255473972	310.165030241362	1.21117692113116	1.32179667267471e-29	1.57519361237065e-28	AGL	8	11804108	11838824	-	6027	protein_coding	amylo-alpha-1, 6-glucosidase, 4-alpha-glucanotransferase [Source:HGNC Symbol;Acc:HGNC:321] && sp|P35573|GDE_HUMAN Glycogen debranching enzyme OS=Homo sapiens OX=9606 GN=AGL PE=1 SV=3 && PF14702:Central domain of human glycogen debranching enzyme|PF14699:N-terminal domain from the human glycogen debranching enzyme|PF14701:Glycogen debranching enzyme, glucanotransferase domain|PF06202:Amylo-alpha-1…	-
ENSGALG00010009306	661.806311152395	675.361144831633	623.860455141589	288.148310747075	265.414633782885	285.438343373702	653.675970375206	279.667095967887	1.2243174780573	1.46538985974521e-29	1.74319426257838e-28	TBC1D9	4	29289091	29332028	-	4952	protein_coding	TBC1 domain family member 9 [Source:HGNC Symbol;Acc:HGNC:21710] && sp|Q6ZT07|TBCD9_HUMAN TBC1 domain family member 9 OS=Homo sapiens OX=9606 GN=TBC1D9 PE=2 SV=2 && PF02893:GRAM domain|PF00566:Rab-GTPase-TBC domain	TBC
ENSGALG00010027444	828.80416536842	845.936940589402	896.263646241581	420.619178439523	404.200148394546	386.883329520453	857.001584066468	403.900885451507	1.08539891284327	1.90704129540405e-29	2.2618370423459e-28	SELENBP1	25	2723208	2733637	-	2455	protein_coding	selenium binding protein 1 [Source:NCBI gene (formerly Entrezgene);Acc:425664] && sp|Q52KZ7|SBP1A_XENLA Methanethiol oxidase OS=Xenopus laevis OX=8355 GN=selenbp1-a PE=2 SV=1 && PF05694:56kDa selenium binding protein (SBP56)	-
ENSGALG00010018391	356.674429374967	373.878343027203	426.701502142644	125.702283211811	124.603053264484	115.368807774737	385.751424848272	121.891381417011	1.66266335459331	1.93521794526567e-29	2.29389365108553e-28	STAC	2	45674291	45747763	+	4450	protein_coding	SH3 and cysteine rich domain [Source:HGNC Symbol;Acc:HGNC:11353] && sp|A0JNJ1|STAC_BOVIN SH3 and cysteine-rich domain-containing protein OS=Bos taurus OX=9913 GN=STAC PE=2 SV=1 && PF14604:Variant SH3 domain|PF00130:Phorbol esters/diacylglycerol binding domain (C1 domain)|PF16664:Unstructured on SH3 and cysteine-rich domain-containing protein 2|PF07653:Variant SH3 domain	C1_1
ENSGALG00010023245	475.222288849306	449.249043478311	322.883502737403	116.999817450994	116.498789637526	88.515723206479	415.784945021673	107.338110098333	1.95259790556398	2.5232218117487e-29	2.97498873943664e-28	TANC2	27	2114079	2284016	+	7895	protein_coding	tetratricopeptide repeat, ankyrin repeat and coiled-coil containing 2 [Source:HGNC Symbol;Acc:HGNC:30212] && sp|Q9HCD6|TANC2_HUMAN Protein TANC2 OS=Homo sapiens OX=9606 GN=TANC2 PE=1 SV=3 && PF12796:Ankyrin repeats (3 copies)	-
ENSGALG00010010989	287.607415594265	238.012738266655	299.072034983907	67.68584480636	55.7168124353385	69.6191081399273	274.897396281609	64.3405884605419	2.09430535559782	2.7935937919013e-29	3.28794630557718e-28	TRIQK	2	125000645	125148048	-	5930	protein_coding	triple QxxK/R motif containing [Source:HGNC Symbol;Acc:HGNC:27828] && sp|Q5RDR6|TRIQK_PONAB Triple QxxK/R motif-containing protein OS=Pongo abelii OX=9601 GN=TRIQK PE=3 SV=1 && PF15168:Triple QxxK/R motif-containing protein family	-
ENSGALG00010019334	964.876491025922	948.084074095508	1048.65703986395	467.999269803975	491.320982384348	490.317433042631	987.205868328461	483.212561743651	1.03116420003428	2.95057856936346e-29	3.46862305861662e-28	ATL1	5	57629427	57656155	+	3794	protein_coding	atlastin GTPase 1 [Source:HGNC Symbol;Acc:HGNC:11231] && sp|Q58D72|ATLA1_BOVIN Atlastin-1 OS=Bos taurus OX=9913 GN=ATL1 PE=2 SV=2 && PF02263:Guanylate-binding protein, N-terminal domain	-
ENSGALG00010007110	581.399936900235	585.114648238859	566.7129325332	245.602922583078	241.10184290201	236.704967675753	577.742505890765	241.13657772028	1.26036983919501	3.10102925026402e-29	3.64120265817303e-28	ARL6	1	91403261	91522034	+	11125	protein_coding	ADP ribosylation factor like GTPase 6 [Source:NCBI gene (formerly Entrezgene);Acc:418433] && sp|Q68DQ2|CRBG3_HUMAN Very large A-kinase anchor protein OS=Homo sapiens OX=9606 GN=CRYBG3 PE=1 SV=3 && PF00030:Beta/Gamma crystallin|PF00025:ADP-ribosylation factor family|PF00652:Ricin-type beta-trefoil lectin domain	Crystall
ENSGALG00010025927	132.979772801649	212.228024954434	146.678641361534	6.768584480636	2.02606590673958	2.98367606313974	163.962146372539	3.92610881683844	5.37207797489224	3.1732846272745e-29	3.72385510344028e-28	ENSGALG00010025927	34	1943344	1955843	+	2635	protein_coding	- && sp|P50446|K2C6A_MOUSE Keratin, type II cytoskeletal 6A OS=Mus musculus OX=10090 GN=Krt6a PE=1 SV=3 && PF00038:Intermediate filament protein|PF16208:Keratin type II head	Filament
ENSGALG00010024816	703.040349230426	702.137577886631	651.481757735645	308.454064188983	260.349469016036	302.345841064827	685.553228284234	290.383124756615	1.23843107879088	3.44319091787479e-29	4.03348106760781e-28	NFIA	8	26637864	26965381	+	5059	protein_coding	nuclear factor I A [Source:NCBI gene (formerly Entrezgene);Acc:396210] && sp|P09414|NFIA_RAT Nuclear factor 1 A-type OS=Rattus norvegicus OX=10116 GN=Nfia PE=1 SV=2 && PF00859:CTF/NF-I family transcription modulation region|PF03165:MH1 domain|PF10524:Nuclear factor I protein pre-N-terminus	MH1
ENSGALG00010008453	1031.88180290272	1091.88343679828	1101.04226892165	518.280183088699	514.620740311854	574.854921498257	1074.93583620755	535.91861496627	1.00440239620223	4.11468107277342e-29	4.80880778622022e-28	AMOTL1	1	185381925	185449051	-	6372	protein_coding	angiomotin like 1 [Source:HGNC Symbol;Acc:HGNC:17811] && sp|E1BEQ5|AMOL1_BOVIN Angiomotin-like protein 1 OS=Bos taurus OX=9913 GN=AMOTL1 PE=3 SV=1 && PF12240:Angiomotin C terminal	-
ENSGALG00010011040	178.337214687483	179.501273442769	158.108145883212	19.3388128018171	25.3258238342448	26.8530845682577	171.982211337821	23.8392404014399	2.85240538351627	4.27418723369964e-29	4.99230067945515e-28	CDH6	2	68999653	69097679	-	4039	protein_coding	cadherin 6 [Source:NCBI gene (formerly Entrezgene);Acc:414842] && sp|Q90762|CADH6_CHICK Cadherin-6 OS=Gallus gallus OX=9031 GN=CDH6 PE=2 SV=1 && PF00028:Cadherin domain|PF01049:Cadherin cytoplasmic region	Cadherin
ENSGALG00010011076	312.347838441084	296.524203090541	324.788420157682	84.1238356879046	83.0687021763228	97.4667513958982	311.220153896436	88.2197630867085	1.81897916943652	4.43505995741514e-29	5.17112974486004e-28	PKP2	1	58866447	58910209	+	4985	protein_coding	plakophilin 2 [Source:HGNC Symbol;Acc:HGNC:9024] && sp|Q99959|PKP2_HUMAN Plakophilin-2 OS=Homo sapiens OX=9606 GN=PKP2 PE=1 SV=2 && PF00514:Armadillo/beta-catenin-like repeat	Arm
ENSGALG00010011588	240.18827180453	214.211464439989	212.398292361182	49.3139726446337	47.6125488083802	38.7877888208166	222.266009535234	45.2381034246102	2.29576732193663	6.23257464838468e-29	7.2247947447584e-28	COLGALT2	8	7729594	7765009	-	3685	protein_coding	collagen beta(1-O)galactosyltransferase 2 [Source:HGNC Symbol;Acc:HGNC:16790] && sp|Q8IYK4|GT252_HUMAN Procollagen galactosyltransferase 2 OS=Homo sapiens OX=9606 GN=COLGALT2 PE=1 SV=1 && PF13704:Glycosyl transferase family 2|PF01755:Glycosyltransferase family 25 (LPS biosynthesis protein)	-
ENSGALG00010016746	581.399936900235	582.139489010526	735.29812422795	245.602922583078	231.984546321682	242.672319802032	632.945850046237	240.086596235597	1.39904924597645	6.61470308880481e-29	7.66331002277833e-28	HDGFL3	10	11257546	11316091	-	4591	protein_coding	HDGF like 3 [Source:HGNC Symbol;Acc:HGNC:24937] && sp|Q9Y3E1|HDGR3_HUMAN Hepatoma-derived growth factor-related protein 3 OS=Homo sapiens OX=9606 GN=HDGFL3 PE=1 SV=1 && -	-
ENSGALG00010021382	1013.32648576761	961.968150494396	1100.08981021151	504.743014127427	505.503443731525	501.257578607476	1025.1281488245	503.834678822143	1.02506367695483	6.80485946428181e-29	7.87904104812178e-28	TPRG1L	21	981001	984774	-	2405	protein_coding	tumor protein p63 regulated 1 like [Source:HGNC Symbol;Acc:HGNC:27007] && sp|Q5T0D9|TPRGL_HUMAN Tumor protein p63-regulated gene 1-like protein OS=Homo sapiens OX=9606 GN=TPRG1L PE=1 SV=1 && PF12456:Inositol phosphatase	-
ENSGALG00010008816	879.315862014008	876.680252615511	998.176728226543	400.313424997615	423.447774508572	451.529644221814	918.057614285354	425.096947909334	1.11142557129355	7.24240965076817e-29	8.38080231487791e-28	ENSGALG00010008816	2	88174076	88176871	+	2613	lncRNA	- && - && -	-
ENSGALG00010022929	298.946776065724	282.640126691652	242.876971085657	68.6527854464508	72.9383726426249	58.6789625750815	274.821291281011	66.7567068880524	2.0409697948021	7.60186599850404e-29	8.79166587076556e-28	LRP4	5	22840842	22918812	+	7863	protein_coding	LDL receptor related protein 4 [Source:HGNC Symbol;Acc:HGNC:6696] && sp|O75096|LRP4_HUMAN Low-density lipoprotein receptor-related protein 4 OS=Homo sapiens OX=9606 GN=LRP4 PE=1 SV=4 && PF14670:Coagulation Factor Xa inhibitory site|PF12662:Complement Clr-like EGF-like|PF00057:Low-density lipoprotein receptor domain class A|PF00058:Low-density lipoprotein receptor repeat class B	Ldl_recept_a
ENSGALG00010010682	863.853097734746	936.183437182175	858.165297835988	432.222466120613	430.539005182161	418.709207527277	886.067277584303	427.15689294335	1.05259532255148	8.6983105073281e-29	1.00306787391954e-27	SMIM13	2	62767831	62868286	-	4174	protein_coding	small integral membrane protein 13 [Source:NCBI gene (formerly Entrezgene);Acc:119694942] && sp|P0DJ93|SIM13_HUMAN Small integral membrane protein 13 OS=Homo sapiens OX=9606 GN=SMIM13 PE=3 SV=1 && -	-
ENSGALG00010010374	393.785063645195	353.052228428871	341.932676940199	123.76840193163	90.1599328499114	76.58101895392	362.923323004755	96.8364512451537	1.9038165036125	8.96749896476815e-29	1.03351331115588e-27	CMTM4	11	11037185	11066915	+	3759	protein_coding	CKLF like MARVEL transmembrane domain containing 4 [Source:HGNC Symbol;Acc:HGNC:19175] && sp|Q8CJ61|CKLF4_MOUSE CKLF-like MARVEL transmembrane domain-containing protein 4 OS=Mus musculus OX=10090 GN=Cmtm4 PE=1 SV=1 && PF01284:Membrane-associating domain	-
ENSGALG00010017272	191.738277062843	181.484712928324	171.44256782517	33.84292240318	26.3388567876146	25.8585258805444	181.555185938779	28.6801016904463	2.65989658417317	1.0943474375129e-28	1.2576180304629e-27	NRXN1	3	6751734	7398338	+	8789	protein_coding	neurexin 1 [Source:NCBI gene (formerly Entrezgene);Acc:395398] && sp|Q9CS84|NRX1A_MOUSE Neurexin-1 OS=Mus musculus OX=10090 GN=Nrxn1 PE=1 SV=3 && PF02210:Laminin G domain|PF01034:Syndecan domain	Laminin_G_2
ENSGALG00010001704	3637.87300943427	3428.37515078261	2308.75991337895	651.717991421238	654.419287876885	621.599179820779	3125.00269119861	642.5788197063	2.2818242935273	1.11210852397776e-28	1.27729405114478e-27	ENSGALG00010001704	1	196210957	196289197	-	11154	protein_coding	- && sp|E9PVD3|PCD16_MOUSE Protocadherin-16 OS=Mus musculus OX=10090 GN=Dchs1 PE=1 SV=1 && PF00028:Cadherin domain	Cadherin
ENSGALG00010001856	926.735005803743	878.663692101067	954.363627560111	441.891872521522	425.473840415312	469.431700600652	919.920775154974	445.599137845829	1.04577790726593	1.18832905224385e-28	1.3632680161095e-27	CHST15	6	32643763	32686894	-	2880	protein_coding	carbohydrate sulfotransferase 15 [Source:HGNC Symbol;Acc:HGNC:18137] && sp|Q7LFX5|CHSTF_HUMAN Carbohydrate sulfotransferase 15 OS=Homo sapiens OX=9606 GN=CHST15 PE=1 SV=1 && PF13469:Sulfotransferase family	-
ENSGALG00010026498	2589.49759130034	2518.96814665543	1931.58626416358	1139.05607402703	1107.24501803318	1096.99823254771	2346.68400070645	1114.43310820264	1.07392218682422	1.28282281547684e-28	1.46829914576039e-27	ENSGALG00010026498	8	20949084	21109429	+	8555	protein_coding	- && sp|Q6P0Q8|MAST2_HUMAN Microtubule-associated serine/threonine-protein kinase 2 OS=Homo sapiens OX=9606 GN=MAST2 PE=1 SV=2 && PF17820:PDZ domain|PF08926:Domain of unknown function (DUF1908)|PF00069:Protein kinase domain	Pkinase
ENSGALG00010014658	373.168044606179	352.060508686093	379.078566635653	120.867580011357	128.655185077963	108.406896960744	368.102373309308	119.309887350021	1.62569492772404	1.42359405334559e-28	1.62662723269288e-27	SELENOP1	Z	14116577	14130851	-	3970	protein_coding	selenoprotein P1 [Source:NCBI gene (formerly Entrezgene);Acc:431587] && sp|P25236|SEPP1_RAT Selenoprotein P OS=Rattus norvegicus OX=10116 GN=Selenop PE=1 SV=2 && -	-
ENSGALG00010028216	205.139339438203	150.741400902215	196.206494288805	32.8759817630891	16.2085272539166	17.9020563788384	184.029078209741	22.3288551319481	3.03751196394283	1.50476160263599e-28	1.7164250993403e-27	NKX2-3	25	1655155	1658945	+	1649	protein_coding	NK2 homeobox 3 [Source:NCBI gene (formerly Entrezgene);Acc:110224122] && - && -	-
ENSGALG00010001173	867.976501542549	896.514647471066	1024.84557211046	456.395982122884	406.226214301286	412.741855400997	929.778907041358	425.121350608389	1.12911405978683	1.72580862874396e-28	1.96519816088387e-27	IFT80	9	21903330	21946710	+	4132	protein_coding	intraflagellar transport 80 [Source:HGNC Symbol;Acc:HGNC:29262] && sp|Q8K057|IFT80_MOUSE Intraflagellar transport protein 80 homolog OS=Mus musculus OX=10090 GN=Ift80 PE=1 SV=1 && -	-
ENSGALG00010002343	988.58606292079	942.133755638841	1137.23569990696	464.131507243611	483.21671875739	494.295667793484	1022.65183948886	480.547964598162	1.09011844181383	2.00388327369675e-28	2.27924604929073e-27	GPD1L	2	40224625	40260150	+	5397	protein_coding	glycerol-3-phosphate dehydrogenase 1 like [Source:HGNC Symbol;Acc:HGNC:28956] && sp|Q8N335|GPD1L_HUMAN Glycerol-3-phosphate dehydrogenase 1-like protein OS=Homo sapiens OX=9606 GN=GPD1L PE=1 SV=1 && PF07479:NAD-dependent glycerol-3-phosphate dehydrogenase C-terminus|PF01210:NAD-dependent glycerol-3-phosphate dehydrogenase N-terminus	NAD_Gly3P_dh_N
ENSGALG00010001461	294.823372257921	307.433120261096	300.024493694047	76.3883105671777	90.1599328499114	90.5048405819054	300.760328737688	85.6843613329982	1.81253030573397	2.30298356706922e-28	2.61200969818702e-27	ASB9	1	122230593	122244721	+	2800	protein_coding	ankyrin repeat and SOCS box containing 9 [Source:NCBI gene (formerly Entrezgene);Acc:418625] && sp|Q96DX5|ASB9_HUMAN Ankyrin repeat and SOCS box protein 9 OS=Homo sapiens OX=9606 GN=ASB9 PE=1 SV=1 && PF07525:SOCS box|PF12796:Ankyrin repeats (3 copies)	SOCS_box
ENSGALG00010016451	597.893552131447	584.122928496082	605.763739648933	268.809497945258	249.206106528968	239.688643738892	595.926740092154	252.568082737706	1.23813650475291	2.6119942797191e-28	2.95577120389969e-27	USP46	4	65505954	65529640	+	4508	protein_coding	ubiquitin specific peptidase 46 [Source:HGNC Symbol;Acc:HGNC:20075] && sp|P62068|UBP46_HUMAN Ubiquitin carboxyl-terminal hydrolase 46 OS=Homo sapiens OX=9606 GN=USP46 PE=1 SV=1 && PF00443:Ubiquitin carboxyl-terminal hydrolase	UCH
ENSGALG00010022238	499.962711696124	469.083438333865	606.716198359073	188.553424817717	195.51536000037	182.004239851524	525.254116129687	188.691008223204	1.4777563495302	3.39545190024426e-28	3.82285010166734e-27	COMTD1	6	15602819	15610889	+	3040	protein_coding	catechol-O-methyltransferase domain containing 1 [Source:HGNC Symbol;Acc:HGNC:26309] && sp|Q8BIG7|CMTD1_MOUSE Catechol O-methyltransferase domain-containing protein 1 OS=Mus musculus OX=10090 GN=Comtd1 PE=1 SV=1 && -	-
ENSGALG00010028178	261.836141795496	321.317196659984	294.309741433208	84.1238356879046	73.9514055959947	76.58101895392	292.487693296229	78.2187534126064	1.90248076028897	3.48447166978457e-28	3.91865724440356e-27	ENSGALG00010028178	12	9882178	9912727	-	4476	protein_coding	- && sp|Q9NZ53|PDXL2_HUMAN Podocalyxin-like protein 2 OS=Homo sapiens OX=9606 GN=PODXL2 PE=1 SV=1 && PF06365:CD34/Podocalyxin family	-
ENSGALG00010024657	554.597812149515	488.91783318942	585.762106735996	210.793059539807	212.736920207656	164.102183472686	543.092584024977	195.877387740049	1.47133449902161	3.7820321201179e-28	4.23659716966432e-27	DPY19L3	11	9416580	9447495	+	7950	protein_coding	dpy-19 like C-mannosyltransferase 3 [Source:HGNC Symbol;Acc:HGNC:27120] && sp|Q6ZPD9|D19L3_HUMAN Probable C-mannosyltransferase DPY19L3 OS=Homo sapiens OX=9606 GN=DPY19L3 PE=1 SV=1 && PF10034:Q-cell neuroblast polarisation	-
ENSGALG00010008386	222.663805621367	169.584076014991	164.775356854191	29.9751598428166	29.3779556477239	17.9020563788384	185.674412830183	25.7517239564596	2.84845877480313	4.14444927270622e-28	4.63997115043505e-27	SESN3	1	185279102	185319443	+	5175	protein_coding	sestrin 3 [Source:HGNC Symbol;Acc:HGNC:23060] && sp|P58005|SESN3_HUMAN Sestrin-3 OS=Homo sapiens OX=9606 GN=SESN3 PE=1 SV=2 && -	-
ENSGALG00010025323	845.297780599632	890.5643290144	766.729261662564	398.379543717433	389.004654094	354.062892825916	834.197123758865	380.482363545783	1.13211571997814	5.09489667606472e-28	5.68176277560249e-27	KLHDC8A	26	2126001	2135665	-	3012	protein_coding	kelch domain containing 8A [Source:HGNC Symbol;Acc:HGNC:25573] && sp|Q91XA8|KLD8A_MOUSE Kelch domain-containing protein 8A OS=Mus musculus OX=10090 GN=Klhdc8a PE=2 SV=1 && -	-
ENSGALG00010020656	141.226580417256	140.824203474437	153.345852332513	13.537168961272	15.1954943005469	17.9020563788384	145.132212074735	15.5449065468858	3.22427256553789	5.256705421051e-28	5.85893846956761e-27	ENSGALG00010020656	10	12542827	12569563	+	4094	lncRNA	- && - && -	-
ENSGALG00010015111	2334.8774061685	2339.46687321266	1676.3273298461	982.411690332311	782.061440001478	898.086495005062	2116.89053640909	887.51987511295	1.25350373381702	5.54253839649674e-28	6.16375943169429e-27	ADAMTS2	13	13265949	13432566	+	4593	protein_coding	ADAM metallopeptidase with thrombospondin type 1 motif 2 [Source:HGNC Symbol;Acc:HGNC:218] && sp|P79331|ATS2_BOVIN A disintegrin and metalloproteinase with thrombospondin motifs 2 OS=Bos taurus OX=9913 GN=ADAMTS2 PE=1 SV=1 && PF17771:ADAM cysteine-rich domain|PF05986:ADAM-TS Spacer 1|PF01421:Reprolysin (M12B) family zinc metalloprotease|PF00090:Thrombospondin type 1 domain|PF01562:Reprolysin fami…	TSP_1
ENSGALG00010013747	809.217997281355	780.483437566072	880.071848169204	409.015890758432	359.626698446276	365.003038390762	823.257761005544	377.881875865157	1.12320950676986	6.22263820373044e-28	6.91238892342092e-27	ENSGALG00010013747	1	44669578	44674254	-	4677	lncRNA	- && - && -	-
ENSGALG00010009079	642.22014306533	665.443947403855	691.485023561518	240.768219382623	277.571029223323	311.296869254246	666.383038010234	276.545372620064	1.26967095253354	6.94311713943657e-28	7.70415992366481e-27	KCTD15	11	10338550	10381657	+	5595	protein_coding	potassium channel tetramerization domain containing 15 [Source:HGNC Symbol;Acc:HGNC:23297] && sp|Q6P3P4|KCD15_XENTR BTB/POZ domain-containing protein kctd15 OS=Xenopus tropicalis OX=8364 GN=kctd15 PE=2 SV=1 && PF02214:BTB/POZ domain	K_tetra
ENSGALG00010014883	692.731839710918	643.626113062745	681.960436460119	314.255708029528	296.818655337349	293.394812875408	672.772796411261	301.489725414095	1.15768974185608	7.39702586502665e-28	8.20326471972112e-27	PPAT	4	64261227	64305079	+	4781	protein_coding	phosphoribosyl pyrophosphate amidotransferase [Source:NCBI gene (formerly Entrezgene);Acc:422743] && sp|P28173|PUR1_CHICK Amidophosphoribosyltransferase OS=Gallus gallus OX=9031 GN=PPAT PE=2 SV=1 && PF13522:Glutamine amidotransferase domain|PF00156:Phosphoribosyl transferase domain	Pribosyltran
ENSGALG00010012013	297.915925113773	318.342037431651	255.258934317475	77.3552512072686	78.0035374094739	78.5701363293465	290.505632287633	77.976308315363	1.89694850089376	7.66149496705421e-28	8.49184456032041e-27	FOXD1	Z	25307213	25308535	+	1317	pseudogene	forkhead box D1 [Source:NCBI gene (formerly Entrezgene);Acc:396109] && sp|Q98937|FOXD1_CHICK Forkhead box protein D1 OS=Gallus gallus OX=9031 GN=FOXD1 PE=2 SV=1 && PF00250:Forkhead domain	Fork_head
ENSGALG00010026681	442.235058386881	464.124839619977	389.555612447191	123.76840193163	167.150437306015	124.319835964156	431.971836818016	138.412891733934	1.64282672206059	7.79365464211754e-28	8.62875078531118e-27	PLXDC1	27	4077345	4091284	-	2691	protein_coding	plexin domain containing 1 [Source:HGNC Symbol;Acc:HGNC:20945] && sp|Q8IUK5|PLDX1_HUMAN Plexin domain-containing protein 1 OS=Homo sapiens OX=9606 GN=PLXDC1 PE=1 SV=2 && -	-
ENSGALG00010024254	115.455306618486	153.716560130548	153.345852332513	2.90082192027257	6.07819772021874	3.97823475085299	140.839239693849	4.31908479711477	5.03507109232903	9.16517829758576e-28	1.01135970241812e-26	ENSGALG00010024254	20	5678162	5682710	-	4327	protein_coding	- && sp|P49652|P2RY1_MELGA P2Y purinoceptor 1 OS=Meleagris gallopavo OX=9103 GN=P2RY1 PE=2 SV=1 && PF00001:7 transmembrane receptor (rhodopsin family)	7tm_1
ENSGALG00010007369	392.754212693244	392.72101813998	366.696603403835	114.098995530721	114.472723730786	146.200127093847	384.05727807902	124.923948785118	1.62020219899783	1.02724591318289e-27	1.13167030468847e-26	ENSGALG00010007369	1	429352	445284	-	12171	protein_coding	- && sp|P14350|POL_FOAMV Pro-Pol polyprotein OS=Human spumaretrovirus OX=11963 GN=pol PE=1 SV=2 && PF00078:Reverse transcriptase (RNA-dependent DNA polymerase)|PF17919:RNase H-like domain found in reverse transcriptase	RVT_1
ENSGALG00010027186	345.335068903508	350.077069200538	241.924512375517	82.1899544077228	58.7559112954478	74.5919015784935	312.445550159854	71.8459224272214	2.11820176774018	1.12347627396052e-27	1.23631909751038e-26	PLXNA2	26	2793751	3078342	-	6563	protein_coding	plexin A2 [Source:HGNC Symbol;Acc:HGNC:9100] && sp|O75051|PLXA2_HUMAN Plexin-A2 OS=Homo sapiens OX=9606 GN=PLXNA2 PE=1 SV=4 && PF01437:Plexin repeat|PF18020:TIG domain found in plexin|PF01833:IPT/TIG domain|PF17960:TIG domain|PF08337:Plexin cytoplasmic RasGAP domain|PF01403:Sema domain	Sema
ENSGALG00010004233	427.80314505957	386.770699683314	367.649062113975	123.76840193163	145.87674528525	126.308953339582	394.07430228562	131.984700185487	1.57827595753555	1.20194744986876e-27	1.32048935182776e-26	NHSL1	3	53894401	54057254	+	8088	protein_coding	NHS like 1 [Source:HGNC Symbol;Acc:HGNC:21021] && sp|Q5SYE7|NHSL1_HUMAN NHS-like protein 1 OS=Homo sapiens OX=9606 GN=NHSL1 PE=1 SV=2 && PF15273:NHS-like	-
ENSGALG00010010434	358.736131278868	325.284075631095	397.17528212831	83.1568950478137	118.524855544265	111.390573023884	360.398496346091	104.357441205321	1.79005544479921	1.20407549251186e-27	1.32210004463658e-26	PROM1	4	76039356	76098054	+	5398	protein_coding	prominin 1 [Source:NCBI gene (formerly Entrezgene);Acc:422825] && sp|Q9W735|PRM1A_DANRE Prominin-1-A OS=Danio rerio OX=7955 GN=prom1a PE=2 SV=2 && PF05478:Prominin	Prominin
ENSGALG00010001307	1601.9423793315	1648.23821249658	1301.05859805101	731.007123908688	767.878978654301	695.196522711559	1517.0797299597	731.360875091516	1.05234064659108	1.30238656063136e-27	1.42534612468439e-26	ENSGALG00010001307	JAENSK010000002.1	20820	76818	+	4384	protein_coding	- && sp|O35887|CALU_MOUSE Calumenin OS=Mus musculus OX=10090 GN=Calu PE=1 SV=1 && -	-
ENSGALG00010025753	322.656347960591	392.72101813998	321.931044027263	113.13205489063	95.2250976167603	75.5864602662067	345.769470042612	94.6478709245324	1.86807831756942	1.455835377807e-27	1.58892896179995e-26	SORL1	24	3544168	3585339	-	10409	protein_coding	sortilin related receptor 1 [Source:NCBI gene (formerly Entrezgene);Acc:395998] && sp|Q92673|SORL_HUMAN Sortilin-related receptor OS=Homo sapiens OX=9606 GN=SORL1 PE=1 SV=2 && -	-
ENSGALG00010015182	413.371231732259	454.207642192199	458.132639577259	174.049315216354	150.941910052099	161.118507409546	441.903837833906	162.036577559333	1.44714123108356	1.50794676095698e-27	1.64490555197126e-26	PHYKPL	13	13895366	13903717	+	2405	protein_coding	5-phosphohydroxy-L-lysine phospho-lyase [Source:HGNC Symbol;Acc:HGNC:28249] && sp|Q8IUZ5|AT2L2_HUMAN 5-phosphohydroxy-L-lysine phospho-lyase OS=Homo sapiens OX=9606 GN=PHYKPL PE=1 SV=1 && PF00202:Aminotransferase class-III	Aminotran_3
ENSGALG00010021099	264.928694651348	207.269426240545	181.919613636708	26.1073972824531	39.5082851814218	43.7605822593829	218.039244842867	36.4587549077526	2.58153189799042	1.61386178216612e-27	1.75851944218242e-26	HMCN1	8	10346584	10538762	-	17838	protein_coding	hemicentin 1 [Source:HGNC Symbol;Acc:HGNC:19194] && sp|Q96RW7|HMCN1_HUMAN Hemicentin-1 OS=Homo sapiens OX=9606 GN=HMCN1 PE=1 SV=2 && PF12662:Complement Clr-like EGF-like|PF07679:Immunoglobulin I-set domain|PF13927:Immunoglobulin domain|PF07645:Calcium-binding EGF domain|PF00090:Thrombospondin type 1 domain|PF07474:G2F domain	I-set
ENSGALG00010012274	226.78720942917	208.261145983323	136.201595549996	18.3718721617263	31.4040215544635	19.8911737542649	190.416650320829	23.2223558234849	3.03770427141189	1.945377973982e-27	2.11398445453441e-26	B4GALNT3	1	60356304	60414354	+	4216	protein_coding	beta-1,4-N-acetyl-galactosaminyltransferase 3 [Source:HGNC Symbol;Acc:HGNC:24137] && sp|Q6L8S8|B4GN3_MOUSE Beta-1,4-N-acetylgalactosaminyltransferase 3 OS=Mus musculus OX=10090 GN=B4galnt3 PE=2 SV=1 && PF05679:Chondroitin N-acetylgalactosaminyltransferase|PF07691:PA14 domain	-
ENSGALG00010001982	802.0020406177	833.044583933291	630.527666112568	307.487123548892	234.010612228422	300.3567236894	755.191430221187	280.618153155572	1.42701410667874	2.07468194317646e-27	2.25204469842736e-26	DMD	1	114493557	115657311	+	14573	protein_coding	dystrophin [Source:NCBI gene (formerly Entrezgene);Acc:396236] && sp|P11533|DMD_CHICK Dystrophin OS=Gallus gallus OX=9031 GN=DMD PE=2 SV=1 && -	-
ENSGALG00010016832	7409.75664262214	7637.23373913128	4942.30824691558	1520.03068622283	1192.33978611624	1274.02967896067	6663.09954288967	1328.80005043325	2.32597361479062	2.16622143815365e-27	2.34758224548252e-26	DYNC1H1	5	48939958	48990069	+	15677	protein_coding	dynein cytoplasmic 1 heavy chain 1 [Source:HGNC Symbol;Acc:HGNC:2961] && sp|Q14204|DYHC1_HUMAN Cytoplasmic dynein 1 heavy chain 1 OS=Homo sapiens OX=9606 GN=DYNC1H1 PE=1 SV=5 && PF08385:Dynein heavy chain, N-terminal region 1|PF12781:ATP-binding dynein motor region|PF12774:Hydrolytic ATP binding site of dynein motor region|PF17852:Dynein heavy chain AAA lid domain|PF12775:P-loop containing dynein…	Dynein_heavy
ENSGALG00010004241	324.718049864493	270.73948977832	216.208127201742	67.68584480636	54.7037794819687	52.7116104488021	270.555222281518	58.3670782457102	2.21024680645786	2.76027284679427e-27	2.98166195613964e-26	PREX2	2	115324732	115493630	+	6800	protein_coding	phosphatidylinositol-3,4,5-trisphosphate dependent Rac exchange factor 2 [Source:HGNC Symbol;Acc:HGNC:22950] && sp|Q70Z35|PREX2_HUMAN Phosphatidylinositol 3,4,5-trisphosphate-dependent Rac exchanger 2 protein OS=Homo sapiens OX=9606 GN=PREX2 PE=1 SV=1 && PF00621:RhoGEF domain|PF00610:Domain found in Dishevelled, Egl-10, and Pleckstrin (DEP)|PF00169:PH domain	RhoGEF
ENSGALG00010017016	258.743588939644	219.170063153878	206.683540100343	58.0164384054514	34.4431204145729	32.8204366945371	228.199064064622	41.7599985048538	2.44593538147183	2.80405666867317e-27	3.02568470250725e-26	ZIC1	9	11601998	11606136	+	3239	protein_coding	Zic family member 1 [Source:NCBI gene (formerly Entrezgene);Acc:374103] && sp|Q8JJC0|ZIC1_CHICK Zinc finger protein ZIC 1 OS=Gallus gallus OX=9031 GN=ZIC1 PE=1 SV=1 && -	-
ENSGALG00010002832	604.078657843152	609.907641808303	577.189978344738	269.776438585349	189.437162280151	187.971591977804	597.058759332064	215.728397614434	1.46714567723247	2.97220054800327e-27	3.20365685619371e-26	LPIN1	3	97089934	97158123	+	3842	protein_coding	lipin 1 [Source:HGNC Symbol;Acc:HGNC:13345] && sp|Q91ZP3|LPIN1_MOUSE Phosphatidate phosphatase LPIN1 OS=Mus musculus OX=10090 GN=Lpin1 PE=1 SV=1 && PF16876:Lipin/Ned1/Smp2 multi-domain protein middle domain|PF08235:LNS2 (Lipin/Ned1/Smp2)|PF04571:lipin, N-terminal conserved region	-
ENSGALG00010017641	259.774439891594	250.905094922765	239.067136245098	60.917260325724	34.4431204145729	63.6517560136478	249.915557019819	53.0040455846482	2.23449750139667	3.30958395370264e-27	3.56538944483834e-26	GPRC5B	14	14775623	14790397	+	3531	protein_coding	G protein-coupled receptor class C group 5 member B [Source:HGNC Symbol;Acc:HGNC:13308] && sp|Q9NZH0|GPC5B_HUMAN G-protein coupled receptor family C group 5 member B OS=Homo sapiens OX=9606 GN=GPRC5B PE=2 SV=2 && -	-
ENSGALG00010000155	504.086115503927	521.644584701085	426.701502142644	164.379908815446	187.411096373411	181.009681163811	484.144067449219	177.600228784223	1.4468111108706	3.42459678557687e-27	3.68531635766848e-26	ENSGALG00010000155	MU179264.1	67130	81831	+	1461	protein_coding	- && sp|P56270|MAZ_HUMAN Myc-associated zinc finger protein OS=Homo sapiens OX=9606 GN=MAZ PE=1 SV=1 && -	-
ENSGALG00010021139	837.050972984026	904.448405413288	861.975132676547	446.726575721976	413.317444974874	417.714648839564	867.82483702462	425.919556512138	1.02662511694918	3.89848943931079e-27	4.18851692153601e-26	ARHGAP29	8	13333213	13383968	+	5646	protein_coding	Rho GTPase activating protein 29 [Source:NCBI gene (formerly Entrezgene);Acc:424488] && sp|Q6PCS4|RHG29_DANRE Rho GTPase-activating protein 29 OS=Danio rerio OX=7955 GN=arhgap29 PE=2 SV=1 && PF00620:RhoGAP domain|PF00130:Phorbol esters/diacylglycerol binding domain (C1 domain)	RhoGAP
ENSGALG00010003948	415.432933636161	415.530572223868	377.173649215373	138.272511532993	142.83764642514	151.172920532413	402.712385025134	144.094359496849	1.48254967284117	5.05188672058542e-27	5.40446349599639e-26	SCD5	4	45941108	45958834	+	3935	protein_coding	stearoyl-CoA desaturase 5 [Source:HGNC Symbol;Acc:HGNC:21088] && sp|Q2KIA4|SCD5_BOVIN Stearoyl-CoA desaturase 5 OS=Bos taurus OX=9913 GN=SCD5 PE=2 SV=1 && PF00487:Fatty acid desaturase	-
ENSGALG00010008121	528.826538350746	496.851591131642	575.285060924458	210.793059539807	228.945447461573	197.917178854936	533.654396802282	212.551895285439	1.32871258308876	5.73622758925852e-27	6.12999858963406e-26	MPZL1	1	91687775	91725260	-	4546	protein_coding	myelin protein zero like 1 [Source:HGNC Symbol;Acc:HGNC:7226] && sp|O95297|MPZL1_HUMAN Myelin protein zero-like protein 1 OS=Homo sapiens OX=9606 GN=MPZL1 PE=1 SV=1 && PF07686:Immunoglobulin V-set domain	V-set
ENSGALG00010001670	458.728673618093	487.926113446642	406.699869229708	151.809680494265	178.293799793083	158.134831346406	451.118218764814	162.746103877918	1.47115512118155	6.2939270181925e-27	6.71879232145156e-26	SHOX	1	129836503	129846394	-	2716	protein_coding	short stature homeobox [Source:NCBI gene (formerly Entrezgene);Acc:418669] && sp|O15266|SHOX_HUMAN Short stature homeobox protein OS=Homo sapiens OX=9606 GN=SHOX PE=1 SV=1 && PF00046:Homeodomain	Homeobox
ENSGALG00010018379	614.38716736266	670.402546117744	730.535830677251	300.718539068257	268.453732642994	298.367606313974	671.775181385885	289.179959341742	1.21620287035639	7.14912438159151e-27	7.61543793458812e-26	SRBD1	3	25772307	25889971	-	3913	protein_coding	S1 RNA binding domain 1 [Source:HGNC Symbol;Acc:HGNC:25521] && sp|Q8N5C6|SRBD1_HUMAN S1 RNA-binding domain-containing protein 1 OS=Homo sapiens OX=9606 GN=SRBD1 PE=1 SV=2 && PF12836:Helix-hairpin-helix motif|PF17674:HHH domain|PF09371:Tex-like protein N-terminal domain|PF16921:Tex protein YqgF-like domain|PF00575:S1 RNA binding domain	S1
ENSGALG00010004860	181.429767543336	170.575795757769	194.301576868526	25.1404566423623	24.312790880875	39.7823475085299	182.102380056543	29.7451983439224	2.61456194196796	8.05563494308175e-27	8.57193376228939e-26	ENSGALG00010004860	2	120678321	120684789	-	6044	lncRNA	- && - && -	-
ENSGALG00010010544	225.756358477219	228.095540838877	212.398292361182	41.5784475239068	47.6125488083802	58.6789625750815	222.08339722576	49.2899863024562	2.17247742520685	8.75755166593594e-27	9.3089185430409e-26	ENSGALG00010010544	7	35815961	35820167	+	1835	protein_coding	- && sp|Q7Z7M9|GALT5_HUMAN Polypeptide N-acetylgalactosaminyltransferase 5 OS=Homo sapiens OX=9606 GN=GALNT5 PE=1 SV=1 && -	-
ENSGALG00010012326	1478.24026509741	1370.55668451882	1712.52076083142	659.453516541964	809.413329742463	653.425057827603	1520.43923681588	707.43063470401	1.10447350994247	9.29709029376194e-27	9.86667292440527e-26	SGTB	Z	21184160	21204884	-	3740	protein_coding	small glutamine rich tetratricopeptide repeat containing beta [Source:NCBI gene (formerly Entrezgene);Acc:427166] && sp|Q96EQ0|SGTB_HUMAN Small glutamine-rich tetratricopeptide repeat-containing protein beta OS=Homo sapiens OX=9606 GN=SGTB PE=1 SV=1 && PF07719:Tetratricopeptide repeat|PF00515:Tetratricopeptide repeat|PF16546:Homodimerisation domain of SGTA	TPR_1
ENSGALG00010012346	481.40739456101	547.429298013306	535.281795098585	219.495525300625	199.567491813849	212.835559170635	521.3728292243	210.632858761703	1.30758159010356	1.09105603514532e-26	1.15666996761983e-25	NLN	Z	21204865	21243665	+	3701	protein_coding	neurolysin [Source:HGNC Symbol;Acc:HGNC:16058] && sp|P42675|NEUL_RABIT Neurolysin, mitochondrial OS=Oryctolagus cuniculus OX=9986 GN=NLN PE=1 SV=1 && PF01432:Peptidase family M3	Peptidase_M3
ENSGALG00010020771	458.728673618093	448.257323735533	420.986749881805	136.338630252811	178.293799793083	164.102183472686	442.657582411811	159.578204506193	1.4728110824801	1.09328204061022e-26	1.15841497066886e-25	LINGO1	10	2761548	2864363	+	11375	protein_coding	leucine rich repeat and Ig domain containing 1 [Source:NCBI gene (formerly Entrezgene);Acc:415344] && sp|Q50L44|LIGO1_CHICK Leucine-rich repeat and immunoglobulin-like domain-containing nogo receptor-interacting protein 1 OS=Gallus gallus OX=9031 GN=LINGO1 PE=2 SV=1 && -	-
ENSGALG00010018726	893.747775341319	893.539488242733	846.73579331431	444.792694441794	379.887357513671	444.567733407821	878.007685632787	423.082595121096	1.05262584247539	1.88905827471642e-26	1.98684365039027e-25	EBF2	22	646178	788147	+	11361	protein_coding	EBF transcription factor 2 [Source:NCBI gene (formerly Entrezgene);Acc:395176] && sp|O08792|COE2_MOUSE Transcription factor COE2 OS=Mus musculus OX=10090 GN=Ebf2 PE=1 SV=4 && PF16422:Transcription factor COE1 DNA-binding domain|PF16423:Transcription factor COE1 helix-loop-helix domain|PF01833:IPT/TIG domain	TIG
ENSGALG00010013290	122.671263282142	115.039490162216	197.158952998945	13.537168961272	5.06516476684895	7.95646950170597	144.956568814434	8.85293440994231	4.02680200975429	1.9754720171427e-26	2.07663697886269e-25	AKR1D1	1	56593491	56629958	+	3614	protein_coding	aldo-keto reductase family 1 member D1 [Source:NCBI gene (formerly Entrezgene);Acc:418107] && sp|P51857|AK1D1_HUMAN Aldo-keto reductase family 1 member D1 OS=Homo sapiens OX=9606 GN=AKR1D1 PE=1 SV=1 && PF00078:Reverse transcriptase (RNA-dependent DNA polymerase)	RVT_1
ENSGALG00010006546	712.318007797983	754.698724253851	743.870252619208	345.197808512436	357.600632539536	359.035686264482	736.962328223681	353.944709105485	1.05838623593476	2.87027436285848e-26	3.00618719713541e-25	SMOC2	3	41285913	41421743	-	3844	protein_coding	SPARC related modular calcium binding 2 [Source:HGNC Symbol;Acc:HGNC:20323] && sp|Q8CD91|SMOC2_MOUSE SPARC-related modular calcium-binding protein 2 OS=Mus musculus OX=10090 GN=Smoc2 PE=1 SV=1 && PF10591:Secreted protein acidic and rich in cysteine Ca binding region|PF07648:Kazal-type serine protease inhibitor domain|PF00086:Thyroglobulin type-1 repeat|PF16597:Thyroglobulin_1 repeat associated di…	-
ENSGALG00010001407	159.78189755237	175.534394471658	152.393393622373	30.9421004829074	16.2085272539166	20.8857324419782	162.569895215467	22.6787867262674	2.83686400826619	2.88294992288754e-26	3.01788044076692e-25	FOXP2	1	26061577	26473375	-	5706	protein_coding	forkhead box P2 [Source:NCBI gene (formerly Entrezgene);Acc:769935] && sp|Q8MJ99|FOXP2_GORGO Forkhead box protein P2 OS=Gorilla gorilla gorilla OX=9595 GN=FOXP2 PE=2 SV=1 && PF00250:Forkhead domain|PF16159:FOXP coiled-coil domain	Fork_head
ENSGALG00010016543	145.349984225059	174.54267472888	164.775356854191	28.0412785626349	25.3258238342448	19.8911737542649	161.556005269377	24.4194253837148	2.72533689188202	4.56758720841073e-26	4.76637509475379e-25	TCEA3	23	2539863	2545968	-	2137	protein_coding	transcription elongation factor A3 [Source:HGNC Symbol;Acc:HGNC:11615] && sp|O75764|TCEA3_HUMAN Transcription elongation factor A protein 3 OS=Homo sapiens OX=9606 GN=TCEA3 PE=1 SV=2 && -	-
ENSGALG00010010823	347.39677080741	258.838852864987	300.976952404187	74.454429286996	92.1859987566509	81.5538123924862	302.404192025528	82.731413478711	1.87050284554734	5.03219734617748e-26	5.24572430037593e-25	TMEFF2	7	7821499	7931218	-	3108	protein_coding	transmembrane protein with EGF like and two follistatin like domains 2 [Source:HGNC Symbol;Acc:HGNC:11867] && sp|Q9UIK5|TEFF2_HUMAN Tomoregulin-2 OS=Homo sapiens OX=9606 GN=TMEFF2 PE=1 SV=1 && PF07648:Kazal-type serine protease inhibitor domain	-
ENSGALG00010020913	226.78720942917	194.377069584435	215.255668491602	44.4792694441794	47.6125488083802	50.7224930733756	212.139982501735	47.6047704419784	2.15610877039007	5.13189709481284e-26	5.34686388496072e-25	TMEM132B	15	4283450	4466575	-	4296	protein_coding	transmembrane protein 132B [Source:HGNC Symbol;Acc:HGNC:29397] && sp|Q14DG7|T132B_HUMAN Transmembrane protein 132B OS=Homo sapiens OX=9606 GN=TMEM132B PE=2 SV=2 && PF15706:Mature oligodendrocyte transmembrane protein, TMEM132D, C-term|PF16070:Transmembrane protein family 132|PF15705:Mature oligodendrocyte transmembrane protein, TMEM132D, N-term	-
ENSGALG00010023104	381.414852221785	348.093629714982	358.124475012577	138.272511532993	120.550921451005	112.385131711597	362.544318983115	123.736188231865	1.54984588824382	1.04846813036347e-25	1.08615425143929e-24	ENSGALG00010023104	5	15308691	15349497	-	8685	protein_coding	- && sp|Q3UP38|EFC4B_MOUSE EF-hand calcium-binding domain-containing protein 4B OS=Mus musculus OX=10090 GN=Cracr2a PE=2 SV=2 && PF13499:EF-hand domain pair|PF00071:Ras family	Ras
ENSGALG00010020649	399.970169356899	393.712737882758	381.935942766072	158.578264974901	132.707316891443	125.314394651869	391.87295000191	138.866658839404	1.49553503822048	1.05614974288339e-25	1.09354478043598e-24	MYH11	14	7581182	7638243	-	7042	protein_coding	myosin, heavy chain 11, smooth muscle [Source:NCBI gene (formerly Entrezgene);Acc:396211] && sp|P10587|MYH11_CHICK Myosin-11 OS=Gallus gallus OX=9031 GN=MYH11 PE=1 SV=4 && PF01576:Myosin tail|PF02736:Myosin N-terminal SH3-like domain|PF00063:Myosin head (motor domain)	Myosin_tail_1
ENSGALG00010008161	147.41168612896	155.699999616103	175.252402665729	28.0412785626349	22.2867249741354	23.8694085051179	159.454696136931	24.7324706806294	2.68767226446625	1.06965219546365e-25	1.10695146632101e-24	ENSGALG00010008161	2	88308131	88359075	+	2209	protein_coding	- && sp|Q8IYR6|TEFF1_HUMAN Tomoregulin-1 OS=Homo sapiens OX=9606 GN=TMEFF1 PE=1 SV=1 && PF07648:Kazal-type serine protease inhibitor domain	-
ENSGALG00010010776	149.473388032862	145.782802188326	162.870439433911	23.2065753621806	24.312790880875	20.8857324419782	152.7088765517	22.8016995616779	2.74414176268531	1.09145221968059e-25	1.12892673141794e-24	GCAT	1	51163764	51168057	-	1496	protein_coding	glycine C-acetyltransferase [Source:HGNC Symbol;Acc:HGNC:4188] && sp|O75600|KBL_HUMAN 2-amino-3-ketobutyrate coenzyme A ligase, mitochondrial OS=Homo sapiens OX=9606 GN=GCAT PE=1 SV=1 && PF00155:Aminotransferase class I and II	Aminotran_1_2
ENSGALG00010023060	333.99570843205	293.549043862207	312.406456925865	102.495707849631	98.2641964768697	99.4558687713247	313.317069740041	100.071924365942	1.64607385595787	1.22517234927051e-25	1.26592691836419e-24	ALDH1A2	10	7125883	7182579	+	3775	protein_coding	aldehyde dehydrogenase 1 family member A2 [Source:NCBI gene (formerly Entrezgene);Acc:395844] && sp|O93344|AL1A2_CHICK Retinal dehydrogenase 2 OS=Gallus gallus OX=9031 GN=ALDH1A2 PE=2 SV=2 && PF00171:Aldehyde dehydrogenase family	Aldedh
[truncated: 1,717 more rows]
