# Supplementary material for: Transcriptome Sequencing Reveals That Intact Expression of the Chicken Endogenous Retrovirus chERV3 In Vitro Can Possibly Block the Key Innate Immune Pathway
Source: Animals (Basel). 2023 Aug 26;13(17):2720. doi: 10.3390/ani13172720 (PMC10486640; doi:10.3390/ani13172720)
Supplement: Supplementary file 1 [file animals-13-02720-s001.zip › Supplentary File S5/48h/chERV3_48hvsNC_48h_deg_down.xls]

gene_id	chERV3_48_1	chERV3_48_2	chERV3_48_3	NC48_1	NC48_2	NC48_3	chERV3_48h	NC_48h	log2FoldChange	pvalue	padj	gene_name	gene_chr	gene_start	gene_end	gene_strand	gene_length	gene_biotype	gene_description	tf_family
ENSGALG00010009374	17.3188609050528	19.5878068301906	30.6747086635448	2890.87227483141	3222.82961756125	3011.18932385282	22.5271254662627	3041.63040541516	-7.05666570832246	2.52070952929714e-104	2.41206694858443e-100	IL12B	13	7771661	7779513	+	2616	protein_coding	interleukin 12B [Source:NCBI gene (formerly Entrezgene);Acc:404671] && sp|Q865W9|IL12B_LAMGL Interleukin-12 subunit beta OS=Lama glama OX=9844 GN=IL12B PE=2 SV=1 && PF10420:Cytokine interleukin-12p40 C-terminus	-
ENSGALG00010021018	616.056623622591	763.924466377432	878.17308802491	17661.1707896248	18546.5100379285	17952.8231563842	752.718059341645	18053.5013279791	-4.58304915037912	4.58699367220418e-82	1.75571769797287e-78	F3	8	13268039	13274418	+	2130	protein_coding	coagulation factor III, tissue factor [Source:HGNC Symbol;Acc:HGNC:3541] && sp|Q9JLU8|TF_CAVPO Tissue factor OS=Cavia porcellus OX=10141 GN=F3 PE=2 SV=1 && PF01108:Tissue factor|PF09294:Interferon-alpha/beta receptor, fibronectin type III	-
ENSGALG00010018460	202.878084887761	120.465012005672	147.238601585015	6320.64033309054	7156.18074150577	7467.48279331929	156.860566159483	6981.43462263854	-5.47979201692064	4.67428144388388e-78	1.27794854675785e-74	IL1B	22	4457504	4459409	-	1393	protein_coding	interleukin 1, beta [Source:NCBI gene (formerly Entrezgene);Acc:395196] && sp|Q9WVG1|IL1B_CAVPO Interleukin-1 beta OS=Cavia porcellus OX=10141 GN=IL1B PE=2 SV=1 && PF00340:Interleukin-1 / 18	-
ENSGALG00010023847	148.447379186167	132.217696103786	136.721558614657	1993.34514257329	2040.62576094886	1946.17519412569	139.128877968203	1993.38203254928	-3.84254221921414	6.4519618610953e-75	1.37197384552935e-71	PIK3AP1	6	17487716	17533194	-	4256	protein_coding	phosphoinositide-3-kinase adaptor protein 1 [Source:NCBI gene (formerly Entrezgene);Acc:374268] && sp|Q9DDT2|BCAP_CHICK Phosphoinositide 3-kinase adapter protein 1 OS=Gallus gallus OX=9031 GN=PIK3AP1 PE=1 SV=1 && PF18567:Toll/interleukin-1 receptor domain|PF14545:Dof, BCAP, and BANK (DBB) motif,	-
ENSGALG00010005131	3246.04935820418	3829.41623530225	5015.75307661334	104722.251378845	110882.327403331	105896.507809585	4030.40622337326	107167.028863921	-4.73261089421189	6.47153417462375e-73	1.23852221033949e-69	IL8L2	4	50443364	50446587	+	1239	protein_coding	interleukin 8-like 2 [Source:NCBI gene (formerly Entrezgene);Acc:396495] && sp|P08317|IL8_CHICK Interleukin-8 OS=Gallus gallus OX=9031 GN=CXCL8 PE=2 SV=1 && PF00048:Small cytokines (intecrine/chemokine), interleukin-8 like	-
ENSGALG00010005138	838.727692401841	577.840301490622	880.8023487675	21145.9669384452	20008.5254582361	21870.8939216504	765.790114219988	21008.4621061106	-4.77798694296952	4.06334335840517e-72	7.06947865392348e-69	ENSGALG00010005138	4	50468061	50469586	+	1282	protein_coding	- && sp|P30034|PLF4_PIG Platelet factor 4 OS=Sus scrofa OX=9823 GN=PF4 PE=1 SV=2 && -	-
ENSGALG00010006306	23.504168371143	15.6702454641524	14.0227239604776	848.191602789394	888.401714732388	844.009408710408	17.7323792652577	860.200908744064	-5.62631448649157	4.47771656242324e-65	7.14121163097133e-62	ENSGALG00010006306	2	11316004	11352742	+	1641	lncRNA	- && - && -	-
ENSGALG00010002949	122.469087828587	109.691718249067	113.934632178881	1511.37497007103	1454.02080420205	1428.90983415983	115.365146085512	1464.76853614431	-3.66824602054007	5.72735113444718e-65	8.43154200085001e-62	ENSGALG00010002949	1	122361757	122371749	+	9993	protein_coding	- && sp|P03354|POL_RSVP Gag-Pol polyprotein OS=Rous sarcoma virus (strain Prague C) OX=11888 GN=gag-pol PE=1 SV=2 && PF02813:Retroviral M domain|PF00077:Retroviral aspartyl protease|PF00607:gag gene protein p24 (core nucleocapsid protein)	-
ENSGALG00010010952	80.4089970591736	54.8458591245336	71.8664602974478	1441.1667165963	1569.94273773294	1449.86717839418	69.0404388270516	1486.9922109078	-4.43319671000658	7.19395372611219e-63	9.83413474359536e-60	ENSGALG00010010952	1	49205002	49211816	-	4084	protein_coding	- && sp|O43301|HS12A_HUMAN Heat shock 70 kDa protein 12A OS=Homo sapiens OX=9606 GN=HSPA12A PE=1 SV=2 && -	-
ENSGALG00010001865	68.038382126993	89.124521077367	72.7428805449776	1321.62293365283	1406.05310756858	1254.58283439233	76.6352612497792	1327.41962520458	-4.11172847288035	6.10939988189053e-61	7.7947796626414e-58	CYBB	1	113249544	113283766	-	6675	protein_coding	cytochrome b-245 beta chain [Source:NCBI gene (formerly Entrezgene);Acc:418581] && sp|P04839|CY24B_HUMAN Cytochrome b-245 heavy chain OS=Homo sapiens OX=9606 GN=CYBB PE=1 SV=2 && PF08022:FAD-binding domain|PF08030:Ferric reductase NAD binding domain|PF01794:Ferric reductase like transmembrane component	Ferric_reduct
ENSGALG00010005067	107.624349909971	177.269651813225	217.352221387403	6723.86341047924	7211.14372723162	6929.26008911909	167.415407703533	6954.75574227665	-5.37218852216089	7.7509978840202e-60	9.27116234402366e-57	ENSGALG00010005067	2	120067888	120074071	-	3739	lncRNA	- && - && -	-
ENSGALG00010026320	231.330499231776	184.125384203791	188.430353218918	2390.87565886943	2484.32695480846	2444.38842296942	201.295412218162	2439.86367888244	-3.60221179500457	4.62284667267903e-59	5.20423762480772e-56	ENSGALG00010026320	15	8361094	8381041	+	4769	protein_coding	- && sp|P36269|GGT5_HUMAN Glutathione hydrolase 5 proenzyme OS=Homo sapiens OX=9606 GN=GGT5 PE=1 SV=2 && PF01019:Gamma-glutamyltranspeptidase	-
ENSGALG00010001941	601.211885703975	326.136983722673	390.007010150784	14142.2192742491	16237.0653104295	16168.5910767966	439.11862652581	15515.9585538251	-5.14455896365867	2.12884367241272e-58	2.26343390014637e-55	IL6	2	30771375	30774070	+	1140	protein_coding	interleukin 6 [Source:NCBI gene (formerly Entrezgene);Acc:395337] && sp|Q90YI0|IL6_CHICK Interleukin-6 OS=Gallus gallus OX=9031 GN=IL6 PE=2 SV=1 && PF00489:Interleukin-6/G-CSF/MGF family	-
ENSGALG00010016973	919.136689461015	1006.81327107179	1021.02958837228	7334.86496774587	7781.75945176727	7409.37379339679	982.326516301695	7508.66607096998	-2.93388369025662	1.04194911986576e-55	9.97041112799549e-53	PLSCR1	9	11213553	11249067	-	2387	protein_coding	phospholipid scramblase 1 [Source:HGNC Symbol;Acc:HGNC:9092] && sp|P58195|PLS1_RAT Phospholipid scramblase 1 OS=Rattus norvegicus OX=10116 GN=Plscr1 PE=1 SV=1 && PF03803:Scramblase	Scramblase
ENSGALG00010005585	53.1936442083764	33.299271611324	39.4389111388433	933.580019177588	990.333070078511	1015.47858880959	41.9772756528479	979.797226021896	-4.55630182986566	1.37555600446343e-55	1.25359003873434e-52	ENSGALG00010005585	1	144552989	144560653	+	6299	protein_coding	- && sp|P32249|GP183_HUMAN G-protein coupled receptor 183 OS=Homo sapiens OX=9606 GN=GPR183 PE=1 SV=3 && PF00001:7 transmembrane receptor (rhodopsin family)	7tm_1
ENSGALG00010013396	39.5859677829778	55.8252494660431	49.0795338616716	834.90896024012	955.356624616606	913.549687306187	48.1635837035642	901.271757387638	-4.21878571843914	3.84541665291445e-54	3.34516290470349e-51	FYB1	Z	12821323	12884129	-	5427	protein_coding	FYN binding protein 1 [Source:NCBI gene (formerly Entrezgene);Acc:427448] && sp|D3ZIE4|FYB1_RAT FYN-binding protein 1 OS=Rattus norvegicus OX=10116 GN=Fyb1 PE=1 SV=2 && PF14603:Helically-extended SH3 domain	-
ENSGALG00010029532	66.801320633775	63.6603721981193	70.9900400499179	839.652761150575	993.331051118103	961.180015111515	67.1505776272707	931.387942460064	-3.79281186360508	4.43504421817743e-53	3.69034244554259e-50	EVI2A	19	9510837	9515664	+	3704	protein_coding	ecotropic viral integration site 2A [Source:NCBI gene (formerly Entrezgene);Acc:776037] && sp|P20934|EVI2A_MOUSE Protein EVI2A OS=Mus musculus OX=10090 GN=Evi2a PE=1 SV=2 && PF05399:Ectropic viral integration site 2A protein (EVI2A)	-
ENSGALG00010000797	70.5125051134291	63.6603721981193	68.3607793073284	807.394914959479	947.362008511028	885.924097179097	67.5112188729589	880.227006883201	-3.70597499152195	7.9967265801522e-52	6.12165413163811e-49	ENSGALG00010000797	2	78013005	78024185	+	2389	protein_coding	- && sp|Q5XH09|CMBL_XENLA Carboxymethylenebutenolidase homolog OS=Xenopus laevis OX=8355 GN=cmbl PE=2 SV=1 && PF01738:Dienelactone hydrolase family	-
ENSGALG00010005122	110.098472896407	170.413919422658	301.488565150269	13890.797825995	14970.9179847086	14609.1741444501	194.000319156445	14490.2966517179	-6.21954199748535	1.02290684452572e-51	7.52938122712817e-49	IL8L1	4	50430779	50434076	+	1467	protein_coding	interleukin 8-like 1 [Source:NCBI gene (formerly Entrezgene);Acc:395872] && sp|P08317|IL8_CHICK Interleukin-8 OS=Gallus gallus OX=9031 GN=CXCL8 PE=2 SV=1 && PF00048:Small cytokines (intecrine/chemokine), interleukin-8 like	-
ENSGALG00010007707	39.5859677829778	33.299271611324	32.4275491586045	555.024706523261	615.585440129529	555.369622210122	35.1042628509687	575.326589620971	-4.04245655225279	2.26790049908202e-48	1.55010999112256e-45	ENSGALG00010007707	1	98150427	98185982	-	2384	protein_coding	- && sp|Q9BDJ4|LIPH_RABIT Lipase member H OS=Oryctolagus cuniculus OX=9986 GN=LIPH PE=2 SV=1 && PF00151:Lipase	Lipase
ENSGALG00010024658	1190.05315647577	533.767736122693	799.295265747224	31797.6975027814	30098.7303104891	33960.4237251987	841.038719448562	31952.2838461564	-5.24828668350172	2.61316436623217e-48	1.72450826348108e-45	CSF3	27	4307579	4309480	+	1453	protein_coding	colony stimulating factor 3 [Source:NCBI gene (formerly Entrezgene);Acc:396216] && sp|P13854|MGF_CHICK Myelomonocytic growth factor OS=Gallus gallus OX=9031 PE=2 SV=1 && PF16647:Granulocyte colony-stimulating factor	-
ENSGALG00010016930	189.270408462362	264.435392207573	274.319537476843	3513.25895428314	3140.88480247907	3738.02812616212	242.675112715593	3464.05729430811	-3.83272028554413	3.9349735251995e-48	2.51025077750893e-45	C10H15ORF48	10	10690293	10693902	+	920	protein_coding	chromosome 10 open reading frame, human C15orf48 [Source:NCBI gene (formerly Entrezgene);Acc:415442] && sp|Q9C002|NMES1_HUMAN Normal mucosa of esophagus-specific gene 1 protein OS=Homo sapiens OX=9606 GN=NMES1 PE=1 SV=1 && -	-
ENSGALG00010014231	58.1418901812486	32.3198812698144	42.0681718814328	841.550281514757	841.433345112116	858.298507052007	44.1766477774986	847.094044559626	-4.27270977056009	6.19939177874256e-44	3.59527151095682e-41	ENSGALG00010014231	Z	34737584	34740707	-	2280	protein_coding	- && sp|Q9P0W0|IFNK_HUMAN Interferon kappa OS=Homo sapiens OX=9606 GN=IFNK PE=1 SV=2 && -	-
ENSGALG00010015957	27.2153528507972	42.1137846849097	44.6974326240224	704.928815293646	652.560539617828	698.260605626105	38.0088567199098	685.24998684586	-4.15795454010046	7.98405433319943e-44	4.49408328908149e-41	ENSGALG00010015957	1	51600464	51612306	-	4914	protein_coding	- && sp|P32927|IL3RB_HUMAN Cytokine receptor common subunit beta OS=Homo sapiens OX=9606 GN=CSF2RB PE=1 SV=2 && PF00041:Fibronectin type III domain	fn3
ENSGALG00010013312	191.744531448799	196.857458643415	214.722960644813	1417.44771204402	1550.95552448219	1490.82926030676	201.108316912342	1486.41083227766	-2.88441285689325	1.01847017555859e-43	5.56899491995438e-41	PDCD1LG2	Z	28103393	28114345	+	1659	protein_coding	- && sp|Q9EP73|PD1L1_MOUSE Programmed cell death 1 ligand 1 OS=Mus musculus OX=10090 GN=Cd274 PE=1 SV=1 && PF07686:Immunoglobulin V-set domain	V-set
ENSGALG00010007265	53.1936442083764	54.8458591245336	50.8323743567313	768.495747493746	617.584094155923	644.914638484138	52.9572925632138	676.998160044603	-3.67716067542758	1.80989980579732e-43	9.62162846759699e-41	CD200R1A	1	83694833	83716971	+	2526	protein_coding	CD200 receptor 1A [Source:NCBI gene (formerly Entrezgene);Acc:768673] && sp|Q2YHT7|MOR1A_CHICK Cell surface glycoprotein CD200 receptor 1-A OS=Gallus gallus OX=9031 GN=CD200R1A PE=1 SV=1 && PF07686:Immunoglobulin V-set domain	V-set
ENSGALG00010022967	132.365579774332	87.165740394348	144.609340842425	1701.12700648924	1834.76439623022	1778.51644025094	121.380220337035	1771.46928099013	-3.86749461192222	9.49481116277167e-41	4.6592742572596e-38	ADAMTS15	24	1731427	1743161	+	4831	protein_coding	ADAM metallopeptidase with thrombospondin type 1 motif 15 [Source:HGNC Symbol;Acc:HGNC:16305] && sp|P59384|ATS15_MOUSE A disintegrin and metalloproteinase with thrombospondin motifs 15 OS=Mus musculus OX=10090 GN=Adamts15 PE=1 SV=2 && PF01562:Reprolysin family propeptide|PF01421:Reprolysin (M12B) family zinc metalloprotease|PF05986:ADAM-TS Spacer 1|PF17771:ADAM cysteine-rich domain|PF00090:Thromb…	TSP_1
ENSGALG00010007162	74.2236895930833	128.300134737748	128.833776386888	1879.49392072236	1856.74959052056	1862.34581718832	110.452533572573	1866.19644281041	-4.07250979952896	9.85033410161161e-41	4.71289235091608e-38	ENSGALG00010007162	1	175317675	175370502	-	5360	protein_coding	- && sp|Q5JR59|MTUS2_HUMAN Microtubule-associated tumor suppressor candidate 2 OS=Homo sapiens OX=9606 GN=MTUS2 PE=1 SV=3 && -	-
ENSGALG00010017351	34.6377218101055	41.1343943434002	41.191751633903	476.277611409705	455.693118017963	466.777212492212	38.9879559291362	466.249313973293	-3.57363142113962	1.07030780177636e-40	4.99598797814535e-38	CCR2	2	42600488	42609141	-	8654	protein_coding	C-C motif chemokine receptor 2 [Source:NCBI gene (formerly Entrezgene);Acc:420696] && sp|O55193|CCR2_RAT C-C chemokine receptor type 2 OS=Rattus norvegicus OX=10116 GN=Ccr2 PE=2 SV=1 && -	-
ENSGALG00010012873	90.305489004918	70.516104588686	81.5070830202761	727.699059663831	790.467667439054	741.1279006509	80.7762255379601	753.098209251262	-3.22424308597874	1.16190500054695e-39	5.17128788382968e-37	PTAFR	23	1889475	1899181	-	7093	protein_coding	platelet activating factor receptor [Source:HGNC Symbol;Acc:HGNC:9582] && sp|P21556|PTAFR_CAVPO Platelet-activating factor receptor OS=Cavia porcellus OX=10141 GN=PTAFR PE=2 SV=2 && PF00001:7 transmembrane receptor (rhodopsin family)	7tm_1
ENSGALG00010019225	2.47412298643611	11.7526840981143	8.76420247529851	552.178425976988	428.711288661636	522.028392746393	7.66366985328298	500.972702461672	-5.98197804774801	4.66443671347279e-39	2.02881795051005e-36	PROK2	12	16489187	16493873	-	1225	protein_coding	prokineticin 2 [Source:HGNC Symbol;Acc:HGNC:18455] && sp|Q2XXR8|VAR1_VARVA AVIToxin-VAR1 OS=Varanus varius OX=8559 PE=2 SV=1 && PF06607:Prokineticin	-
ENSGALG00010010893	290.709450906243	183.145993862282	205.958758169515	2670.75991258629	2721.16745693621	2781.61114383114	226.60473431268	2724.51283778455	-3.59079966341472	9.04872566116657e-39	3.84832248229791e-36	ENSGALG00010010893	Z	8908136	8910830	-	1742	protein_coding	C-C motif chemokine ligand 21 [Source:HGNC Symbol;Acc:HGNC:10620] && - && PF00048:Small cytokines (intecrine/chemokine), interleukin-8 like	-
ENSGALG00010010874	47.0083367422861	48.9695170754764	69.2371995548582	856.730444428214	1315.11434936763	1066.91934283934	55.0716844575402	1079.58804554506	-4.28658003750911	1.26593175116291e-38	5.2668264899469e-36	ENSGALG00010010874	2	60420177	60434492	+	2510	protein_coding	- && - && PF07686:Immunoglobulin V-set domain	V-set
ENSGALG00010022232	400.80792380265	401.550040018906	411.91751633903	2145.14677170785	2090.59211160872	2125.26522667373	404.758493386862	2120.3347033301	-2.3889664563099	6.46598534727822e-38	2.63289420374916e-35	GPR173	12	16478954	16482445	+	3200	protein_coding	G protein-coupled receptor 27 [Source:HGNC Symbol;Acc:HGNC:4482] && sp|Q9I918|GP173_DANRE Probable G-protein coupled receptor 173 OS=Danio rerio OX=7955 GN=gpr173 PE=3 SV=1 && PF00001:7 transmembrane receptor (rhodopsin family)	7tm_1
ENSGALG00010029365	97.7278579642263	63.6603721981193	88.5184450005149	1045.53372066433	1032.3048046328	912.59708075008	83.3022250542869	996.811868682403	-3.5843042872595	9.86700462714169e-38	3.85377009294363e-35	PIK3R5	18	2611153	2660216	-	4728	protein_coding	phosphoinositide-3-kinase regulatory subunit 5 [Source:NCBI gene (formerly Entrezgene);Acc:417319] && sp|Q5ZIB8|PIRK5_CHICK Phosphoinositide 3-kinase regulatory subunit 5 OS=Gallus gallus OX=9031 GN=PIK3R5 PE=2 SV=1 && PF10486:Phosphoinositide 3-kinase gamma adapter protein p101 subunit	-
ENSGALG00010003795	270.916467014754	198.816239326434	224.363583367642	1894.67408363582	2234.49520150913	1952.84344001844	231.365429902943	2027.33757505446	-3.1334335447973	4.79254560349121e-37	1.8343947551923e-34	LCP1	1	167910599	167959911	-	4259	protein_coding	lymphocyte cytosolic protein 1 [Source:NCBI gene (formerly Entrezgene);Acc:418852] && sp|P13796|PLSL_HUMAN Plastin-2 OS=Homo sapiens OX=9606 GN=LCP1 PE=1 SV=6 && PF00307:Calponin homology (CH) domain|PF13499:EF-hand domain pair	CH
ENSGALG00010007786	9.89649194574444	16.649635805662	16.6519847030672	319.732181364682	363.755032803813	318.17058973959	14.3993708181579	333.885934636028	-4.51139299558094	1.44855426997925e-36	5.43577090565939e-34	SAMSN1	1	98228250	98445035	-	4747	protein_coding	SAM domain, SH3 domain and nuclear localization signals 1 [Source:NCBI gene (formerly Entrezgene);Acc:418470] && sp|Q9NSI8|SAMN1_HUMAN SAM domain-containing protein SAMSN-1 OS=Homo sapiens OX=9606 GN=SAMSN1 PE=1 SV=1 && PF07647:SAM domain (Sterile alpha motif)|PF12485:Lymphocyte signaling adaptor protein	SAM_2
ENSGALG00010029552	86.5943045252639	320.260641673616	343.556737031702	20063.4315706793	24509.4943256767	21236.4579552834	250.137227743527	21936.4612838798	-6.45240552597828	3.60526778608123e-36	1.23210026589326e-33	NOS2	19	9679281	9698682	-	4617	protein_coding	nitric oxide synthase 2 [Source:NCBI gene (formerly Entrezgene);Acc:395807] && sp|Q90703|NOS2_CHICK Nitric oxide synthase, inducible OS=Gallus gallus OX=9031 GN=NOS2 PE=2 SV=1 && PF00667:FAD binding domain|PF02898:Nitric oxide synthase, oxygenase domain|PF00175:Oxidoreductase NAD-binding domain|PF00258:Flavodoxin	NAD_binding_1
ENSGALG00010016958	103.913165430317	103.81537620001	113.934632178881	1075.89404649124	1655.8848608679	1231.72027704578	107.221057936402	1321.16639480164	-3.62207148733083	5.09559843834328e-36	1.71086952478971e-33	TLR15	3	3198280	3203550	-	4255	protein_coding	toll-like receptor 15 [Source:NCBI gene (formerly Entrezgene);Acc:421219] && sp|Q2V897|TLR2_BOSTR Toll-like receptor 2 OS=Boselaphus tragocamelus OX=9917 GN=TLR2 PE=2 SV=1 && -	-
ENSGALG00010015585	1006.9680554795	1119.44316034539	1242.76391099733	6848.15099433316	7487.95730988727	6541.54922078372	1123.05837560741	6959.21917500138	-2.63099627307077	3.06729936986646e-35	9.78366255675073e-33	BDKRB1	5	45869906	45899428	+	5564	protein_coding	bradykinin receptor B1 [Source:NCBI gene (formerly Entrezgene);Acc:772372] && sp|P46663|BKRB1_HUMAN B1 bradykinin receptor OS=Homo sapiens OX=9606 GN=BDKRB1 PE=1 SV=3 && PF00001:7 transmembrane receptor (rhodopsin family)	7tm_1
ENSGALG00010012743	22.267106877925	14.6908551226429	7.88778222776866	487.662733594797	458.691099057555	436.293802696803	14.9485814094455	460.882545116385	-4.98384223229571	6.02795101273618e-35	1.89119551609418e-32	ENSGALG00010012743	23	1826534	1830899	+	1535	protein_coding	- && sp|Q5TEJ8|THMS2_HUMAN Protein THEMIS2 OS=Homo sapiens OX=9606 GN=THEMIS2 PE=1 SV=1 && PF12736:Cell-cycle sustaining, positive selection,	-
ENSGALG00010017676	1164.07486511819	1405.42514006617	1350.5636014435	7477.17899505952	8418.33075917395	7401.75294094794	1306.68786887595	7765.75423172714	-2.57084333362602	2.06126182265188e-34	6.26165535903361e-32	SPON2	4	84385433	84409204	+	2823	protein_coding	spondin 2 [Source:HGNC Symbol;Acc:HGNC:11253] && sp|Q9WV75|SPON2_RAT Spondin-2 OS=Rattus norvegicus OX=10116 GN=Spon2 PE=2 SV=1 && PF06468:Spondin_N	-
ENSGALG00010009615	247.412298643611	542.582249196279	445.221485745164	7998.04833502751	9358.69747859259	8340.0703987129	411.738677861685	8565.605404111	-4.37737059741922	2.3273978584333e-34	6.95964690854634e-32	ENSGALG00010009615	3	104789056	104815239	-	13666	protein_coding	- && sp|Q7Z2Y8|GVIN1_HUMAN Interferon-induced very large GTPase 1 OS=Homo sapiens OX=9606 GN=GVINP1 PE=2 SV=2 && -	-
ENSGALG00010018512	116.283780362497	121.444402347181	157.755644555373	1042.68744011806	1081.27182827946	1088.82929362979	131.827942421684	1070.92952067577	-3.01827456564625	3.59118653181275e-34	1.05735581301281e-31	FERMT1	3	14990271	15012304	+	2678	protein_coding	FERM domain containing kindlin 1 [Source:HGNC Symbol;Acc:HGNC:15889] && sp|Q5R8M5|FERM1_PONAB Fermitin family homolog 1 OS=Pongo abelii OX=9601 GN=FERMT1 PE=2 SV=1 && PF18124:Kindlin-2 N-terminal domain|PF00373:FERM central domain|PF00169:PH domain	Band_41
ENSGALG00010029562	513.380519685493	256.600269475496	295.35362341756	6045.49988028414	7086.22785058196	7011.18425294425	355.111470859516	6714.30399460345	-4.24288587518188	7.79190362110109e-34	2.22569330597959e-31	CCL4	19	906402	907528	-	647	protein_coding	- && sp|Q90826|CCL4_CHICK C-C motif chemokine 4 homolog OS=Gallus gallus OX=9031 GN=CCL4 PE=3 SV=4 && PF00048:Small cytokines (intecrine/chemokine), interleukin-8 like	-
ENSGALG00010023872	22.267106877925	43.0931750264192	92.9005462381642	3310.22427531566	3769.46149378017	3660.86699511749	52.7536093808361	3580.18425473777	-6.07390035989109	8.41452233041153e-34	2.36819306410906e-31	CCL20	9	9206095	9208357	+	1000	protein_coding	C-C motif chemokine ligand 20 [Source:NCBI gene (formerly Entrezgene);Acc:395082] && sp|Q8SQB1|CCL20_BOVIN C-C motif chemokine 20 OS=Bos taurus OX=9913 GN=CCL20 PE=3 SV=1 && PF00048:Small cytokines (intecrine/chemokine), interleukin-8 like	-
ENSGALG00010027306	12.3706149321806	1.95878068301906	7.88778222776866	386.145394111055	432.708596714425	422.957310911311	7.40572594765609	413.93710057893	-5.84699184394199	1.67945450081474e-33	4.59162860522751e-31	ENSGALG00010027306	2	989767	996077	+	2967	protein_coding	- && sp|Q8ND71|GIMA8_HUMAN GTPase IMAP family member 8 OS=Homo sapiens OX=9606 GN=GIMAP8 PE=2 SV=2 && PF04548:AIG1 family	-
ENSGALG00010001831	25.9782913575792	44.0725653679288	56.9673160894403	739.084181848924	775.477762241095	802.09472024172	42.3393909383161	772.21888811058	-4.17372500648532	2.0252861777449e-33	5.45914462953267e-31	CSF2RA	1	129267256	129306964	-	4859	protein_coding	colony stimulating factor 2 receptor alpha subunit [Source:NCBI gene (formerly Entrezgene);Acc:418666] && sp|P15509|CSF2R_HUMAN Granulocyte-macrophage colony-stimulating factor receptor subunit alpha OS=Homo sapiens OX=9606 GN=CSF2RA PE=1 SV=1 && PF18611:IL-3 receptor alpha chain N-terminal domain|PF09240:Interleukin-6 receptor alpha chain, binding	-
ENSGALG00010017513	84.1201815388278	108.712327907558	129.710196634418	994.300670831415	1000.32634021048	1060.2510969466	107.514235360268	1018.29270266283	-3.23753883808607	2.72323941980149e-33	7.23852166891125e-31	TNIP2	4	81949500	81957751	+	2645	protein_coding	TNFAIP3 interacting protein 2 [Source:NCBI gene (formerly Entrezgene);Acc:422884] && sp|Q8NFZ5|TNIP2_HUMAN TNFAIP3-interacting protein 2 OS=Homo sapiens OX=9606 GN=TNIP2 PE=1 SV=1 && PF12180:TSG101 and ALIX binding domain of CEP55	-
ENSGALG00010011431	608.634254663283	874.595574968009	860.644683074314	6199.19902978289	7047.25409706727	6244.33597527847	781.291504235202	6496.92970070954	-3.05496573595676	2.05494010160431e-32	5.24365915526711e-30	DRAM1	1	55537528	55553135	-	2681	protein_coding	DNA damage regulated autophagy modulator 1 [Source:HGNC Symbol;Acc:HGNC:25645] && sp|Q9DC58|DRAM1_MOUSE DNA damage-regulated autophagy modulator protein 1 OS=Mus musculus OX=10090 GN=Dram1 PE=2 SV=2 && PF10277:Frag1/DRAM/Sfk1 family	-
ENSGALG00010001839	2.47412298643611	4.89695170754764	2.62926074258955	292.218136084042	291.803487853608	270.540261934262	3.33344514552443	284.853961957304	-6.40423747290438	4.08868585688021e-32	1.02959565696018e-29	ENSGALG00010001839	1	129306484	129321302	-	5485	protein_coding	- && - && PF09240:Interleukin-6 receptor alpha chain, binding	-
ENSGALG00010006134	482.453982355041	527.891394073636	740.575109162724	5248.54132732766	6506.61818292754	5627.04692692142	583.6401618638	5794.06881239221	-3.31038625264551	5.26897251862121e-32	1.30957916962822e-29	K123	1	4010284	4020407	+	2487	protein_coding	endonuclease domain containing 1 [Source:NCBI gene (formerly Entrezgene);Acc:395873] && - && PF01223:DNA/RNA non-specific endonuclease	-
ENSGALG00010007223	150.921502172603	154.743673958505	132.339457377007	849.140362971485	911.386236035926	937.364851208851	146.001544502705	899.297150072087	-2.6243664963897	5.66691093920231e-32	1.39042745582633e-29	FOXF1	11	17038797	17042565	-	3557	protein_coding	forkhead box F1 [Source:HGNC Symbol;Acc:HGNC:3809] && sp|Q12946|FOXF1_HUMAN Forkhead box protein F1 OS=Homo sapiens OX=9606 GN=FOXF1 PE=2 SV=2 && -	-
ENSGALG00010006596	11.1335534389625	2.93817102452858	9.64062272282836	287.474335173587	339.771184487078	324.838835632336	7.90411572877315	317.361451764333	-5.34767314485516	8.11743683762702e-32	1.89453056339641e-29	ENSGALG00010006596	3	54286713	54362944	+	4075	lncRNA	- && - && -	-
ENSGALG00010020507	1949.60891331165	2139.96789619832	2025.40719204149	8738.08127705852	9600.53461578634	9012.61062732412	2038.32800051715	9117.07550672299	-2.16107967363781	1.81177755946295e-31	4.17756613650627e-29	ANKRD1	6	20401373	20410128	-	3246	protein_coding	ankyrin repeat domain 1 [Source:NCBI gene (formerly Entrezgene);Acc:378926] && sp|Q7ZT11|ANKR1_CHICK Ankyrin repeat domain-containing protein 1 OS=Gallus gallus OX=9031 GN=ANKRD1 PE=2 SV=1 && PF12796:Ankyrin repeats (3 copies)|PF13857:Ankyrin repeats (many copies)	-
ENSGALG00010012108	17.3188609050528	9.79390341509528	22.7869264357761	336.809864642321	408.72474839769	406.762999457499	16.6332302519747	384.099204165837	-4.52273068388106	2.5190784652489e-31	5.73930043665876e-29	PSTPIP2	Z	2493427	2508873	+	2260	protein_coding	proline-serine-threonine phosphatase interacting protein 2 [Source:HGNC Symbol;Acc:HGNC:9581] && sp|Q9H939|PPIP2_HUMAN Proline-serine-threonine phosphatase-interacting protein 2 OS=Homo sapiens OX=9606 GN=PSTPIP2 PE=1 SV=4 && PF00611:Fes/CIP4, and EFC/F-BAR homology domain	-
ENSGALG00010003869	94.0166734845722	62.6809818566098	62.2258375746194	693.543693108554	733.506027686809	786.853015344015	72.9744976386005	737.967578713126	-3.34685316684418	4.97111488957609e-31	1.1062464739152e-28	LY96	2	117753184	117761060	+	1439	protein_coding	lymphocyte antigen 96 [Source:HGNC Symbol;Acc:HGNC:17156] && sp|Q9Y6Y9|LY96_HUMAN Lymphocyte antigen 96 OS=Homo sapiens OX=9606 GN=LY96 PE=1 SV=2 && PF02221:ML domain	-
ENSGALG00010023767	89.0684275117	154.743673958505	127.080935891828	1275.13368473036	1510.9824439543	1336.5069982175	123.631012454011	1374.20770896739	-3.47033081078124	9.56554997783823e-31	2.10420109742377e-28	VCAM1	8	11572068	11615149	+	4956	protein_coding	- && sp|Q28260|VCAM1_CANLF Vascular cell adhesion protein 1 OS=Canis lupus familiaris OX=9615 GN=VCAM1 PE=2 SV=1 && PF07679:Immunoglobulin I-set domain|PF05790:Immunoglobulin C2-set domain|PF13927:Immunoglobulin domain	I-set
ENSGALG00010022879	28.4524143440153	23.5053681962287	21.0340859407164	284.628054627313	271.816947589662	304.834097954098	24.3306228269868	287.093033390358	-3.57322785065207	1.82569806940035e-30	3.92586625305436e-28	ENSGALG00010022879	11	39457	58502	-	4966	protein_coding	- && sp|Q9R0Q2|LT4R1_RAT Leukotriene B4 receptor 1 OS=Rattus norvegicus OX=10116 GN=Ltb4r PE=1 SV=1 && -	-
ENSGALG00010021137	290.709450906243	276.188076305687	364.590822972418	1871.90383926563	2005.64931548696	1860.4406040761	310.496116728116	1912.66458627623	-2.62160933320578	2.61752400224544e-29	5.38647036074981e-27	PLAU	6	16272333	16280490	-	2904	protein_coding	plasminogen activator, urokinase [Source:NCBI gene (formerly Entrezgene);Acc:396424] && sp|P15120|UROK_CHICK Urokinase-type plasminogen activator OS=Gallus gallus OX=9031 GN=PLAU PE=2 SV=1 && PF00051:Kringle domain|PF00089:Trypsin	Trypsin
ENSGALG00010004065	89.0684275117	96.9596438094433	123.575254901709	781.778390043021	987.33508903892	839.246375929876	103.201108740951	869.453285003939	-3.07016781514834	2.97772000775559e-29	6.06251122430068e-27	TIFA	4	56685953	56696260	+	6777	protein_coding	TRAF interacting protein with forkhead associated domain [Source:HGNC Symbol;Acc:HGNC:19075] && sp|Q96CG3|TIFA_HUMAN TRAF-interacting protein with FHA domain-containing protein A OS=Homo sapiens OX=9606 GN=TIFA PE=1 SV=1 && -	-
ENSGALG00010020794	154.632686652257	110.671108590577	76.248561535097	1551.22289771886	1607.91716423443	1435.57808005258	113.850785592644	1531.57271400196	-3.75607367855094	3.08365317418828e-29	6.21210046817003e-27	STEAP3	7	28019431	28039573	-	5453	protein_coding	STEAP3 metalloreductase [Source:HGNC Symbol;Acc:HGNC:24592] && sp|Q8CI59|STEA3_MOUSE Metalloreductase STEAP3 OS=Mus musculus OX=10090 GN=Steap3 PE=1 SV=1 && PF03807:NADP oxidoreductase coenzyme F420-dependent|PF01794:Ferric reductase like transmembrane component	F420_oxidored
ENSGALG00010016807	214.011638326724	122.423792688691	138.474399109716	1777.97658123862	1621.9077424192	1738.50696489446	158.303276708377	1712.79709618409	-3.44001209200924	4.11974833031227e-29	8.21288995265794e-27	VSIG4	4	224999	237379	-	2517	protein_coding	V-set and immunoglobulin domain containing 4 [Source:HGNC Symbol;Acc:HGNC:17032] && - && PF13927:Immunoglobulin domain|PF07686:Immunoglobulin V-set domain	V-set
ENSGALG00010028467	25.9782913575792	14.6908551226429	13.1463037129478	292.218136084042	304.794739025173	292.450212724713	17.9384833977233	296.487695944642	-4.07729292335567	1.12134491411903e-28	2.21240195529999e-26	ENSGALG00010028467	28	3094269	3097676	+	2743	protein_coding	- && sp|Q13477|MADCA_HUMAN Mucosal addressin cell adhesion molecule 1 OS=Homo sapiens OX=9606 GN=MADCAM1 PE=1 SV=2 && PF03921:Intercellular adhesion molecule (ICAM), N-terminal domain	-
ENSGALG00010018498	7.42236895930833	6.8557323905667	2.62926074258955	223.907402973487	210.857999784628	207.668229231229	5.63578736415486	214.144543996448	-5.29505757783329	2.13622444004512e-28	4.12960235692763e-26	ENSGALG00010018498	4	2392025	2394638	+	2211	protein_coding	- && sp|Q9D6X6|PRS23_MOUSE Serine protease 23 OS=Mus musculus OX=10090 GN=Prss23 PE=2 SV=2 && PF00089:Trypsin	Trypsin
ENSGALG00010022386	284.524143440153	198.816239326434	186.677512723858	1704.92204721761	1761.81352426682	1759.46430912881	223.339298496815	1742.06662687108	-2.96690682642687	6.35606111234028e-28	1.21642297567968e-25	SPI1	5	22480528	22502269	+	2600	protein_coding	Spi-1 proto-onco [Source:NCBI gene (formerly Entrezgene);Acc:395879] && sp|Q6PKU1|SPI1_PIG Transcription factor PU.1 OS=Sus scrofa OX=9823 GN=SPI1 PE=2 SV=1 && PF00178:Ets-domain	Ets
ENSGALG00010001695	169.477424570874	149.846722250958	136.721558614657	823.523838055027	845.430653164905	816.383818583318	152.015235145496	828.44610326775	-2.44937462367591	1.20493029969386e-27	2.28316396787536e-25	LMOD2	1	22445482	22451784	-	2562	protein_coding	leiomodin 2 [Source:NCBI gene (formerly Entrezgene);Acc:417751] && sp|E1BTG2|LMOD2_CHICK Leiomodin-2 OS=Gallus gallus OX=9031 GN=LMOD2 PE=1 SV=2 && PF03250:Tropomodulin	-
ENSGALG00010009024	2180.93941254343	2070.43118195114	1995.60890362547	7903.1723168184	8329.39065499939	7915.20787468937	2082.32649937335	8049.25694883572	-1.95081576271953	3.23649755564213e-27	6.01360099222126e-25	PMAIP1	Z	9998272	10001472	+	3015	protein_coding	phorbol-12-myristate-13-acetate-induced protein 1 [Source:NCBI gene (formerly Entrezgene);Acc:770077] && sp|Q13794|APR_HUMAN Phorbol-12-myristate-13-acetate-induced protein 1 OS=Homo sapiens OX=9606 GN=PMAIP1 PE=1 SV=1 && -	-
ENSGALG00010006025	308.028311811296	498.50968382835	525.85214851791	3970.56136205102	4313.09538895949	4125.73899449749	444.130048052519	4136.46524850267	-3.21771731990852	3.43130788487426e-27	6.31426637506957e-25	TNFAIP3	3	54262293	54283958	-	4835	protein_coding	TNF alpha induced protein 3 [Source:HGNC Symbol;Acc:HGNC:11896] && sp|Q60769|TNAP3_MOUSE Tumor necrosis factor alpha-induced protein 3 OS=Mus musculus OX=10090 GN=Tnfaip3 PE=1 SV=2 && PF02338:OTU-like cysteine protease|PF01754:A20-like zinc finger	OTU
ENSGALG00010029997	116.283780362497	123.403183030201	100.788328465933	639.464362729364	648.563231565039	631.578146698646	113.491763952877	639.868580331017	-2.49699345459472	3.73505807579098e-27	6.80776585280836e-25	ENSGALG00010029997	18	4325771	4329171	+	1925	lncRNA	- && - && -	-
ENSGALG00010015698	1955.79422077775	2277.08254400965	2369.84034932072	9523.65470782991	10145.1678379789	9820.42098690248	2200.9057047027	9829.74784423708	-2.15878186761795	6.47744962511651e-27	1.16948519741019e-24	TNFAIP2	5	49644525	49661779	+	3938	protein_coding	TNF alpha induced protein 2 [Source:HGNC Symbol;Acc:HGNC:11895] && sp|Q61333|TNAP2_MOUSE Tumor necrosis factor alpha-induced protein 2 OS=Mus musculus OX=10090 GN=Tnfaip2 PE=1 SV=2 && PF06046:Exocyst complex component Sec6	-
ENSGALG00010019470	870.891291225511	713.975558960446	784.396121539216	3518.00275519359	3799.44130417609	3583.70586407286	789.754323908391	3633.71664114751	-2.2024934605236	6.99295124288247e-27	1.25075795220827e-24	TGFB2	3	19040846	19104256	-	5014	protein_coding	transforming growth factor beta 2 [Source:NCBI gene (formerly Entrezgene);Acc:421352] && sp|P30371|TGFB2_CHICK Transforming growth factor beta-2 proprotein OS=Gallus gallus OX=9031 GN=TGFB2 PE=3 SV=1 && PF00688:TGF-beta propeptide|PF00019:Transforming growth factor beta like domain	TGFb_propeptide
ENSGALG00010027117	29.6894758372333	64.6397625396288	61.3494173270896	771.342028040019	704.525544304087	735.412261314261	51.8928852346506	737.093277886123	-3.81675791662563	9.30929061164981e-27	1.64964077523846e-24	RASSF5	26	2524035	2542043	+	4806	protein_coding	Ras association domain family member 5 [Source:NCBI gene (formerly Entrezgene);Acc:419844] && sp|Q5EBH1|RASF5_MOUSE Ras association domain-containing protein 5 OS=Mus musculus OX=10090 GN=Rassf5 PE=1 SV=1 && PF00788:Ras association (RalGDS/AF-6) domain|PF16517:Novel Ras effector 1 C-terminal SARAH (Sav/Rassf/Hpo) domain	RA
ENSGALG00010007546	80.4089970591736	166.49635805662	190.183193713978	2195.43106135868	2318.43867061771	2352.93819358319	145.696182943257	2288.93597518653	-3.96906676727315	4.21743482152305e-26	7.34898905199331e-24	MMP10	1	182313478	182320112	+	1792	protein_coding	matrix metallopeptidase 10 [Source:NCBI gene (formerly Entrezgene);Acc:418981] && sp|P08254|MMP3_HUMAN Stromelysin-1 OS=Homo sapiens OX=9606 GN=MMP3 PE=1 SV=2 && PF01471:Putative peptidoglycan binding domain|PF00413:Matrixin|PF00045:Hemopexin	Hemopexin
ENSGALG00010020895	56.9048286880305	75.4130562962337	30.6747086635448	905.117213714857	897.395657851164	830.672916924917	54.3308645492697	877.728596163646	-4.01848053293991	5.57978700077943e-26	9.53446103758184e-24	gga-mir-147	10	10692230	10692299	+	70	miRNA	gga-mir-147 [Source:miRBase;Acc:MI0003696] && - && -	-
ENSGALG00010006621	154.632686652257	181.187213179263	166.519847030672	823.523838055027	905.390273956742	810.668179246679	167.446582287397	846.527430419483	-2.33638828742684	5.83309872892292e-26	9.87910119240061e-24	DACT2	3	41557377	41570971	+	3757	protein_coding	dishevelled binding antagonist of beta catenin 2 [Source:HGNC Symbol;Acc:HGNC:21231] && sp|Q7TN08|DACT2_MOUSE Dapper homolog 2 OS=Mus musculus OX=10090 GN=Dact2 PE=1 SV=2 && PF15268:Dapper	-
ENSGALG00010025629	65.5642591405569	47.0107363924573	37.6860706437836	500.945376144072	461.689080097147	465.824605936106	50.0870220589326	476.153020725775	-3.26167942473376	8.76691473825024e-26	1.47176503737397e-23	ST6GAL1	9	4907476	4931634	+	2802	protein_coding	ST6 beta-galactoside alpha-2,6-sialyltransferase 1 [Source:NCBI gene (formerly Entrezgene);Acc:396169] && sp|Q92182|SIAT1_CHICK Beta-galactoside alpha-2,6-sialyltransferase 1 OS=Gallus gallus OX=9031 GN=ST6GAL1 PE=1 SV=1 && PF00777:Glycosyltransferase family 29 (sialyltransferase)	Glyco_transf_29
ENSGALG00010001796	8.65943045252638	2.93817102452858	6.13494173270896	176.469393868934	180.878189388709	181.947852216352	5.91084773658798	179.765145157998	-4.96147367988336	9.69216832884385e-26	1.61294536936881e-23	ENSGALG00010001796	1	194427059	194470814	+	3315	protein_coding	- && sp|Q9JHI3|SO2B1_RAT Solute carrier organic anion transporter family member 2B1 OS=Rattus norvegicus OX=10116 GN=Slco2b1 PE=1 SV=1 && PF07648:Kazal-type serine protease inhibitor domain|PF03137:Organic Anion Transporter Polypeptide (OATP) family	-
ENSGALG00010005913	1756.62732036964	1237.94939166804	1419.80080099836	8016.07477848724	8461.30182074143	8354.35949705449	1471.45917101201	8277.24536542772	-2.49232295279994	1.89035386257322e-25	3.11875795016605e-23	NFKBIA	5	35701645	35705275	-	1837	protein_coding	NFKB inhibitor alpha [Source:NCBI gene (formerly Entrezgene);Acc:396093] && sp|Q91974|IKBA_CHICK NF-kappa-B inhibitor alpha OS=Gallus gallus OX=9031 GN=NFKBIA PE=2 SV=1 && PF12796:Ankyrin repeats (3 copies)|PF00023:Ankyrin repeat	Ank
ENSGALG00010010253	395.859677829778	427.993579239664	433.828022527276	1639.45759465333	1698.85592243539	1700.4027026502	419.227093198906	1679.57207324631	-2.00154054192847	1.93736617252924e-25	3.16900118033031e-23	IL10RB	1	105345527	105356516	+	2568	protein_coding	interleukin 10 receptor subunit beta [Source:NCBI gene (formerly Entrezgene);Acc:395663] && sp|Q61190|I10R2_MOUSE Interleukin-10 receptor subunit beta OS=Mus musculus OX=10090 GN=Il10rb PE=1 SV=1 && -	-
ENSGALG00010014903	14.8447379186167	15.6702454641524	23.663346683306	240.985086251125	211.857326797825	235.293819358319	18.0594433553584	229.378744135757	-3.64947187210499	3.81434231439051e-25	6.18634603498352e-23	MCF2L	1	137620561	137764283	-	7768	protein_coding	MCF.2 cell line derived transforming sequence like [Source:NCBI gene (formerly Entrezgene);Acc:418748] && sp|Q63406|MCF2L_RAT Guanine nucleotide exchange factor DBS OS=Rattus norvegicus OX=10116 GN=Mcf2l PE=1 SV=3 && PF13716:Divergent CRAL/TRIO domain|PF00621:RhoGEF domain|PF00169:PH domain	RhoGEF
ENSGALG00010002259	4.94824597287222	8.81451307358575	21.9105061882463	407.966878299149	448.697828925582	394.379114228114	11.8910884115681	417.014607150948	-5.08996064799851	5.25275474751182e-25	8.30803474032076e-23	CXorf21	1	115877600	115887745	+	3256	protein_coding	TLR adaptor interacting with endolysosomal SLC15A4 [Source:HGNC Symbol;Acc:HGNC:25667] && sp|Q9HAI6|TASL_HUMAN TLR adapter interacting with SLC15A4 on the lysosome OS=Homo sapiens OX=9606 GN=TASL PE=1 SV=1 && PF15133:Domain of unknown function (DUF4569)	-
ENSGALG00010027969	5910.67981459587	6370.93417151948	7137.5664958831	26818.6040671676	25683.7035661835	26373.8651123661	6473.06016066615	26292.0575819057	-2.02202011092974	6.55663438604521e-25	1.02853171213224e-22	HSPA5	17	10198657	10203830	-	3401	protein_coding	heat shock 70kDa protein 5 (glucose-regulated protein, 78kDa) [Source:NCBI gene (formerly Entrezgene);Acc:396487] && sp|Q90593|BIP_CHICK Endoplasmic reticulum chaperone BiP OS=Gallus gallus OX=9031 GN=HSPA5 PE=1 SV=1 && PF00012:Hsp70 protein	HSP70
ENSGALG00010015706	1582.20164982589	1032.27741995104	1140.22274203634	8089.12931250825	8339.38392513136	8170.50643172593	1251.56727060442	8199.67322312184	-2.71241185933543	1.31582431529273e-24	1.99859093222795e-22	ENSGALG00010015706	5	49677636	49696434	-	3474	protein_coding	- && sp|Q2M3D2|EX3L2_HUMAN Exocyst complex component 3-like protein 2 OS=Homo sapiens OX=9606 GN=EXOC3L2 PE=1 SV=1 && PF06046:Exocyst complex component Sec6	-
ENSGALG00010013125	42.0600907694139	45.0519557094383	34.1803896536642	284.628054627313	313.788682143948	297.213245505245	40.4308120441721	298.543327425502	-2.88895402319059	3.06986375020816e-24	4.58992597277217e-22	POU3F3	1	135076359	135079216	+	2674	protein_coding	POU class 3 homeobox 3 [Source:HGNC Symbol;Acc:HGNC:9216] && sp|P31361|PO3F3_MOUSE POU domain, class 3, transcription factor 3 OS=Mus musculus OX=10090 GN=Pou3f3 PE=2 SV=2 && -	-
ENSGALG00010022974	55.6677671948125	49.9489074169859	58.7201565845	508.5354576008	358.758397737826	419.146884686885	54.7789437320995	428.813580008504	-2.96835976224037	6.39769442579079e-24	9.06956117931734e-22	INPP5D	9	750991	795876	+	4929	protein_coding	inositol polyphosphate-5-phosphatase D [Source:HGNC Symbol;Acc:HGNC:6079] && sp|Q92835|SHIP1_HUMAN Phosphatidylinositol 3,4,5-trisphosphate 5-phosphatase 1 OS=Homo sapiens OX=9606 GN=INPP5D PE=1 SV=2 && PF03372:Endonuclease/Exonuclease/phosphatase family|PF00017:SH2 domain	SH2
ENSGALG00010007640	1447.36194706512	2491.56902880024	2317.25513446893	16278.8272043181	16765.7093004109	16319.1029126614	2085.39537011143	16454.5464724635	-2.97976698269071	1.05375076946485e-23	1.48284428132488e-21	TMEM123	1	182434057	182452598	+	4521	protein_coding	transmembrane protein 123 [Source:NCBI gene (formerly Entrezgene);Acc:418984] && sp|Q8N131|PORIM_HUMAN Porimin OS=Homo sapiens OX=9606 GN=TMEM123 PE=1 SV=1 && PF05283:Multi-glycosylated core protein 24 (MGC-24), sialomucin	-
ENSGALG00010024974	1573.54221937337	1973.4715381417	1929.87738506073	8114.74583742471	9493.60662537423	8310.53959547359	1825.6303808586	8639.63068609084	-2.24226694790694	1.15306923862359e-23	1.61076197728309e-21	CD44	5	18492437	18548227	+	6106	protein_coding	CD44 molecule (Indian blood group) [Source:NCBI gene (formerly Entrezgene);Acc:395666] && sp|P15379|CD44_MOUSE CD44 antigen OS=Mus musculus OX=10090 GN=Cd44 PE=1 SV=3 && PF00193:Extracellular link domain	Xlink
ENSGALG00010004479	4.94824597287222	5.87634204905717	10.5170429703582	159.391710591296	259.825023431295	223.862540685041	7.1138769974292	214.359758235877	-4.87852868547754	1.26664546799234e-23	1.75659862075633e-21	ENSGALG00010004479	1	88898817	88907285	+	2115	protein_coding	- && sp|O54901|OX2G_MOUSE OX-2 membrane glycoprotein OS=Mus musculus OX=10090 GN=Cd200 PE=1 SV=1 && PF00047:Immunoglobulin domain|PF08205:CD80-like C2-set immunoglobulin domain	ig
ENSGALG00010011626	86.5943045252639	73.4542756132146	94.6533867332239	508.5354576008	620.582075195515	501.071048512048	84.9006556239008	543.396193769454	-2.67729494561995	1.67251170106525e-23	2.25412175598499e-21	SERPINB1	2	67364149	67372288	-	2636	protein_coding	serpin family B member 1 [Source:HGNC Symbol;Acc:HGNC:3311] && sp|P30740|ILEU_HUMAN Leukocyte elastase inhibitor OS=Homo sapiens OX=9606 GN=SERPINB1 PE=1 SV=1 && PF00079:Serpin (serine protease inhibitor)	Serpin
ENSGALG00010009219	498.535781766876	691.449581105727	746.710050895433	3809.27213109555	3804.43793924207	3792.3266998602	645.565137922679	3802.01225673261	-2.55697416996312	2.1158090282988e-23	2.83163308976101e-21	TNFRSF11B	2	135324714	135342695	-	2709	protein_coding	TNF receptor superfamily member 11b [Source:NCBI gene (formerly Entrezgene);Acc:378803] && sp|O00300|TR11B_HUMAN Tumor necrosis factor receptor superfamily member 11B OS=Homo sapiens OX=9606 GN=TNFRSF11B PE=1 SV=3 && PF00531:Death domain|PF00020:TNFR/NGFR cysteine-rich region	Death
ENSGALG00010008048	29.6894758372333	11.7526840981143	9.64062272282836	368.118950651325	398.731478265718	375.326983105983	17.027594219392	380.725804007675	-4.52048692108384	2.63513643751879e-23	3.50216952369685e-21	ENSGALG00010008048	2	147292352	147303640	-	1075	protein_coding	- && - && -	-
ENSGALG00010019285	56.9048286880305	28.4023199037763	38.5624908913134	397.530516296148	487.671582440276	496.308015731516	41.2898798277068	460.503371489313	-3.49115424791558	2.8151533123925e-23	3.71561407534949e-21	BATF3	3	21506844	21511672	+	1907	protein_coding	basic leucine zipper ATF-like transcription factor 3 [Source:HGNC Symbol;Acc:HGNC:28915] && - && PF00170:bZIP transcription factor	bZIP_1
ENSGALG00010020896	388.437308870469	215.465875132096	164.767006535612	3638.49529831916	3470.66271683418	3497.97127402327	256.223396846059	3535.70976305887	-3.78949926338925	3.66545299000358e-23	4.77207070222371e-21	MARCO	7	28099485	28129253	-	3548	protein_coding	macrophage receptor with collagenous structure [Source:NCBI gene (formerly Entrezgene);Acc:395488] && sp|Q60754|MARCO_MOUSE Macrophage receptor MARCO OS=Mus musculus OX=10090 GN=Marco PE=1 SV=1 && PF01391:Collagen triple helix repeat (20 copies)|PF00530:Scavenger receptor cysteine-rich domain	SRCR
ENSGALG00010000791	215.248699819942	184.125384203791	282.207319704612	1507.57992934267	2269.47164697104	1952.84344001844	227.193801242782	1909.96500544405	-3.07037136236377	4.61982315999197e-23	5.93383729100177e-21	ACOD1	1	154437689	154447226	-	3495	protein_coding	aconitate decarboxylase 1 [Source:NCBI gene (formerly Entrezgene);Acc:418812] && sp|P54987|IRG1_MOUSE Cis-aconitate decarboxylase OS=Mus musculus OX=10090 GN=Acod1 PE=1 SV=2 && PF03972:MmgE/PrpD family	-
ENSGALG00010007958	77.9348740727375	29.3817102452858	43.8210123764925	771.342028040019	877.409117587218	738.270080982581	50.3791988981719	795.673742203273	-3.99267633871917	6.40959957906253e-23	7.96538420416226e-21	ENSGALG00010007958	2	147211335	147217761	+	2110	protein_coding	- && - && -	-
ENSGALG00010020811	19.7929838914889	32.3198812698144	20.1576656931866	256.165249164582	251.830407325716	234.341212802213	24.0901769514966	247.445623097504	-3.35576562422009	6.50061458571748e-23	8.02637173815878e-21	MCOLN2	8	16117390	16137823	+	2983	protein_coding	mucolipin TRP cation channel 2 [Source:HGNC Symbol;Acc:HGNC:13357] && sp|Q8IZK6|MCLN2_HUMAN Mucolipin-2 OS=Homo sapiens OX=9606 GN=MCOLN2 PE=1 SV=2 && PF08016:Polycystin cation channel	-
ENSGALG00010008206	1.23706149321806	0	8.76420247529851	349.143747009505	389.737535146942	429.625556804057	3.33375465617219	389.502279653501	-6.7775979267723	6.7540276701756e-23	8.2858065097321e-21	CXCL13L2	4	34562640	34563675	-	670	protein_coding	C-X-C motif chemokine ligand 13-like 2 [Source:NCBI gene (formerly Entrezgene);Acc:422510] && sp|P50228|CXCL5_MOUSE C-X-C motif chemokine 5 OS=Mus musculus OX=10090 GN=Cxcl5 PE=1 SV=2 && PF00048:Small cytokines (intecrine/chemokine), interleukin-8 like	-
ENSGALG00010008043	105.150226923535	162.578796690582	161.261325545493	949.708942273136	986.335762025722	932.601818428318	142.996783053203	956.215507575725	-2.73678322055179	9.44013125929732e-23	1.15073396204097e-20	IL17REL	1	20225179	20267494	-	2918	protein_coding	interleukin 17 receptor E like [Source:HGNC Symbol;Acc:HGNC:33808] && sp|Q6ZVW7|I17EL_HUMAN Putative interleukin-17 receptor E-like OS=Homo sapiens OX=9606 GN=IL17REL PE=2 SV=2 && PF15037:Interleukin-17 receptor extracellular region	-
ENSGALG00010022134	91.5425504981361	81.2893983452908	69.2371995548582	435.48092357979	526.64533595497	506.786687848688	80.6897161327617	489.637649127816	-2.60635267799353	1.12518813164078e-22	1.36290192805957e-20	CH25H	6	20092155	20097059	-	4100	protein_coding	cholesterol 25-hydroxylase [Source:NCBI gene (formerly Entrezgene);Acc:423788] && sp|Q5PRC0|CH25H_DANRE Cholesterol 25-hydroxylase-like protein OS=Danio rerio OX=7955 GN=ch25h PE=2 SV=1 && PF04116:Fatty acid hydroxylase superfamily	-
ENSGALG00010001869	1.23706149321806	3.91756136603811	1.7528404950597	170.776832776388	178.879535362314	168.61136043086	2.30248778477196	172.755909523188	-6.1992509852135	1.15277799032626e-22	1.38753869049458e-20	CRLF2	1	129394013	129411773	+	2654	protein_coding	cytokine receptor like factor 2 [Source:HGNC Symbol;Acc:HGNC:14281] && - && -	-
ENSGALG00010012871	195.455715928453	369.230158749092	365.467243219948	2840.58798518059	3235.82086873282	2879.72961911012	310.051039299164	2985.37949100784	-3.26519321796533	1.5705748395879e-22	1.87860383000207e-20	CD274	Z	28080366	28097003	+	3341	protein_coding	- && sp|Q9NZQ7|PD1L1_HUMAN Programmed cell death 1 ligand 1 OS=Homo sapiens OX=9606 GN=CD274 PE=1 SV=1 && PF07686:Immunoglobulin V-set domain	V-set
ENSGALG00010013919	1.23706149321806	2.93817102452858	11.3934632178881	276.089212988494	268.81896655007	252.440737368237	5.18956524521157	265.782972302267	-5.59687736119996	2.15110203220026e-22	2.55700563305892e-20	ENSGALG00010013919	1	102502453	102560859	-	3089	lncRNA	- && - && -	-
ENSGALG00010027081	748.422203396923	844.234474381213	875.543827282321	3016.10861886743	3045.94873622533	3178.84807772758	822.733501686819	3080.30181094011	-1.90396202553919	3.26367111062453e-22	3.85556405648964e-20	PDE4B	8	28104071	28211200	+	5225	protein_coding	phosphodiesterase 4B [Source:NCBI gene (formerly Entrezgene);Acc:424700] && sp|Q07343|PDE4B_HUMAN cAMP-specific 3',5'-cyclic phosphodiesterase 4B OS=Homo sapiens OX=9606 GN=PDE4B PE=1 SV=1 && PF18100:Phosphodiesterase 4 upstream conserved regions (UCR)|PF00233:3'5'-cyclic nucleotide phosphodiesterase	-
ENSGALG00010001847	7.42236895930833	0	2.62926074258955	185.956995689845	205.861364718641	200.999983338483	3.35054323396596	197.606114582323	-5.99273101850818	4.87127304337613e-22	5.68453801854466e-20	ENSGALG00010001847	1	129341904	129365415	+	3056	protein_coding	- && sp|P21183|IL5RA_MOUSE Interleukin-5 receptor subunit alpha OS=Mus musculus OX=10090 GN=Il5ra PE=2 SV=1 && PF09240:Interleukin-6 receptor alpha chain, binding	-
ENSGALG00010017804	502.24696624653	390.776746262302	397.018372131022	1876.64764017609	2129.56586512342	1998.56855471155	430.014028213285	2001.59402000369	-2.22011393070959	8.58005940913832e-22	9.77411767691007e-20	DUSP5	6	26767274	26776586	+	2492	protein_coding	dual specificity phosphatase 5 [Source:HGNC Symbol;Acc:HGNC:3071] && sp|Q16690|DUS5_HUMAN Dual specificity protein phosphatase 5 OS=Homo sapiens OX=9606 GN=DUSP5 PE=1 SV=2 && PF00782:Dual specificity phosphatase, catalytic domain	DSPc
ENSGALG00010005479	128.654395294678	141.032209177372	158.632064802903	663.18336728164	624.579383248304	656.345917157417	142.772889758318	648.036222562454	-2.17935526607245	1.56155844718365e-21	1.76834944155033e-19	ENSGALG00010005479	2	107742212	107820182	+	5718	protein_coding	- && sp|Q1ZXJ0|CLCD_DICDI Chloride channel protein D OS=Dictyostelium discoideum OX=44689 GN=clcD PE=3 SV=1 && PF00654:Voltage gated chloride channel	Voltage_CLC
ENSGALG00010021703	371.118447965417	408.405772409473	432.951602279746	1497.14356733967	1734.83169491049	1658.48801418151	404.158607551545	1630.15442547722	-2.01097643935843	2.33696424164524e-21	2.61548664658519e-19	CD82	5	21509240	21543221	+	3338	protein_coding	CD82 molecule [Source:NCBI gene (formerly Entrezgene);Acc:423172] && sp|P27701|CD82_HUMAN CD82 antigen OS=Homo sapiens OX=9606 GN=CD82 PE=1 SV=1 && PF00335:Tetraspanin family	Tetraspannin
ENSGALG00010010499	44.53421375585	26.4435392207573	27.1690276734254	280.833013898949	356.759743711431	294.355425836926	32.7155935500109	310.649394482436	-3.26303574191336	3.63207054338835e-21	4.04131198019571e-19	NR4A2	7	35644137	35650101	-	3313	protein_coding	nuclear receptor subfamily 4 group A member 2 [Source:HGNC Symbol;Acc:HGNC:7981] && sp|Q08E53|NR4A2_BOVIN Nuclear receptor subfamily 4 group A member 2 OS=Bos taurus OX=9913 GN=NR4A2 PE=2 SV=1 && PF00105:Zinc finger, C4 type (two domains)|PF00104:Ligand-binding domain of nuclear hormone receptor	zf-C4
ENSGALG00010029377	196.692777421671	104.794766541519	116.56389292147	1258.05600145273	1150.22539219008	1222.19421148471	139.350478961553	1210.1585350425	-3.12353374729495	4.59096779387232e-21	5.07872495023864e-19	NCF1C	19	3137616	3144692	-	1924	protein_coding	neutrophil cytosolic factor 1C pseudo [Source:NCBI gene (formerly Entrezgene);Acc:417485] && sp|Q09014|NCF1_MOUSE Neutrophil cytosol factor 1 OS=Mus musculus OX=10090 GN=Ncf1 PE=1 SV=3 && PF00787:PX domain|PF16621:SH3 terminal domain of 2nd SH3 on Neutrophil cytosol factor 1|PF00018:SH3 domain|PF08944:NADPH oxidase subunit p47Phox, C terminal domain	PX
ENSGALG00010016804	258.545852082574	198.816239326434	184.048251981269	1171.71882488244	1030.3061506064	1145.03308044008	213.803447796759	1115.68601864297	-2.38675107614156	6.75748360258857e-21	7.43245524059426e-19	CSF1R	13	12876768	12905329	+	6056	protein_coding	colony stimulating factor 1 receptor [Source:NCBI gene (formerly Entrezgene);Acc:396406] && sp|P13369|CSF1R_FELCA Macrophage colony-stimulating factor 1 receptor OS=Felis catus OX=9685 GN=CSF1R PE=2 SV=1 && PF13927:Immunoglobulin domain|PF07714:Protein tyrosine kinase	Pkinase_Tyr
ENSGALG00010024761	184.32216248949	196.857458643415	224.363583367642	894.680851711855	988.334416052117	834.483343149343	201.847734833516	905.832870304438	-2.16393863906321	8.28778191183896e-21	9.06351829878708e-19	OSGIN1	11	2552694	2641742	-	4398	protein_coding	N-terminal EF-hand calcium binding protein 2 [Source:HGNC Symbol;Acc:HGNC:23746] && sp|Q8VC10|OSGI1_MOUSE Oxidative stress-induced growth inhibitor 1 OS=Mus musculus OX=10090 GN=Osgin1 PE=2 SV=1 && -	-
ENSGALG00010009125	49.4824597287222	25.4641488792477	20.1576656931866	450.661086493246	390.736862160139	569.65872055172	31.7014247670522	470.352223068369	-3.91045014034641	1.84270265634002e-20	1.98121592342895e-18	CD72L1	Z	9611215	9614355	-	1419	protein_coding	CD72 molecule like 1 [Source:NCBI gene (formerly Entrezgene);Acc:427415] && - && -	-
ENSGALG00010012349	54.4307057015944	34.2786619528335	36.8096503962537	306.449538815407	384.740900080956	311.502343846844	41.8396726835605	334.230927581069	-3.00941744428365	1.9186862201119e-20	2.05138641790512e-18	IFNW1	Z	7819441	7820052	+	612	protein_coding	interferon omega 1 [Source:NCBI gene (formerly Entrezgene);Acc:554219] && sp|Q90873|IFNB_CHICK Interferon type B OS=Gallus gallus OX=9031 GN=IFNB PE=2 SV=1 && PF00143:Interferon alpha/beta domain	-
ENSGALG00010002701	6.18530746609028	3.91756136603811	7.88778222776866	132.826425492746	117.92058755728	125.744065406065	5.99688368663235	125.497026152031	-4.37768996272245	1.95703973513287e-20	2.08076813616516e-18	TMEM196	2	29679184	29696395	-	1647	protein_coding	transmembrane protein 196 [Source:HGNC Symbol;Acc:HGNC:22431] && sp|Q5RCD5|TM196_PONAB Transmembrane protein 196 OS=Pongo abelii OX=9601 GN=TMEM196 PE=2 SV=1 && -	-
ENSGALG00010016616	136.076764253986	182.166603520772	206.835178417045	939.272580270134	1159.21933530885	1021.19422814623	175.026182063934	1039.89538124174	-2.56718067348728	2.3068025688273e-20	2.43909323548159e-18	SLBP	4	83440106	83447474	+	2421	protein_coding	stem-loop binding protein [Source:NCBI gene (formerly Entrezgene);Acc:422902] && sp|P97440|SLBP_MOUSE Histone RNA hairpin-binding protein OS=Mus musculus OX=10090 GN=Slbp PE=1 SV=1 && PF15247:Histone RNA hairpin-binding protein RNA-binding domain	-
ENSGALG00010012582	122.469087828587	108.712327907558	127.957356139358	549.332145430715	731.507373660414	611.573409020409	119.712923958501	630.804309370513	-2.39736009288815	2.47282860709896e-20	2.60027438915713e-18	CD24	3	67704185	67709734	+	3361	protein_coding	CD24 molecule [Source:NCBI gene (formerly Entrezgene);Acc:100859742] && - && -	-
ENSGALG00010007208	3.71118447965417	11.7526840981143	12.2698834654179	203.983439149575	174.882227309525	154.322262089262	9.24458401439547	177.729309516121	-4.22087528133789	2.61838882590524e-20	2.72340898642253e-18	ENSGALG00010007208	1	89048796	89231269	+	14961	lncRNA	- && sp|Q86UP8|GTD2A_HUMAN General transcription factor II-I repeat domain-containing protein 2A OS=Homo sapiens OX=9606 GN=GTF2IRD2 PE=1 SV=3 && -	-
ENSGALG00010002632	51.9565827151583	47.0107363924573	33.3039694061343	333.014823913957	313.788682143948	284.82936027586	44.0904295045833	310.544288777922	-2.82622619893003	3.18959912883315e-20	3.29959719608696e-18	HPGD	4	43337645	43363853	-	1845	protein_coding	hydroxyprostaglandin dehydrogenase 15-(NAD) [Source:NCBI gene (formerly Entrezgene);Acc:422567] && sp|P15428|PGDH_HUMAN 15-hydroxyprostaglandin dehydrogenase [NAD(+)] OS=Homo sapiens OX=9606 GN=HPGD PE=1 SV=1 && PF00106:short chain dehydrogenase	adh_short
ENSGALG00010029639	76.6978125795194	38.1962233188716	28.0454479209552	667.927168192096	705.524871317285	672.540228611228	47.6464946064487	681.99742270687	-3.85409064057118	3.5559764498501e-20	3.6449362534625e-18	ENSGALG00010029639	19	5285137	5286372	-	812	protein_coding	- && sp|Q5I1Z0|CCL3_PANTR C-C motif chemokine 3 OS=Pan troglodytes OX=9598 GN=CCL3 PE=3 SV=1 && -	-
ENSGALG00010013450	400.80792380265	168.455138739639	174.40762925844	3486.69366918459	3494.64656515091	3428.43099542749	247.890230600243	3469.92374325433	-3.8100582007376	3.56151676976428e-20	3.6449362534625e-18	CD74	13	12748661	12755985	+	2387	protein_coding	CD74 molecule [Source:NCBI gene (formerly Entrezgene);Acc:414741] && sp|P04233|HG2A_HUMAN HLA class II histocompatibility antigen gamma chain OS=Homo sapiens OX=9606 GN=CD74 PE=1 SV=3 && PF09307:CLIP, MHC2 interacting|PF00086:Thyroglobulin type-1 repeat|PF08831:Class II MHC-associated invariant chain trimerisation domain	-
ENSGALG00010009910	169.477424570874	154.743673958505	189.306773466448	689.74865238019	737.503335739598	718.265343304343	171.175957331942	715.172443808043	-2.06178130626562	4.05980577200535e-20	4.11092925209727e-18	SMAD7	Z	1572687	1599894	+	3988	protein_coding	- && sp|O35253|SMAD7_MOUSE Mothers against decapentaplegic homolog 7 OS=Mus musculus OX=10090 GN=Smad7 PE=1 SV=1 && -	-
ENSGALG00010021030	65.5642591405569	38.1962233188716	40.3153313863731	392.786715385693	351.763108645445	374.374376549876	48.0252712819339	372.974733527005	-2.97007700756011	5.7191081826027e-20	5.70064022909638e-18	CSRP3	5	1880055	1890051	-	1180	protein_coding	cysteine and glycine rich protein 3 [Source:NCBI gene (formerly Entrezgene);Acc:422979] && sp|P50462|CSRP3_MOUSE Cysteine and glycine-rich protein 3 OS=Mus musculus OX=10090 GN=Csrp3 PE=1 SV=1 && PF00412:LIM domain	LIM
ENSGALG00010001888	956.248534257557	992.122415949152	1014.01822639204	3320.66063731866	4097.24075410888	3590.37410996561	987.463058866249	3669.42516713105	-1.89356128064487	6.26435267701358e-20	6.21177106386973e-18	SNX10	2	32120959	32155162	+	3565	protein_coding	sorting nexin 10 [Source:NCBI gene (formerly Entrezgene);Acc:420628] && sp|Q9Y5X0|SNX10_HUMAN Sorting nexin-10 OS=Homo sapiens OX=9606 GN=SNX10 PE=1 SV=2 && PF00787:PX domain	PX
ENSGALG00010029671	56.9048286880305	32.3198812698144	27.1690276734254	390.88919502151	358.758397737826	428.67295024795	38.7979125437568	392.773514335762	-3.3567242127242	7.5963591592873e-20	7.49376915414641e-18	GRIN2C	18	11129611	11146842	-	5624	protein_coding	glutamate ionotropic receptor NMDA type subunit 2C [Source:HGNC Symbol;Acc:HGNC:4587] && sp|Q01098|NMDE3_MOUSE Glutamate receptor ionotropic, NMDA 2C OS=Mus musculus OX=10090 GN=Grin2c PE=1 SV=2 && PF10565:N-methyl D-aspartate receptor 2B3 C-terminus|PF01094:Receptor family ligand binding region|PF00060:Ligand-gated ion channel|PF10613:Ligated ion channel L-glutamate- and glycine-binding site	Lig_chan
ENSGALG00010003701	947.58910380503	1159.59816434728	1092.01962842219	3765.62916271936	3973.32420447241	3853.29351945102	1066.40229885817	3864.0822955476	-1.85690561490535	7.84585578082809e-20	7.70020450940964e-18	SARAF	4	48735780	48743418	-	2291	protein_coding	store-operated calcium entry associated regulatory factor [Source:NCBI gene (formerly Entrezgene);Acc:422624] && sp|F7C1E2|SARAF_XENTR Store-operated calcium entry-associated regulatory factor OS=Xenopus tropicalis OX=8364 GN=saraf PE=3 SV=2 && PF06682:SOCE-associated regulatory factor of calcium homoeostasis	-
ENSGALG00010003276	7.42236895930833	11.7526840981143	21.9105061882463	196.393357692846	234.841848101362	253.393343924344	13.695186415223	228.209516572851	-4.02433771036626	9.41819941654994e-20	9.1495177885245e-18	TNFSF11	1	166399803	166420736	+	2204	protein_coding	tumor necrosis factor superfamily member 11 [Source:NCBI gene (formerly Entrezgene);Acc:428067] && sp|O14788|TNF11_HUMAN Tumor necrosis factor ligand superfamily member 11 OS=Homo sapiens OX=9606 GN=TNFSF11 PE=1 SV=1 && PF00229:TNF(Tumour Necrosis Factor) family	-
ENSGALG00010016289	2352.89096010074	1425.01294689636	1570.54508357349	10759.8892250945	11387.3313153831	10978.7905591281	1782.8163301902	11042.0036998686	-2.63119209834073	9.79451820709105e-20	9.46704492158124e-18	IRF1	13	16493648	16499702	-	2914	protein_coding	interferon regulatory factor 1 [Source:NCBI gene (formerly Entrezgene);Acc:396384] && sp|Q90876|IRF1_CHICK Interferon regulatory factor 1 OS=Gallus gallus OX=9031 GN=IRF1 PE=2 SV=1 && PF00605:Interferon regulatory factor transcription factor	IRF
ENSGALG00010010742	86.5943045252639	55.8252494660431	49.0795338616716	474.380091045522	473.681004255514	453.440720706721	63.8330292843262	467.167272002586	-2.88244316758041	1.04196241034029e-19	1.00206415121068e-17	LCP2	13	3487772	3518767	+	3654	protein_coding	lymphocyte cytosolic protein 2 [Source:NCBI gene (formerly Entrezgene);Acc:395438] && sp|Q13094|LCP2_HUMAN Lymphocyte cytosolic protein 2 OS=Homo sapiens OX=9606 GN=LCP2 PE=1 SV=1 && PF00017:SH2 domain|PF07647:SAM domain (Sterile alpha motif)	SH2
ENSGALG00010020978	1569.83103489371	1847.13018408697	1788.77372520843	5792.18091166583	6528.60337721788	6144.31228688728	1735.24498139637	6155.03219192366	-1.82635866482699	1.22775890029179e-19	1.15180636440119e-17	BCL2L10	10	8919510	8922680	+	1606	protein_coding	BCL2 like 10 [Source:NCBI gene (formerly Entrezgene);Acc:395193] && sp|Q90ZN1|NR13_CHICK Anti-apoptotic protein NR13 OS=Gallus gallus OX=9031 GN=NR13 PE=1 SV=1 && PF00452:Apoptosis regulator proteins, Bcl-2 family	-
ENSGALG00010004746	311.73949629095	469.127973583064	441.715804755045	2153.68561334667	2248.4857796939	2026.19414483864	407.527758209686	2142.7885126264	-2.39292950150183	1.34352734440495e-19	1.25426469840107e-17	LYN	2	110833081	110880252	+	4341	protein_coding	LYN proto-onco, Src family tyrosine kinase [Source:NCBI gene (formerly Entrezgene);Acc:421127] && sp|Q07014|LYN_RAT Tyrosine-protein kinase Lyn OS=Rattus norvegicus OX=10116 GN=Lyn PE=1 SV=3 && PF00018:SH3 domain|PF00017:SH2 domain|PF07714:Protein tyrosine kinase	Pkinase_Tyr
ENSGALG00010002398	19.7929838914889	4.89695170754764	7.88778222776866	268.499131531766	219.851942903403	224.815147241147	10.8592392756017	237.722073892105	-4.49958018226444	1.46706579722346e-19	1.36294685569236e-17	ENSGALG00010002398	1	194029977	194031390	-	847	protein_coding	- && sp|Q9Z0M9|I18BP_MOUSE Interleukin-18-binding protein OS=Mus musculus OX=10090 GN=Il18bp PE=1 SV=2 && -	-
ENSGALG00010003722	118.757903348933	79.3306176622718	78.8778222776866	607.206516538269	545.632549205719	724.933589197089	92.3221144296305	625.924218313692	-2.76761799466613	1.98425782753541e-19	1.81697255040061e-17	MHCY11	16	1402191	1405154	-	2146	protein_coding	major histocompatibility complex Y, class I heavy chain 11 [Source:NCBI gene (formerly Entrezgene);Acc:107050538] && sp|P15979|HA1F_CHICK Class I histocompatibility antigen, F10 alpha chain OS=Gallus gallus OX=9031 PE=1 SV=1 && PF00129:Class I Histocompatibility antigen, domains alpha 1 and 2|PF07654:Immunoglobulin C1-set domain	MHC_I
ENSGALG00010005282	127.41733380146	134.176476786805	147.238601585015	557.870987069534	656.557847670618	566.800900883401	136.277470724427	593.743245207851	-2.12114090656769	2.24708323622747e-19	2.04784185594863e-17	FLT1	1	175670034	175771469	+	4711	protein_coding	fms related receptor tyrosine kinase 1 [Source:NCBI gene (formerly Entrezgene);Acc:374100] && sp|Q8QHL3|VGFR1_CHICK Vascular endothelial growth factor receptor 1 OS=Gallus gallus OX=9031 GN=FLT1 PE=2 SV=1 && PF07679:Immunoglobulin I-set domain|PF13927:Immunoglobulin domain|PF00047:Immunoglobulin domain|PF17988:VEGFR-2 Transmembrane domain|PF07714:Protein tyrosine kinase	Pkinase_Tyr
ENSGALG00010012358	436.682707105973	402.529430360416	441.715804755045	1666.97163993397	1451.02282316246	1485.11362097012	426.975980740478	1534.36936135552	-1.84552839275066	2.26595819048149e-19	2.05525629618174e-17	STK10	13	8420088	8462533	+	6167	protein_coding	serine/threonine kinase 10 [Source:NCBI gene (formerly Entrezgene);Acc:416204] && sp|F1NBT0|STK10_CHICK Serine/threonine-protein kinase 10 OS=Gallus gallus OX=9031 GN=STK10 PE=3 SV=2 && PF12474:Polo kinase kinase|PF00069:Protein kinase domain	Pkinase
ENSGALG00010010489	21.0300453847069	14.6908551226429	21.0340859407164	156.545430045022	157.893668085171	176.232212879713	18.9183288160221	163.557103669969	-3.11520936224229	3.42857049806081e-19	3.08056254422009e-17	ENSGALG00010010489	1	10949516	10951154	+	425	lncRNA	- && - && -	-
ENSGALG00010014840	47.0083367422861	54.8458591245336	49.9559541092015	295.064416630315	252.829734338914	321.981015964016	50.6033833253404	289.958388977748	-2.51643280852027	4.6351649145279e-19	4.12594354112721e-17	NCF4	1	51616377	51626768	-	2243	protein_coding	neutrophil cytosolic factor 4 [Source:NCBI gene (formerly Entrezgene);Acc:418052] && sp|Q15080|NCF4_HUMAN Neutrophil cytosol factor 4 OS=Homo sapiens OX=9606 GN=NCF4 PE=1 SV=2 && PF00564:PB1 domain|PF00787:PX domain|PF00018:SH3 domain	PX
ENSGALG00010023963	1383.03474941779	991.143025607642	1052.58071728335	5056.89177054527	4926.68217506262	5415.56827146577	1142.25283076959	5133.04740569122	-2.16854664809278	5.24692055424596e-19	4.64886877625737e-17	ENSGALG00010023963	5	8651989	8654562	-	2485	lncRNA	- && - && -	-
ENSGALG00010023437	357.510771540018	236.033072303796	226.992844110231	1515.1700107994	1724.83842477852	1601.33162081512	273.512229318015	1613.78001879768	-2.56350326822448	6.25880857292766e-19	5.4694556378397e-17	KCNJ5	24	1122408	1167758	+	2317	protein_coding	potassium inwardly rectifying channel subfamily J member 5 [Source:HGNC Symbol;Acc:HGNC:6266] && sp|O02670|KCNJ5_PIG G protein-activated inward rectifier potassium channel 4 OS=Sus scrofa OX=9823 GN=KCNJ5 PE=2 SV=1 && PF17655:Inward rectifier potassium channel C-terminal domain|PF01007:Inward rectifier potassium channel transmembrane domain	-
ENSGALG00010009333	68.038382126993	64.6397625396288	63.9786780696791	290.32061571986	350.763781632248	327.696655300655	65.5522742454337	322.927017550921	-2.30193848282847	6.76467985298874e-19	5.8316415777702e-17	ADRA1B	13	7613469	7630515	-	2416	protein_coding	adrenoceptor alpha 1B [Source:HGNC Symbol;Acc:HGNC:278] && sp|P18841|ADA1B_MESAU Alpha-1B adrenergic receptor OS=Mesocricetus auratus OX=10036 GN=ADRA1B PE=1 SV=1 && PF00001:7 transmembrane receptor (rhodopsin family)	7tm_1
ENSGALG00010013172	1.23706149321806	6.8557323905667	7.01136198023881	142.314027313657	119.919241583674	121.933639181639	5.03471862134119	128.055636026323	-4.60067677580791	7.63017847932656e-19	6.54826707342384e-17	TNFSF13B	1	140207881	140226140	-	3449	protein_coding	tumor necrosis factor superfamily member 13b [Source:NCBI gene (formerly Entrezgene);Acc:374229] && sp|Q9Y275|TN13B_HUMAN Tumor necrosis factor ligand superfamily member 13B OS=Homo sapiens OX=9606 GN=TNFSF13B PE=1 SV=1 && PF00229:TNF(Tumour Necrosis Factor) family	-
ENSGALG00010021744	70.5125051134291	22.5259778547191	35.9332301487239	624.284199815908	649.562558578237	633.48335981086	42.9905710389574	635.776706068335	-3.89983067102569	7.93768765652627e-19	6.75162072758222e-17	LITAF	14	936658	959869	+	3653	protein_coding	lipopolysaccharide induced TNF factor [Source:NCBI gene (formerly Entrezgene);Acc:374125] && sp|Q8QGW7|LITAF_CHICK Lipopolysaccharide-induced tumor necrosis factor-alpha factor homolog OS=Gallus gallus OX=9031 GN=LITAF PE=2 SV=1 && -	-
ENSGALG00010004036	28.4524143440153	16.649635805662	18.4048251981269	202.085918785393	170.884919256736	186.710884996885	21.168958449268	186.560574346338	-3.15961556405848	8.94867929448078e-19	7.57786833352978e-17	ADCYAP1	2	101454645	101459344	-	2456	protein_coding	adenylate cyclase activating polypeptide 1 [Source:NCBI gene (formerly Entrezgene);Acc:408251] && sp|P41534|PACA_CHICK Glucagon family neuropeptides OS=Gallus gallus OX=9031 GN=ADCYAP1 PE=1 SV=2 && -	-
ENSGALG00010013152	33.4006603168875	41.1343943434002	46.4502731190821	246.677647343672	232.843194074968	239.104245582746	40.3284425931232	239.541695667128	-2.56074676787642	1.01584050147706e-18	8.54829258454584e-17	ENSGALG00010013152	1	55795267	56045421	-	5802	protein_coding	- && sp|Q2PG45|THAS_MACFA Thromboxane-A synthase OS=Macaca fascicularis OX=9541 GN=TBXAS1 PE=2 SV=2 && PF00067:Cytochrome P450	p450
ENSGALG00010018665	377.303755431507	220.362826839644	277.825218466963	1643.25263538169	2008.64729652655	1863.29842374442	291.830600246038	1838.39945188422	-2.65720430954244	1.01839832233068e-18	8.54829258454584e-17	IL13RA2	4	2790288	2810374	-	2688	protein_coding	interleukin 13 receptor subunit alpha 2 [Source:NCBI gene (formerly Entrezgene);Acc:422219] && sp|O88786|I13R2_MOUSE Interleukin-13 receptor subunit alpha-2 OS=Mus musculus OX=10090 GN=Il13ra2 PE=1 SV=1 && PF09240:Interleukin-6 receptor alpha chain, binding	-
novel.276	61.8530746609028	34.2786619528335	23.663346683306	444.019765218609	469.683696202725	466.777212492212	39.9316944323474	460.160224637849	-3.54369688614681	1.44635135466785e-18	1.20874551203639e-16	-	31	1304131	1307998	+	1593	-	- && - && -	-
ENSGALG00010012624	191.744531448799	179.228432496244	134.092297872067	764.700706765382	912.385563049123	854.48808082758	168.35508727237	843.858116880695	-2.32849348127841	1.66182144715203e-18	1.38277995024329e-16	PDGFB	1	50763055	50776555	+	2608	protein_coding	platelet derived growth factor subunit B [Source:NCBI gene (formerly Entrezgene);Acc:374128] && sp|P31240|PDGFB_MOUSE Platelet-derived growth factor subunit B OS=Mus musculus OX=10090 GN=Pdgfb PE=2 SV=1 && -	-
ENSGALG00010012818	51.9565827151583	47.0107363924573	23.663346683306	365.272670105052	433.707923727623	375.326983105983	40.8768885969739	391.435858979553	-3.27130227854325	2.27029324158603e-18	1.88090355227157e-16	RGS18	8	3657274	3666109	-	2137	protein_coding	regulator of G-protein signaling 18 [Source:NCBI gene (formerly Entrezgene);Acc:424361] && sp|Q9NS28|RGS18_HUMAN Regulator of G-protein signaling 18 OS=Homo sapiens OX=9606 GN=RGS18 PE=1 SV=1 && PF00615:Regulator of G protein signaling domain	RGS
ENSGALG00010014821	47.0083367422861	28.4023199037763	28.0454479209552	278.935493534767	310.790701104356	241.009458694959	34.4853681890059	276.911884444694	-3.02077754118589	3.05624478797249e-18	2.45758036774023e-16	C3AR1L	1	66793209	66849403	+	4002	protein_coding	complement C3a receptor 1 like [Source:NCBI gene (formerly Entrezgene);Acc:418198] && sp|Q16581|C3AR_HUMAN C3a anaphylatoxin chemotactic receptor OS=Homo sapiens OX=9606 GN=C3AR1 PE=1 SV=2 && PF00001:7 transmembrane receptor (rhodopsin family)	7tm_1
ENSGALG00010006955	6.18530746609028	1.95878068301906	0.876420247529851	115.748742215107	236.840502127757	202.905196450696	3.00683613221306	185.164813597854	-6.05455722080663	3.41640239159326e-18	2.73569493599631e-16	HELT	4	38972382	38973703	-	645	protein_coding	helt bHLH transcription factor [Source:HGNC Symbol;Acc:HGNC:33783] && sp|A6NFD8|HELT_HUMAN Hairy and enhancer of split-related protein HELT OS=Homo sapiens OX=9606 GN=HELT PE=2 SV=2 && PF07527:Hairy Orange|PF00010:Helix-loop-helix DNA-binding domain	HLH
ENSGALG00010029597	44.53421375585	35.258052294343	38.5624908913134	260.909050075037	215.854634850614	218.146901348401	39.4515856471688	231.636862091351	-2.55942401910815	7.23656242679081e-18	5.69931406271286e-16	ADAP2	18	7272526	7283404	+	2055	protein_coding	ArfGAP with dual PH domains 2 [Source:HGNC Symbol;Acc:HGNC:16487] && sp|Q9JK15|ADAP2_RAT Arf-GAP with dual PH domain-containing protein 2 OS=Rattus norvegicus OX=10116 GN=Adap2 PE=1 SV=1 && PF01412:Putative GTPase activating protein for Arf|PF00169:PH domain	PH
ENSGALG00010017573	2.47412298643611	1.95878068301906	0.876420247529851	123.338823671836	126.914530676055	131.459704742705	1.76977463899501	127.237686363532	-6.23198896101022	8.37568915421377e-18	6.56942373087472e-16	ENSGALG00010017573	3	18728006	18804411	-	4982	protein_coding	- && sp|Q1LZG6|CCNB1_BOVIN G2/mitotic-specific cyclin-B1 OS=Bos taurus OX=9913 GN=CCNB1 PE=2 SV=1 && -	-
ENSGALG00010024624	8948.90284193941	8759.66721446122	8659.90846584246	28030.1708196978	24669.3866477882	25707.0405230915	8789.49284074769	26135.5326635259	-1.57217710002282	9.10640031694016e-18	7.09939833441309e-16	CTSD	5	13730664	13745274	+	4772	protein_coding	cathepsin D [Source:NCBI gene (formerly Entrezgene);Acc:396090] && sp|Q05744|CATD_CHICK Cathepsin D OS=Gallus gallus OX=9031 GN=CTSD PE=1 SV=1 && -	-
ENSGALG00010022270	35.8747833033236	12.7320744396239	2.62926074258955	828.267638965482	1412.04906964777	1133.6018017668	17.0787061618457	1124.63950346002	-6.06830291072106	9.16266793081844e-18	7.09939833441309e-16	MRGPRH	5	56012	60977	+	2642	protein_coding	- && sp|Q6L786|MRGRD_MACFA Mas-related G-protein coupled receptor member D OS=Macaca fascicularis OX=9541 GN=MRGPRD PE=2 SV=1 && -	-
ENSGALG00010018449	33.4006603168875	17.6290261471715	20.1576656931866	216.317321516758	187.87347848109	201.95258989459	23.7291173857485	202.047796630813	-3.11093174196627	1.1491550402023e-17	8.86795530620631e-16	ENSGALG00010018449	5	49816996	49827361	+	3972	lncRNA	- && - && -	-
ENSGALG00010003331	1070.05819163362	1372.12586845485	1475.01527659274	5112.86862128864	5751.12696095039	5219.33132090782	1305.73311222707	5361.10896771562	-2.03713161658243	1.3874531601203e-17	1.066388697927e-15	EPSTI1	1	166544621	166611887	-	3387	protein_coding	epithelial stromal interaction 1 [Source:HGNC Symbol;Acc:HGNC:16465] && sp|Q96J88|ESIP1_HUMAN Epithelial-stromal interaction protein 1 OS=Homo sapiens OX=9606 GN=EPSTI1 PE=1 SV=2 && -	-
ENSGALG00010027715	718.73272755969	683.614458373651	703.76545876647	2068.29719695848	2357.4124241324	2170.99034136684	702.03754823327	2198.89998748591	-1.64727770717918	1.5116301966842e-17	1.15718314816569e-15	NINJ1	12	6793715	6811552	+	3281	protein_coding	ninjurin 1 [Source:NCBI gene (formerly Entrezgene);Acc:415986] && sp|Q92982|NINJ1_HUMAN Ninjurin-1 OS=Homo sapiens OX=9606 GN=NINJ1 PE=1 SV=2 && -	-
ENSGALG00010024844	23.504168371143	5.87634204905717	14.0227239604776	246.677647343672	204.862037705444	263.872016041516	14.4677447935593	238.470567030211	-4.0697764651239	1.53374780425157e-17	1.16943687162417e-15	TM4SF19	9	4405586	4417994	+	4144	protein_coding	TM4SF19 transmembrane 4 L six family member 19 [Source:NCBI gene (formerly Entrezgene);Acc:424855] && sp|P48230|T4S4_HUMAN Transmembrane 4 L6 family member 4 OS=Homo sapiens OX=9606 GN=TM4SF4 PE=1 SV=1 && PF05805:L6 membrane protein	-
ENSGALG00010022302	760.792818329104	774.697760134037	753.721412875672	2164.12197534967	2199.51875604723	2247.19886585537	763.070663779604	2203.61319908409	-1.52999625594858	2.17159773224085e-17	1.63622194486714e-15	ENSGALG00010022302	10	953274	979461	+	3950	protein_coding	- && sp|Q9UDY8|MALT1_HUMAN Mucosa-associated lymphoid tissue lymphoma translocation protein 1 OS=Homo sapiens OX=9606 GN=MALT1 PE=1 SV=1 && PF18703:MALT1 Ig-like domain|PF13927:Immunoglobulin domain|PF00656:Caspase domain	Peptidase_C14
novel.226	11.1335534389625	5.87634204905717	4.38210123764925	147.057828224112	152.897033019185	100.976294947295	7.13066557522297	133.643718730197	-4.27698719296998	2.74552087957404e-17	2.03658056563132e-15	-	26	3259971	3262737	+	1097	-	- && - && -	-
ENSGALG00010021154	155.869748145475	126.341354054729	141.980080099836	527.510661242621	534.639952060549	554.417015654015	141.39706076668	538.855876319062	-1.93226512075745	3.88546913539816e-17	2.87104665302123e-15	CHST13	12	10640641	10666586	+	4884	protein_coding	- && sp|Q9NPF2|CHSTB_HUMAN Carbohydrate sulfotransferase 11 OS=Homo sapiens OX=9606 GN=CHST11 PE=1 SV=1 && -	-
ENSGALG00010021090	1537.66743607004	1062.63852053784	1164.76250896717	5209.64215986193	5314.42105618317	5573.70095977946	1255.02282185835	5365.92139194152	-2.09666768555091	4.2232467686278e-17	3.10863448684611e-15	ADM	5	8654784	8655750	-	318	protein_coding	adrenomedullin [Source:HGNC Symbol;Acc:HGNC:259] && sp|P53366|ADML_PIG Pro-adrenomedullin OS=Sus scrofa OX=9823 GN=ADM PE=1 SV=1 && PF00214:Calcitonin / CGRP / IAPP family	-
ENSGALG00010016998	29.6894758372333	28.4023199037763	24.5397669308358	160.340470773387	206.860691731838	173.374393211393	27.5438542239485	180.191851905539	-2.71530996485087	6.53109084719938e-17	4.73454608460992e-15	DNASE1L2	14	12316147	12321080	-	2185	protein_coding	deoxyribonuclease 1 like 2 [Source:NCBI gene (formerly Entrezgene);Acc:112533475] && sp|Q92874|DNSL2_HUMAN Deoxyribonuclease-1-like 2 OS=Homo sapiens OX=9606 GN=DNASE1L2 PE=1 SV=1 && -	-
ENSGALG00010025483	4.94824597287222	0.979390341509528	3.5056809901194	90.1322172986493	111.924625478096	105.739327727828	3.14443910150038	102.598723501524	-5.07131864802514	7.00002314593555e-17	5.0553374704496e-15	FGF4	5	17143349	17148656	-	2976	protein_coding	fibroblast growth factor 4 [Source:NCBI gene (formerly Entrezgene);Acc:428857] && sp|P48804|FGF4_CHICK Fibroblast growth factor 4 OS=Gallus gallus OX=9031 GN=FGF4 PE=2 SV=1 && PF00167:Fibroblast growth factor	-
ENSGALG00010016030	42.0600907694139	9.79390341509528	11.3934632178881	518.971819603802	503.660814651433	491.544982950983	21.0824858007991	504.725872402072	-4.60984201461381	9.77817567377694e-17	7.03514007687004e-15	TGM4	2	43072806	43083354	-	2482	protein_coding	transglutaminase 4 [Source:NCBI gene (formerly Entrezgene);Acc:420706] && sp|P49221|TGM4_HUMAN Protein-glutamine gamma-glutamyltransferase 4 OS=Homo sapiens OX=9606 GN=TGM4 PE=1 SV=2 && PF00868:Transglutaminase family|PF00927:Transglutaminase family, C-terminal ig like domain|PF01841:Transglutaminase-like superfamily	Transglut_core
ENSGALG00010021094	1147.99306570636	806.038251062342	833.475655400888	3851.96633928964	3975.32285849881	3934.26507672008	929.168990723195	3920.51809150284	-2.07783609715724	1.10508173410166e-16	7.89143814449164e-15	ADM	5	8655517	8656667	-	320	protein_coding	- && sp|O77559|ADML_CANLF Pro-adrenomedullin OS=Canis lupus familiaris OX=9615 GN=ADM PE=2 SV=2 && PF00214:Calcitonin / CGRP / IAPP family	-
ENSGALG00010021521	27.2153528507972	115.568060298124	90.2712854955746	1447.80803787093	1454.02080420205	1290.78188352438	77.6848995481654	1397.53690853246	-4.16315250608892	1.28649613650085e-16	9.11887520753823e-15	TNFRSF4	21	2538652	2547414	+	3058	protein_coding	TNF receptor superfamily member 4 [Source:NCBI gene (formerly Entrezgene);Acc:101751037] && sp|Q9Y6Q6|TNR11_HUMAN Tumor necrosis factor receptor superfamily member 11A OS=Homo sapiens OX=9606 GN=TNFRSF11A PE=1 SV=1 && PF00020:TNFR/NGFR cysteine-rich region	-
ENSGALG00010006245	629.66430004799	1005.83388073029	980.714256985903	4453.48029473536	4333.08192922344	4336.26504339704	872.070812588059	4374.27575578528	-2.32571942055162	1.29437687691856e-16	9.14087995220198e-15	PFKFB3	1	4087559	4127133	+	5960	protein_coding	6-phosphofructo-2-kinase/fructose-2,6-biphosphatase 3 [Source:HGNC Symbol;Acc:HGNC:8874] && sp|Q16875|F263_HUMAN 6-phosphofructo-2-kinase/fructose-2,6-bisphosphatase 3 OS=Homo sapiens OX=9606 GN=PFKFB3 PE=1 SV=1 && PF00300:Histidine phosphatase superfamily (branch 1)|PF01591:6-phosphofructo-2-kinase	-
ENSGALG00010003958	1.23706149321806	10.7732937566048	1.7528404950597	203.034678967484	170.884919256736	163.848327650328	4.58773191496086	179.255975291516	-5.26206602554537	1.31689805708172e-16	9.26573346192276e-15	CYSLTR2	1	168785413	168795646	+	5358	protein_coding	cysteinyl leukotriene receptor 2 [Source:HGNC Symbol;Acc:HGNC:18274] && sp|Q920A1|CLTR2_MOUSE Cysteinyl leukotriene receptor 2 OS=Mus musculus OX=10090 GN=Cysltr2 PE=2 SV=2 && PF00001:7 transmembrane receptor (rhodopsin family)	7tm_1
ENSGALG00010024637	507.195212219403	544.541029879298	602.977130300537	1761.84765814307	1713.84582763335	1868.06145652496	551.571124133079	1781.25164743379	-1.69043508675662	1.52363375440003e-16	1.06810632936659e-14	DUSP8	5	13758675	13792985	+	2959	protein_coding	dual specificity phosphatase 8 [Source:HGNC Symbol;Acc:HGNC:3074] && sp|Q13202|DUS8_HUMAN Dual specificity protein phosphatase 8 OS=Homo sapiens OX=9606 GN=DUSP8 PE=1 SV=2 && PF00581:Rhodanese-like domain|PF00782:Dual specificity phosphatase, catalytic domain	DSPc
ENSGALG00010007894	84.1201815388278	107.732937566048	80.6306627727463	435.48092357979	377.745610988575	424.862524023524	90.8279272925407	412.696352863963	-2.18336561413354	2.21781094414008e-16	1.53229118588277e-14	CD88	1	92438603	92463826	+	5028	protein_coding	CD88 molecule [Source:NCBI gene (formerly Entrezgene);Acc:768950] && - && PF08205:CD80-like C2-set immunoglobulin domain|PF07686:Immunoglobulin V-set domain	V-set
ENSGALG00010027917	204.115146380979	382.941623530225	283.083739952142	1774.18154051025	1874.73747675811	1607.99986670787	290.046836621115	1752.30629465874	-2.59325289872924	3.42885941131665e-16	2.33528510369317e-14	PPARG	12	5019499	5074059	+	4699	protein_coding	peroxisome proliferator-activated receptor gamma [Source:NCBI gene (formerly Entrezgene);Acc:373928] && sp|O62807|PPARG_PIG Peroxisome proliferator-activated receptor gamma OS=Sus scrofa OX=9823 GN=PPARG PE=2 SV=1 && PF00104:Ligand-binding domain of nuclear hormone receptor|PF00105:Zinc finger, C4 type (two domains)|PF12577:PPAR gamma N-terminal region	zf-C4
ENSGALG00010012352	174.425670543746	294.796492794368	281.330899457082	1387.08738621711	1334.10156261838	1306.02358842209	250.184354265065	1342.40417908586	-2.42110524282343	3.50183662317642e-16	2.37653011682094e-14	PTPRC	8	2035004	2093100	-	5382	protein_coding	protein tyrosine phosphatase, receptor type C [Source:NCBI gene (formerly Entrezgene);Acc:386580] && sp|P08575|PTPRC_HUMAN Receptor-type tyrosine-protein phosphatase C OS=Homo sapiens OX=9606 GN=PTPRC PE=1 SV=3 && PF00041:Fibronectin type III domain|PF00102:Protein-tyrosine phosphatase	Y_phosphatase
ENSGALG00010008176	223.908130272468	340.827838845316	322.522651090985	1318.77665310655	1534.96629227103	1342.22263755414	295.752873402923	1398.65519431057	-2.23946664282114	3.53595594170336e-16	2.39120582375685e-14	SLA	2	140821336	140887037	-	3874	protein_coding	Src like adaptor [Source:NCBI gene (formerly Entrezgene);Acc:378908] && sp|Q13239|SLAP1_HUMAN Src-like-adapter OS=Homo sapiens OX=9606 GN=SLA PE=1 SV=3 && -	-
ENSGALG00010015154	66.801320633775	85.2069597113289	78.0014020301567	339.656145188594	331.776568381499	308.644524178524	76.6698941250869	326.692412582872	-2.08717629046637	4.18870938390195e-16	2.82265916158857e-14	CYP24A1	20	12690702	12698046	+	2747	protein_coding	cytochrome P450 family 24 subfamily A member 1 [Source:NCBI gene (formerly Entrezgene);Acc:395827] && sp|Q07973|CP24A_HUMAN 1,25-dihydroxyvitamin D(3) 24-hydroxylase, mitochondrial OS=Homo sapiens OX=9606 GN=CYP24A1 PE=1 SV=2 && PF00067:Cytochrome P450	p450
ENSGALG00010021761	721.206850546126	934.33838580009	830.846394658299	3030.3400215988	2769.13515356968	2787.32678316778	828.797210334838	2862.26731944542	-1.78752732087324	4.93322586501829e-16	3.31270444227088e-14	MAFB	20	5032142	5035974	-	3747	protein_coding	MAF bZIP transcription factor B [Source:NCBI gene (formerly Entrezgene);Acc:419173] && sp|Q90888|MAFB_CHICK Transcription factor MafB OS=Gallus gallus OX=9031 GN=MAFB PE=1 SV=1 && PF03131:bZIP Maf transcription factor|PF08383:Maf N-terminal region	bZIP_Maf
ENSGALG00010004588	508.432273712621	719.851901009503	660.820866637507	2421.23598469635	2702.18024368546	2412.95240661791	629.70168045321	2512.12287833324	-1.99521796743678	6.45198984653578e-16	4.30237566839727e-14	MINDY3	2	20190257	20237332	+	2340	protein_coding	MINDY lysine 48 deubiquitinase 3 [Source:HGNC Symbol;Acc:HGNC:23578] && sp|Q9H8M7|MINY3_HUMAN Ubiquitin carboxyl-terminal hydrolase MINDY-3 OS=Homo sapiens OX=9606 GN=MINDY3 PE=1 SV=1 && PF13898:Domain of unknown function (DUF4205)	-
ENSGALG00010009490	54.4307057015944	108.712327907558	102.541168960993	686.902371833917	556.625146350889	642.056818815819	88.5614008567149	628.528112333541	-2.82067567839915	7.33780101467208e-16	4.85919847123855e-14	SNTB1	2	135968086	136075849	-	4033	protein_coding	syntrophin beta 1 [Source:NCBI gene (formerly Entrezgene);Acc:404774] && sp|Q13884|SNTB1_HUMAN Beta-1-syntrophin OS=Homo sapiens OX=9606 GN=SNTB1 PE=1 SV=3 && PF00595:PDZ domain|PF18012:PH domain|PF00169:PH domain	PDZ
ENSGALG00010022311	112.572595882843	158.661235324544	131.463037129478	605.308996174087	554.626492324494	539.175310756311	134.232289445621	566.370266418297	-2.07433531011833	8.30309324744162e-16	5.47946891619095e-14	DLL4	5	23929383	23940395	+	4109	protein_coding	delta like canonical Notch ligand 4 [Source:HGNC Symbol;Acc:HGNC:2910] && sp|Q9NR61|DLL4_HUMAN Delta-like protein 4 OS=Homo sapiens OX=9606 GN=DLL4 PE=1 SV=1 && PF07657:N terminus of Notch ligand|PF00008:EGF-like domain|PF01414:Delta serrate ligand	EGF
ENSGALG00010003087	192.981592942017	166.49635805662	163.890586288082	625.232959997999	683.539677026944	582.042605781106	174.456179095573	630.271747602016	-1.85527371990552	1.08873831871471e-15	7.0631437096821e-14	TWISTNB	2	29657962	29661641	-	1473	protein_coding	TWIST neighbor [Source:NCBI gene (formerly Entrezgene);Acc:420603] && sp|Q3B726|RPA43_HUMAN DNA-directed RNA polymerase I subunit RPA43 OS=Homo sapiens OX=9606 GN=POLR1F PE=1 SV=1 && PF17875:RPA43 OB domain in RNA Pol I|PF03876:SHS2 domain found in N terminus of Rpb7p/Rpc25p/MJ0397	-
ENSGALG00010029635	739.762772944397	270.31173425663	233.12778584294	6907.9228858049	5563.2534824693	6589.17954858905	414.400764347989	6353.45197228775	-3.94007271320163	1.34582366923103e-15	8.70147749383222e-14	CCL26	19	5278404	5280955	+	1061	protein_coding	- && sp|Q5I1Z0|CCL3_PANTR C-C motif chemokine 3 OS=Pan troglodytes OX=9598 GN=CCL3 PE=3 SV=1 && PF00048:Small cytokines (intecrine/chemokine), interleukin-8 like	-
ENSGALG00010018016	15417.4973899766	17685.8307869791	17108.5996520302	49511.0501024212	57815.0650215158	48862.0480823736	16737.3092763286	52062.7210687702	-1.63716045354949	1.79289842835559e-15	1.15142584301575e-13	IFIT5	6	20119110	20122938	+	2121	protein_coding	interferon induced protein with tetratricopeptide repeats 5 [Source:NCBI gene (formerly Entrezgene);Acc:423790] && sp|Q13325|IFIT5_HUMAN Interferon-induced protein with tetratricopeptide repeats 5 OS=Homo sapiens OX=9606 GN=IFIT5 PE=1 SV=1 && -	-
ENSGALG00010004376	1.23706149321806	1.95878068301906	3.5056809901194	85.388416388194	83.9434691085721	120.981032625533	2.23384105545217	96.7709727074329	-5.3747555977644	2.09389855942793e-15	1.33132992127348e-13	ENSGALG00010004376	1	165100015	165150546	-	6970	lncRNA	- && - && -	-
ENSGALG00010024608	158.343871131911	79.3306176622718	107.799690446172	695.441213472736	704.525544304087	732.554441645941	115.158059746785	710.840399807588	-2.63100164822876	3.0734750933218e-15	1.93487389263133e-13	DENND2D	26	1066440	1075689	+	3375	protein_coding	DENN domain containing 2D [Source:HGNC Symbol;Acc:HGNC:26192] && sp|Q9H6A0|DEN2D_HUMAN DENN domain-containing protein 2D OS=Homo sapiens OX=9606 GN=DENND2D PE=1 SV=2 && -	-
ENSGALG00010008203	0	0	0	129.031384764382	169.885592243539	197.189557114057	0	165.368844707326	-9.78330931910959	3.15303531495676e-15	1.97845212648008e-13	CXCL13	4	34561104	34562394	-	594	protein_coding	C-X-C motif chemokine ligand 13 [Source:NCBI gene (formerly Entrezgene);Acc:109648311] && sp|Q77MQ6|IL8H_GAHVM Viral interleukin-8 homolog OS=Gallid herpesvirus 2 (strain Chicken/Md5/ATCC VR-987) OX=10389 GN=MDV078 PE=3 SV=1 && PF00048:Small cytokines (intecrine/chemokine), interleukin-8 like	-
ENSGALG00010023759	17.3188609050528	31.3404909283049	37.6860706437836	231.497484430215	202.863383679049	211.478655455655	28.7818074923804	215.279841188307	-2.88399027329517	4.67882200187181e-15	2.89784127740526e-13	CALCA	5	10196939	10215680	+	3467	protein_coding	calcitonin [Source:NCBI gene (formerly Entrezgene);Acc:396256] && sp|P07660|CALC_CHICK Calcitonin OS=Gallus gallus OX=9031 GN=CALCA PE=1 SV=2 && PF00214:Calcitonin / CGRP / IAPP family	-
ENSGALG00010022860	428.023276653447	422.117237190607	498.683120844485	1362.41962148274	1391.06320237062	1364.13258834459	449.607878229513	1372.53847073265	-1.60929087002149	4.85830619859765e-15	2.9896547919216e-13	MOB3C	8	21516087	21530586	-	2166	protein_coding	MOB kinase activator 3C [Source:HGNC Symbol;Acc:HGNC:29800] && sp|Q5EAA4|MOB3C_BOVIN MOB kinase activator 3C OS=Bos taurus OX=9913 GN=MOB3C PE=2 SV=1 && PF03637:Mob1/phocein family	-
ENSGALG00010004785	0	0	0	130.928905128564	145.901743926804	163.848327650328	0	146.892992235232	-9.61243921772168	5.71316935840731e-15	3.49324713038974e-13	NKX2-8	5	36182475	36184527	-	1681	protein_coding	NK2 homeobox 8 [Source:HGNC Symbol;Acc:HGNC:16364] && sp|O15522|NKX28_HUMAN Homeobox protein Nkx-2.8 OS=Homo sapiens OX=9606 GN=NKX2-8 PE=2 SV=2 && PF00046:Homeodomain	Homeobox
ENSGALG00010024954	11.1335534389625	4.89695170754764	0.876420247529851	148.006588406203	133.909819768436	206.715622675123	5.63564179801333	162.877343616587	-4.93294508520169	5.76671185999369e-15	3.51475578269297e-13	ENSGALG00010024954	34	1494917	1497030	+	1197	protein_coding	- && - && -	-
ENSGALG00010018806	742.236895930833	554.334933294393	684.484213320814	2233.38146864232	2357.4124241324	2210.04721016721	660.352014182013	2266.94703431398	-1.77996702168726	6.33407079561961e-15	3.84829990116089e-13	GCH1	5	55936215	55954965	+	2866	protein_coding	GTP cyclohydrolase 1 [Source:NCBI gene (formerly Entrezgene);Acc:396146] && sp|P50141|GCH1_CHICK GTP cyclohydrolase 1 OS=Gallus gallus OX=9031 GN=GCH1 PE=2 SV=1 && -	-
ENSGALG00010002927	37.1118447965417	42.1137846849097	35.056809901194	193.547077146573	195.868094586668	168.61136043086	38.0941464608818	186.008844054701	-2.2880478521338	9.73498462116872e-15	5.85874640502915e-13	GABRA5	1	131370424	131426364	-	3143	protein_coding	gamma-aminobutyric acid type A receptor subunit alpha5 [Source:HGNC Symbol;Acc:HGNC:4079] && sp|P31644|GBRA5_HUMAN Gamma-aminobutyric acid receptor subunit alpha-5 OS=Homo sapiens OX=9606 GN=GABRA5 PE=1 SV=1 && PF02932:Neurotransmitter-gated ion-channel transmembrane region|PF02931:Neurotransmitter-gated ion-channel ligand binding domain	Neur_chan_LBD
ENSGALG00010018947	32.1635988236694	46.0313460509478	70.9900400499179	322.578461910955	383.741573067758	392.473901115901	49.7283283081784	366.264645364871	-2.86890464022	1.18529177744222e-14	7.08878563646538e-13	ENSGALG00010018947	4	9295080	9300146	-	4072	protein_coding	- && sp|Q9D3J9|TASL_MOUSE TLR adapter interacting with SLC15A4 on the lysosome OS=Mus musculus OX=10090 GN=Tasl PE=2 SV=1 && -	-
novel.36	25.9782913575792	26.4435392207573	21.0340859407164	164.135511501751	127.913857689253	174.3269997675	24.4853055063509	155.458789652834	-2.67267125514619	1.28513670374971e-14	7.63818206098196e-13	-	1	19184264	19190216	-	3925	-	- && - && -	-
ENSGALG00010002614	567.811225387087	532.788345781183	551.268335696276	1569.24934117859	1446.02618809647	1561.32214545864	550.622635621516	1525.53255824457	-1.47046257901924	1.42636240395884e-14	8.451307643023e-13	GPAT3	4	46083976	46104096	+	3163	protein_coding	glycerol-3-phosphate acyltransferase 3 [Source:NCBI gene (formerly Entrezgene);Acc:422610] && sp|Q5ZLL8|GPAT3_CHICK Glycerol-3-phosphate acyltransferase 3 OS=Gallus gallus OX=9031 GN=GPAT3 PE=2 SV=1 && PF01553:Acyltransferase	Acyltransferase
ENSGALG00010025195	60.6160131676847	53.866468783024	73.6193007925075	314.039620272136	255.827715378506	322.933622520122	62.7005942477387	297.600319390255	-2.24397856936337	1.44027444866189e-14	8.48122227645888e-13	P2RX7	15	5433483	5446006	+	2591	protein_coding	purinergic receptor P2X 7 [Source:HGNC Symbol;Acc:HGNC:8537] && sp|Q9Z1M0|P2RX7_MOUSE P2X purinoceptor 7 OS=Mus musculus OX=10090 GN=P2rx7 PE=1 SV=2 && PF00864:ATP P2X receptor	-
ENSGALG00010001499	1021.81279339811	1041.09193302463	1107.79519287773	2979.10697176588	2712.17351381744	2908.30781579331	1056.89997310016	2866.52943379221	-1.43924594090978	1.90467797164501e-14	1.11133314089458e-12	TIPARP	9	22557572	22591223	-	3912	protein_coding	TCDD inducible poly(ADP-ribose) polymerase [Source:HGNC Symbol;Acc:HGNC:23696] && sp|Q8C1B2|PARPT_MOUSE Protein mono-ADP-ribosyltransferase TIPARP OS=Mus musculus OX=10090 GN=Tiparp PE=2 SV=1 && PF02825:WWE domain|PF00644:Poly(ADP-ribose) polymerase catalytic domain	WWE
ENSGALG00010007980	11.1335534389625	42.1137846849097	26.2926074258955	310.244579543772	322.782625262724	290.5449996125	26.5133151832559	307.857401472998	-3.52243481500431	2.11394945824749e-14	1.22596256763456e-12	MARCH1	4	22884608	23104984	-	6302	protein_coding	membrane associated ring-CH-type finger 1 [Source:NCBI gene (formerly Entrezgene);Acc:422420] && sp|Q8TCQ1|MARH1_HUMAN E3 ubiquitin-protein ligase MARCHF1 OS=Homo sapiens OX=9606 GN=MARCHF1 PE=1 SV=1 && PF12906:RING-variant domain	-
ENSGALG00010029776	305.55418882486	378.044671822678	353.19735975453	1089.17668904052	1053.29067190994	1180.27952301602	345.598740134022	1107.58229465549	-1.67904421572845	2.35806165844999e-14	1.36340132989172e-12	WBP2	18	5265881	5273054	+	2690	protein_coding	WW domain binding protein 2 [Source:NCBI gene (formerly Entrezgene);Acc:417368] && sp|Q969T9|WBP2_HUMAN WW domain-binding protein 2 OS=Homo sapiens OX=9606 GN=WBP2 PE=1 SV=1 && PF02893:GRAM domain	GRAM
ENSGALG00010001786	28.4524143440153	26.4435392207573	28.0454479209552	161.289230955478	132.910492755239	146.70140964041	27.6471338285759	146.967044450375	-2.41163747303648	3.15215677571676e-14	1.80984531476181e-12	P2RY8	1	129173093	129224077	+	8075	protein_coding	purinergic receptor P2Y8 [Source:NCBI gene (formerly Entrezgene);Acc:418665] && sp|Q5ZI82|P2RY8_CHICK P2Y purinoceptor 8 OS=Gallus gallus OX=9031 GN=P2RY8 PE=2 SV=1 && -	-
ENSGALG00010027559	101.439042443881	94.0214727849147	66.6079388122687	380.452833018509	409.724075410888	374.374376549876	87.3561513470213	388.183761659758	-2.15747906948479	3.30084528716648e-14	1.88010646148191e-12	ENSGALG00010027559	17	2555911	2569897	-	3553	protein_coding	- && sp|O75355|ENTP3_HUMAN Ectonucleoside triphosphate diphosphohydrolase 3 OS=Homo sapiens OX=9606 GN=ENTPD3 PE=1 SV=2 && PF01150:GDA1/CD39 (nucleoside phosphatase) family	-
ENSGALG00010004425	243.701114163957	224.280388205682	251.532611041067	705.877575475737	767.483146135516	703.023638406638	239.838037803569	725.461453339297	-1.59671308709796	3.60767373553265e-14	2.0410895020393e-12	CREM	2	12931764	12963410	-	4333	protein_coding	cAMP responsive element modulator [Source:NCBI gene (formerly Entrezgene);Acc:378903] && sp|Q1LZH5|CREM_BOVIN cAMP-responsive element modulator OS=Bos taurus OX=9913 GN=CREM PE=2 SV=3 && PF00170:bZIP transcription factor	bZIP_1
ENSGALG00010010889	299.368881358769	83.2481790283099	58.7201565845	3131.85736108254	3949.34035615568	3389.37412662713	147.112405657193	3490.19061462178	-4.57235662019854	3.61547361893261e-14	2.0410895020393e-12	CCL19	Z	8901316	8904553	-	2051	protein_coding	C-C motif chemokine ligand 19 [Source:NCBI gene (formerly Entrezgene);Acc:427406] && - && -	-
ENSGALG00010019307	946.352042311812	1782.49042154734	1672.20983228696	7939.22520373786	8261.43641810197	7893.29792389892	1467.0174320487	8031.31984857959	-2.45229492244521	3.98876717279145e-14	2.23862246782648e-12	ATF3	3	21534503	21560091	-	4541	protein_coding	activating transcription factor 3 [Source:HGNC Symbol;Acc:HGNC:785] && sp|P18847|ATF3_HUMAN Cyclic AMP-dependent transcription factor ATF-3 OS=Homo sapiens OX=9606 GN=ATF3 PE=1 SV=2 && PF00170:bZIP transcription factor	bZIP_1
ENSGALG00010010390	28.4524143440153	6.8557323905667	9.64062272282836	229.599964066033	209.85867277143	252.440737368237	14.9829231524701	230.633124735233	-3.98146331546112	4.10878938808373e-14	2.29924009675867e-12	KCNK3	3	105014333	105027628	-	2923	protein_coding	potassium two pore domain channel subfamily K member 3 [Source:HGNC Symbol;Acc:HGNC:6278] && sp|O14649|KCNK3_HUMAN Potassium channel subfamily K member 3 OS=Homo sapiens OX=9606 GN=KCNK3 PE=1 SV=1 && PF07885:Ion channel	Ion_trans_2
ENSGALG00010005362	345.140156607837	408.405772409473	468.00841218094	1400.37002876638	1340.09752469756	1347.93827689078	407.184780399417	1362.80194345157	-1.74120744823834	5.72013415351134e-14	3.13673144498281e-12	ATP1B1	1	84030060	84110154	-	3036	protein_coding	ATPase Na+/K+ transporting subunit beta 1 [Source:NCBI gene (formerly Entrezgene);Acc:396529] && sp|P08251|AT1B1_CHICK Sodium/potassium-transporting ATPase subunit beta-1 OS=Gallus gallus OX=9031 GN=ATP1B1 PE=1 SV=1 && PF00287:Sodium / potassium ATPase beta chain	-
ENSGALG00010011004	23.504168371143	118.506231322653	100.788328465933	1449.70555823512	1265.14799870777	1437.48329316479	80.9329093865763	1384.11228336922	-4.09057292964021	7.04757330464595e-14	3.81006943232526e-12	UMODL1	1	109270395	109317893	+	6481	protein_coding	uromodulin like 1 [Source:HGNC Symbol;Acc:HGNC:12560] && sp|Q5DID0|UROL1_HUMAN Uromodulin-like 1 OS=Homo sapiens OX=9606 GN=UMODL1 PE=2 SV=2 && PF01390:SEA domain|PF07645:Calcium-binding EGF domain|PF00100:Zona pellucida-like domain|PF00095:WAP-type (Whey Acidic Protein) 'four-disulfide core'	Zona_pellucida
ENSGALG00010011460	733.577465478307	580.77847251515	624.887636488784	1966.77985747474	1924.70382741797	1956.65386624287	646.414524827414	1949.37918371186	-1.5933372668031	7.66049065593293e-14	4.12975972318998e-12	LAMC2	8	7523930	7540095	+	5010	protein_coding	laminin subunit gamma 2 [Source:HGNC Symbol;Acc:HGNC:6493] && sp|Q8HZI9|LAMC2_HORSE Laminin subunit gamma-2 OS=Equus caballus OX=9796 GN=LAMC2 PE=2 SV=1 && PF00052:Laminin B (Domain IV)|PF00053:Laminin EGF domain	Laminin_EGF
novel.450	8.65943045252638	1.95878068301906	10.5170429703582	118.595022761381	107.927317425307	100.023688391188	7.04508470196788	108.848676192625	-3.94909705598942	8.50148322497358e-14	4.55746179158387e-12	-	Z	18048535	18052214	+	3562	-	- && - && -	-
ENSGALG00010016653	2669.57870236456	2095.89533083039	2155.99380892343	6872.81875906753	7280.09729114224	7044.52548240798	2307.1559473728	7065.81384420592	-1.61502671483396	8.99433264590881e-14	4.80819939043025e-12	EPHA2	21	4314512	4323377	-	4571	protein_coding	EPH receptor A2 [Source:HGNC Symbol;Acc:HGNC:3386] && sp|P29317|EPHA2_HUMAN Ephrin type-A receptor 2 OS=Homo sapiens OX=9606 GN=EPHA2 PE=1 SV=2 && PF00536:SAM domain (Sterile alpha motif)|PF07714:Protein tyrosine kinase|PF14575:Ephrin type-A receptor 2 transmembrane domain|PF00041:Fibronectin type III domain|PF01404:Ephrin receptor ligand binding domain	Pkinase_Tyr
ENSGALG00010007658	586.367147785358	1315.3212286473	1304.11332832442	7275.09307627413	8120.53130924116	7584.6533997204	1068.60056825236	7660.09259507856	-2.84104365142821	9.10898932619009e-14	4.85592862742691e-12	BIRC2	1	182458440	182468551	-	4721	protein_coding	baculoviral IAP repeat containing 2 [Source:NCBI gene (formerly Entrezgene);Acc:374012] && sp|Q90660|BIR_CHICK Inhibitor of apoptosis protein OS=Gallus gallus OX=9031 GN=ITA PE=2 SV=1 && PF00619:Caspase recruitment domain|PF13920:Zinc finger, C3HC4 type (RING finger)|PF00653:Inhibitor of Apoptosis domain	BIR
ENSGALG00010018773	107.624349909971	93.0420824434052	96.4062272282836	332.066063731866	372.748975922588	332.459688081188	99.0242198605532	345.758242578547	-1.80634369802197	1.05700761561815e-13	5.60360436224380e-12	ENSGALG00010018773	4	88266687	88270152	-	3466	lncRNA	- && - && -	-
ENSGALG00010020677	4173.84547811772	2702.13795222479	3014.88565150269	13127.0458794117	12807.3750011364	12950.6861302686	3296.95636061506	12961.7023369389	-1.97526999267124	1.10034482029168e-13	5.80121189276641e-12	CYR61	8	15922547	15925469	-	2367	protein_coding	cysteine rich angiogenic inducer 61 [Source:NCBI gene (formerly Entrezgene);Acc:429089] && sp|P19336|CCN1_CHICK CCN family member 1 OS=Gallus gallus OX=9031 GN=CCN1 PE=2 SV=1 && PF00007:Cystine-knot domain	-
ENSGALG00010024545	47.0083367422861	22.5259778547191	31.5511289110746	231.497484430215	220.8512699166	199.09477022627	33.6951478360266	217.147841524362	-2.70192968051412	1.22050893547256e-13	6.3819945374519e-12	ENSGALG00010024545	20	7078462	7173640	+	2560	protein_coding	phosphatase and actin regulator 3 [Source:HGNC Symbol;Acc:HGNC:15833] && sp|Q96KR7|PHAR3_HUMAN Phosphatase and actin regulator 3 OS=Homo sapiens OX=9606 GN=PHACTR3 PE=1 SV=1 && PF02755:RPEL repeat	-
ENSGALG00010006601	1.23706149321806	0.979390341509528	2.62926074258955	95.8247783911955	80.9454880689803	69.5402785957786	1.61523752577238	82.1035150186514	-5.61709272240453	1.27041113398167e-13	6.60682833753835e-12	ENSGALG00010006601	3	54318735	54331568	-	2030	lncRNA	- && - && -	-
ENSGALG00010011433	34.6377218101055	7.83512273207622	8.76420247529851	334.912344278139	291.803487853608	310.549737290737	17.0790156724934	312.421856474161	-4.22726611178344	1.27849728485808e-13	6.6308620698141e-12	RNASE6	6	9975312	9977200	-	1889	protein_coding	ribonuclease A family member k6 [Source:NCBI gene (formerly Entrezgene);Acc:396194] && sp|P27043|ANGI_CHICK Angiogenin OS=Gallus gallus OX=9031 GN=ANG PE=1 SV=1 && -	-
ENSGALG00010012171	164.529178598001	246.806366060401	234.00420609047	828.267638965482	944.364027471436	837.341162817663	215.113250249624	869.99094308486	-2.01306603216067	1.29106185462704e-13	6.67793020914929e-12	CDH17	2	125569600	125595457	-	4141	protein_coding	cadherin 17 [Source:NCBI gene (formerly Entrezgene);Acc:420225] && sp|Q12864|CAD17_HUMAN Cadherin-17 OS=Homo sapiens OX=9606 GN=CDH17 PE=1 SV=3 && PF00028:Cadherin domain	Cadherin
ENSGALG00010017603	4.94824597287222	9.79390341509528	7.01136198023881	99.6198191195597	80.9454880689803	75.2559179324179	7.25117045606877	85.273741706986	-3.53599327039485	1.42168482265848e-13	7.31403336990271e-12	CYP3A5	14	3929399	3939857	-	2862	protein_coding	cytochrome P450 family 3 subfamily A member 5 [Source:NCBI gene (formerly Entrezgene);Acc:414832] && sp|P51538|CP3A9_RAT Cytochrome P450 3A9 OS=Rattus norvegicus OX=10116 GN=Cyp3a9 PE=2 SV=2 && PF00067:Cytochrome P450	p450
ENSGALG00010003552	21.0300453847069	89.124521077367	125.328095396769	1499.04108770385	1459.01743926804	1408.9050964816	78.4942206196142	1455.65454115116	-4.20662423145993	1.56321422219929e-13	8.02058814596516e-12	PI15	2	118094139	118126443	+	6922	protein_coding	peptidase inhibitor 15 [Source:NCBI gene (formerly Entrezgene);Acc:374241] && sp|Q98ST6|PI15_CHICK Peptidase inhibitor 15 OS=Gallus gallus OX=9031 GN=PI15 PE=2 SV=1 && PF00188:Cysteine-rich secretory protein family	SCP
ENSGALG00010014054	18.5559223982708	3.91756136603811	6.13494173270896	130.928905128564	164.888957177552	169.563966986967	9.5361418323393	155.127276431028	-4.07625264266215	1.57362335736224e-13	8.0524074366841e-12	ENSGALG00010014054	20	10351969	10356584	+	1881	protein_coding	- && sp|Q6AXU0|BPI_RAT Bactericidal permeability-increasing protein OS=Rattus norvegicus OX=10116 GN=Bpi PE=2 SV=1 && PF01273:LBP / BPI / CETP family, N-terminal domain|PF02886:LBP / BPI / CETP family, C-terminal domain	-
ENSGALG00010010223	32.1635988236694	42.1137846849097	35.9332301487239	166.033031865933	183.876170428301	163.848327650328	36.736871219101	171.25250998152	-2.21588673406337	1.81713694857358e-13	9.20009706925955e-12	NFAM1	1	49290646	49313169	+	3357	protein_coding	- && - && -	-
ENSGALG00010003604	791.719355659555	1056.76217848878	1024.5352693624	3111.93339725863	3159.87201572982	2995.94761895512	957.672267836911	3089.25101064786	-1.68897236670561	1.83838908836841e-13	9.28313730163448e-12	ODC	3	96471103	96479178	-	1856	protein_coding	ornithine decarboxylase [Source:NCBI gene (formerly Entrezgene);Acc:421937] && sp|P27118|DCOR_CHICK Ornithine decarboxylase (Fragment) OS=Gallus gallus OX=9031 GN=ODC1 PE=2 SV=1 && PF02784:Pyridoxal-dependent decarboxylase, pyridoxal binding domain|PF00278:Pyridoxal-dependent decarboxylase, C-terminal sheet domain	-
ENSGALG00010000786	6.18530746609028	18.608416488681	14.0227239604776	132.826425492746	121.917895610069	114.312786732787	12.9388159717496	123.019035945201	-3.22110846580666	2.04831554481203e-13	1.02888878993734e-11	ANKRD33B	2	77839320	77878126	-	2541	protein_coding	ankyrin repeat domain 33B [Source:HGNC Symbol;Acc:HGNC:35240] && sp|Q3U0L2|AN33B_MOUSE Ankyrin repeat domain-containing protein 33B OS=Mus musculus OX=10090 GN=Ankrd33b PE=1 SV=1 && PF12796:Ankyrin repeats (3 copies)	-
ENSGALG00010029723	559.151794934561	435.82870197174	490.795338616716	1579.68570318159	1596.92456708926	1438.4358997209	495.258611841006	1538.34872333058	-1.63601545047609	2.15013647507913e-13	1.07439456553693e-11	ADORA2B	19	6923823	6934434	+	3017	protein_coding	adenosine A2b receptor [Source:NCBI gene (formerly Entrezgene);Acc:395971] && sp|O13076|AA2BR_CHICK Adenosine receptor A2b OS=Gallus gallus OX=9031 GN=ADORA2B PE=2 SV=1 && PF00001:7 transmembrane receptor (rhodopsin family)	7tm_1
ENSGALG00010010659	450.290383531372	902.018504530275	1063.09776025371	5631.84044089244	5323.41499930195	5487.96636972987	805.135549438452	5481.07393664142	-2.76631053876406	2.35750633483858e-13	1.17189496717249e-11	ADAMTS1	1	103129019	103136857	-	5057	protein_coding	ADAM metallopeptidase with thrombospondin type 1 motif 1 [Source:HGNC Symbol;Acc:HGNC:217] && sp|P97857|ATS1_MOUSE A disintegrin and metalloproteinase with thrombospondin motifs 1 OS=Mus musculus OX=10090 GN=Adamts1 PE=1 SV=4 && PF01421:Reprolysin (M12B) family zinc metalloprotease|PF01562:Reprolysin family propeptide|PF00090:Thrombospondin type 1 domain|PF05986:ADAM-TS Spacer 1|PF17771:ADAM cyst…	TSP_1
ENSGALG00010024167	12.3706149321806	17.6290261471715	13.1463037129478	131.877665310655	90.9387582009531	114.312786732787	14.3819815974333	112.376403414798	-2.96118265655113	2.4718284631799e-13	1.22554023648541e-11	CHRNA3	10	3643923	3650735	+	2473	protein_coding	cholinergic receptor nicotinic alpha 3 subunit [Source:NCBI gene (formerly Entrezgene);Acc:386578] && sp|P09481|ACHA3_CHICK Neuronal acetylcholine receptor subunit alpha-3 OS=Gallus gallus OX=9031 GN=CHRNA3 PE=1 SV=2 && PF02932:Neurotransmitter-gated ion-channel transmembrane region|PF02931:Neurotransmitter-gated ion-channel ligand binding domain	Neur_chan_memb
ENSGALG00010010960	1687.35187674943	1689.44833910394	1670.4569917919	4056.89853862131	4308.09875389351	4026.66791266241	1682.41906921509	4130.55506839241	-1.2958065216965	3.01052172906899e-13	1.48876911759489e-11	POLDIP3	1	49211738	49236101	+	3896	protein_coding	DNA polymerase delta interacting protein 3 [Source:NCBI gene (formerly Entrezgene);Acc:417974] && sp|Q9BY77|PDIP3_HUMAN Polymerase delta-interacting protein 3 OS=Homo sapiens OX=9606 GN=POLDIP3 PE=1 SV=2 && PF00076:RNA recognition motif. (a.k.a. RRM, RBD, or RNP domain)	RRM_1
ENSGALG00010014428	13.6076764253986	11.7526840981143	21.0340859407164	109.10742094047	109.925971451702	122.886245737746	15.4648154880765	113.973212709972	-2.86660921447384	3.39490888161645e-13	1.67453005609216e-11	ENSGALG00010014428	1	36500657	36503491	+	1746	lncRNA	- && - && -	-
ENSGALG00010026362	28.4524143440153	11.7526840981143	10.5170429703582	182.161954961481	181.877516401906	144.796196528196	16.9073804708293	169.611889297194	-3.36009732833712	3.71737098412621e-13	1.8273105463502e-11	GGT2	15	8382785	8425413	-	3916	protein_coding	- && sp|P20735|GGT1_PIG Glutathione hydrolase 1 proenzyme OS=Sus scrofa OX=9823 GN=GGT1 PE=2 SV=1 && PF01019:Gamma-glutamyltranspeptidase	-
ENSGALG00010004083	1321.18167475688	1283.00134737748	1312.00111055219	3109.08711671235	3196.84711521812	3211.2367006352	1305.39471089552	3172.39031085522	-1.28112320086274	3.7237491539167e-13	1.8273105463502e-11	PHF11	1	169110330	169125470	+	2040	protein_coding	PHD finger protein 11 [Source:NCBI gene (formerly Entrezgene);Acc:418867] && sp|Q2HJ93|PHF11_BOVIN PHD finger protein 11 OS=Bos taurus OX=9913 GN=PHF11 PE=2 SV=1 && -	-
ENSGALG00010024505	51.9565827151583	63.6603721981193	56.0908958419105	298.859457358679	231.843867061771	225.767753797254	57.2359502517294	252.157026072568	-2.13700097874808	4.50768887738518e-13	2.18954694759893e-11	DNASE2B	8	16328953	16352062	-	3420	protein_coding	deoxyribonuclease 2 beta [Source:NCBI gene (formerly Entrezgene);Acc:424540] && sp|Q8WZ79|DNS2B_HUMAN Deoxyribonuclease-2-beta OS=Homo sapiens OX=9606 GN=DNASE2B PE=2 SV=1 && PF03265:Deoxyribonuclease II	-
ENSGALG00010002693	184.32216248949	146.908551226429	133.215877624537	512.330498329164	610.588805063542	620.146868025368	154.815530446819	581.022057139358	-1.91168830469203	5.40151634701533e-13	2.61706885694125e-11	MSC	2	116923338	116926097	-	2208	protein_coding	musculin [Source:HGNC Symbol;Acc:HGNC:7321] && sp|O60682|MUSC_HUMAN Musculin OS=Homo sapiens OX=9606 GN=MSC PE=1 SV=2 && PF00010:Helix-loop-helix DNA-binding domain	HLH
ENSGALG00010023883	3.71118447965417	0.979390341509528	3.5056809901194	72.1057738389194	58.9602937786399	87.6398031618031	2.7320852704277	72.9019569264542	-4.7556821789723	5.47973955019037e-13	2.64826402806927e-11	TBX21	27	3738045	3745300	-	2041	protein_coding	T-box transcription factor 21 [Source:HGNC Symbol;Acc:HGNC:11599] && sp|Q9JKD8|TBX21_MOUSE T-box transcription factor TBX21 OS=Mus musculus OX=10090 GN=Tbx21 PE=1 SV=1 && PF16176:T-box transcription factor-associated|PF00907:T-box	T-box
ENSGALG00010018558	95.2537349777902	59.7428108320812	83.2599235153358	348.194986827413	380.743592028166	321.028409407909	79.4188231084024	349.98899608783	-2.14359867993342	6.2528608757009e-13	3.01428844934922e-11	ENSGALG00010018558	14	6006530	6029708	-	4604	protein_coding	- && sp|Q61468|MSLN_MOUSE Mesothelin OS=Mus musculus OX=10090 GN=Msln PE=1 SV=1 && PF06060:Pre-pro-megakaryocyte potentiating factor precursor (Mesothelin)	-
ENSGALG00010024370	1006.9680554795	891.24521077367	864.150364064433	2398.46574032616	2417.37204492424	2524.40737368237	920.787876772533	2446.74838631092	-1.41049167808103	6.96577995804034e-13	3.34113024654075e-11	HERPUD1	11	596706	602067	+	1987	protein_coding	homocysteine inducible ER protein with ubiquitin like domain 1 [Source:NCBI gene (formerly Entrezgene);Acc:415644] && sp|Q9JJK5|HERP1_MOUSE Homocysteine-responsive endoplasmic reticulum-resident ubiquitin-like domain member 1 protein OS=Mus musculus OX=10090 GN=Herpud1 PE=1 SV=1 && PF00240:Ubiquitin family	ubiquitin
ENSGALG00010015661	7.42236895930833	13.7114647811334	10.5170429703582	97.7222987553776	78.9468340425857	95.2606556106556	10.5502922369333	90.643262802873	-3.08558031814554	7.52974539730429e-13	3.58468326899526e-11	ENSGALG00010015661	7	8286688	8414970	-	4395	lncRNA	- && - && -	-
ENSGALG00010027235	9.89649194574444	2.93817102452858	3.5056809901194	88.2346969344672	75.9488530029938	76.2085244885245	5.44678132013081	80.1306914753285	-3.94917448924931	9.50938841521776e-13	4.51589765484956e-11	ENSGALG00010027235	2	496672	499234	+	438	protein_coding	- && sp|Q75N62|GIMA8_MOUSE GTPase IMAP family member 8 OS=Mus musculus OX=10090 GN=Gimap8 PE=1 SV=1 && PF04548:AIG1 family	-
ENSGALG00010009666	578.94477882605	446.601995728345	448.727166735284	1521.81133207404	1690.86130632981	1508.92878487278	491.424647096559	1573.86714109221	-1.68055720737672	9.62138647997744e-13	4.55777461519327e-11	RRAD	11	10857005	10862622	+	3506	protein_coding	RRAD, Ras related glycolysis inhibitor and calcium channel regulator [Source:NCBI gene (formerly Entrezgene);Acc:415790] && sp|O88667|RAD_MOUSE GTP-binding protein RAD OS=Mus musculus OX=10090 GN=Rrad PE=1 SV=1 && PF00071:Ras family	Ras
ENSGALG00010013015	492.350474300786	564.128836709488	665.202967875157	1796.00302469835	1736.83034893689	1813.76288282688	573.89409296181	1782.19875215404	-1.63366024719449	1.01292090584089e-12	4.77469958029137e-11	PLA2G6	1	51018361	51038011	+	3744	protein_coding	phospholipase A2 group VI [Source:NCBI gene (formerly Entrezgene);Acc:418028] && sp|O60733|PLPL9_HUMAN 85/88 kDa calcium-independent phospholipase A2 OS=Homo sapiens OX=9606 GN=PLA2G6 PE=1 SV=2 && PF01734:Patatin-like phospholipase|PF12796:Ankyrin repeats (3 copies)	-
ENSGALG00010022891	562.862979414215	195.878068301906	245.397669308358	2843.43426572686	3487.65127605853	3065.4878975509	334.712905674826	3132.19114644543	-3.22812569266877	1.0246506373397e-12	4.81812380771676e-11	NTM	24	1865248	2164102	+	4743	protein_coding	neurotrimin [Source:NCBI gene (formerly Entrezgene);Acc:395450] && sp|Q90773|CEPU1_CHICK Protein CEPU-1 OS=Gallus gallus OX=9031 PE=1 SV=1 && PF07679:Immunoglobulin I-set domain|PF13927:Immunoglobulin domain|PF00047:Immunoglobulin domain	ig
ENSGALG00010008688	191.744531448799	92.0626921018956	88.5184450005149	819.728797326663	796.463629518238	896.402769296269	124.108556183736	837.531732047056	-2.76041639867615	1.17030523274344e-12	5.46275647420585e-11	HBEGF	13	277280	283826	+	1251	protein_coding	heparin binding EGF like growth factor [Source:NCBI gene (formerly Entrezgene);Acc:395654] && sp|Q9W7C5|HBEGF_CHICK Proheparin-binding EGF-like growth factor OS=Gallus gallus OX=9031 GN=HBEGF PE=1 SV=1 && -	-
ENSGALG00010009048	2.47412298643611	0.979390341509528	0	77.7983349314657	113.923279504491	97.1658687228687	1.15117110931521	96.2958277196084	-6.55491255306214	1.26526588908135e-12	5.89164442463232e-11	ENSGALG00010009048	4	38969900	38972152	+	1594	lncRNA	- && - && -	-
ENSGALG00010029551	23.504168371143	3.91756136603811	0.876420247529851	388.042914475237	580.608994667624	477.255884609384	9.43271666157034	481.969264584082	-5.72307509474291	1.28268873147346e-12	5.95827595702403e-11	CCLL4	19	894675	896161	+	754	protein_coding	chemokine-like ligand 4 [Source:NCBI gene (formerly Entrezgene);Acc:417464] && - && -	-
ENSGALG00010018937	115.046718869279	52.8870784415145	83.2599235153358	478.175131773887	484.673601400684	462.966786267786	83.7312402753765	475.271839814119	-2.51065728900511	1.33082894498518e-12	6.16692599252454e-11	INHBB	7	25175321	25184946	+	2938	protein_coding	inhibin beta B subunit [Source:NCBI gene (formerly Entrezgene);Acc:396126] && sp|P27093|INHBB_CHICK Inhibin beta B chain OS=Gallus gallus OX=9031 GN=INHBB PE=2 SV=2 && PF00019:Transforming growth factor beta like domain	-
ENSGALG00010002930	70.5125051134291	33.299271611324	37.6860706437836	329.219783185593	266.820312523676	330.554474968975	47.1659491228456	308.864856892748	-2.72421803395304	1.38295276309171e-12	6.39298308696838e-11	ENSGALG00010002930	2	26523459	26533894	+	1042	protein_coding	- && - && -	-
ENSGALG00010011503	45.771275249068	19.5878068301906	20.1576656931866	222.958642791396	202.863383679049	251.488130812131	28.5055825908151	225.770052427525	-3.0070492307733	1.50658926552459e-12	6.94773623219509e-11	NCF2	8	7615659	7623229	-	2108	protein_coding	neutrophil cytosolic factor 2 [Source:HGNC Symbol;Acc:HGNC:7661] && sp|P19878|NCF2_HUMAN Neutrophil cytosol factor 2 OS=Homo sapiens OX=9606 GN=NCF2 PE=1 SV=2 && -	-
ENSGALG00010022219	197.929838914889	274.229295622668	246.274089555888	790.31723168184	779.475070293884	779.232162895163	239.477741364482	783.008154956962	-1.70697814783833	1.59081182376768e-12	7.30094884490786e-11	EIF4E3	12	16452726	16479716	-	2958	protein_coding	eukaryotic translation initiation factor 4E family member 3 [Source:HGNC Symbol;Acc:HGNC:31837] && sp|Q9DBB5|IF4E3_MOUSE Eukaryotic translation initiation factor 4E type 3 OS=Mus musculus OX=10090 GN=Eif4e3 PE=1 SV=1 && -	-
ENSGALG00010009731	2782.15129824741	3141.88421556257	3076.23506882978	7490.4616376088	8132.52323339952	7353.1700065865	3000.09019421325	7658.71829253161	-1.35196134982236	1.61683612914366e-12	7.40263393290703e-11	NMI	7	34714320	34723989	-	3765	protein_coding	N-myc and STAT interactor [Source:HGNC Symbol;Acc:HGNC:7854] && sp|Q13287|NMI_HUMAN N-myc-interactor OS=Homo sapiens OX=9606 GN=NMI PE=1 SV=2 && PF07292:Nmi/IFP 35 domain (NID)|PF07334:Interferon-induced 35 kDa protein (IFP 35) N-terminus	-
ENSGALG00010009146	3.71118447965417	0.979390341509528	0.876420247529851	64.515692382191	67.9542368974155	74.3033113763113	1.85566502289785	68.9244135519726	-5.33471897226027	1.78875170908932e-12	8.17019814046575e-11	CXCL13L3	4	34564565	34566645	-	1092	protein_coding	C-X-C motif chemokine ligand 13-like 3 [Source:NCBI gene (formerly Entrezgene);Acc:422511] && - && -	-
ENSGALG00010001807	244.938175657175	237.012462645306	227.869264357761	696.389973654827	649.562558578237	619.194261469261	236.606634220081	655.048931234108	-1.46991065424967	2.60631492829346e-12	1.17640695985095e-10	ASMTL	1	129231562	129258622	+	2998	protein_coding	acetylserotonin O-methyltransferase like [Source:HGNC Symbol;Acc:HGNC:751] && sp|O95671|ASML_HUMAN Probable bifunctional dTTP/UTP pyrophosphatase/methyltransferase protein OS=Homo sapiens OX=9606 GN=ASMTL PE=1 SV=3 && PF16864:Dimerisation domain|PF02545:Maf-like protein|PF00891:O-methyltransferase domain	Maf
ENSGALG00010003839	6.18530746609028	4.89695170754764	3.5056809901194	58.8231312896448	75.9488530029938	61.9194261469261	4.86264672125244	65.5638034798549	-3.78381723524881	2.86402813477081e-12	1.28968871631162e-10	ENSGALG00010003839	1	194022366	194025419	+	2960	protein_coding	- && sp|Q92080|NARE_CHICK Erythroblast NAD(P)(+)--arginine ADP-ribosyltransferase OS=Gallus gallus OX=9031 GN=MADPRT PE=2 SV=1 && PF01129:NAD:arginine ADP-ribosyltransferase	-
ENSGALG00010028163	87.8313660184819	21.5465875132096	22.7869264357761	705.877575475737	661.554482736604	673.492835167335	44.0549599891559	680.308297793226	-3.96257111341428	3.132751171837e-12	1.40738478700978e-10	GBP	12	2412938	2441816	-	4719	protein_coding	guanylate binding protein [Source:NCBI gene (formerly Entrezgene);Acc:395366] && sp|Q5D1D6|GBP1_CHLAE Guanylate-binding protein 1 OS=Chlorocebus aethiops OX=9534 GN=GBP1 PE=2 SV=1 && PF02841:Guanylate-binding protein, C-terminal domain|PF02263:Guanylate-binding protein, N-terminal domain	-
ENSGALG00010000225	455.238629504244	240.930024011344	269.937436239194	1703.97328703552	1474.007344466	1755.65388290438	322.035363251594	1644.5448381353	-2.35460628656232	3.47660778887965e-12	1.55357880693617e-10	LIF	15	10865585	10871572	+	1808	protein_coding	LIF interleukin 6 family cytokine [Source:HGNC Symbol;Acc:HGNC:6596] && sp|Q27956|LIF_BOVIN Leukemia inhibitory factor OS=Bos taurus OX=9913 GN=LIF PE=2 SV=1 && PF01291:LIF / OSM family	-
ENSGALG00010017008	25.9782913575792	34.2786619528335	47.3266933666119	185.956995689845	195.868094586668	176.232212879713	35.8612155590082	186.019101052075	-2.36063668150283	4.36822551647358e-12	1.91741054895118e-10	RTN1	5	54168052	54280947	+	5316	protein_coding	reticulon 1 [Source:NCBI gene (formerly Entrezgene);Acc:378791] && sp|Q16799|RTN1_HUMAN Reticulon-1 OS=Homo sapiens OX=9606 GN=RTN1 PE=1 SV=1 && PF02453:Reticulon	-
ENSGALG00010006156	190.50746995558	466.189802558535	551.268335696276	3130.90860090045	3198.84576924452	3142.64902859553	402.655202736797	3157.46779958016	-2.96960293074443	4.38529081964019e-12	1.92049646925112e-10	NFKBIZ	1	85658140	85674660	+	4442	protein_coding	NFKB inhibitor zeta [Source:NCBI gene (formerly Entrezgene);Acc:418404] && sp|Q9BE45|IKBZ_BOVIN NF-kappa-B inhibitor zeta OS=Bos taurus OX=9913 GN=NFKBIZ PE=2 SV=2 && PF12796:Ankyrin repeats (3 copies)	-
ENSGALG00010004946	4.94824597287222	0.979390341509528	0.876420247529851	71.1570136568284	61.9582748182318	65.7298523713524	2.26801885397053	66.2817136154708	-5.00370226057723	4.51882214593767e-12	1.97445703719076e-10	SH2D1B	1	87810148	87838855	-	1738	protein_coding	SH2 domain containing 1B [Source:NCBI gene (formerly Entrezgene);Acc:418411] && sp|O14796|SH21B_HUMAN SH2 domain-containing protein 1B OS=Homo sapiens OX=9606 GN=SH2D1B PE=1 SV=2 && PF00017:SH2 domain	SH2
ENSGALG00010013339	72.9866280998652	83.2481790283099	78.0014020301567	270.396651895948	245.834445246533	299.118458617458	78.0787363861106	271.783185253313	-1.79778607914924	4.61946755514397e-12	2.01383530911948e-10	ATP6V0D2	2	122621620	122639524	+	1763	protein_coding	ATPase H+ transporting V0 subunit d2 [Source:NCBI gene (formerly Entrezgene);Acc:420210] && sp|Q5ZHL0|VA0D2_CHICK V-type proton ATPase subunit d 2 OS=Gallus gallus OX=9031 GN=ATP6V0D2 PE=2 SV=1 && PF01992:ATP synthase (C/AC39) subunit	-
ENSGALG00010016962	195.455715928453	214.486484790587	174.40762925844	551.229665794897	584.606302720413	624.909900805901	194.78327665916	586.915289773737	-1.59201798787804	4.65338944644624e-12	2.024012891502e-10	SQRDL	10	10706643	10739754	+	2379	protein_coding	sulfide quinone reductase-like (yeast) [Source:NCBI gene (formerly Entrezgene);Acc:415445] && sp|Q9Y6N5|SQOR_HUMAN Sulfide:quinone oxidoreductase, mitochondrial OS=Homo sapiens OX=9606 GN=SQOR PE=1 SV=1 && PF07992:Pyridine nucleotide-disulphide oxidoreductase	Pyr_redox_2
ENSGALG00010007429	424.312092173793	400.570649677397	392.636270893373	1000.94199210605	1032.3048046328	1032.62550681951	405.839670914854	1021.95743451945	-1.33298667286455	4.82220141119037e-12	2.09268232669754e-10	C21orf91	1	99511594	99528618	-	2103	protein_coding	C21orf91 homolog [Source:NCBI gene (formerly Entrezgene);Acc:395489] && sp|Q9I8W6|EURL_CHICK Protein EURL OS=Gallus gallus OX=9031 GN=EURL PE=2 SV=1 && PF06937:EURL protein	-
ENSGALG00010000687	19.7929838914889	12.7320744396239	14.0227239604776	101.517339483742	87.9407771613613	104.786721171721	15.5159274305301	98.0816126056081	-2.67817550382705	5.19549908573753e-12	2.24673829801219e-10	IKZF1	2	80277549	80349204	+	4193	protein_coding	IKAROS family zinc finger 1 [Source:NCBI gene (formerly Entrezgene);Acc:395974] && sp|O42410|IKZF1_CHICK DNA-binding protein Ikaros OS=Gallus gallus OX=9031 GN=IKZF1 PE=2 SV=1 && PF00096:Zinc finger, C2H2 type	zf-C2H2
ENSGALG00010007857	92.7796119913541	47.9901267339669	42.9445921289627	538.895783427713	328.778587341907	495.355409175409	61.2381102847612	454.343259981677	-2.90089936771811	5.46966237549778e-12	2.35232356274779e-10	ENSGALG00010007857	1	4737283	4767484	+	1523	protein_coding	- && sp|Q86TL2|STIMA_HUMAN Store-operated calcium entry regulator STIMATE OS=Homo sapiens OX=9606 GN=STIMATE PE=1 SV=1 && PF12400:STIMATE family	-
ENSGALG00010004987	54.4307057015944	96.9596438094433	87.6420247529851	365.272670105052	353.76176267184	357.227458539958	79.6774580880076	358.753963772283	-2.16366801427222	5.56184015204542e-12	2.38660306793375e-10	MAP3K8	2	14924563	14942744	+	3065	protein_coding	mitogen-activated protein kinase kinase kinase 8 [Source:HGNC Symbol;Acc:HGNC:6860] && sp|P41279|M3K8_HUMAN Mitogen-activated protein kinase kinase kinase 8 OS=Homo sapiens OX=9606 GN=MAP3K8 PE=1 SV=2 && PF00069:Protein kinase domain	Pkinase
ENSGALG00010009362	12.3706149321806	11.7526840981143	5.2585214851791	92.0297376628314	76.9481800161911	101.928901503401	9.79394017182466	90.302273060808	-3.23321808901481	5.83542011477446e-12	2.49839530551574e-10	IL15	4	29577221	29609457	+	1685	protein_coding	interleukin 15 [Source:NCBI gene (formerly Entrezgene);Acc:395258] && sp|Q95253|IL15_PIG Interleukin-15 OS=Sus scrofa OX=9823 GN=IL15 PE=2 SV=1 && -	-
ENSGALG00010009099	79.1719355659555	85.2069597113289	112.181791683821	408.91563848124	323.781952275921	357.227458539958	92.1868956537018	363.308349765707	-1.97391351669545	5.95460467260952e-12	2.54171798267187e-10	CXCR4	7	30380926	30383735	-	1827	protein_coding	C-X-C motif chemokine receptor 4 [Source:NCBI gene (formerly Entrezgene);Acc:395324] && sp|Q7YS92|CXCR4_TUPCH C-X-C chemokine receptor type 4 OS=Tupaia chinensis OX=246437 GN=CXCR4 PE=2 SV=1 && PF12109:CXCR4 Chemokine receptor N terminal|PF00001:7 transmembrane receptor (rhodopsin family)	7tm_1
ENSGALG00010022834	9.89649194574444	24.4847585377382	14.0227239604776	128.082624582291	120.918568596872	116.217999845	16.1346581479868	121.739731008054	-2.90069758563282	5.96316947549206e-12	2.54171798267187e-10	CHRNA7	10	6676089	6718428	-	5447	protein_coding	cholinergic receptor nicotinic alpha 7 subunit [Source:NCBI gene (formerly Entrezgene);Acc:374001] && sp|P22770|ACHA7_CHICK Neuronal acetylcholine receptor subunit alpha-7 OS=Gallus gallus OX=9031 GN=CHRNA7 PE=1 SV=1 && PF02932:Neurotransmitter-gated ion-channel transmembrane region|PF02931:Neurotransmitter-gated ion-channel ligand binding domain	Neur_chan_LBD
ENSGALG00010027911	3.71118447965417	7.83512273207622	6.13494173270896	73.0545340210105	60.9589478050345	109.549753952254	5.89374964814645	81.187745259433	-3.75986328452346	7.05755067334952e-12	2.97607025578816e-10	PTPN22	26	3787591	3800952	-	3217	protein_coding	protein tyrosine phosphatase non-receptor type 22 [Source:HGNC Symbol;Acc:HGNC:9652] && sp|Q9Y2R2|PTN22_HUMAN Tyrosine-protein phosphatase non-receptor type 22 OS=Homo sapiens OX=9606 GN=PTPN22 PE=1 SV=2 && PF00102:Protein-tyrosine phosphatase	Y_phosphatase
ENSGALG00010029641	577.707717332832	230.156730254739	206.835178417045	2804.53509826113	2932.02545672084	3124.5495040295	338.233208668205	2953.70335300382	-3.12852471493996	7.05996392584295e-12	2.97607025578816e-10	ENSGALG00010029641	19	5301113	5302110	-	576	protein_coding	- && sp|Q5I1Z0|CCL3_PANTR C-C motif chemokine 3 OS=Pan troglodytes OX=9598 GN=CCL3 PE=3 SV=1 && PF00048:Small cytokines (intecrine/chemokine), interleukin-8 like	-
ENSGALG00010003583	4144.15600228048	5505.15310962506	5249.75728270381	14127.0391113357	15526.5438040463	14240.5154072369	4966.35546486978	14631.3661075396	-1.55867690440189	7.21346866063147e-12	3.03409589510253e-10	RSAD2	3	94677178	94702147	+	3938	protein_coding	radical S-adenosyl methionine domain containing 2 [Source:NCBI gene (formerly Entrezgene);Acc:428650] && sp|Q2HJF9|RSAD2_BOVIN Radical S-adenosyl methionine domain-containing protein 2 OS=Bos taurus OX=9913 GN=RSAD2 PE=2 SV=1 && PF04055:Radical SAM superfamily|PF13353:4Fe-4S single cluster domain	Radical_SAM
ENSGALG00010026775	1880.33346969144	1731.56212378885	1767.73963926771	4184.03240302151	4522.95406173092	4190.51624031274	1793.21174424933	4299.16756835506	-1.2616514533489	7.9084851786486e-12	3.3118728522752e-10	BTG2	26	5164039	5168228	+	3173	protein_coding	BTG anti-proliferation factor 2 [Source:HGNC Symbol;Acc:HGNC:1131] && sp|P27049|BTG2_RAT Protein BTG2 OS=Rattus norvegicus OX=10116 GN=Btg2 PE=1 SV=1 && PF07742:BTG family	-
ENSGALG00010018414	43.2971522626319	82.2687886868003	96.4062272282836	419.352000484242	402.728786318507	425.81513057963	73.9907227259053	415.965305794126	-2.48232234640937	7.99066525255335e-12	3.33898147605603e-10	EPAS1	3	26244217	26333652	+	5523	protein_coding	endothelial PAS domain protein 1 [Source:NCBI gene (formerly Entrezgene);Acc:395596] && sp|Q99814|EPAS1_HUMAN Endothelial PAS domain-containing protein 1 OS=Homo sapiens OX=9606 GN=EPAS1 PE=1 SV=3 && PF08778:HIF-1 alpha C terminal transactivation domain|PF11413:Hypoxia-inducible factor-1|PF08447:PAS fold	-
ENSGALG00010015588	47.0083367422861	114.588669956615	120.06957391159	635.669322001	764.485165095925	603.952556571556	93.8888602034968	668.035681222827	-2.82464896580746	8.57128565426017e-12	3.5660274967659e-10	BDKRB2	5	45888774	45889918	+	1143	pseudogene	bradykinin receptor B2 [Source:NCBI gene (formerly Entrezgene);Acc:428906] && sp|Q28642|BKRB2_RABIT B2 bradykinin receptor OS=Oryctolagus cuniculus OX=9986 GN=BDKRB2 PE=3 SV=1 && PF00001:7 transmembrane receptor (rhodopsin family)	7tm_1
ENSGALG00010024143	816.460585523916	960.781925020847	950.039548322358	2463.93019289044	2255.48106878628	2397.7107017202	909.094019622374	2372.37398779897	-1.38330498450757	9.12364196283707e-12	3.78759782830317e-10	UBE2Q2	10	3522537	3560390	-	2078	protein_coding	ubiquitin conjugating enzyme E2 Q2 [Source:HGNC Symbol;Acc:HGNC:19248] && sp|Q7YQJ9|UB2Q2_RABIT Ubiquitin-conjugating enzyme E2 Q2 OS=Oryctolagus cuniculus OX=9986 GN=UBE2Q2 PE=2 SV=1 && PF00179:Ubiquitin-conjugating enzyme	UQ_con
ENSGALG00010003407	115.046718869279	141.032209177372	150.744282575134	456.353647585793	423.71465359565	422.004704355204	135.607736873929	434.024335178882	-1.67454707234422	9.226695482345e-12	3.82208870435321e-10	CHMP4C	2	121099056	121114886	+	3384	protein_coding	charged multivesicular body protein 4C [Source:NCBI gene (formerly Entrezgene);Acc:420201] && sp|Q96CF2|CHM4C_HUMAN Charged multivesicular body protein 4c OS=Homo sapiens OX=9606 GN=CHMP4C PE=1 SV=1 && -	-
ENSGALG00010019816	8.65943045252638	5.87634204905717	1.7528404950597	72.1057738389194	68.9535639106128	91.4502293862294	5.42953766554775	77.5031890452539	-3.89806313558549	9.78293639913824e-12	4.04375457465891e-10	GPR132	5	51478906	51494686	-	4068	protein_coding	- && sp|Q9Z282|GP132_MOUSE Probable G-protein coupled receptor 132 OS=Mus musculus OX=10090 GN=Gpr132 PE=1 SV=1 && PF00001:7 transmembrane receptor (rhodopsin family)	7tm_1
ENSGALG00010003330	113.809657376061	102.8359858585	152.497123070194	449.712326311155	440.703212820004	448.677687926188	123.047588768252	446.364409019116	-1.85597764724381	1.02236154233374e-11	4.2077323004695e-10	HEY1	2	120347213	120349577	-	1191	protein_coding	hes related family bHLH transcription factor with YRPW motif 1 [Source:HGNC Symbol;Acc:HGNC:4880] && sp|Q9Y5J3|HEY1_HUMAN Hairy/enhancer-of-split related with YRPW motif protein 1 OS=Homo sapiens OX=9606 GN=HEY1 PE=1 SV=1 && PF07527:Hairy Orange|PF00010:Helix-loop-helix DNA-binding domain	HLH
ENSGALG00010002707	383.489062897597	165.51696771511	176.1604697535	1587.27578463832	1518.97706005988	1817.57330905131	241.722166788736	1641.27538458317	-2.7663257293338	1.21813442266505e-11	4.97071568890486e-10	RELT	1	195109670	195120245	-	2332	protein_coding	RELT TNF receptor [Source:HGNC Symbol;Acc:HGNC:13764] && sp|Q969Z4|TR19L_HUMAN Tumor necrosis factor receptor superfamily member 19L OS=Homo sapiens OX=9606 GN=RELT PE=1 SV=1 && PF12606:Tumour necrosis factor receptor superfamily member 19	-
ENSGALG00010018957	1.23706149321806	4.89695170754764	6.13494173270896	61.6694118359179	76.9481800161911	59.0616064786065	4.08965164449155	65.8930661102385	-3.94210285817474	1.28345755829278e-11	5.22612994693769e-10	ENSGALG00010018957	4	84277090	84315557	+	6088	lncRNA	- && - && -	-
ENSGALG00010017530	465.135121449989	384.900404213245	370.725764705127	1179.30890633917	1098.26038750382	1159.32217878168	406.920430122787	1145.63049087489	-1.49485354777541	1.28983612932074e-11	5.22984827180937e-10	TLR1B	4	69027518	69029765	+	2248	protein_coding	toll-like receptor 1 family member B [Source:NCBI gene (formerly Entrezgene);Acc:771173] && sp|Q704V6|TLR6_BOVIN Toll-like receptor 6 OS=Bos taurus OX=9913 GN=TLR6 PE=2 SV=1 && PF01582:TIR domain	TIR
ENSGALG00010024717	373.592570951853	199.795629667944	279.578058962022	1204.92543125563	1275.14126883974	1217.43117870418	284.322086527273	1232.49929293318	-2.11790180544865	1.45105548441416e-11	5.85871305078442e-10	TF	9	4254981	4265744	-	2474	protein_coding	transferrin (ovotransferrin) [Source:NCBI gene (formerly Entrezgene);Acc:396241] && sp|P02789|TRFE_CHICK Ovotransferrin OS=Gallus gallus OX=9031 PE=1 SV=2 && PF00405:Transferrin	-
ENSGALG00010011634	1013.15336294559	383.921013871735	473.266933666119	4386.1183218069	4399.03751209446	6383.41653247003	623.447103494481	5056.19078879046	-3.02070438908842	1.46675498896861e-11	5.90963304818552e-10	AVD	Z	9717630	9719023	+	1310	protein_coding	avidin [Source:NCBI gene (formerly Entrezgene);Acc:396260] && sp|P02701|AVID_CHICK Avidin OS=Gallus gallus OX=9031 GN=AVD PE=1 SV=3 && PF01382:Avidin family	-
ENSGALG00010026409	51.9565827151583	61.7015915151003	54.3380553468508	191.649556782391	218.852615890206	196.23695055795	55.9987431923698	202.246374410182	-1.85040378667862	1.4754124597644e-11	5.93202597793509e-10	VILL	2	4577924	4621192	+	4520	protein_coding	villin like [Source:HGNC Symbol;Acc:HGNC:30906] && sp|Q29261|VILI_PIG Villin-1 OS=Sus scrofa OX=9823 GN=VIL1 PE=2 SV=2 && PF00626:Gelsolin repeat|PF02209:Villin headpiece domain	-
ENSGALG00010003432	9.89649194574444	22.5259778547191	43.8210123764925	258.062769528764	270.817620576465	290.5449996125	25.4144940589854	273.141796572576	-3.40481031365155	1.51536741504787e-11	6.07989551135979e-10	LACC1	1	167058156	167136803	+	5895	protein_coding	laccase domain containing 1 [Source:HGNC Symbol;Acc:HGNC:26789] && sp|Q8IV20|LACC1_HUMAN Purine nucleoside phosphorylase LACC1 OS=Homo sapiens OX=9606 GN=LACC1 PE=1 SV=1 && -	-
ENSGALG00010023151	24.7412298643611	39.1756136603811	33.3039694061343	170.776832776388	142.903762887212	148.606622752623	32.4069376436255	154.095739472074	-2.23993201380864	1.56139073181997e-11	6.25144264133275e-10	ENSGALG00010023151	1	71691377	71722963	+	3043	protein_coding	- && sp|Q5E9L4|B2L14_BOVIN Apoptosis facilitator Bcl-2-like protein 14 OS=Bos taurus OX=9913 GN=BCL2L14 PE=2 SV=1 && -	-
ENSGALG00010018709	215.248699819942	247.785756401911	224.363583367642	632.823041454727	602.594188957964	608.715589352089	229.132679863165	614.710939921593	-1.42294055302959	1.98199238711133e-11	7.86957890135614e-10	SNX5	3	15163846	15181785	+	3054	protein_coding	sorting nexin 5 [Source:NCBI gene (formerly Entrezgene);Acc:416718] && sp|Q9D8U8|SNX5_MOUSE Sorting nexin-5 OS=Mus musculus OX=10090 GN=Snx5 PE=1 SV=1 && PF00787:PX domain|PF09325:Vps5 C terminal like	PX
ENSGALG00010012041	785.534048193465	1024.44229721897	991.231299956261	2580.62769528764	2843.08535254628	2615.8576030686	933.735881789564	2679.85688363418	-1.52040751713355	2.01511914389742e-11	7.98454454987761e-10	ICOSLG	1	110458982	110471879	-	4591	protein_coding	inducible T-cell costimulator ligand [Source:NCBI gene (formerly Entrezgene);Acc:395968] && sp|O75144|ICOSL_HUMAN ICOS ligand OS=Homo sapiens OX=9606 GN=ICOSLG PE=1 SV=2 && PF08205:CD80-like C2-set immunoglobulin domain|PF07686:Immunoglobulin V-set domain	V-set
ENSGALG00010008580	82.8831200456097	179.228432496244	184.924672228799	909.861014625312	795.464302505041	867.824572613072	149.012074923551	857.716629914475	-2.52086367702959	2.19268460631596e-11	8.67016487513945e-10	PANX1	1	185542981	185570051	-	4003	protein_coding	pannexin 1 [Source:HGNC Symbol;Acc:HGNC:8599] && sp|Q96RD7|PANX1_HUMAN Pannexin-1 OS=Homo sapiens OX=9606 GN=PANX1 PE=1 SV=4 && PF00876:Innexin	-
ENSGALG00010027233	128.654395294678	59.7428108320812	42.9445921289627	629.976760908454	581.608321680821	642.056818815819	77.1139327519072	617.880633801698	-3.01123889981353	2.25615967285201e-11	8.90275955031789e-10	ENSGALG00010027233	2	494852	503824	+	2853	protein_coding	- && sp|Q8WWP7|GIMA1_HUMAN GTPase IMAP family member 1 OS=Homo sapiens OX=9606 GN=GIMAP1 PE=1 SV=1 && PF04548:AIG1 family	-
ENSGALG00010017831	59.3789516744666	85.2069597113289	88.5184450005149	291.269375901951	295.800795906397	283.876753719754	77.7014521287702	290.3156418427	-1.89437073850498	2.35223001864082e-11	9.24373266873675e-10	PLEK	3	11506976	11531233	+	3997	protein_coding	pleckstrin [Source:NCBI gene (formerly Entrezgene);Acc:395669] && sp|Q9JHK5|PLEK_MOUSE Pleckstrin OS=Mus musculus OX=10090 GN=Plek PE=1 SV=1 && PF00610:Domain found in Dishevelled, Egl-10, and Pleckstrin (DEP)|PF00169:PH domain	PH
ENSGALG00010005742	44.53421375585	63.6603721981193	59.5965768320299	206.829719695848	212.856653811022	215.289081680082	55.9303875953331	211.658485062317	-1.91260357083835	2.51321469247962e-11	9.83597193960634e-10	GPR183	1	144597252	144627663	+	26884	protein_coding	G protein-coupled receptor 183 [Source:HGNC Symbol;Acc:HGNC:3128] && sp|Q1RMI1|GP183_BOVIN G-protein coupled receptor 183 OS=Bos taurus OX=9913 GN=GPR183 PE=2 SV=1 && -	-
ENSGALG00010020109	11.1335534389625	65.6191528811384	43.8210123764925	493.355294687343	561.621781416875	520.123179634179	40.1912395655311	525.033418579466	-3.69765371970321	2.54615813824382e-11	9.94456621422659e-10	WDFY4	6	19193983	19318503	+	10128	protein_coding	WDFY family member 4 [Source:HGNC Symbol;Acc:HGNC:29323] && sp|Q6ZS81|WDFY4_HUMAN WD repeat- and FYVE domain-containing protein 4 OS=Homo sapiens OX=9606 GN=WDFY4 PE=1 SV=3 && PF14844:PH domain associated with Beige/BEACH|PF02138:Beige/BEACH domain|PF15787:Domain of unknown function (DUF4704)	Beach
ENSGALG00010009346	221.434007286032	384.900404213245	373.355025447716	1277.97996527664	1403.05512652899	1404.14206370106	326.563145648998	1361.72571850223	-2.0579518270663	2.71251522813831e-11	1.05298410620915e-09	STC2	13	8841306	8851813	-	3738	protein_coding	stanniocalcin 2 [Source:HGNC Symbol;Acc:HGNC:11374] && sp|O97561|STC2_MACNE Stanniocalcin-2 OS=Macaca nemestrina OX=9545 GN=STC2 PE=2 SV=1 && -	-
ENSGALG00010012837	4.94824597287222	3.91756136603811	2.62926074258955	50.2842896508254	58.9602937786399	57.1563933663933	3.83168936049996	55.4669922652862	-3.89140238059745	2.78478488678313e-11	1.07667097299506e-09	PKIB	3	60876209	60933133	-	4229	protein_coding	protein kinase (cAMP-dependent, catalytic) inhibitor beta [Source:NCBI gene (formerly Entrezgene);Acc:769402] && sp|Q04758|IPKB_MOUSE cAMP-dependent protein kinase inhibitor beta OS=Mus musculus OX=10090 GN=Pkib PE=3 SV=1 && -	-
ENSGALG00010022328	77.9348740727375	96.9596438094433	104.294009456052	361.477629376688	288.805506814016	374.374376549876	93.0628424460777	341.55250424686	-1.87152320147219	2.98381866362777e-11	1.15129680613928e-09	ENSGALG00010022328	5	22414787	22426648	-	2271	protein_coding	- && sp|F6V1J6|T178B_XENTR Transmembrane protein 178B OS=Xenopus tropicalis OX=8364 GN=tmem178b PE=2 SV=2 && PF13903:PMP-22/EMP/MP20/Claudin tight junction	-
ENSGALG00010022172	75.4607510863014	86.1863500528385	77.1249817826269	234.343764976488	278.812236682043	274.350688158688	79.5906943072556	262.502229939073	-1.7204415043021	3.67857679784207e-11	1.40240244536059e-09	GIPC2	8	18524196	18548809	-	3271	protein_coding	GIPC PDZ domain containing family member 2 [Source:HGNC Symbol;Acc:HGNC:18177] && sp|Q9Z254|GIPC1_RAT PDZ domain-containing protein GIPC1 OS=Rattus norvegicus OX=10116 GN=Gipc1 PE=1 SV=2 && PF00595:PDZ domain	PDZ
ENSGALG00010013836	19.7929838914889	30.3611005867954	15.7755644555373	126.185104218109	158.892995098369	120.028426069426	21.9765496446072	135.035508461968	-2.6201072079581	3.71792562921304e-11	1.41458569963975e-09	IL18R1	1	134010515	134031087	+	4444	protein_coding	interleukin 18 receptor 1 [Source:NCBI gene (formerly Entrezgene);Acc:418717] && sp|Q13478|IL18R_HUMAN Interleukin-18 receptor 1 OS=Homo sapiens OX=9606 GN=IL18R1 PE=1 SV=1 && PF01582:TIR domain|PF13895:Immunoglobulin domain	TIR
ENSGALG00010006219	35.8747833033236	17.6290261471715	10.5170429703582	180.264434597299	170.884919256736	206.715622675123	21.3402841402844	185.954992176386	-3.15125219824735	3.90943515744419e-11	1.48155980283499e-09	CLEC14A	5	36859037	36875170	-	6984	protein_coding	C-type lectin domain containing 14A [Source:HGNC Symbol;Acc:HGNC:19832] && sp|P30872|SSR1_HUMAN Somatostatin receptor type 1 OS=Homo sapiens OX=9606 GN=SSTR1 PE=1 SV=1 && -	-
ENSGALG00010022005	40.8230292761958	185.104774545301	210.340859407164	1888.98152254327	1865.74353363934	1909.97614499364	145.422887742887	1888.23373372542	-3.69539722308364	4.19245884636688e-11	1.5856774190073e-09	NLRC5	11	612096	647093	+	7421	protein_coding	NLR family CARD domain containing 5 [Source:NCBI gene (formerly Entrezgene);Acc:100857413] && sp|Q86WI3|NLRC5_HUMAN Protein NLRC5 OS=Homo sapiens OX=9606 GN=NLRC5 PE=1 SV=3 && PF05729:NACHT domain|PF17779:NOD2 winged helix domain|PF18461:Atypical caspase recruitment domain|PF17776:NLRC4 helical domain HD2	NACHT
ENSGALG00010028872	836.253569415405	285.002589379273	336.545375051463	3872.83906329565	4103.23671618806	4093.35037158987	485.93384461538	4023.14205035786	-3.05087637350355	4.29831958900019e-11	1.61931575382452e-09	SLC2A6	17	7543152	7547412	-	2160	protein_coding	solute carrier family 2 member 6 [Source:HGNC Symbol;Acc:HGNC:11011] && sp|Q9UGQ3|GTR6_HUMAN Solute carrier family 2, facilitated glucose transporter member 6 OS=Homo sapiens OX=9606 GN=SLC2A6 PE=1 SV=2 && PF00083:Sugar (and other) transporter	Sugar_tr
ENSGALG00010024764	663.064960364877	489.695170754764	478.525455151299	1635.66255392496	1739.82832997648	1657.53540762541	543.761862090313	1677.67543050895	-1.62676677055549	4.51605483897217e-11	1.69800112982808e-09	ENSGALG00010024764	11	2654602	2679126	+	2116	protein_coding	- && sp|O43353|RIPK2_HUMAN Receptor-interacting serine/threonine-protein kinase 2 OS=Homo sapiens OX=9606 GN=RIPK2 PE=1 SV=2 && PF00619:Caspase recruitment domain|PF00069:Protein kinase domain	Pkinase
ENSGALG00010015098	22.267106877925	22.5259778547191	11.3934632178881	125.236344036018	100.932028332926	139.080557191557	18.7288493168441	121.749643186834	-2.71667186280535	5.72259610384829e-11	2.12658338321259e-09	HAVCR1	13	11060703	11071522	+	4823	protein_coding	hepatitis A virus cellular receptor 1 [Source:NCBI gene (formerly Entrezgene);Acc:416249] && sp|Q96H15|TIMD4_HUMAN T-cell immunoglobulin and mucin domain-containing protein 4 OS=Homo sapiens OX=9606 GN=TIMD4 PE=1 SV=2 && -	-
ENSGALG00010001149	42.0600907694139	87.165740394348	85.0127640103955	367.170190469234	401.729459305309	344.843573310573	71.4128650580525	371.247741028372	-2.36982086251471	5.74843463027536e-11	2.13204538670949e-09	CIDEA	2	96829423	96842607	-	5156	protein_coding	cell death-inducing DFFA-like effector a [Source:NCBI gene (formerly Entrezgene);Acc:768659] && sp|O70302|CIDEA_MOUSE Cell death activator CIDE-A OS=Mus musculus OX=10090 GN=Cidea PE=1 SV=2 && -	-
ENSGALG00010023472	197.929838914889	100.877205175481	116.56389292147	658.439566371185	618.583421169121	683.971507284507	138.456979003947	653.664831608271	-2.2440941808875	7.46497363530098e-11	2.74212409659098e-09	PTPN6	1	77277141	77297605	+	3419	protein_coding	protein tyrosine phosphatase non-receptor type 6 [Source:NCBI gene (formerly Entrezgene);Acc:427947] && sp|P29350|PTN6_HUMAN Tyrosine-protein phosphatase non-receptor type 6 OS=Homo sapiens OX=9606 GN=PTPN6 PE=1 SV=1 && PF00102:Protein-tyrosine phosphatase|PF00017:SH2 domain	Y_phosphatase
ENSGALG00010027265	66.801320633775	57.7840301490622	63.9786780696791	234.343764976488	191.870786533879	253.393343924344	62.8546762841721	226.535965144904	-1.85156406271447	7.66539437905032e-11	2.81035091238056e-09	IP6K3	26	4640406	4654706	+	3145	protein_coding	inositol hexakisphosphate kinase 3 [Source:HGNC Symbol;Acc:HGNC:17269] && sp|Q96PC2|IP6K3_HUMAN Inositol hexakisphosphate kinase 3 OS=Homo sapiens OX=9606 GN=IP6K3 PE=1 SV=2 && PF03770:Inositol polyphosphate kinase	-
ENSGALG00010019825	296.894758372333	287.940760403801	222.610742872582	777.034589132566	889.401041745586	780.184769451269	269.148753882906	815.54013344314	-1.60104439375827	8.92227250670692e-11	3.25867273346101e-09	BCL2A1	10	12649983	12653345	+	2713	protein_coding	BCL2 related protein A1 [Source:HGNC Symbol;Acc:HGNC:991] && sp|Q3C2I0|B2LA1_BOVIN Bcl-2-related protein A1 OS=Bos taurus OX=9913 GN=BCL2A1 PE=2 SV=1 && PF00452:Apoptosis regulator proteins, Bcl-2 family	-
ENSGALG00010008285	1130.6742048013	1330.99147411145	1425.93574273107	3248.55486347974	3726.49043221268	3402.71061841262	1295.86714054794	3459.25197136835	-1.41606600047598	9.34340653605171e-11	3.40598312927538e-09	ADSS2	3	34444905	34480495	+	4675	protein_coding	adenylosuccinate synthase 2 [Source:NCBI gene (formerly Entrezgene);Acc:428579] && sp|Q5ZJL5|PURA2_CHICK Adenylosuccinate synthetase isozyme 2 OS=Gallus gallus OX=9031 GN=ADSS2 PE=2 SV=1 && PF00709:Adenylosuccinate synthetase	-
ENSGALG00010025971	1656.42533941898	1791.30493462093	1821.20127436703	3980.04896387193	3918.36121874656	3959.98545373495	1756.31051613564	3952.79854545115	-1.1701168043123	1.0142870843878e-10	3.68338258463258e-09	TRAFD1	15	6276480	6333839	+	5433	protein_coding	TRAF-type zinc finger domain containing 1 [Source:NCBI gene (formerly Entrezgene);Acc:416884] && sp|O14545|TRAD1_HUMAN TRAF-type zinc finger domain-containing protein 1 OS=Homo sapiens OX=9606 GN=TRAFD1 PE=1 SV=1 && -	-
ENSGALG00010006625	24.7412298643611	14.6908551226429	24.5397669308358	100.568579301651	140.905108860817	121.933639181639	21.3239506392799	121.135775781369	-2.50961176641504	1.11282480363594e-10	4.01077986666376e-09	ENSGALG00010006625	1	1553290	1554517	+	480	protein_coding	- && sp|Q13261|I15RA_HUMAN Interleukin-15 receptor subunit alpha OS=Homo sapiens OX=9606 GN=IL15RA PE=1 SV=1 && -	-
ENSGALG00010002584	4.94824597287222	7.83512273207622	5.2585214851791	59.7718914717358	50.9656776730616	68.587672039672	6.01396339670918	59.7750803948232	-3.30572642663355	1.38888300978513e-10	4.95903788083353e-09	ENSGALG00010002584	16	2026508	2054024	+	2551	protein_coding	- && sp|A7TZE6|SKIT1_MOUSE Selection and upkeep of intraepithelial T-cells protein 1 OS=Mus musculus OX=10090 GN=Skint1 PE=1 SV=1 && PF07686:Immunoglobulin V-set domain	V-set
ENSGALG00010022246	2.47412298643611	1.95878068301906	5.2585214851791	47.4380091045522	53.9636587126535	58.1089999224999	3.23047505154476	53.1702225799019	-3.99796325811191	1.39256786082758e-10	4.96293551592519e-09	RHOV	5	23801576	23807964	-	3115	protein_coding	ras homolog family member V [Source:HGNC Symbol;Acc:HGNC:18313] && sp|Q17QI8|RHOV_BOVIN Rho-related GTP-binding protein RhoV OS=Bos taurus OX=9913 GN=Rhov PE=2 SV=1 && PF00071:Ras family	Ras
ENSGALG00010005383	1149.23012719957	1265.37232123031	1332.15877624537	3014.21109850325	3157.87336170343	2842.57796342196	1248.92040822509	3004.88747454288	-1.266244261271	1.43009340034379e-10	5.0777602032986e-09	OPTN	1	7280861	7300290	+	2590	protein_coding	optineurin [Source:NCBI gene (formerly Entrezgene);Acc:374079] && sp|Q90Z16|OPTN_CHICK Optineurin OS=Gallus gallus OX=9031 GN=OPTN PE=1 SV=1 && PF11577:NF-kappa-B essential modulator NEMO|PF18414:C2H2 type zinc-finger|PF16516:Leucine zipper of domain CC2 of NEMO, NF-kappa-B essential modulator	-
ENSGALG00010002878	18.5559223982708	16.649635805662	19.2812454456567	94.8760182091045	81.9448150821775	97.1658687228687	18.1622678831965	91.3289006713836	-2.33009078390844	1.51859984918947e-10	5.38203035440519e-09	P2RY2	1	195186761	195204376	-	8515	protein_coding	purinergic receptor P2Y2 [Source:HGNC Symbol;Acc:HGNC:8541] && sp|P41232|P2RY2_RAT P2Y purinoceptor 2 OS=Rattus norvegicus OX=10116 GN=P2ry2 PE=2 SV=2 && PF00001:7 transmembrane receptor (rhodopsin family)	7tm_1
ENSGALG00010004852	2.47412298643611	16.649635805662	15.7755644555373	129.980144946473	118.919914570477	139.080557191557	11.6331077492118	129.326872236169	-3.43772647633806	1.72545098703407e-10	6.07016194666508e-09	ENSGALG00010004852	31	147045	185898	+	7443	protein_coding	- && sp|Q9UGM3|DMBT1_HUMAN Deleted in malignant brain tumors 1 protein OS=Homo sapiens OX=9606 GN=DMBT1 PE=1 SV=2 && PF00530:Scavenger receptor cysteine-rich domain	SRCR
ENSGALG00010027364	525.751134617673	230.156730254739	262.926074258955	1904.16168545673	1796.78996972872	2035.72021039971	339.611313043789	1912.22395519505	-2.49538603921967	1.82726161617911e-10	6.39307729624054e-09	FSTL3	28	3172354	3180890	+	2279	protein_coding	follistatin like 3 [Source:HGNC Symbol;Acc:HGNC:3973] && sp|Q1LZB9|FSTL3_BOVIN Follistatin-related protein 3 OS=Bos taurus OX=9913 GN=FSTL3 PE=2 SV=1 && PF07648:Kazal-type serine protease inhibitor domain	-
ENSGALG00010014873	28.4524143440153	52.8870784415145	48.2031136141418	204.932199331666	189.872132507485	187.663491552991	43.1808687998905	194.155941130714	-2.15725206556683	2.18558507213987e-10	7.53652740731764e-09	FAM26F	3	63546020	63549195	-	1985	protein_coding	calcium homeostasis modulator family member 6 [Source:HGNC Symbol;Acc:HGNC:33391] && sp|Q5R3K3|CAHM6_HUMAN Calcium homeostasis modulator protein 6 OS=Homo sapiens OX=9606 GN=CALHM6 PE=1 SV=1 && PF14798:Calcium homeostasis modulator	-
ENSGALG00010024218	33.4006603168875	41.1343943434002	30.6747086635448	158.442950409204	127.913857689253	142.890983415983	35.0699211079441	143.08259717148	-2.02917569801639	2.45126286119858e-10	8.40721660172374e-09	NGFR	27	3031039	3047512	-	4058	protein_coding	nerve growth factor receptor [Source:NCBI gene (formerly Entrezgene);Acc:425805] && sp|P18519|TNR16_CHICK Tumor necrosis factor receptor superfamily member 16 OS=Gallus gallus OX=9031 GN=NGFR PE=2 SV=1 && PF00020:TNFR/NGFR cysteine-rich region|PF18422:Tumor necrosis factor receptor member 16 trans-membrane domain|PF00531:Death domain	Death
ENSGALG00010024045	44.53421375585	42.1137846849097	50.8323743567313	182.161954961481	146.901070940001	190.521311221311	45.826790932497	173.194779040931	-1.91584039237716	2.69148910656987e-10	9.11676434009456e-09	PSTPIP1	10	3166139	3212837	-	3164	protein_coding	proline-serine-threonine phosphatase interacting protein 1 [Source:HGNC Symbol;Acc:HGNC:9580] && sp|P97814|PPIP1_MOUSE Proline-serine-threonine phosphatase-interacting protein 1 OS=Mus musculus OX=10090 GN=Pstpip1 PE=1 SV=1 && PF00611:Fes/CIP4, and EFC/F-BAR homology domain|PF14604:Variant SH3 domain	-
ENSGALG00010014654	6072.73487020743	6582.48248528554	6545.98282880046	13671.634223932	14531.2140989018	13762.3069160714	6400.40006143114	13988.385079635	-1.12794254515652	3.17480550499358e-10	1.07159484575956e-08	LAMP1	1	137501756	137519932	-	2863	protein_coding	lysosomal associated membrane protein 1 [Source:NCBI gene (formerly Entrezgene);Acc:396220] && sp|P05300|LAMP1_CHICK Lysosome-associated membrane glycoprotein 1 OS=Gallus gallus OX=9031 GN=LAMP1 PE=2 SV=1 && PF01299:Lysosome-associated membrane glycoprotein (Lamp)	-
ENSGALG00010022157	29.6894758372333	42.1137846849097	38.5624908913134	145.16030785993	185.874824454695	139.080557191557	36.7885838044855	156.705229835394	-2.08278755026354	3.90969953107014e-10	1.30810890953882e-08	EPS8L2	5	676779	717334	-	4615	protein_coding	EPS8 like 2 [Source:HGNC Symbol;Acc:HGNC:21296] && sp|Q99K30|ES8L2_MOUSE Epidermal growth factor receptor kinase substrate 8-like protein 2 OS=Mus musculus OX=10090 GN=Eps8l2 PE=1 SV=1 && PF00018:SH3 domain|PF08416:Phosphotyrosine-binding domain|PF18016:SAM domain (Sterile alpha motif)	SH3_1
ENSGALG00010011933	1.23706149321806	0.979390341509528	0	47.4380091045522	181.877516401906	120.028426069426	0.738817278242528	116.447983858628	-7.41265954597489	4.18748193221354e-10	1.39131995171359e-08	IFNG	1	35180860	35185013	-	1328	protein_coding	interferon gamma [Source:NCBI gene (formerly Entrezgene);Acc:396054] && sp|P49708|IFNG_CHICK Interferon gamma OS=Gallus gallus OX=9031 GN=IFNG PE=2 SV=1 && PF00714:Interferon gamma	-
ENSGALG00010007058	30.9265373304514	58.7634204905717	52.5852148517911	212.522280788394	194.868767573471	230.530786577787	47.4250575576047	212.640611646551	-2.15435996752328	4.29637342673538e-10	1.42502590365445e-08	ENSGALG00010007058	3	47673358	47698769	+	11757	lncRNA	- && - && -	-
ENSGALG00010024467	49.4824597287222	21.5465875132096	27.1690276734254	165.084271683842	184.875497441498	200.047376782377	32.7326916384524	183.335715302572	-2.5024848073299	4.36352416905163e-10	1.44479455964204e-08	ENSGALG00010024467	20	6830887	6841447	+	2012	protein_coding	- && sp|Q32L50|SBSPO_BOVIN Somatomedin-B and thrombospondin type-1 domain-containing protein OS=Bos taurus OX=9913 GN=SBSPON PE=2 SV=2 && -	-
ENSGALG00010001224	353.799587060364	513.200538950993	513.582265052493	1482.9121646083	1530.96898421824	1336.5069982175	460.194130354616	1450.12938234801	-1.654407499684	4.47936739702504e-10	1.47803678007354e-08	DNAJB9	1	28580369	28588852	-	3563	protein_coding	DnaJ heat shock protein family (Hsp40) member B9 [Source:NCBI gene (formerly Entrezgene);Acc:417783] && sp|Q9QYI6|DNJB9_MOUSE DnaJ homolog subfamily B member 9 OS=Mus musculus OX=10090 GN=Dnajb9 PE=1 SV=2 && PF00226:DnaJ domain	DnaJ
ENSGALG00010002600	55.6677671948125	164.537577373601	159.508485050433	910.809774807403	835.437383032932	850.677654603154	126.571276539615	865.64160414783	-2.769416561219	4.70157651111636e-10	1.5486879736617e-08	TRPA1	2	117005006	117081708	-	4893	protein_coding	transient receptor potential cation channel subfamily A member 1 [Source:NCBI gene (formerly Entrezgene);Acc:420180] && sp|Q8BLA8|TRPA1_MOUSE Transient receptor potential cation channel subfamily A member 1 OS=Mus musculus OX=10090 GN=Trpa1 PE=1 SV=1 && PF00520:Ion transport protein|PF13637:Ankyrin repeats (many copies)|PF12796:Ankyrin repeats (3 copies)	Ion_trans
ENSGALG00010006212	221.434007286032	192.939897277377	202.453077179396	610.052797084542	495.666198545854	578.232179556679	205.608993914268	561.317058395692	-1.4502477318204	5.51243918717571e-10	1.80029114614622e-08	FOS	5	37729411	37732328	+	2244	protein_coding	Fos proto-onco, AP-1 transcription factor subunit [Source:NCBI gene (formerly Entrezgene);Acc:396512] && sp|P11939|FOS_CHICK Proto-oncogene c-Fos OS=Gallus gallus OX=9031 GN=FOS PE=1 SV=1 && PF00170:bZIP transcription factor	bZIP_1
ENSGALG00010024571	48.2453982355041	5.87634204905717	6.13494173270896	474.380091045522	456.69244503116	535.364884531884	20.0855606724234	488.812473536189	-4.62964217932736	5.78068417848368e-10	1.8782807098102e-08	KCNA3	26	1526771	1530194	-	3424	protein_coding	potassium voltage-gated channel subfamily A member 3 [Source:NCBI gene (formerly Entrezgene);Acc:404303] && sp|P16390|KCNA3_MOUSE Potassium voltage-gated channel subfamily A member 3 OS=Mus musculus OX=10090 GN=Kcna3 PE=1 SV=3 && PF02214:BTB/POZ domain|PF00520:Ion transport protein	Ion_trans
ENSGALG00010021222	539.358811043072	1020.52473585293	945.657447084709	3327.30195859329	3534.6196456788	3278.87176611876	835.180331326903	3380.26445679695	-2.01618842427194	5.84302288901717e-10	1.89531817033916e-08	NTN4L	12	10899693	10943197	+	4406	protein_coding	- && sp|Q9HB63|NET4_HUMAN Netrin-4 OS=Homo sapiens OX=9606 GN=NTN4 PE=1 SV=2 && PF00055:Laminin N-terminal (Domain VI)|PF01759:UNC-6/NTR/C345C module|PF00053:Laminin EGF domain	NTR
ENSGALG00010022051	192.981592942017	148.867331909448	134.092297872067	466.790009588794	571.615051548848	498.213228843729	158.647074241177	512.206096660457	-1.69464192581401	5.97698450043085e-10	1.93549119068098e-08	BAIAP2L1	14	1159537	1194331	-	2617	protein_coding	BAI1 associated protein 2 like 1 [Source:NCBI gene (formerly Entrezgene);Acc:416437] && sp|Q9DBJ3|BI2L1_MOUSE Brain-specific angiogenesis inhibitor 1-associated protein 2-like protein 1 OS=Mus musculus OX=10090 GN=Baiap2l1 PE=1 SV=1 && PF08397:IRSp53/MIM homology domain|PF14604:Variant SH3 domain	-
ENSGALG00010022441	244.938175657175	177.269651813225	214.722960644813	602.462715627814	664.552463776196	588.710851673851	212.310262705071	618.57534369262	-1.54455380478691	6.05483773301563e-10	1.95738994146036e-08	FICD	15	6517156	6521476	+	3498	protein_coding	FIC domain protein adenylyltransferase [Source:HGNC Symbol;Acc:HGNC:18416] && sp|Q9BVA6|FICD_HUMAN Protein adenylyltransferase FICD OS=Homo sapiens OX=9606 GN=FICD PE=1 SV=2 && PF02661:Fic/DOC family	Fic
ENSGALG00010016984	554.203548961689	766.86263740196	732.687326934955	1928.82945019109	2025.6358557509	1837.57804672955	684.584504432868	1930.68111755718	-1.49487326829388	6.428391844473e-10	2.06767332973991e-08	RNF103	4	85121219	85138832	-	3348	protein_coding	ring finger protein 103 [Source:NCBI gene (formerly Entrezgene);Acc:422919] && sp|O00237|RN103_HUMAN E3 ubiquitin-protein ligase RNF103 OS=Homo sapiens OX=9606 GN=RNF103 PE=1 SV=1 && PF13639:Ring finger domain	-
ENSGALG00010029560	510.906396699057	233.094901279268	227.869264357761	1809.28566724762	1702.85323048818	1879.49273519823	323.956854112029	1797.21054431134	-2.47416699355262	6.52286905766587e-10	2.09454140982566e-08	ENSGALG00010029560	19	896465	902121	+	2168	protein_coding	- && sp|Q5NCC9|TRI58_MOUSE E3 ubiquitin-protein ligase TRIM58 OS=Mus musculus OX=10090 GN=Trim58 PE=2 SV=1 && PF00643:B-box zinc finger|PF15227:zinc finger of C3HC4-type, RING|PF00622:SPRY domain	SPRY
ENSGALG00010017393	1010.67923995915	987.225464241604	951.792388817418	2094.86248205703	2213.50933423199	2121.4548004493	983.232364339391	2143.27553891277	-1.12440884846345	7.0119880392981e-10	2.24407068722553e-08	VDAC1	13	15634329	15650729	+	2039	protein_coding	voltage dependent anion channel 1 [Source:NCBI gene (formerly Entrezgene);Acc:416320] && sp|P21796|VDAC1_HUMAN Voltage-dependent anion-selective channel protein 1 OS=Homo sapiens OX=9606 GN=VDAC1 PE=1 SV=2 && PF01459:Eukaryotic porin	-
ENSGALG00010021526	248.649360136829	242.888804694363	312.005608120627	703.031294929464	758.489203016741	724.933589197089	267.847924317273	728.818029047765	-1.44255211516189	7.5578381171091e-10	2.40268946653213e-08	KCNJ12	14	4422294	4485051	-	16449	protein_coding	Potassium inwardly rectifying channel subfamily J member 12 [Source:NCBI gene (formerly Entrezgene);Acc:427662] && sp|F1NHE9|KCJ12_CHICK ATP-sensitive inward rectifier potassium channel 12 OS=Gallus gallus OX=9031 GN=KCNJ12 PE=1 SV=1 && -	-
ENSGALG00010007007	780.585802220593	1646.35516407752	1627.51239966293	6113.81061339469	6952.31803081353	6194.80043436093	1351.48445532035	6420.30969285638	-2.24761788816395	7.96442481497536e-10	2.52774729865669e-08	ACSL1	4	39007743	39044796	+	3973	protein_coding	acyl-CoA synthetase long-chain family member 1 [Source:NCBI gene (formerly Entrezgene);Acc:422547] && sp|P33121|ACSL1_HUMAN Long-chain-fatty-acid--CoA ligase 1 OS=Homo sapiens OX=9606 GN=ACSL1 PE=1 SV=1 && PF00501:AMP-binding enzyme	AMP-binding
ENSGALG00010017692	108.861411403189	82.2687886868003	88.5184450005149	263.75533062131	296.800122919594	294.355425836926	93.216215030168	284.970293125943	-1.61662022096756	8.85979184970979e-10	2.78879434900898e-08	EPCAM	3	8833379	8840389	+	3413	protein_coding	epithelial cell adhesion molecule [Source:NCBI gene (formerly Entrezgene);Acc:421292] && sp|Q5F381|EPCAM_CHICK Epithelial cell adhesion molecule OS=Gallus gallus OX=9031 GN=EPCAM PE=2 SV=1 && -	-
ENSGALG00010001911	77.9348740727375	53.866468783024	58.7201565845	233.395004794397	248.832426286124	199.09477022627	63.5071664800872	227.107400435597	-1.84513578379257	8.94812887251589e-10	2.81197521120212e-08	USP35	1	192687732	192708228	-	4550	protein_coding	ubiquitin specific peptidase 35 [Source:HGNC Symbol;Acc:HGNC:20061] && sp|Q9P2H5|UBP35_HUMAN Ubiquitin carboxyl-terminal hydrolase 35 OS=Homo sapiens OX=9606 GN=USP35 PE=1 SV=3 && PF00443:Ubiquitin carboxyl-terminal hydrolase	UCH
ENSGALG00010024887	25.9782913575792	53.866468783024	50.8323743567313	193.547077146573	226.847231995784	201.95258989459	43.5590448324448	207.448966345649	-2.23946639408297	1.06769044482278e-09	3.33880060997032e-08	CASP18	7	11053906	11062388	+	3095	protein_coding	initiator caspase [Source:NCBI gene (formerly Entrezgene);Acc:693266] && sp|Q14790|CASP8_HUMAN Caspase-8 OS=Homo sapiens OX=9606 GN=CASP8 PE=1 SV=1 && PF01335:Death effector domain|PF00656:Caspase domain	Peptidase_C14
ENSGALG00010006599	0	0	0	39.8479276478239	39.9730805278915	41.9146884686885	0	40.5785655481346	-7.75651063350016	1.07095802051453e-09	3.34355539912025e-08	ENSGALG00010006599	3	54309222	54335185	-	1777	lncRNA	- && - && -	-
ENSGALG00010001249	1042.84283878282	1093.97901146614	1078.87332470925	2256.1517130125	2291.45684126138	2292.92398054848	1071.89839165274	2280.17751160745	-1.08882862570261	1.07645405501878e-09	3.35524066855853e-08	PDCD10	9	20310959	20324684	+	3484	protein_coding	programmed cell death 10 [Source:NCBI gene (formerly Entrezgene);Acc:425003] && sp|Q5ZIV5|PDC10_CHICK Programmed cell death protein 10 OS=Gallus gallus OX=9031 GN=PDCD10 PE=2 SV=1 && PF06840:Protein of unknown function (DUF1241)	-
ENSGALG00010001373	379.777878417943	544.541029879298	532.863510498149	1488.60472570085	1429.03762887212	1366.0378014568	485.727472931797	1427.89338534326	-1.55430076156154	1.08723093404412e-09	3.37694592532717e-08	IMPA2	2	96859519	96879609	-	3027	protein_coding	inositol monophosphatase 2 [Source:HGNC Symbol;Acc:HGNC:6051] && sp|O14732|IMPA2_HUMAN Inositol monophosphatase 2 OS=Homo sapiens OX=9606 GN=IMPA2 PE=1 SV=1 && PF00459:Inositol monophosphatase family	-
ENSGALG00010021854	227.619314752122	315.363689966068	276.072377971903	742.879222577288	767.483146135516	756.369605548605	273.018460896698	755.577324753803	-1.4667945283352	1.13665062706273e-09	3.51993846290072e-08	TAPBPL	1	76829216	76837855	+	3811	protein_coding	TAP binding protein like [Source:NCBI gene (formerly Entrezgene);Acc:426340] && sp|Q5R8H1|TPSNR_PONAB Tapasin-related protein OS=Pongo abelii OX=9601 GN=TAPBPL PE=2 SV=2 && -	-
novel.18	0	0.979390341509528	0	73.0545340210105	70.9522179370074	64.7772458152458	0.326463447169843	69.5946659244212	-7.57289279875088	1.14439681080303e-09	3.53820131908698e-08	-	1	95036213	95080634	+	2283	-	- && - && -	-
ENSGALG00010007632	102.676103937099	46.0313460509478	60.4729970795597	322.578461910955	324.781279289118	378.184802774303	69.726815689202	341.848181324792	-2.30208961175573	1.18771494909308e-09	3.66620785415217e-08	ENSGALG00010007632	1	1555556	1557316	+	1160	lncRNA	- && - && -	-
ENSGALG00010027577	4.94824597287222	2.93817102452858	3.5056809901194	50.2842896508254	57.9609667654426	38.1042622442622	3.79736599584007	48.7831728868434	-3.70857105605257	1.30147857355697e-09	4.01090127870102e-08	ADORA3	26	3263333	3266017	-	1950	protein_coding	adenosine A3 receptor [Source:NCBI gene (formerly Entrezgene);Acc:373956] && sp|Q28309|AA3R_CANLF Adenosine receptor A3 OS=Canis lupus familiaris OX=9615 GN=ADORA3 PE=2 SV=1 && PF00001:7 transmembrane receptor (rhodopsin family)	7tm_1
ENSGALG00010002113	48.2453982355041	15.6702454641524	25.4161871783657	184.059475325663	208.859345758233	192.426524333524	29.7772769593408	195.11511513914	-2.72937901934296	1.3116120240467e-09	4.03563198009738e-08	GDPD4	1	192998149	193032353	+	3242	protein_coding	glycerophosphodiester phosphodiesterase domain containing 4 [Source:HGNC Symbol;Acc:HGNC:24849] && sp|Q3KTM2|GDPD5_CHICK Glycerophosphodiester phosphodiesterase domain-containing protein 5 OS=Gallus gallus OX=9031 GN=GDPD5 PE=1 SV=1 && -	-
ENSGALG00010029749	51.9565827151583	53.866468783024	50.8323743567313	153.699149498749	172.883573283131	171.46918009918	52.2184752849712	166.017300960353	-1.6688181479046	1.32628047342189e-09	4.07421439812973e-08	ASPA	19	7179287	7195287	-	3632	protein_coding	aspartoacylase [Source:HGNC Symbol;Acc:HGNC:756] && sp|Q5R9E0|ACY2_PONAB Aspartoacylase OS=Pongo abelii OX=9601 GN=ASPA PE=2 SV=1 && PF04952:Succinylglutamate desuccinylase / Aspartoacylase family	-
ENSGALG00010020557	345.140156607837	760.006905011394	717.788182726948	2842.48550554477	2927.02882165485	2803.52109462159	607.645081448726	2857.67847394041	-2.23250153117097	1.41067427569908e-09	4.30581886576219e-08	ENSGALG00010020557	7	27835906	27853380	-	6671	protein_coding	- && sp|Q460N5|PAR14_HUMAN Protein mono-ADP-ribosyltransferase PARP14 OS=Homo sapiens OX=9606 GN=PARP14 PE=1 SV=3 && PF01661:Macro domain|PF00644:Poly(ADP-ribose) polymerase catalytic domain	A1pp
ENSGALG00010024079	21.0300453847069	16.649635805662	21.0340859407164	115.748742215107	83.9434691085721	88.5924097179097	19.5712557103618	96.0948736805298	-2.29802478475249	1.42645938758372e-09	4.347066840697e-08	ENSGALG00010024079	5	8657715	8661712	+	2823	lncRNA	- && - && -	-
ENSGALG00010012858	89.0684275117	184.125384203791	194.565294951627	748.571783669834	682.540350013747	777.326949782949	155.919702222373	736.14636115551	-2.23510308929769	1.46491819117382e-09	4.44491834229605e-08	ENSGALG00010012858	13	7413088	7428605	-	15518	lncRNA	- && - && -	-
ENSGALG00010022873	28.4524143440153	14.6908551226429	13.1463037129478	100.568579301651	119.919241583674	103.834114615615	18.7631910598686	108.107311833647	-2.55378996515119	1.49455913318888e-09	4.51862127819413e-08	NGEF	9	688607	734508	-	5418	protein_coding	neuronal guanine nucleotide exchange factor [Source:NCBI gene (formerly Entrezgene);Acc:424744] && sp|Q8N5V2|NGEF_HUMAN Ephexin-1 OS=Homo sapiens OX=9606 GN=NGEF PE=1 SV=2 && PF14604:Variant SH3 domain|PF00621:RhoGEF domain	RhoGEF
ENSGALG00010024380	6.18530746609028	2.93817102452858	0.876420247529851	80.6446154777388	43.9703885806806	53.3459671419671	3.3332995793829	59.3203237334622	-4.24199671497137	1.57825312450302e-09	4.75663122783288e-08	PNMT	27	4217758	4219993	+	972	protein_coding	phenylethanolamine N-methyltransferase [Source:HGNC Symbol;Acc:HGNC:9160] && sp|P11086|PNMT_HUMAN Phenylethanolamine N-methyltransferase OS=Homo sapiens OX=9606 GN=PNMT PE=1 SV=1 && -	-
ENSGALG00010017796	689.043251722457	843.255084039704	855.386161589134	1877.59640035818	2078.60018745036	1959.51168591119	795.894832450432	1971.90275790657	-1.30817802415349	1.65613278418191e-09	4.95235456619896e-08	MXI1	6	26607899	26659824	+	3515	protein_coding	MAX interactor 1, dimerization protein [Source:NCBI gene (formerly Entrezgene);Acc:423888] && sp|P50539|MXI1_HUMAN Max-interacting protein 1 OS=Homo sapiens OX=9606 GN=MXI1 PE=1 SV=2 && -	-
ENSGALG00010007298	27.2153528507972	18.608416488681	28.9218681684851	115.748742215107	148.899724966396	100.976294947295	24.9152125026544	121.874920709599	-2.2906071160185	1.71430073233047e-09	5.1103251425764e-08	ENSGALG00010007298	5	40357376	40374351	-	4642	lncRNA	- && - && -	-
ENSGALG00010028162	85.3572430320458	89.124521077367	73.6193007925075	248.575167707854	246.83377225973	225.767753797254	82.7003549673068	240.392231254946	-1.54160692838332	1.92778399288653e-09	5.71113468357002e-08	CARD9	17	8515532	8523380	+	4165	protein_coding	caspase recruitment domain family member 9 [Source:HGNC Symbol;Acc:HGNC:16391] && sp|Q9H257|CARD9_HUMAN Caspase recruitment domain-containing protein 9 OS=Homo sapiens OX=9606 GN=CARD9 PE=1 SV=2 && PF00619:Caspase recruitment domain	CARD
ENSGALG00010018355	155.869748145475	202.733800692472	245.397669308358	675.517249648824	593.600245839189	654.440704045204	201.333739382102	641.186066511072	-1.6678943973858	2.16361491918763e-09	6.39000961781062e-08	PRKCB	14	6666487	6744479	+	6468	protein_coding	protein kinase C beta [Source:HGNC Symbol;Acc:HGNC:9395] && sp|P05126|KPCB_BOVIN Protein kinase C beta type OS=Bos taurus OX=9913 GN=PRKCB PE=2 SV=4 && PF00069:Protein kinase domain|PF00433:Protein kinase C terminal domain|PF00168:C2 domain|PF00130:Phorbol esters/diacylglycerol binding domain (C1 domain)	Pkinase
ENSGALG00010011651	654.405529912351	716.913729984975	788.778222776866	1716.3071694027	2037.62777990927	1695.63966986967	720.03249422473	1816.52487306055	-1.33439194547984	2.2019814708364e-09	6.4933006762507e-08	SERPINB6	2	67373045	67394069	-	3731	protein_coding	serpin peptidase inhibitor, clade B (ovalbumin), member 6 [Source:NCBI gene (formerly Entrezgene);Acc:420895] && sp|O73790|SPB10_CHICK Heterochromatin-associated protein MENT OS=Gallus gallus OX=9031 GN=SERPINB10 PE=1 SV=1 && PF00079:Serpin (serine protease inhibitor)	Serpin
ENSGALG00010013914	60.6160131676847	38.1962233188716	59.5965768320299	182.161954961481	205.861364718641	202.905196450696	52.8029377728621	196.976172043606	-1.90184052666452	2.26547232012302e-09	6.67024757884838e-08	NRG1	Z	54642190	55109686	-	9097	protein_coding	neuregulin 1 [Source:NCBI gene (formerly Entrezgene);Acc:373906] && sp|Q05199|NRG1_CHICK Pro-neuregulin-1, membrane-bound isoform OS=Gallus gallus OX=9031 GN=NRG1 PE=1 SV=1 && PF02158:Neuregulin intracellular region	-
ENSGALG00010007779	2.47412298643611	5.87634204905717	0	47.4380091045522	61.9582748182318	85.73459004959	2.78348834516443	65.043624657458	-4.57285138567235	2.43083814637487e-09	7.14614138945043e-08	ENSGALG00010007779	1	4691803	4696828	-	3149	lncRNA	- && - && -	-
ENSGALG00010005314	22.267106877925	31.3404909283049	25.4161871783657	103.414859847924	137.907127821226	105.739327727828	26.3412616615319	115.687105132326	-2.12859911330958	2.48494004163365e-09	7.29398504858661e-08	IL20RA	3	54554219	54574949	+	2935	protein_coding	interleukin 20 receptor subunit alpha [Source:HGNC Symbol;Acc:HGNC:6003] && sp|Q9UHF4|I20RA_HUMAN Interleukin-20 receptor subunit alpha OS=Homo sapiens OX=9606 GN=IL20RA PE=1 SV=2 && PF01108:Tissue factor|PF09294:Interferon-alpha/beta receptor, fibronectin type III	-
ENSGALG00010024617	9.89649194574444	4.89695170754764	4.38210123764925	62.618172018009	52.9643316994562	50.4881474736475	6.39184829698045	55.3568837303709	-3.16156994282271	2.54403002958586e-09	7.45599490141105e-08	ENSGALG00010024617	26	1568825	1573158	-	2430	protein_coding	- && sp|Q5E9L4|B2L14_BOVIN Apoptosis facilitator Bcl-2-like protein 14 OS=Bos taurus OX=9913 GN=BCL2L14 PE=2 SV=1 && -	-
ENSGALG00010029107	14.8447379186167	35.258052294343	23.663346683306	144.211547677839	118.919914570477	131.459704742705	24.5887122987552	131.530388997007	-2.40614290665872	2.56210770421548e-09	7.49749499132658e-08	ENSGALG00010029107	17	7547560	7558769	+	3139	lncRNA	- && - && -	-
ENSGALG00010002953	445.3421375585	384.900404213245	447.850746487754	1034.14859847924	979.340472933341	977.374326565326	426.031096086499	996.954465992636	-1.22680695495291	2.79000376477931e-09	8.10244188927866e-08	WDFY2	1	170037591	170103313	+	2866	protein_coding	WD repeat and FYVE domain containing 2 [Source:NCBI gene (formerly Entrezgene);Acc:770107] && sp|Q96P53|WDFY2_HUMAN WD repeat and FYVE domain-containing protein 2 OS=Homo sapiens OX=9606 GN=WDFY2 PE=1 SV=2 && PF01363:FYVE zinc finger|PF00400:WD domain, G-beta repeat	FYVE
ENSGALG00010028768	363.696079006108	226.239168888701	300.612144902739	899.424652622311	911.386236035926	1040.24635926836	296.849130932516	950.352415975532	-1.68029745712667	2.80929737524289e-09	8.14611108596947e-08	NTNG2	17	7050031	7089445	+	4148	protein_coding	netrin G2 [Source:HGNC Symbol;Acc:HGNC:14288] && sp|Q8R4F1|NTNG2_MOUSE Netrin-G2 OS=Mus musculus OX=10090 GN=Ntng2 PE=1 SV=2 && PF00053:Laminin EGF domain|PF00055:Laminin N-terminal (Domain VI)	Laminin_EGF
ENSGALG00010009141	148.447379186167	175.310871130206	159.508485050433	385.196633928964	441.702539833201	434.388589584589	161.088911788935	420.429254448918	-1.38257276184918	3.13168142183521e-09	9.03983696094755e-08	MAML3	4	28957653	29157926	-	5583	protein_coding	mastermind like transcriptional coactivator 3 [Source:HGNC Symbol;Acc:HGNC:16272] && sp|Q96JK9|MAML3_HUMAN Mastermind-like protein 3 OS=Homo sapiens OX=9606 GN=MAML3 PE=1 SV=4 && -	-
ENSGALG00010008443	435.445645612755	100.877205175481	89.3948652480448	2692.58139677439	2562.27446183784	2622.52584896135	208.572572012094	2625.79390252453	-3.65695386355988	3.27879343322251e-09	9.43602236466352e-08	RSFR	6	9983399	9985134	-	1736	protein_coding	leukocyte ribonuclease A-2 [Source:NCBI gene (formerly Entrezgene);Acc:423668] && sp|P30374|RSFR_CHICK Ribonuclease homolog OS=Gallus gallus OX=9031 PE=2 SV=1 && PF00074:Pancreatic ribonuclease	-
ENSGALG00010003674	1830.85100996272	1540.58100719449	1494.2965220384	3711.54983234017	3778.45543689894	3723.73902782053	1621.9095130652	3737.91476568655	-1.2049394523673	4.16712966488713e-09	1.1885324519614e-07	AKIRIN2	3	76053710	76071165	+	2155	protein_coding	akirin 2 [Source:NCBI gene (formerly Entrezgene);Acc:421821] && sp|Q53H80|AKIR2_HUMAN Akirin-2 OS=Homo sapiens OX=9606 GN=AKIRIN2 PE=1 SV=2 && -	-
ENSGALG00010005386	371.118447965417	396.653088311359	368.972924210067	874.756887887943	810.454207703	864.014146388646	378.914820162281	849.74174732653	-1.16508985938142	4.25147533126027e-09	1.21078474538183e-07	ENSGALG00010005386	1	84417577	84426327	-	1868	protein_coding	- && sp|P36551|HEM6_HUMAN Oxygen-dependent coproporphyrinogen-III oxidase, mitochondrial OS=Homo sapiens OX=9606 GN=CPOX PE=1 SV=3 && PF01218:Coproporphyrinogen III oxidase	-
ENSGALG00010025881	2.47412298643611	7.83512273207622	5.2585214851791	48.3867692866433	46.9683696202725	67.6350654835655	5.18925573456381	54.3300681301604	-3.35411707891337	4.29541052970601e-09	1.22147944602546e-07	GAL	5	16148909	16162605	+	1683	protein_coding	galanin and GMAP prepropeptide [Source:NCBI gene (formerly Entrezgene);Acc:423117] && sp|Q9W6M9|GALA_COTJA Galanin peptides OS=Coturnix japonica OX=93934 GN=GAL PE=3 SV=2 && PF06540:Galanin message associated peptide (GMAP)|PF01296:Galanin	-
ENSGALG00010003439	70.5125051134291	39.1756136603811	37.6860706437836	245.728887161581	202.863383679049	201.95258989459	49.1247298058646	216.84828691174	-2.15482940858175	4.36160779802164e-09	1.23846365042341e-07	GMIP	30	660232	682083	-	6978	protein_coding	- && sp|Q6PGG2|GMIP_MOUSE GEM-interacting protein OS=Mus musculus OX=10090 GN=Gmip PE=1 SV=1 && PF00130:Phorbol esters/diacylglycerol binding domain (C1 domain)|PF00620:RhoGAP domain	RhoGAP
ENSGALG00010000820	226.382253258904	425.055408215135	439.086544012455	1455.39811932766	1630.90168553797	1340.31742444192	363.508068495498	1475.53907643585	-2.01935927566624	4.50821162455819e-09	1.27441881936181e-07	KLF5	1	156007861	156026686	-	3634	protein_coding	Kruppel like factor 5 [Source:HGNC Symbol;Acc:HGNC:6349] && sp|Q13887|KLF5_HUMAN Krueppel-like factor 5 OS=Homo sapiens OX=9606 GN=KLF5 PE=1 SV=2 && PF00096:Zinc finger, C2H2 type	zf-C2H2
ENSGALG00010020569	884.498967650909	1330.99147411145	1232.24686802697	3232.42594038419	3465.66608176819	3227.43101208901	1149.24576992978	3308.50767808046	-1.52491810866546	4.5184181384771e-09	1.27542015242146e-07	ENSGALG00010020569	7	27874099	27879819	-	3964	protein_coding	- && sp|Q8TDB6|DTX3L_HUMAN E3 ubiquitin-protein ligase DTX3L OS=Homo sapiens OX=9606 GN=DTX3L PE=1 SV=1 && PF18102:Deltex C-terminal domain|PF13923:Zinc finger, C3HC4 type (RING finger)	-
ENSGALG00010003821	173.188609050528	172.372700105677	178.78973049609	442.122244854427	429.710615674833	396.284327340327	174.783679884098	422.705729289863	-1.27370143578308	5.11935812215197e-09	1.43446963018659e-07	RUBCNL	1	167993837	168018476	-	3614	protein_coding	rubicon like autophagy enhancer [Source:HGNC Symbol;Acc:HGNC:20420] && sp|Q9H714|PACER_HUMAN Protein associated with UVRAG as autophagy enhancer OS=Homo sapiens OX=9606 GN=RUBCNL PE=1 SV=3 && PF13901:Putative zinc-RING and/or ribbon	-
ENSGALG00010026154	58.1418901812486	78.3512273207622	72.7428805449776	201.137158603302	214.855307837417	224.815147241147	69.7453326823295	213.602537893955	-1.60947517038884	5.2368735353904e-09	1.46311366015039e-07	ZNF385B	7	14437095	14589506	+	4131	protein_coding	zinc finger protein 385B [Source:HGNC Symbol;Acc:HGNC:26332] && sp|Q8BXJ8|Z385B_MOUSE Zinc finger protein 385B OS=Mus musculus OX=10090 GN=Znf385b PE=2 SV=1 && PF12874:Zinc-finger of C2H2 type	-
ENSGALG00010015155	5387.40280296463	2108.62740527001	2304.10883075598	18679.1904650085	18426.5907963448	18608.2164669855	3266.71301299687	18571.3325761129	-2.50738438820687	5.5586736466327e-09	1.5507565050912e-07	HMOX1	1	52145117	52152521	-	2863	protein_coding	heme oxygenase 1 [Source:NCBI gene (formerly Entrezgene);Acc:396287] && sp|P14791|HMOX1_CHICK Heme oxygenase 1 OS=Gallus gallus OX=9031 GN=HMOX1 PE=1 SV=2 && PF01126:Heme oxygenase	-
ENSGALG00010026061	745.948080410487	285.981979720782	287.465841189791	2838.69046481641	2479.33031974247	2853.05663553913	439.798633773687	2723.692473366	-2.63224013051431	5.80993277593065e-09	1.61849335466901e-07	MPEG1	5	16462411	16470975	+	8565	protein_coding	macrophage expressed 1 [Source:HGNC Symbol;Acc:HGNC:29619] && sp|Q2KJC3|MPEG1_BOVIN Macrophage-expressed gene 1 protein OS=Bos taurus OX=9913 GN=MPEG1 PE=2 SV=2 && -	-
ENSGALG00010009195	39.5859677829778	19.5878068301906	6.13494173270896	225.804923337669	208.859345758233	244.819884919385	21.7695721152924	226.494718005096	-3.40289892944969	5.93121840362873e-09	1.6498787472187e-07	CLEC5A	Z	9614950	9617054	-	947	protein_coding	- && - && PF00059:Lectin C-type domain	Lectin_C
ENSGALG00010028105	486.165166834696	661.088480518931	663.450127380097	1535.09397462331	1640.89495566995	1640.38848961549	603.567924911241	1605.45913996958	-1.41027444305514	5.97594916580262e-09	1.65990878280305e-07	PRKCD	12	1394387	1457757	+	3161	protein_coding	protein kinase C delta [Source:NCBI gene (formerly Entrezgene);Acc:415905] && sp|Q5PU49|KPCD_CANLF Protein kinase C delta type OS=Canis lupus familiaris OX=9615 GN=PRKCD PE=2 SV=1 && PF00069:Protein kinase domain|PF00433:Protein kinase C terminal domain|PF00130:Phorbol esters/diacylglycerol binding domain (C1 domain)	Pkinase
ENSGALG00010023259	43.2971522626319	47.9901267339669	63.1022578221493	211.573520606303	158.892995098369	191.473917777418	51.4631789395827	187.313477827363	-1.85684735471738	6.56630093411842e-09	1.82124445329215e-07	TSPAN15	6	11672941	11684518	+	2137	protein_coding	tetraspanin 15 [Source:NCBI gene (formerly Entrezgene);Acc:423699] && sp|Q1JQA4|TSN15_BOVIN Tetraspanin-15 OS=Bos taurus OX=9913 GN=TSPAN15 PE=1 SV=1 && PF00335:Tetraspanin family	Tetraspannin
ENSGALG00010008227	993.360379054098	779.594711841584	769.496977331209	2055.96331459129	2085.59547654274	2130.98086601037	847.484022742297	2090.84655238147	-1.30365844843568	6.59862979345677e-09	1.82492163276265e-07	DUSP1	13	8662754	8667151	-	3660	protein_coding	dual specificity phosphatase 1 [Source:NCBI gene (formerly Entrezgene);Acc:374192] && sp|P28562|DUS1_HUMAN Dual specificity protein phosphatase 1 OS=Homo sapiens OX=9606 GN=DUSP1 PE=1 SV=3 && PF00782:Dual specificity phosphatase, catalytic domain|PF00581:Rhodanese-like domain	DSPc
ENSGALG00010000349	38.3489062897597	18.608416488681	21.0340859407164	162.237991137569	124.915876649661	117.170606401106	25.9971362397191	134.774824729445	-2.39293006684227	6.83957740259509e-09	1.88882874936313e-07	CHIR-IG1-5	JAENSK010000295.1	6051	12975	+	1998	protein_coding	immunoglobulin-like receptor CHIR-AB1-like [Source:NCBI gene (formerly Entrezgene);Acc:425113] && - && PF13895:Immunoglobulin domain	-
ENSGALG00010022685	979.7527026287	1008.77205175481	1080.62616520431	2150.8393328004	2163.54298357213	2124.31262011762	1023.05030652927	2146.23164549671	-1.06860965345293	7.01437501017777e-09	1.93152674740694e-07	ATAD1	6	10311635	10327266	+	3990	protein_coding	ATPase family AAA domain containing 1 [Source:HGNC Symbol;Acc:HGNC:25903] && sp|F6QV99|ATAD1_BOVIN Outer mitochondrial transmembrane helix translocase OS=Bos taurus OX=9913 GN=ATAD1 PE=2 SV=2 && PF00004:ATPase family associated with various cellular activities (AAA)|PF17862:AAA+ lid domain	AAA
ENSGALG00010027906	71.7495666066472	109.691718249067	106.923270198642	342.502425734867	326.779933315513	283.876753719754	96.121518351452	317.719704256711	-1.71920725954677	7.06890986590517e-09	1.9409583502682e-07	LHX6	17	9329735	9341490	-	2495	protein_coding	LIM homeobox 6 [Source:HGNC Symbol;Acc:HGNC:21735] && sp|Q9UPM6|LHX6_HUMAN LIM/homeobox protein Lhx6 OS=Homo sapiens OX=9606 GN=LHX6 PE=1 SV=2 && PF00046:Homeodomain|PF00412:LIM domain	Homeobox
ENSGALG00010002741	7.42236895930833	5.87634204905717	12.2698834654179	91.0809774807403	56.9616397522454	58.1089999224999	8.52286482459447	68.7172057184952	-2.99361151700455	7.61469892769231e-09	2.08185868683108e-07	PDK4	2	23808745	23818240	-	3844	protein_coding	pyruvate dehydrogenase kinase 4 [Source:NCBI gene (formerly Entrezgene);Acc:420570] && sp|O70571|PDK4_MOUSE [Pyruvate dehydrogenase (acetyl-transferring)] kinase isozyme 4, mitochondrial OS=Mus musculus OX=10090 GN=Pdk4 PE=1 SV=1 && PF10436:Mitochondrial branched-chain alpha-ketoacid dehydrogenase kinase|PF02518:Histidine kinase-, DNA gyrase B-, and HSP90-like ATPase	HATPase_c
ENSGALG00010009712	415.652661721266	584.696033881188	560.032538171575	1341.54689747674	1536.96494629743	1396.52121125221	520.127077924676	1425.01101834213	-1.45282285070861	7.73228447485859e-09	2.10798376467014e-07	UBXN2A	3	103881611	103898963	+	2980	protein_coding	UBX domain protein 2A [Source:NCBI gene (formerly Entrezgene);Acc:421973] && sp|P68543|UBX2A_HUMAN UBX domain-containing protein 2A OS=Homo sapiens OX=9606 GN=UBXN2A PE=1 SV=1 && PF08059:SEP domain|PF00789:UBX domain	UBX
ENSGALG00010003743	176.899793530182	216.445265473606	220.857902377522	492.406534505252	529.643316994562	536.317491087991	204.734320460437	519.455780862602	-1.34075263419979	8.04209783103475e-09	2.18932671821256e-07	ENSGALG00010003743	4	48765479	48769429	+	1585	protein_coding	- && sp|Q6T311|ARL9_HUMAN ADP-ribosylation factor-like protein 9 OS=Homo sapiens OX=9606 GN=ARL9 PE=2 SV=1 && PF00025:ADP-ribosylation factor family	Arf
ENSGALG00010016766	13.6076764253986	28.4023199037763	15.7755644555373	106.261140394197	100.932028332926	93.3554424984425	19.2618535949041	100.182870408522	-2.36997691117009	8.7375205666204e-09	2.36798457078164e-07	AOAH	2	46566978	46645214	+	3509	protein_coding	acyloxyacyl hydrolase [Source:HGNC Symbol;Acc:HGNC:548] && sp|P28039|AOAH_HUMAN Acyloxyacyl hydrolase OS=Homo sapiens OX=9606 GN=AOAH PE=1 SV=1 && PF00657:GDSL-like Lipase/Acylhydrolase	Lipase_GDSL
ENSGALG00010011139	139.78794873364	67.5779335641574	90.2712854955746	393.735475567784	440.703212820004	380.090015886516	99.2123892644574	404.842901424768	-2.03457102296345	8.74785814370687e-09	2.36798457078164e-07	UBASH3A	1	109504156	109528568	+	8678	protein_coding	ubiquitin associated and SH3 domain containing A [Source:NCBI gene (formerly Entrezgene);Acc:418535] && sp|Q3V3E1|UBS3A_MOUSE Ubiquitin-associated and SH3 domain-containing protein A OS=Mus musculus OX=10090 GN=Ubash3a PE=1 SV=1 && PF14604:Variant SH3 domain|PF00300:Histidine phosphatase superfamily (branch 1)	-
ENSGALG00010024495	22.267106877925	21.5465875132096	31.5511289110746	96.7735385732866	102.930682359321	109.549753952254	25.1216077674031	103.084658294954	-2.02674721203466	9.02528587718372e-09	2.43963165420257e-07	CLDN5	15	723525	724367	-	780	protein_coding	claudin 5 [Source:NCBI gene (formerly Entrezgene);Acc:374028] && sp|O00501|CLD5_HUMAN Claudin-5 OS=Homo sapiens OX=9606 GN=CLDN5 PE=1 SV=1 && PF00822:PMP-22/EMP/MP20/Claudin family	-
ENSGALG00010014104	34.6377218101055	52.8870784415145	46.4502731190821	153.699149498749	173.882900296328	146.70140964041	44.658357790234	158.094486478496	-1.81563400630186	9.38295325716495e-09	2.53273567610187e-07	ALDH1A1	Z	36507176	36560223	-	3567	protein_coding	aldehyde dehydrogenase 1 family member A1 [Source:NCBI gene (formerly Entrezgene);Acc:395264] && sp|P27463|AL1A1_CHICK Retinal dehydrogenase 1 OS=Gallus gallus OX=9031 GN=ALDH1A1 PE=2 SV=1 && PF00171:Aldehyde dehydrogenase family	Aldedh
novel.147	3.71118447965417	0	1.7528404950597	35.1041267373687	58.9602937786399	42.867295024795	1.82134165823796	45.6439051802679	-4.73597756315159	9.7194348764979e-09	2.6161820628188e-07	-	2	25299028	25324969	+	3585	-	- && - && -	-
ENSGALG00010007408	75.4607510863014	31.3404909283049	36.8096503962537	231.497484430215	246.83377225973	251.488130812131	47.8702974702867	243.273129167359	-2.35855275522606	9.73862944490333e-09	2.61766699882809e-07	HCLS1	1	495465	507494	+	3012	protein_coding	hematopoietic cell-specific Lyn substrate 1 [Source:NCBI gene (formerly Entrezgene);Acc:426867] && sp|P49710|HCLS1_MOUSE Hematopoietic lineage cell-specific protein OS=Mus musculus OX=10090 GN=Hcls1 PE=1 SV=2 && PF14604:Variant SH3 domain|PF02218:Repeat in HS1/Cortactin	-
ENSGALG00010006203	16.0817994118347	83.2481790283099	56.0908958419105	524.664380696348	368.751667869799	505.834081292581	51.8069580940183	466.416709952909	-3.16302263432245	9.79271147559382e-09	2.62483070336015e-07	MMR1L4	2	19447742	19476382	-	7298	protein_coding	macrophage mannose receptor 1-like 4 [Source:NCBI gene (formerly Entrezgene);Acc:771888] && sp|P22897|MRC1_HUMAN Macrophage mannose receptor 1 OS=Homo sapiens OX=9606 GN=MRC1 PE=1 SV=1 && PF00040:Fibronectin type II domain|PF00059:Lectin C-type domain|PF00652:Ricin-type beta-trefoil lectin domain	Lectin_C
ENSGALG00010018450	0	7.83512273207622	8.76420247529851	63.5669322001	70.9522179370074	80.9715572690572	5.53310840245824	71.8302358020549	-3.63189187003895	1.00876424004685e-08	2.68882033788531e-07	SCNN1D	21	2443596	2455364	-	3335	protein_coding	sodium channel epithelial 1 subunit delta [Source:HGNC Symbol;Acc:HGNC:10601] && sp|Q9R1N2|SCNNA_CAVPO Amiloride-sensitive sodium channel subunit alpha OS=Cavia porcellus OX=10141 GN=SCNN1A PE=2 SV=1 && PF00858:Amiloride-sensitive sodium channel	-
ENSGALG00010007130	588.841270771794	696.346532813274	705.51829926153	1459.19316005603	1641.89428268314	1521.31267010217	663.568700948866	1540.80003761378	-1.21455276415894	1.06597847398912e-08	2.83737079766395e-07	IRF2	4	39095321	39137191	+	3720	protein_coding	interferon regulatory factor 2 [Source:NCBI gene (formerly Entrezgene);Acc:396115] && sp|Q98925|IRF2_CHICK Interferon regulatory factor 2 OS=Gallus gallus OX=9031 GN=IRF2 PE=2 SV=1 && PF00605:Interferon regulatory factor transcription factor	IRF
ENSGALG00010013414	672.961452310622	402.529430360416	428.569501042097	1644.20139556378	1735.83102192369	1578.46906346856	501.353461237712	1652.83382698534	-1.72252191319571	1.11620644228105e-08	2.9628237021324e-07	LAPTM5	23	643953	658399	-	2183	protein_coding	lysosomal protein transmembrane 5 [Source:HGNC Symbol;Acc:HGNC:29612] && sp|Q5REZ0|LAPM5_PONAB Lysosomal-associated transmembrane protein 5 OS=Pongo abelii OX=9601 GN=LAPTM5 PE=2 SV=1 && PF03821:Golgi 4-transmembrane spanning transporter	-
ENSGALG00010010351	999.545686520188	2118.42130868511	2127.07194075495	7636.57070565082	7809.7406081368	7022.61553161753	1748.34631198675	7489.64228180172	-2.09853228149832	1.17646013575092e-08	3.10981962403329e-07	NAMPTP1	1	14420710	14450363	-	5090	protein_coding	nicotinamide phosphoribosyltransferase pseudo 1 [Source:NCBI gene (formerly Entrezgene);Acc:417707] && sp|Q52I78|NAMPT_PIG Nicotinamide phosphoribosyltransferase OS=Sus scrofa OX=9823 GN=NAMPT PE=2 SV=2 && PF04095:Nicotinate phosphoribosyltransferase (NAPRTase) family	-
ENSGALG00010004501	19.7929838914889	7.83512273207622	13.1463037129478	87.2859367523761	92.9374122273477	67.6350654835655	13.591470112171	82.6194714877631	-2.6256827784307	1.26312733799374e-08	3.33430772338265e-07	TAGLN3	1	88780606	88791876	+	1373	protein_coding	transgelin 3 [Source:HGNC Symbol;Acc:HGNC:29868] && sp|Q3ZBY2|TAGL3_BOVIN Transgelin-3 OS=Bos taurus OX=9913 GN=TAGLN3 PE=2 SV=1 && PF00402:Calponin family repeat|PF00307:Calponin homology (CH) domain	CH
ENSGALG00010023981	2476.59710942255	1568.98332709826	1592.45558976174	5531.27186159079	6134.86853401815	5929.0232052072	1879.34534209418	5865.05453360538	-1.64232587878052	1.27116931148604e-08	3.35091436407986e-07	ENSGALG00010023981	11	8040052	8043038	-	782	protein_coding	- && sp|Q08DM5|CS012_BOVIN Protein C19orf12 homolog OS=Bos taurus OX=9913 PE=2 SV=1 && -	-
ENSGALG00010004765	132.365579774332	33.299271611324	42.0681718814328	674.568489466733	538.637260113338	574.421753332253	69.2443410890296	595.875834304108	-3.11385233381072	1.32973447560953e-08	3.49087220771128e-07	ENSGALG00010004765	31	134630	158872	+	4892	protein_coding	- && sp|Q9UGM3|DMBT1_HUMAN Deleted in malignant brain tumors 1 protein OS=Homo sapiens OX=9606 GN=DMBT1 PE=1 SV=2 && PF00530:Scavenger receptor cysteine-rich domain	SRCR
ENSGALG00010011001	132.365579774332	253.662098450968	221.734322625052	724.852779117558	846.429980178102	696.355392513892	202.587333616784	755.879383936518	-1.89673932803431	1.37163978273242e-08	3.59595098108672e-07	ANGPT1	2	130755047	130920404	-	4339	protein_coding	angiopoietin 1 [Source:NCBI gene (formerly Entrezgene);Acc:395129] && sp|Q15389|ANGP1_HUMAN Angiopoietin-1 OS=Homo sapiens OX=9606 GN=ANGPT1 PE=1 SV=2 && PF00147:Fibrinogen beta and gamma chains, C-terminal globular domain	Fibrinogen_C
ENSGALG00010012812	549.255302988816	524.953223049107	528.4814092605	1103.40809177189	1144.22943011089	1103.11839197139	534.229978432808	1116.91863795139	-1.06425927143103	1.38401705021678e-08	3.62343615691501e-07	DECR1	2	123980023	123997304	+	3537	protein_coding	2,4-dienoyl-CoA reductase 1 [Source:HGNC Symbol;Acc:HGNC:2753] && sp|Q16698|DECR_HUMAN 2,4-dienoyl-CoA reductase [(3E)-enoyl-CoA-producing], mitochondrial OS=Homo sapiens OX=9606 GN=DECR1 PE=1 SV=1 && PF13561:Enoyl-(Acyl carrier protein) reductase	-
ENSGALG00010003466	1776.42030426113	1767.7995664247	1649.42290585118	3473.41102663532	3525.62570256003	3480.82435601335	1731.21425884567	3493.2870284029	-1.0129370884987	1.47637374895144e-08	3.85468496690759e-07	TSC22D1	1	167300819	167303168	-	1639	protein_coding	TSC22 domain family member 1 [Source:NCBI gene (formerly Entrezgene);Acc:396005] && sp|Q27I66|T22D1_BATSU TSC22 domain family protein 1 OS=Bathyergus suillus OX=10172 GN=TSC22D1 PE=2 SV=1 && PF01166:TSC-22/dip/bun family	-
ENSGALG00010020106	199.166900408107	471.086754266083	402.276893616202	1619.53363082941	1774.80477543838	1450.81978495028	357.510182763464	1615.05273040603	-2.17393426631905	1.58646973260864e-08	4.13086499900193e-07	ENSGALG00010020106	21	1899348	1904838	+	2639	protein_coding	- && sp|Q9D702|TMM52_MOUSE Transmembrane protein 52 OS=Mus musculus OX=10090 GN=Tmem52 PE=2 SV=1 && PF14979:Transmembrane 52	-
ENSGALG00010019778	123.706149321806	156.702454641524	145.485761089955	376.657792290145	345.767146566261	374.374376549876	141.964788351095	365.599771802094	-1.36215261183669	1.66200018631445e-08	4.31578827214193e-07	ABHD17C	10	12367860	12373737	-	1716	protein_coding	abhydrolase domain containing 17C, depalmitoylase [Source:HGNC Symbol;Acc:HGNC:26925] && sp|A5PKD9|AB17C_BOVIN Alpha/beta hydrolase domain-containing protein 17C OS=Bos taurus OX=9913 GN=ABHD17C PE=2 SV=1 && -	-
ENSGALG00010017447	9.89649194574444	7.83512273207622	11.3934632178881	50.2842896508254	61.9582748182318	59.0616064786065	9.70835929856958	57.1013903158879	-2.5519574466322	1.77240532225605e-08	4.56531535092008e-07	CAPN13	3	8034889	8086030	+	5203	protein_coding	calpain 13 [Source:HGNC Symbol;Acc:HGNC:16663] && sp|Q9UMQ6|CAN11_HUMAN Calpain-11 OS=Homo sapiens OX=9606 GN=CAPN11 PE=2 SV=2 && -	-
ENSGALG00010003841	154.632686652257	223.300997864172	254.161871783657	690.697412562281	688.536312092931	602.047343459343	210.698518766695	660.427022704852	-1.6449818389224	1.78963214318714e-08	4.59794417496746e-07	UBE2W	2	117677589	117723338	-	8371	protein_coding	ubiquitin conjugating enzyme E2 W (putative) [Source:NCBI gene (formerly Entrezgene);Acc:420185] && sp|A6H795|UBE2W_BOVIN Ubiquitin-conjugating enzyme E2 W OS=Bos taurus OX=9913 GN=UBE2W PE=2 SV=1 && PF00179:Ubiquitin-conjugating enzyme	UQ_con
ENSGALG00010009627	23.504168371143	7.83512273207622	19.2812454456567	95.8247783911955	98.9333743065314	100.976294947295	16.8735121829587	98.5781492150073	-2.55974335054334	1.80333053825946e-08	4.6262922039155e-07	IL17C	11	18061503	18067243	+	1941	protein_coding	interleukin 17C [Source:HGNC Symbol;Acc:HGNC:5983] && sp|Q9P0M4|IL17C_HUMAN Interleukin-17C OS=Homo sapiens OX=9606 GN=IL17C PE=1 SV=1 && -	-
ENSGALG00010021490	33.4006603168875	30.3611005867954	28.0454479209552	104.363620030015	104.929336385715	143.84358997209	30.602402941546	117.712182129273	-1.94882462730662	1.8345038831385e-08	4.69368119191239e-07	ACACB	15	6670276	6690660	+	7432	protein_coding	acetyl-CoA carboxylase beta [Source:HGNC Symbol;Acc:HGNC:85] && sp|O00763|ACACB_HUMAN Acetyl-CoA carboxylase 2 OS=Homo sapiens OX=9606 GN=ACACB PE=1 SV=3 && PF02785:Biotin carboxylase C-terminal domain|PF02786:Carbamoyl-phosphate synthase L chain, ATP binding domain|PF01039:Carboxyl transferase domain|PF08326:Acetyl-CoA carboxylase, central region|PF00289:Biotin carboxylase, N-terminal domain|PF0…	Carboxyl_trans
ENSGALG00010005232	24.7412298643611	4.89695170754764	9.64062272282836	95.8247783911955	127.913857689253	129.554491630492	13.0929347649124	117.764375903647	-3.20387555248329	1.87028142256348e-08	4.77883122363415e-07	GATA3	1	5010201	5037186	+	2369	protein_coding	GATA binding protein 3 [Source:NCBI gene (formerly Entrezgene);Acc:419106] && sp|P23825|GATA3_CHICK GATA-binding factor 3 OS=Gallus gallus OX=9031 GN=GATA3 PE=2 SV=1 && PF00320:GATA zinc finger	GATA
ENSGALG00010008187	1088.61411403189	901.039114188766	978.084996243314	2119.53024679139	2315.44068957811	2158.60645613746	989.246074821323	2197.85913083565	-1.1521063716676	1.92172713104305e-08	4.90373517785358e-07	ENSGALG00010008187	13	7976306	7983623	-	2183	protein_coding	- && sp|Q14258|TRI25_HUMAN E3 ubiquitin/ISG15 ligase TRIM25 OS=Homo sapiens OX=9606 GN=TRIM25 PE=1 SV=2 && PF00643:B-box zinc finger|PF13445:RING-type zinc-finger	zf-B_box
ENSGALG00010026578	839.964753895059	507.324196901936	601.224289805478	1916.49556782391	1987.6614292494	1987.13727603828	649.504413534157	1963.76475770386	-1.59725153518164	2.0058755480949e-08	5.08456241581988e-07	ENSGALG00010026578	5	13793029	13797247	+	4219	lncRNA	- && - && -	-
ENSGALG00010003133	6655.39083351314	5202.52149409861	5422.41207146719	14016.9829302131	12636.4900818797	14464.3779479219	5760.10813302631	13705.9503200049	-1.25074554876364	2.06056115614574e-08	5.21379821528135e-07	SAT1	1	118428887	118431715	-	991	protein_coding	spermidine/spermine N1-acetyltransferase 1 [Source:NCBI gene (formerly Entrezgene);Acc:374006] && sp|Q8AXL1|SAT1_CHICK Diamine acetyltransferase 1 OS=Gallus gallus OX=9031 GN=SAT1 PE=2 SV=1 && PF00583:Acetyltransferase (GNAT) family	Acetyltransf_1
ENSGALG00010029150	573.996532853178	959.802534679337	981.590677233433	2714.40288096248	2832.09275540111	2610.14196373196	838.463248255316	2718.87920003185	-1.6963406109746	2.25125278355934e-08	5.67647902131207e-07	NARF	18	4103066	4118751	-	4487	protein_coding	nuclear prelamin A recognition factor [Source:HGNC Symbol;Acc:HGNC:29916] && sp|Q9UHQ1|NARF_HUMAN Nuclear prelamin A recognition factor OS=Homo sapiens OX=9606 GN=NARF PE=1 SV=1 && PF02256:Iron hydrogenase small subunit|PF02906:Iron only hydrogenase large subunit, C-terminal domain	Fe_hyd_lg_C
ENSGALG00010020323	30.9265373304514	39.1756136603811	40.3153313863731	112.902461668834	158.892995098369	132.412311298811	36.8058274590685	134.735922688671	-1.86459385732589	2.51277840383943e-08	6.2944441220784e-07	ARHGAP25	22	346725	363538	-	4080	protein_coding	Rho GTPase activating protein 25 [Source:NCBI gene (formerly Entrezgene);Acc:419516] && sp|Q8BYW1|RHG25_MOUSE Rho GTPase-activating protein 25 OS=Mus musculus OX=10090 GN=Arhgap25 PE=1 SV=2 && PF00169:PH domain|PF00620:RhoGAP domain	RhoGAP
ENSGALG00010002350	108.861411403189	211.548313766058	198.947396189276	656.542046007003	600.59553493157	657.298523713523	173.119040452841	638.145368217365	-1.87853923965917	2.71962124922884e-08	6.75949499581059e-07	BEND6	3	86502386	86524197	-	3359	protein_coding	BEN domain containing 6 [Source:HGNC Symbol;Acc:HGNC:20871] && sp|Q5SZJ8|BEND6_HUMAN BEN domain-containing protein 6 OS=Homo sapiens OX=9606 GN=BEND6 PE=1 SV=2 && PF10523:BEN domain	-
ENSGALG00010009497	11.1335534389625	27.4229295622668	17.528404950597	98.6710589374687	89.9394311877558	100.023688391188	18.6949626506088	96.2113928388043	-2.34833537857923	2.77080065293448e-08	6.87776691256291e-07	HS3ST1	4	77523802	77590237	+	15546	protein_coding	heparan sulfate-glucosamine 3-sulfotransferase 1 [Source:HGNC Symbol;Acc:HGNC:5194] && sp|O14792|HS3S1_HUMAN Heparan sulfate glucosamine 3-O-sulfotransferase 1 OS=Homo sapiens OX=9606 GN=HS3ST1 PE=1 SV=1 && PF00685:Sulfotransferase domain	Sulfotransfer_1
ENSGALG00010017816	37.1118447965417	22.5259778547191	42.9445921289627	141.365267131566	138.906454834423	130.507098186598	34.1941382600745	136.926273384196	-2.00064676316636	2.94489615130399e-08	7.29099903540178e-07	PRKCH	5	53544206	53649723	-	3194	protein_coding	protein kinase C eta [Source:HGNC Symbol;Acc:HGNC:9403] && sp|P24723|KPCL_HUMAN Protein kinase C eta type OS=Homo sapiens OX=9606 GN=PRKCH PE=1 SV=4 && PF00433:Protein kinase C terminal domain|PF00130:Phorbol esters/diacylglycerol binding domain (C1 domain)|PF00168:C2 domain|PF00069:Protein kinase domain	Pkinase
ENSGALG00010014698	128.654395294678	154.743673958505	141.980080099836	343.451185916958	343.768492539867	345.79617986668	141.792716451006	344.338619441168	-1.27810027676064	3.09316142263533e-08	7.62846949824678e-07	ENSGALG00010014698	8	1940235	2010424	+	19841	lncRNA	- && - && -	-
ENSGALG00010021870	90.305489004918	96.9596438094433	104.294009456052	263.75533062131	247.833099272927	238.151639026639	97.1863807568045	249.913356306959	-1.35994704713874	3.12458893646974e-08	7.69605959667411e-07	ENSGALG00010021870	10	500976	508291	-	2560	protein_coding	- && sp|Q9NQG1|MANBL_HUMAN Protein MANBAL OS=Homo sapiens OX=9606 GN=MANBAL PE=1 SV=1 && -	-
ENSGALG00010014250	178.1368550234	140.052818835862	121.822414406649	376.657792290145	449.697155938779	434.388589584589	146.670696088637	420.247845937838	-1.52274618087256	3.19094616774822e-08	7.83932320389801e-07	ENSGALG00010014250	4	9241804	9255033	-	2268	protein_coding	- && sp|Q5CZV0|TM182_DANRE Transmembrane protein 182 OS=Danio rerio OX=7955 GN=tmem182 PE=2 SV=1 && PF13903:PMP-22/EMP/MP20/Claudin tight junction	-
ENSGALG00010027110	686.569128736021	347.683571235882	432.075182032216	1768.48897941771	1689.86197931661	1852.81975162725	488.77596066804	1770.39023678719	-1.85821822652686	3.24260640582359e-08	7.94583884694647e-07	IKBKE	26	2510226	2521860	+	4219	protein_coding	inhibitor of nuclear factor kappa B kinase subunit epsilon [Source:HGNC Symbol;Acc:HGNC:14552] && sp|Q14164|IKKE_HUMAN Inhibitor of nuclear factor kappa-B kinase subunit epsilon OS=Homo sapiens OX=9606 GN=IKBKE PE=1 SV=1 && PF18396:TANK binding kinase 1 ubiquitin-like domain|PF00069:Protein kinase domain|PF18394:TANK-binding kinase 1 coiled-coil domain 1	Pkinase
ENSGALG00010027578	367.407263485762	140.052818835862	198.947396189276	1173.61634524662	1041.29874775157	1194.56862135762	235.469159503634	1136.49457145194	-2.27362927688307	3.44532589585433e-08	8.42102771326439e-07	GSL	17	2593825	2615716	+	3689	protein_coding	- && sp|P51121|GLNA_XENLA Glutamine synthetase OS=Xenopus laevis OX=8355 GN=glul PE=2 SV=1 && PF00120:Glutamine synthetase, catalytic domain|PF03951:Glutamine synthetase, beta-Grasp domain	-
ENSGALG00010020002	13.6076764253986	16.649635805662	9.64062272282836	65.4644525642821	87.9407771613613	61.9194261469261	13.2993116512963	71.7748852908565	-2.4391333510034	3.46769198524814e-08	8.46488382827537e-07	ENSGALG00010020002	2	44739309	44744294	-	2395	lncRNA	- && - && -	-
ENSGALG00010025193	6.18530746609028	12.7320744396239	26.2926074258955	104.363620030015	109.925971451702	118.123212957213	15.0699964438699	110.80426814631	-2.84667738236783	3.53568185708236e-08	8.59795163670167e-07	ENSGALG00010025193	20	9265996	9271394	-	5399	lncRNA	- && - && -	-
ENSGALG00010027575	42.0600907694139	22.5259778547191	14.8991442080075	166.033031865933	123.916549636464	154.322262089262	26.4950709440468	148.090614530553	-2.50455532333392	3.61685411901931e-08	8.78418199616644e-07	FCER1G	25	2532502	2534057	+	432	protein_coding	Fc fragment of IgE receptor Ig [Source:NCBI gene (formerly Entrezgene);Acc:100049618] && sp|Q07249|FCERG_CAVPO High affinity immunoglobulin epsilon receptor subunit gamma OS=Cavia porcellus OX=10141 GN=FCER1G PE=3 SV=1 && PF11628:T-cell surface glycoprotein CD3 zeta chain	-
novel.212	6.18530746609028	0	2.62926074258955	43.6429683761881	47.9676966334698	42.867295024795	2.93818940289328	44.8259866781509	-4.01717221523614	3.69427471918478e-08	8.96084025041298e-07	-	23	5481088	5483030	+	1943	-	- && - && -	-
ENSGALG00010028914	42.0600907694139	55.8252494660431	44.6974326240224	213.471040970485	151.897706005988	147.654016196516	47.5275909531598	171.00758772433	-1.84495116847111	3.72890813995717e-08	9.0219777474716e-07	TLR4	17	4245577	4251238	+	3742	protein_coding	toll like receptor 4 [Source:NCBI gene (formerly Entrezgene);Acc:417241] && sp|Q9GL65|TLR4_BOVIN Toll-like receptor 4 OS=Bos taurus OX=9913 GN=TLR4 PE=1 SV=2 && -	-
ENSGALG00010005111	4.94824597287222	20.5671971717001	14.0227239604776	85.388416388194	123.916549636464	84.7819834934835	13.1793890350166	98.0289831727137	-2.86979732479378	3.83125081588482e-08	9.24621413800804e-07	RASSF6	4	50380150	50408648	-	3846	protein_coding	Ras association domain family member 6 [Source:HGNC Symbol;Acc:HGNC:20796] && sp|Q6ZTQ3|RASF6_HUMAN Ras association domain-containing protein 6 OS=Homo sapiens OX=9606 GN=RASSF6 PE=1 SV=1 && PF16517:Novel Ras effector 1 C-terminal SARAH (Sav/Rassf/Hpo) domain|PF00788:Ras association (RalGDS/AF-6) domain	RA
ENSGALG00010008094	609.871316156501	1002.89570970576	1075.36764371913	2787.45741498349	2959.00728607717	2872.10876666127	896.044889860462	2872.85782257397	-1.68002731410614	3.92178759465833e-08	9.44090201088944e-07	PIM3	1	19361675	19366025	-	2520	protein_coding	- && sp|Q9PU85|PIM3_COTJA Serine/threonine-protein kinase pim-3 OS=Coturnix japonica OX=93934 GN=PIM3 PE=2 SV=1 && PF00069:Protein kinase domain	Pkinase
ENSGALG00010027721	68.038382126993	32.3198812698144	21.0340859407164	257.114009346673	239.838483167349	221.957327572827	40.4641164458413	239.636606695617	-2.58192840126434	4.01482595687202e-08	9.65273105057998e-07	SUSD3	12	6838157	6867611	-	4561	protein_coding	sushi domain containing 3 [Source:HGNC Symbol;Acc:HGNC:28391] && sp|Q9D176|SUSD3_MOUSE Sushi domain-containing protein 3 OS=Mus musculus OX=10090 GN=Susd3 PE=2 SV=1 && -	-
ENSGALG00010007010	4.94824597287222	2.93817102452858	14.8991442080075	67.3619729284642	99.9327013197287	73.3507048202048	7.59518706846942	80.2151263561326	-3.36510838823794	4.06655774109268e-08	9.76484090953974e-07	SLC46A2	Z	66553686	66560415	+	2853	protein_coding	- && sp|Q9BY10|TSCOT_HUMAN Thymic stromal cotransporter homolog OS=Homo sapiens OX=9606 GN=SLC46A2 PE=2 SV=1 && PF07690:Major Facilitator Superfamily	MFS_1
ENSGALG00010019036	1107.17003643016	1706.0979749096	1719.53652565357	4199.21256593496	4670.85445968412	4228.620502557	1510.93484566444	4366.22917605869	-1.53047156794445	4.15394956454781e-08	9.96219132409975e-07	REL	3	2114804	2148936	+	4314	protein_coding	REL proto-onco, NF-kB subunit [Source:NCBI gene (formerly Entrezgene);Acc:396500] && sp|P16236|REL_CHICK Proto-oncogene c-Rel OS=Gallus gallus OX=9031 GN=REL PE=1 SV=2 && -	-
ENSGALG00010004921	789.245232673119	959.802534679337	907.971376440925	1961.08729638219	1953.6843108007	1868.06145652496	885.673047931127	1927.61102123595	-1.12142058146998	4.23908928500876e-08	1.01409613420622e-06	RRAGD	3	75342232	75361979	+	3747	protein_coding	Ras related GTP binding D [Source:HGNC Symbol;Acc:HGNC:19903] && sp|Q9NQL2|RRAGD_HUMAN Ras-related GTP-binding protein D OS=Homo sapiens OX=9606 GN=RRAGD PE=1 SV=1 && PF04670:Gtr1/RagA G protein conserved region	-
ENSGALG00010001469	16.0817994118347	22.5259778547191	25.4161871783657	103.414859847924	83.9434691085721	82.8767703812703	21.3413214816398	90.0783664459221	-2.06290279964682	4.35884912484756e-08	1.04144387704535e-06	ARHGEF26	9	22916028	22958983	-	4724	protein_coding	Rho guanine nucleotide exchange factor 26 [Source:HGNC Symbol;Acc:HGNC:24490] && sp|Q96DR7|ARHGQ_HUMAN Rho guanine nucleotide exchange factor 26 OS=Homo sapiens OX=9606 GN=ARHGEF26 PE=1 SV=4 && PF00621:RhoGEF domain|PF14604:Variant SH3 domain	RhoGEF
novel.199	2.47412298643611	0.979390341509528	1.7528404950597	40.7966878299149	32.9777914355105	31.4360163515163	1.73545127433511	35.0701652056472	-4.37364708139036	4.37194093846815e-08	1.04326939751126e-06	-	2	147204047	147210687	-	1874	-	- && - && -	-
ENSGALG00010001185	1235.82443172484	1892.18213979641	1924.61886357555	4771.31495573586	5016.62160625038	4630.62046923397	1684.2084783656	4806.1856770734	-1.5123882574606	4.43453842958591e-08	1.05688912161164e-06	PTPN2	2	96584060	96617978	+	3204	protein_coding	protein tyrosine phosphatase non-receptor type 2 [Source:NCBI gene (formerly Entrezgene);Acc:396409] && sp|P17706|PTN2_HUMAN Tyrosine-protein phosphatase non-receptor type 2 OS=Homo sapiens OX=9606 GN=PTPN2 PE=1 SV=2 && PF00102:Protein-tyrosine phosphatase	Y_phosphatase
ENSGALG00010021173	123.706149321806	106.753547224539	111.305371436291	289.371855537769	266.820312523676	286.734573388073	113.921689327545	280.975580483173	-1.30481726500879	4.63311573394804e-08	1.10147290579252e-06	KLF15	12	10806952	10833065	-	4277	protein_coding	Kruppel like factor 15 [Source:HGNC Symbol;Acc:HGNC:14536] && sp|Q9UIH9|KLF15_HUMAN Krueppel-like factor 15 OS=Homo sapiens OX=9606 GN=KLF15 PE=1 SV=1 && -	-
ENSGALG00010011348	14.8447379186167	40.1550040018907	37.6860706437836	153.699149498749	164.888957177552	146.70140964041	30.8952708547636	155.096505438904	-2.31126622837313	5.04955348108866e-08	1.19454084698486e-06	SLC22A23	2	65904017	65999915	+	3438	protein_coding	solute carrier family 22 member 23 [Source:HGNC Symbol;Acc:HGNC:21106] && sp|A1A5C7|S22AN_HUMAN Solute carrier family 22 member 23 OS=Homo sapiens OX=9606 GN=SLC22A23 PE=1 SV=2 && PF00083:Sugar (and other) transporter	Sugar_tr
ENSGALG00010020554	7739.05670157215	6470.83198635345	6592.43310191954	14728.5530667814	14375.319084843	14713.9608656219	6934.10726328171	14605.9443390821	-1.07486084933116	5.24843907231585e-08	1.23396347624055e-06	ZFP36L1	5	27858464	27862468	+	3578	protein_coding	ZFP36 ring finger protein like 1 [Source:NCBI gene (formerly Entrezgene);Acc:101751828] && sp|Q07352|TISB_HUMAN mRNA decay activator protein ZFP36L1 OS=Homo sapiens OX=9606 GN=ZFP36L1 PE=1 SV=1 && PF04553:Tis11B like protein, N terminus|PF00642:Zinc finger C-x8-C-x5-C-x3-H type (and similar)	zf-CCCH
ENSGALG00010022949	2.47412298643611	6.8557323905667	7.01136198023881	47.4380091045522	39.9730805278915	48.5829343614343	5.44707245241387	45.3313413312927	-3.01260314436711	5.72832476092702e-08	1.34020390311273e-06	INSC	5	10230728	10349862	+	3314	protein_coding	INSC spindle orientation adaptor protein [Source:HGNC Symbol;Acc:HGNC:33116] && sp|Q1MX18|INSC_HUMAN Protein inscuteable homolog OS=Homo sapiens OX=9606 GN=INSC PE=1 SV=1 && PF16748:Inscuteable LGN-binding domain	-
ENSGALG00010008444	86.5943045252639	210.568923424549	200.700236684336	703.980055111555	798.462283544632	727.791408865409	165.954488211383	743.411249173865	-2.15979020878791	5.85009582301846e-08	1.36535529098692e-06	SLC7A11	4	28490112	28547615	-	4352	protein_coding	solute carrier family 7 member 11 [Source:HGNC Symbol;Acc:HGNC:11059] && sp|Q9WTR6|XCT_MOUSE Cystine/glutamate transporter OS=Mus musculus OX=10090 GN=Slc7a11 PE=1 SV=1 && PF13520:Amino acid permease	-
ENSGALG00010029273	13.6076764253986	19.5878068301906	51.7087946042612	202.085918785393	240.837810180546	177.184819435819	28.3014259532835	206.702849467253	-2.85157747511642	6.0478789248615e-08	1.40637067878492e-06	SLC13A5	19	10260104	10275458	+	3178	protein_coding	solute carrier family 13 member 5 [Source:NCBI gene (formerly Entrezgene);Acc:417678] && sp|Q86YT5|S13A5_HUMAN Solute carrier family 13 member 5 OS=Homo sapiens OX=9606 GN=SLC13A5 PE=1 SV=1 && PF00939:Sodium:sulfate symporter transmembrane region	Na_sulph_symp
ENSGALG00010016425	92.7796119913541	25.4641488792477	43.8210123764925	440.224724490245	287.806179800819	346.748786422786	54.0215910823648	358.259896904617	-2.73885314700351	6.61401203106897e-08	1.52873142814732e-06	TRIM63	23	3578558	3583663	+	1950	protein_coding	tripartite motif containing 63 [Source:HGNC Symbol;Acc:HGNC:16007] && sp|Q91Z63|TRI63_RAT E3 ubiquitin-protein ligase TRIM63 OS=Rattus norvegicus OX=10116 GN=Trim63 PE=2 SV=1 && PF00643:B-box zinc finger|PF13445:RING-type zinc-finger	zf-B_box
ENSGALG00010015563	98.9649194574444	88.1451307358575	91.1477057431045	273.242932442221	212.856653811022	261.966802929303	92.7525853121355	249.355463060849	-1.4288037428312	7.88001659291661e-08	1.81477445914847e-06	B3GNT7	9	14957084	14979639	+	16850	protein_coding	UDP-GlcNAc:betaGal beta-1,3-N-acetylglucosaminyltransferase 7 [Source:HGNC Symbol;Acc:HGNC:18811] && sp|Q8NFL0|B3GN7_HUMAN UDP-GlcNAc:betaGal beta-1,3-N-acetylglucosaminyltransferase 7 OS=Homo sapiens OX=9606 GN=B3GNT7 PE=1 SV=1 && PF01762:Galactosyltransferase	Galactosyl_T
ENSGALG00010007773	0	4.89695170754764	7.01136198023881	50.2842896508254	60.9589478050345	41.9146884686885	3.96943789592882	51.0526419748495	-3.60246448364263	8.3029141512472e-08	1.90757708315209e-06	ENSGALG00010007773	1	4043328	4060824	-	1476	lncRNA	- && - && -	-
ENSGALG00010026818	3.71118447965417	3.91756136603811	2.62926074258955	33.2066063731866	34.9764454619051	37.1516556881557	3.41933552942728	35.1115691744158	-3.37589234138717	8.74040868012573e-08	2.00328073437421e-06	ENSGALG00010026818	5	16388705	16396230	-	2841	lncRNA	- && - && -	-
ENSGALG00010003412	555.440610454907	441.705044020797	413.67035683409	1100.56181122561	1126.24154387334	1118.3600968691	470.272003769931	1115.05448398935	-1.24704982750515	9.15549048669868e-08	2.09590642266076e-06	ASB5	4	43934826	43969456	-	2447	protein_coding	ankyrin repeat and SOCS box containing 5 [Source:HGNC Symbol;Acc:HGNC:17180] && sp|Q862Z2|ASB5_RABIT Ankyrin repeat and SOCS box protein 5 OS=Oryctolagus cuniculus OX=9986 GN=ASB5 PE=2 SV=1 && PF07525:SOCS box|PF12796:Ankyrin repeats (3 copies)|PF13637:Ankyrin repeats (many copies)	SOCS_box
ENSGALG00010012226	17.3188609050528	107.732937566048	93.776966485694	619.540398905452	668.549771828985	674.445441723441	72.942921652265	654.17853748596	-3.15914256208339	9.19328764307336e-08	2.10204467040786e-06	SLCO4C1	Z	50928151	50954486	+	2706	protein_coding	solute carrier organic anion transporter family member 4C1 [Source:HGNC Symbol;Acc:HGNC:23612] && sp|Q8BGD4|SO4C1_MOUSE Solute carrier organic anion transporter family member 4C1 OS=Mus musculus OX=10090 GN=Slco4c1 PE=1 SV=1 && PF03137:Organic Anion Transporter Polypeptide (OATP) family|PF07648:Kazal-type serine protease inhibitor domain	-
ENSGALG00010024592	105.150226923535	128.300134737748	136.721558614657	308.34705917959	309.791374091159	309.597130734631	123.39064009198	309.245188001793	-1.32148156641125	9.36091085031119e-08	2.13272752206257e-06	COMT	15	1058340	1089352	+	2273	protein_coding	catechol-O-methyltransferase [Source:HGNC Symbol;Acc:HGNC:2228] && sp|P22734|COMT_RAT Catechol O-methyltransferase OS=Rattus norvegicus OX=10116 GN=Comt PE=1 SV=2 && PF01596:O-methyltransferase	-
ENSGALG00010026128	10685.7371784176	7961.46408613095	8084.10036321534	20842.3636801761	20943.8955425887	21318.3821191086	8910.43387592129	21034.8804472911	-1.23930079453952	9.59507861597935e-08	2.1782991050132e-06	PRDX1	8	20827444	20842887	-	3377	protein_coding	peroxiredoxin 1 [Source:NCBI gene (formerly Entrezgene);Acc:424598] && sp|P0CB50|PRDX1_CHICK Peroxiredoxin-1 OS=Gallus gallus OX=9031 GN=PRDX1 PE=1 SV=1 && PF00578:AhpC/TSA family	-
ENSGALG00010008691	4.94824597287222	19.5878068301906	6.13494173270896	74.0032942031015	95.9353932669396	82.8767703812703	10.2236648452572	84.2718192837705	-3.02924922165733	9.65340216333619e-08	2.18894325357735e-06	ENSGALG00010008691	2	50511503	50554583	-	1679	lncRNA	- && - && -	-
ENSGALG00010004871	35.8747833033236	39.1756136603811	27.1690276734254	121.441303307654	103.930009372518	120.981032625533	34.07314154571	115.450781768568	-1.76638685742825	1.04880706354506e-07	2.3725850569888e-06	C11orf87	1	179761394	179770643	-	6290	protein_coding	chromosome 11 open reading frame 87 [Source:HGNC Symbol;Acc:HGNC:33788] && - && -	-
ENSGALG00010021725	11.1335534389625	26.4435392207573	20.1576656931866	80.6446154777388	99.9327013197287	95.2606556106556	19.2449194509688	91.9459908027077	-2.23832339806566	1.09405478497124e-07	2.46910618806362e-06	SH2D6	6	21885597	21981897	-	3733	protein_coding	SH2 domain containing 6 [Source:NCBI gene (formerly Entrezgene);Acc:395733] && sp|Q9YGC1|BLNK_CHICK B-cell linker protein OS=Gallus gallus OX=9031 GN=BLNK PE=1 SV=1 && PF00017:SH2 domain	SH2
ENSGALG00010003250	8.65943045252638	4.89695170754764	4.38210123764925	46.4892489224612	36.9750994882996	47.6303278053278	5.97949446590776	43.6982254053629	-2.90875968198575	1.1203288205856e-07	2.52245329039615e-06	CD1C	16	2285937	2289446	-	2150	protein_coding	CD1c molecule [Source:NCBI gene (formerly Entrezgene);Acc:425801] && sp|P29016|CD1B_HUMAN T-cell surface glycoprotein CD1b OS=Homo sapiens OX=9606 GN=CD1B PE=1 SV=1 && PF07654:Immunoglobulin C1-set domain|PF16497:MHC-I family domain	C1-set
ENSGALG00010012142	3.71118447965417	0	3.5056809901194	27.5140452806403	49.9663506598644	50.4881474736475	2.40562182325786	42.6561811380507	-4.17060271057456	1.164062220204e-07	2.61170255219979e-06	ENSGALG00010012142	2	60435194	60436349	+	1156	lncRNA	- && - && -	-
ENSGALG00010012633	6186.54452758349	8694.04806158008	9023.62286856734	20009.3522403001	20655.0900357747	19701.8087933958	7968.07181924364	20122.0836898236	-1.33638316712525	1.17251190312714e-07	2.62757995340131e-06	USP18	1	62128701	62144414	+	3353	protein_coding	ubiquitin specific peptidase 18 [Source:HGNC Symbol;Acc:HGNC:12616] && sp|Q9UMW8|UBP18_HUMAN Ubl carboxyl-terminal hydrolase 18 OS=Homo sapiens OX=9606 GN=USP18 PE=1 SV=1 && PF00443:Ubiquitin carboxyl-terminal hydrolase	UCH
ENSGALG00010024978	2.47412298643611	3.91756136603811	8.76420247529851	59.7718914717358	35.9757724751023	52.3933605858606	5.05196227592424	49.3803415108996	-3.23852808118329	1.35934402227673e-07	3.02150126577608e-06	ENSGALG00010024978	10	981440	983619	-	1088	lncRNA	- && - && -	-
ENSGALG00010024397	0	5.87634204905717	2.62926074258955	38.8991674657328	47.9676966334698	36.1990491320491	2.83520093054891	41.0219710770839	-3.78806361403076	1.40825565971999e-07	3.11256717912695e-06	ENSGALG00010024397	8	15406154	15416837	-	8656	lncRNA	- && - && -	-
ENSGALG00010016456	38.3489062897597	98.9184244924623	77.1249817826269	272.29417226013	338.77185747388	331.507081525081	71.464104188283	314.191037086364	-2.12955545564065	1.59410067024877e-07	3.48263682959144e-06	LAMP3	9	16071992	16087714	+	2956	protein_coding	lysosomal associated membrane protein 3 [Source:NCBI gene (formerly Entrezgene);Acc:424961] && sp|Q90617|LAMP2_CHICK Lysosome-associated membrane glycoprotein 2 OS=Gallus gallus OX=9031 GN=LAMP2 PE=2 SV=1 && PF01299:Lysosome-associated membrane glycoprotein (Lamp)	-
ENSGALG00010023311	165.766240091219	285.002589379273	318.140549853336	839.652761150575	907.388927983137	808.762966134466	256.303126441276	851.934885089392	-1.73016931312468	1.5963860788471e-07	3.48365299623442e-06	ETS1	24	930222	999672	-	3917	protein_coding	v-ets avian erythroblastosis virus E26 onco homolog 1 [Source:NCBI gene (formerly Entrezgene);Acc:396235] && sp|P13474|ETS1A_CHICK Transforming protein p54/c-ets-1 OS=Gallus gallus OX=9031 GN=ETS1 PE=2 SV=1 && -	-
ENSGALG00010019844	4.94824597287222	20.5671971717001	14.0227239604776	79.6958552956478	87.9407771613613	80.0189507129507	13.1793890350166	82.5518610566532	-2.62034164680691	1.63419972979585e-07	3.56210870487846e-06	ENSGALG00010019844	2	46645251	46647649	+	2399	lncRNA	- && - && -	-
ENSGALG00010003298	63.0901361541208	41.1343943434002	47.3266933666119	138.518986585293	174.882227309525	182.900458772459	50.5170746213776	165.433890889092	-1.71899399125831	1.74387048927976e-07	3.78821718772259e-06	IL7	2	120044340	120055227	-	1974	protein_coding	interleukin 7 [Source:NCBI gene (formerly Entrezgene);Acc:420193] && - && -	-
ENSGALG00010019376	3.71118447965417	4.89695170754764	7.88778222776866	30.3603258269134	65.955582871021	59.0616064786065	5.49863947165682	51.7925050588469	-3.20456081568047	1.765726473541e-07	3.83134617354055e-06	ENSGALG00010019376	14	9077195	9111651	-	6250	protein_coding	- && sp|P33076|C2TA_HUMAN MHC class II transactivator OS=Homo sapiens OX=9606 GN=CIITA PE=1 SV=3 && PF12799:Leucine Rich repeats (2 copies)|PF17776:NLRC4 helical domain HD2|PF05729:NACHT domain	NACHT
ENSGALG00010009220	309.265373304514	182.166603520772	199.823816436806	749.520543851925	634.572653380277	758.274818660818	230.418597754031	714.12267196434	-1.63489738423654	1.80552482779797e-07	3.91326547614922e-06	GADD45G	Z	44330996	44332618	+	1456	protein_coding	growth arrest and DNA damage inducible gamma [Source:NCBI gene (formerly Entrezgene);Acc:429929] && sp|Q2KIX1|GA45G_BOVIN Growth arrest and DNA damage-inducible protein GADD45 gamma OS=Bos taurus OX=9913 GN=GADD45G PE=2 SV=1 && PF01248:Ribosomal protein L7Ae/L30e/S12e/Gadd45 family	-
ENSGALG00010021003	316.687742263822	332.01332577173	280.454479209552	632.823041454727	712.520160409666	699.213212182212	309.718515748368	681.518804682202	-1.13843215582027	1.88338810886483e-07	4.05904072381252e-06	KAZN	21	4958585	5105166	-	5041	protein_coding	kazrin, periplakin interacting protein [Source:HGNC Symbol;Acc:HGNC:29173] && sp|Q674X7|KAZRN_HUMAN Kazrin OS=Homo sapiens OX=9606 GN=KAZN PE=1 SV=2 && -	-
ENSGALG00010014829	2.47412298643611	11.7526840981143	12.2698834654179	73.0545340210105	63.9569288446264	57.1563933663933	8.83223018332279	64.7226187440101	-2.83032062740992	1.88737140743096e-07	4.06304994324113e-06	ENSGALG00010014829	1	51584218	51594944	-	2836	protein_coding	- && sp|P32927|IL3RB_HUMAN Cytokine receptor common subunit beta OS=Homo sapiens OX=9606 GN=CSF2RB PE=1 SV=2 && PF00041:Fibronectin type III domain	fn3
ENSGALG00010012899	231.330499231776	262.476611524554	251.532611041067	508.5354576008	568.617070509256	543.938343536843	248.446573932466	540.3636238823	-1.11987217683542	1.9410656522449e-07	4.1522679144675e-06	ENSGALG00010012899	1	37863357	37870747	-	1604	protein_coding	- && - && PF15361:Resistance to inhibitors of cholinesterase homologue 3	-
ENSGALG00010008355	101.439042443881	117.526840981143	103.417589208522	282.730534263131	262.823004470887	243.867278363278	107.461157544515	263.140272365765	-1.29108977452015	1.94183288925092e-07	4.1522679144675e-06	MAFA	2	147565417	147572232	-	6171	protein_coding	MAF bZIP transcription factor A [Source:NCBI gene (formerly Entrezgene);Acc:395881] && sp|O42290|MAFA_CHICK Transcription factor MafA OS=Gallus gallus OX=9031 GN=MAFA PE=1 SV=1 && PF03131:bZIP Maf transcription factor|PF08383:Maf N-terminal region	bZIP_Maf
ENSGALG00010013383	58.1418901812486	129.279525079258	149.867862327604	469.636290135067	526.64533595497	462.01417971168	112.429759196037	486.098601933906	-2.10667562857085	1.95761872450015e-07	4.17668976025461e-06	SEPT14	1	136839706	136866728	-	2795	protein_coding	septin 10 [Source:HGNC Symbol;Acc:HGNC:14349] && sp|Q5R8U3|SEP11_PONAB Septin-11 OS=Pongo abelii OX=9601 GN=SEPTIN11 PE=2 SV=3 && PF00735:Septin	GTP_CDC
ENSGALG00010001117	100.201980950662	53.866468783024	42.0681718814328	285.576814809405	316.78666318354	244.819884919385	65.3788738717064	282.39445430411	-2.12086793721398	2.04785715855882e-07	4.35465447783318e-06	P2RY13	9	23237486	23241177	+	3692	protein_coding	purinergic receptor P2Y13 [Source:HGNC Symbol;Acc:HGNC:4537] && sp|Q9BPV8|P2Y13_HUMAN P2Y purinoceptor 13 OS=Homo sapiens OX=9606 GN=P2RY13 PE=1 SV=3 && PF00001:7 transmembrane receptor (rhodopsin family)	7tm_1
ENSGALG00010019012	119.994964842151	233.094901279268	226.116423862702	678.363530195097	612.587459089937	705.881458074958	193.06876332804	665.610815786664	-1.78233165029883	2.13182223811463e-07	4.49821543473404e-06	ADAM28	22	1096746	1115095	-	4450	protein_coding	ADAM metallopeptidase domain 28 [Source:HGNC Symbol;Acc:HGNC:206] && sp|Q9UKQ2|ADA28_HUMAN Disintegrin and metalloproteinase domain-containing protein 28 OS=Homo sapiens OX=9606 GN=ADAM28 PE=1 SV=3 && PF01562:Reprolysin family propeptide|PF00200:Disintegrin|PF08516:ADAM cysteine-rich|PF01421:Reprolysin (M12B) family zinc metalloprotease	-
ENSGALG00010013191	22.267106877925	39.1756136603811	31.5511289110746	145.16030785993	149.899051979593	94.308049054549	30.9979498164602	129.789136298024	-2.05695201454988	2.17761170173378e-07	4.58472307456337e-06	ABRA	2	130585454	130590934	-	1505	protein_coding	actin binding Rho activating protein [Source:HGNC Symbol;Acc:HGNC:30655] && sp|B5SNZ6|ABRA_PIG Actin-binding Rho-activating protein OS=Sus scrofa OX=9823 GN=ABRA PE=2 SV=1 && PF14705:Costars	-
ENSGALG00010027385	2.47412298643611	8.81451307358575	8.76420247529851	55.9768507433716	53.9636587126535	40.9620819125819	6.68427951177346	50.3008637895357	-2.86707667859727	2.1850191637684e-07	4.59526337980216e-06	CNTN2	26	2015205	2039377	+	4704	protein_coding	contactin 2 [Source:NCBI gene (formerly Entrezgene);Acc:419825] && sp|P28685|CNTN2_CHICK Contactin-2 OS=Gallus gallus OX=9031 GN=CNTN2 PE=1 SV=1 && PF13927:Immunoglobulin domain|PF07679:Immunoglobulin I-set domain|PF00041:Fibronectin type III domain	fn3
ENSGALG00010022760	30.9265373304514	83.2481790283099	77.1249817826269	273.242932442221	309.791374091159	287.68717994418	63.7665660471294	290.24049549252	-2.17780582327321	2.18896648704066e-07	4.5985115948391e-06	ELAVL4	8	23236327	23311901	+	5366	protein_coding	ELAV like RNA binding protein 4 [Source:NCBI gene (formerly Entrezgene);Acc:395634] && sp|Q61701|ELAV4_MOUSE ELAV-like protein 4 OS=Mus musculus OX=10090 GN=Elavl4 PE=1 SV=1 && PF00076:RNA recognition motif. (a.k.a. RRM, RBD, or RNP domain)	RRM_1
ENSGALG00010013376	65.5642591405569	93.0420824434052	73.6193007925075	219.163602063031	244.835118233335	198.142163670164	77.4085474588232	220.713627988843	-1.50830166548976	2.25108114668507e-07	4.70832688363485e-06	ARHGAP8	1	69930643	69991900	+	2360	protein_coding	Rho GTPase activating protein 8 [Source:NCBI gene (formerly Entrezgene);Acc:418239] && sp|P85298|RHG08_HUMAN Rho GTPase-activating protein 8 OS=Homo sapiens OX=9606 GN=ARHGAP8 PE=1 SV=1 && PF13716:Divergent CRAL/TRIO domain|PF00620:RhoGAP domain	RhoGAP
ENSGALG00010015674	268.442344028318	548.458591245336	548.639074953687	1562.60801990395	1843.75833934899	1575.61124380024	455.180003409113	1660.65920101773	-1.86582794076671	2.51591871090642e-07	5.23935280623799e-06	RFKL	Z	35045843	35052437	-	3408	protein_coding	riboflavin kinase [Source:NCBI gene (formerly Entrezgene);Acc:431449] && sp|Q969G6|RIFK_HUMAN Riboflavin kinase OS=Homo sapiens OX=9606 GN=RFK PE=1 SV=2 && PF01687:Riboflavin kinase	-
ENSGALG00010016991	472.557490409297	652.273967445346	568.796740646873	1253.31220054227	1401.0564725026	1319.36008020758	564.542732833839	1324.57625108415	-1.2294834646271	2.68262801629128e-07	5.57439033396119e-06	PDLIM3	4	60580166	60602662	-	3222	protein_coding	PDZ and LIM domain 3 [Source:NCBI gene (formerly Entrezgene);Acc:414873] && sp|Q9PU47|PDLI3_CHICK PDZ and LIM domain protein 3 OS=Gallus gallus OX=9031 GN=PDLIM3 PE=1 SV=1 && PF00412:LIM domain|PF00595:PDZ domain|PF15936:Domain of unknown function (DUF4749)	PDZ
novel.206	1.23706149321806	1.95878068301906	3.5056809901194	38.8991674657328	23.9838483167349	38.1042622442622	2.23384105545217	33.66242600891	-3.85835643316499	2.71496078269044e-07	5.62325968172399e-06	-	20	4896427	4898439	-	1865	-	- && - && -	-
ENSGALG00010029995	11.1335534389625	23.5053681962287	27.1690276734254	93.9272580270134	119.919241583674	84.7819834934835	20.6026497695388	99.5428277013905	-2.25080118913243	2.87950472078772e-07	5.94476389929184e-06	ENSGALG00010029995	18	4307806	4324159	-	3661	lncRNA	- && - && -	-
ENSGALG00010021038	2879.87915621163	9456.01374727449	9233.96372797451	38357.4254017589	41302.1854554439	37997.5703099783	7189.95221048688	39219.0603890603	-2.44742669918554	2.88856136859746e-07	5.95703528795454e-06	PTGS2	8	10138984	10147005	+	4377	protein_coding	prostaglandin-endoperoxide synthase 2 [Source:NCBI gene (formerly Entrezgene);Acc:396451] && sp|P27607|PGH2_CHICK Prostaglandin G/H synthase 2 OS=Gallus gallus OX=9031 GN=PTGS2 PE=2 SV=1 && PF03098:Animal haem peroxidase	An_peroxidase
ENSGALG00010001400	95.2537349777902	157.681844983034	152.497123070194	449.712326311155	367.752340856602	408.668212569712	135.144234343673	408.71095991249	-1.59232717505099	2.90292639978866e-07	5.97654256866163e-06	SNX24	Z	85298775	85375018	+	2238	protein_coding	sorting nexin 24 [Source:NCBI gene (formerly Entrezgene);Acc:426798] && sp|Q9Y343|SNX24_HUMAN Sorting nexin-24 OS=Homo sapiens OX=9606 GN=SNX24 PE=1 SV=1 && PF00787:PX domain	PX
ENSGALG00010007664	30.9265373304514	36.2374426358525	37.6860706437836	131.877665310655	120.918568596872	94.308049054549	34.9500168700292	115.701427654025	-1.72147555084626	3.06908219701884e-07	6.30215612516595e-06	ENSGALG00010007664	1	3950601	3953563	+	1387	lncRNA	- && - && -	-
ENSGALG00010000599	51.9565827151583	58.7634204905717	70.9900400499179	229.599964066033	182.876843415104	157.180081757582	60.5700144185493	189.885629746239	-1.64324609682713	3.14244683936888e-07	6.44588934746428e-06	RETREG1	2	75307747	75372899	+	5958	protein_coding	reticulophagy regulator 1 [Source:HGNC Symbol;Acc:HGNC:25964] && sp|Q9H6L5|RETR1_HUMAN Reticulophagy regulator 1 OS=Homo sapiens OX=9606 GN=RETREG1 PE=1 SV=1 && -	-
ENSGALG00010011471	17.3188609050528	11.7526840981143	6.13494173270896	58.8231312896448	80.9454880689803	60.9668195908196	11.7354955786254	66.9118129831482	-2.54383309684338	3.22231442771734e-07	6.60263956291803e-06	NMNAT2	8	7540260	7562643	-	3839	protein_coding	nicotinamide nucleotide adenylyltransferase 2 [Source:HGNC Symbol;Acc:HGNC:16789] && sp|Q9BZQ4|NMNA2_HUMAN Nicotinamide/nicotinic acid mononucleotide adenylyltransferase 2 OS=Homo sapiens OX=9606 GN=NMNAT2 PE=1 SV=1 && PF01467:Cytidylyltransferase-like	CTP_transf_2
ENSGALG00010017278	2.47412298643611	2.93817102452858	0	31.3090860090045	33.9771184487078	30.4834097954098	1.8040980036549	31.9232047510407	-4.22040133209619	3.30383870244925e-07	6.75522062900361e-06	CCR5	2	42584752	42609141	-	5102	protein_coding	C-C motif chemokine receptor 5 [Source:NCBI gene (formerly Entrezgene);Acc:420695] && sp|Q2HJ17|CCR5_BOVIN C-C chemokine receptor type 5 OS=Bos taurus OX=9913 GN=CCR5 PE=2 SV=1 && PF00001:7 transmembrane receptor (rhodopsin family)	7tm_1
ENSGALG00010029945	30455.2169015353	13047.4381295899	14567.8573544412	78839.1248512196	75640.0609559159	84969.6469850365	19356.8374618555	79816.2775973906	-2.04387791164495	3.31479004933895e-07	6.77037907836167e-06	CCL4	19	913121	915305	+	878	protein_coding	C-C motif chemokine ligand 4 [Source:NCBI gene (formerly Entrezgene);Acc:395468] && sp|Q711P4|CCL4_PIG C-C motif chemokine 4 OS=Sus scrofa OX=9823 GN=CCL4 PE=3 SV=1 && PF00048:Small cytokines (intecrine/chemokine), interleukin-8 like	-
ENSGALG00010010967	197.929838914889	123.403183030201	92.9005462381642	493.355294687343	479.676966334698	486.78195017045	138.077856061085	486.604737064164	-1.82261919798313	3.38910448215782e-07	6.89868717110275e-06	PRXL2A	6	5067005	5087069	-	1134	protein_coding	peroxiredoxin like 2A [Source:NCBI gene (formerly Entrezgene);Acc:423625] && sp|Q5ZI34|PXL2A_CHICK Peroxiredoxin-like 2A OS=Gallus gallus OX=9031 GN=PRXL2A PE=2 SV=2 && -	-
ENSGALG00010011074	2.47412298643611	3.91756136603811	7.01136198023881	40.7966878299149	38.9737535146942	34.293836019836	4.46768211090434	38.0214257881484	-3.04021179047893	3.5571634809688e-07	7.20391478293979e-06	ENSGALG00010011074	1	109337787	109380955	+	20162	protein_coding	- && - && -	-
ENSGALG00010004842	1.23706149321806	50.9282977584955	47.3266933666119	611.950317448724	580.608994667624	575.37435988836	33.1640175394418	589.311224001569	-4.14288912066881	3.75025189183141e-07	7.58692607884455e-06	ENSGALG00010004842	2	120060728	120148295	-	4641	lncRNA	- && - && -	-
ENSGALG00010017699	786.771109686683	354.539303626449	353.19735975453	1873.80135962981	2130.56519213662	2158.60645613746	498.169257689221	2054.32433596796	-2.04541568501592	4.03717911289661e-07	8.14157364200371e-06	RNF19B	23	5661845	5670915	-	2018	protein_coding	ring finger protein 19B [Source:HGNC Symbol;Acc:HGNC:26886] && sp|Q6ZMZ0|RN19B_HUMAN E3 ubiquitin-protein ligase RNF19B OS=Homo sapiens OX=9606 GN=RNF19B PE=1 SV=2 && PF01485:IBR domain, a half RING-finger domain	IBR
ENSGALG00010024587	284.524143440153	84.2275693698194	81.5070830202761	1024.66099665833	918.381525128307	985.947785570285	150.086265276749	976.330102452307	-2.70583500691153	4.38110348993337e-07	8.82584827266788e-06	ENSGALG00010024587	11	1737387	1742627	-	2192	protein_coding	- && sp|A6QL48|IL34_BOVIN Interleukin-34 OS=Bos taurus OX=9913 GN=IL34 PE=2 SV=1 && PF15036:Interleukin 34	-
ENSGALG00010006135	63.0901361541208	72.4748852717051	67.4843590597985	168.879312412206	164.888957177552	178.137425991926	67.6831268285415	170.635231860561	-1.3320199714027	4.42320830264679e-07	8.90129973670393e-06	ZC2HC1C	5	37661025	37667046	+	4416	protein_coding	zinc finger C2HC-type containing 1C [Source:HGNC Symbol;Acc:HGNC:20354] && sp|Q9BGW4|ZC21C_MACFA Zinc finger C2HC domain-containing protein 1C OS=Macaca fascicularis OX=9541 GN=ZC2HC1C PE=2 SV=2 && PF13913:zinc-finger of a C2HC-type	-
ENSGALG00010021717	2377.6321899651	1567.02454641524	1652.05216659377	4890.85873867934	4770.78716100385	4639.19392823893	1865.56963432471	4766.94660930737	-1.35385813099604	4.49390319775079e-07	9.03406716371372e-06	SDC4	20	5469516	5486668	+	3457	protein_coding	syndecan 4 [Source:NCBI gene (formerly Entrezgene);Acc:419184] && sp|P49416|SDC4_CHICK Syndecan-4 OS=Gallus gallus OX=9031 GN=SDC4 PE=1 SV=1 && PF01034:Syndecan domain	-
ENSGALG00010015931	43.2971522626319	44.0725653679288	24.5397669308358	148.955348588294	137.907127821226	117.170606401106	37.3031615204655	134.677694270209	-1.86132463781537	4.63574597372311e-07	9.2899378476558e-06	RBM47	4	68381804	68457528	+	9715	protein_coding	RNA binding motif protein 47 [Source:HGNC Symbol;Acc:HGNC:30358] && sp|A0AV96|RBM47_HUMAN RNA-binding protein 47 OS=Homo sapiens OX=9606 GN=RBM47 PE=1 SV=2 && PF00076:RNA recognition motif. (a.k.a. RRM, RBD, or RNP domain)	RRM_1
ENSGALG00010021379	18.5559223982708	24.4847585377382	18.4048251981269	78.7470951135567	73.9501989765992	70.4928851518851	20.4818353780453	74.3967264140137	-1.85866054943991	4.66022606695453e-07	9.32922661813554e-06	ENSGALG00010021379	3	30387207	30404962	-	2254	lncRNA	- && - && -	-
ENSGALG00010016905	311.73949629095	103.81537620001	90.2712854955746	1150.84610087644	910.386909022729	1056.44067072217	168.608719328845	1039.22456020711	-2.62760474982028	4.68580064584581e-07	9.36084058039636e-06	C1QC	21	6059955	6061825	-	1502	protein_coding	complement C1q C chain [Source:HGNC Symbol;Acc:HGNC:1245] && sp|P31722|C1QC_RAT Complement C1q subcomponent subunit C OS=Rattus norvegicus OX=10116 GN=C1qc PE=1 SV=2 && PF00386:C1q domain|PF01391:Collagen triple helix repeat (20 copies)	Collagen
ENSGALG00010016881	289.472389413025	109.691718249067	63.9786780696791	1156.53866196898	923.378160194293	1104.0709985275	154.380928577257	1061.32927356359	-2.7853069363594	4.82892461486596e-07	9.60146768223127e-06	C1QB	21	6055161	6058716	-	2935	protein_coding	complement C1q B chain [Source:HGNC Symbol;Acc:HGNC:1242] && sp|P02746|C1QB_HUMAN Complement C1q subcomponent subunit B OS=Homo sapiens OX=9606 GN=C1QB PE=1 SV=3 && PF01391:Collagen triple helix repeat (20 copies)|PF00386:C1q domain	Collagen
ENSGALG00010005304	111.335534389625	178.249042154734	184.048251981269	428.839602305152	451.695809965174	482.971523946024	157.877609508543	454.502312072117	-1.52137007136737	4.83635429285764e-07	9.60146768223127e-06	ENSGALG00010005304	2	15819975	15829858	+	3084	protein_coding	- && sp|Q0EEE2|PTHD3_MOUSE Patched domain-containing protein 3 OS=Mus musculus OX=10090 GN=Ptchd3 PE=1 SV=1 && PF02460:Patched family	-
ENSGALG00010021227	191.744531448799	224.280388205682	231.374945347881	471.533810499249	588.603610773202	477.255884609384	215.799955000787	512.464435293945	-1.24585084855378	4.88613447226574e-07	9.69024264561884e-06	CHCHD4	12	10950402	10959278	-	1716	protein_coding	coiled-coil-helix-coiled-coil-helix domain containing 4 [Source:NCBI gene (formerly Entrezgene);Acc:416037] && sp|Q8VEA4|MIA40_MOUSE Mitochondrial intermembrane space import and assembly protein 40 OS=Mus musculus OX=10090 GN=Chchd4 PE=1 SV=1 && -	-
ENSGALG00010002253	232.567560724994	903.977285213294	868.532465302082	4111.92662918259	3952.33833719527	3954.26981439831	668.35910374679	4006.17826025872	-2.58278325762223	4.91938199531188e-07	9.72594345312797e-06	GK2	1	115814929	115859228	-	5537	protein_coding	- && sp|Q64516|GLPK_MOUSE Glycerol kinase OS=Mus musculus OX=10090 GN=Gk PE=1 SV=2 && PF02782:FGGY family of carbohydrate kinases, C-terminal domain|PF00370:FGGY family of carbohydrate kinases, N-terminal domain	FGGY_N
ENSGALG00010008459	7.42236895930833	5.87634204905717	5.2585214851791	42.694208194097	51.9650046862589	31.4360163515163	6.18574416451487	42.0317430772908	-2.78095557510861	5.03769859047277e-07	9.92909120746322e-06	EPB41L4B	2	83945497	84110693	-	4860	protein_coding	erythrocyte membrane protein band 4.1 like 4B [Source:HGNC Symbol;Acc:HGNC:19818] && sp|Q9H329|E41LB_HUMAN Band 4.1-like protein 4B OS=Homo sapiens OX=9606 GN=EPB41L4B PE=2 SV=2 && PF08736:FERM adjacent (FA)|PF00373:FERM central domain|PF09380:FERM C-terminal PH-like domain|PF09379:FERM N-terminal domain	Band_41
ENSGALG00010026229	192.981592942017	220.362826839644	223.487163120112	458.251167949975	440.703212820004	465.824605936106	212.277194300591	454.926328902028	-1.09792843482094	5.06894937498487e-07	9.98040670148769e-06	CRHR2	2	4181811	4319520	+	3233	protein_coding	corticotropin releasing hormone receptor 2 [Source:NCBI gene (formerly Entrezgene);Acc:395105] && sp|O42603|CRFR2_XENLA Corticotropin-releasing factor receptor 2 OS=Xenopus laevis OX=8355 GN=crhr2 PE=2 SV=1 && PF02793:Hormone receptor domain|PF00002:7 transmembrane receptor (Secretin family)	7tm_2
ENSGALG00010013808	171.95154755731	147.887941567939	125.328095396769	412.710679209605	346.766473579459	353.417032315532	148.389194840672	370.964728368198	-1.32549845049228	5.14184864086893e-07	1.00824486976383e-05	HRASLS	9	12827760	12830797	-	2178	protein_coding	phospholipase A and acyltransferase 1 [Source:HGNC Symbol;Acc:HGNC:14922] && sp|Q9HDD0|PLAT1_HUMAN Phospholipase A and acyltransferase 1 OS=Homo sapiens OX=9606 GN=PLAAT1 PE=1 SV=1 && PF04970:Lecithin retinol acyltransferase	-
ENSGALG00010007586	444.105076065282	253.662098450968	241.015568070709	951.606462637318	1085.26913633225	994.521244575244	312.927580862319	1010.46561451494	-1.69352769636999	5.18376745022562e-07	1.01542417054676e-05	MMP7	1	182404737	182409889	+	1276	protein_coding	matrix metallopeptidase 7 [Source:NCBI gene (formerly Entrezgene);Acc:418983] && sp|P09237|MMP7_HUMAN Matrilysin OS=Homo sapiens OX=9606 GN=MMP7 PE=1 SV=1 && PF01471:Putative peptidoglycan binding domain|PF00413:Matrixin	PG_binding_1
ENSGALG00010028364	61.8530746609028	14.6908551226429	24.5397669308358	204.932199331666	230.844540048573	201.95258989459	33.6945655714605	212.57644309161	-2.67327601583153	5.35821883603544e-07	1.04852343644219e-05	MHM2	25	1703584	1704371	-	377	protein_coding	male hypermethylated region 2 [Source:NCBI gene (formerly Entrezgene);Acc:110224118] && - && -	-
ENSGALG00010013012	159.580932625129	233.094901279268	222.610742872582	496.201575233616	547.631203232113	510.597114073114	205.095525592326	518.143297512948	-1.33410162896397	5.39771954586455e-07	1.05517422542141e-05	TMEM182	1	134160420	134184640	+	2225	protein_coding	transmembrane protein 182 [Source:HGNC Symbol;Acc:HGNC:26391] && sp|Q6ZP80|TM182_HUMAN Transmembrane protein 182 OS=Homo sapiens OX=9606 GN=TMEM182 PE=1 SV=2 && -	-
ENSGALG00010010094	18.5559223982708	3.91756136603811	16.6519847030672	84.439656206103	100.932028332926	76.2085244885245	13.0418228224587	87.1934030091845	-2.75173471538222	5.45208553207265e-07	1.06471441747762e-05	ENSGALG00010010094	4	77876943	77984733	+	5317	protein_coding	- && sp|Q3T9X0|GTR9_MOUSE Solute carrier family 2, facilitated glucose transporter member 9 OS=Mus musculus OX=10090 GN=Slc2a9 PE=1 SV=1 && PF00083:Sugar (and other) transporter	Sugar_tr
ENSGALG00010021122	4.94824597287222	0.979390341509528	1.7528404950597	28.4628054627313	31.9784644223132	34.293836019836	2.56015893648048	31.5783686349602	-3.71145808451287	5.72781257945209e-07	1.11628184465941e-05	CYP1A1	10	2467155	2474266	+	3209	protein_coding	cytochrome P450, family 1, subfamily A, polypeptide 1 [Source:NCBI gene (formerly Entrezgene);Acc:396052] && sp|P79760|CP1A4_CHICK Cytochrome P450 1A4 OS=Gallus gallus OX=9031 GN=CYP1A4 PE=2 SV=1 && PF00067:Cytochrome P450	p450
ENSGALG00010011211	54.4307057015944	151.805502933977	141.103659852306	552.178425976988	470.683023215922	525.838818970819	115.779956162626	516.233422721243	-2.15191796037055	5.99462083593965e-07	1.16669398852169e-05	SLC37A1	1	109547082	109589306	+	5479	protein_coding	solute carrier family 37 member 1 [Source:HGNC Symbol;Acc:HGNC:11024] && sp|P57057|G6PT2_HUMAN Glucose-6-phosphate exchanger SLC37A1 OS=Homo sapiens OX=9606 GN=SLC37A1 PE=2 SV=2 && PF07690:Major Facilitator Superfamily	MFS_1
ENSGALG00010025654	1.23706149321806	1.95878068301906	0.876420247529851	35.1041267373687	21.9851942903403	31.4360163515163	1.35742080792232	29.5084457930751	-4.45163756468507	5.9986774203435e-07	1.16669398852169e-05	CRTAM	24	3176454	3189915	-	3120	protein_coding	cytotoxic and regulatory T-cell molecule [Source:NCBI gene (formerly Entrezgene);Acc:395342] && sp|O95727|CRTAM_HUMAN Cytotoxic and regulatory T-cell molecule OS=Homo sapiens OX=9606 GN=CRTAM PE=1 SV=2 && PF08205:CD80-like C2-set immunoglobulin domain|PF07686:Immunoglobulin V-set domain	V-set
ENSGALG00010013349	419.363846200921	935.317776141599	981.590677233433	2911.74499883742	3105.90835701717	2900.68696334446	778.757433191984	2972.78010639968	-1.93173672247897	6.09231990216695e-07	1.18279413133888e-05	ETS2	1	107882546	107896968	+	3399	protein_coding	ETS proto-onco 2, transcription factor [Source:NCBI gene (formerly Entrezgene);Acc:396250] && sp|P10157|ETS2_CHICK Protein C-ets-2 OS=Gallus gallus OX=9031 GN=ETS2 PE=2 SV=1 && PF00178:Ets-domain|PF02198:Sterile alpha motif (SAM)/Pointed domain	Ets
ENSGALG00010010280	3870.76541227929	5987.01315764775	5900.06110637096	13182.073969973	14390.3089900409	13213.605539754	5252.61322543266	13595.3294999226	-1.37186746321378	6.12075972964392e-07	1.1868196525423e-05	HSP90B1	1	54757804	54769805	-	4763	protein_coding	heat shock protein 90 beta family member 1 [Source:NCBI gene (formerly Entrezgene);Acc:374163] && sp|P08110|ENPL_CHICK Endoplasmin OS=Gallus gallus OX=9031 GN=HSP90B1 PE=1 SV=1 && PF00183:Hsp90 protein|PF02518:Histidine kinase-, DNA gyrase B-, and HSP90-like ATPase	HATPase_c
ENSGALG00010007571	157.106809638693	168.455138739639	221.734322625052	415.556959755878	591.601591812794	510.597114073114	182.432090334461	505.918555213928	-1.46905067669139	6.20633326211798e-07	1.2021943924131e-05	MMP1	1	182340937	182347904	+	2359	protein_coding	matrix metallopeptidase 1 [Source:HGNC Symbol;Acc:HGNC:7155] && sp|Q9XSZ5|MMP1_HORSE Interstitial collagenase OS=Equus caballus OX=9796 GN=MMP1 PE=2 SV=1 && PF01471:Putative peptidoglycan binding domain|PF00413:Matrixin|PF00045:Hemopexin	Hemopexin
ENSGALG00010009216	63.0901361541208	82.2687886868003	70.1136198023881	229.599964066033	191.870786533879	173.374393211393	71.8241815477697	198.281714603768	-1.46232552316117	6.31072263422549e-07	1.21994555327078e-05	NSG1	4	78101467	78124556	+	4210	protein_coding	neuronal vesicle trafficking associated 1 [Source:NCBI gene (formerly Entrezgene);Acc:395251] && sp|Q8QFP1|NSG1_CHICK Neuronal vesicle trafficking-associated protein 1 OS=Gallus gallus OX=9031 GN=NSG1 PE=2 SV=1 && PF06387:D1 dopamine receptor-interacting protein (calcyon)	Calcyon
ENSGALG00010023598	92.7796119913541	21.5465875132096	25.4161871783657	309.295819361681	369.750994882996	345.79617986668	46.5807955609765	341.614331370452	-2.88697581038642	6.38546246040734e-07	1.23190504604109e-05	IL10RA	24	5457466	5461306	+	2373	protein_coding	interleukin 10 receptor subunit alpha [Source:NCBI gene (formerly Entrezgene);Acc:419771] && - && PF01108:Tissue factor|PF09294:Interferon-alpha/beta receptor, fibronectin type III	-
ENSGALG00010026066	30.9265373304514	15.6702454641524	8.76420247529851	92.9784978449224	101.931355346123	107.644540840041	18.4536617566341	100.851464677029	-2.47992958466297	6.44484544107462e-07	1.24210928551144e-05	SELENOP2	8	20715856	20718215	-	1615	protein_coding	selenoprotein P2 [Source:NCBI gene (formerly Entrezgene);Acc:424593] && sp|Q98SV0|SELPB_DANRE Selenoprotein Pb OS=Danio rerio OX=7955 GN=sepp1b PE=2 SV=3 && PF04592:Selenoprotein P, N terminal region	-
ENSGALG00010002382	0	0	0	19.9239638239119	16.9885592243539	20.9573442343442	0	19.28995576087	-6.68403448400131	6.58835608666522e-07	1.26721566619697e-05	ART1L2	1	194028368	194030561	+	1949	protein_coding	ADP-ribosyltransferase 1 like 2 [Source:NCBI gene (formerly Entrezgene);Acc:428123] && sp|Q92080|NARE_CHICK Erythroblast NAD(P)(+)--arginine ADP-ribosyltransferase OS=Gallus gallus OX=9031 GN=MADPRT PE=2 SV=1 && PF01129:NAD:arginine ADP-ribosyltransferase	-
ENSGALG00010005558	8.65943045252638	16.649635805662	17.528404950597	50.2842896508254	108.926644438504	91.4502293862294	14.2791570695951	83.5537211585197	-2.5297385624229	6.90196616491656e-07	1.32089828464173e-05	ENSGALG00010005558	3	51832151	51905969	+	3554	protein_coding	- && sp|Q8N103|TAGAP_HUMAN T-cell activation Rho GTPase-activating protein OS=Homo sapiens OX=9606 GN=TAGAP PE=1 SV=1 && PF00620:RhoGAP domain	RhoGAP
ENSGALG00010004707	338.954849141747	462.272241192497	470.63767292353	1061.66264375988	962.351913708987	980.232146233646	423.954921085925	1001.41556790084	-1.23852588767769	7.06925567313332e-07	1.35156258813612e-05	OTUD1	2	17249707	17266609	-	9820	protein_coding	OTU deubiquitinase 1 [Source:HGNC Symbol;Acc:HGNC:27346] && sp|Q5VV17|OTUD1_HUMAN OTU domain-containing protein 1 OS=Homo sapiens OX=9606 GN=OTUD1 PE=1 SV=1 && -	-
ENSGALG00010009690	290.709450906243	459.334070167969	482.907556388948	1105.30561213607	1138.23346803171	1125.98094931795	410.98369248772	1123.17334316191	-1.44867872175214	7.12932958341737e-07	1.36033010535834e-05	RBM43	7	34706269	34713958	-	3583	protein_coding	RNA binding motif protein 43 [Source:HGNC Symbol;Acc:HGNC:24790] && sp|Q6ZSC3|RBM43_HUMAN RNA-binding protein 43 OS=Homo sapiens OX=9606 GN=RBM43 PE=1 SV=1 && PF07292:Nmi/IFP 35 domain (NID)	-
ENSGALG00010009415	25.9782913575792	19.5878068301906	18.4048251981269	88.2346969344672	81.9448150821775	65.7298523713524	21.3236411286322	78.636454795999	-1.89523439624871	7.1810252949662e-07	1.36882930373569e-05	HMP19	13	9105733	9143477	+	3037	protein_coding	HMP19 protein [Source:NCBI gene (formerly Entrezgene);Acc:416212] && sp|Q9Y328|NSG2_HUMAN Neuronal vesicle trafficking-associated protein 2 OS=Homo sapiens OX=9606 GN=NSG2 PE=1 SV=1 && PF06387:D1 dopamine receptor-interacting protein (calcyon)	Calcyon
ENSGALG00010021002	115.046718869279	80.3100080037813	100.788328465933	254.2677288004	261.823677457689	239.104245582746	98.7150184463311	251.731883946945	-1.35383435754432	7.22437349012487e-07	1.37572198859711e-05	SLC44A3	8	13175874	13267472	-	2488	protein_coding	solute carrier family 44 member 3 [Source:HGNC Symbol;Acc:HGNC:28689] && sp|A5PK40|CTL3_BOVIN Choline transporter-like protein 3 OS=Bos taurus OX=9913 GN=SLC44A3 PE=2 SV=1 && PF04515:Plasma-membrane choline transporter	-
ENSGALG00010005246	68.038382126993	63.6603721981193	73.6193007925075	167.930552230115	162.890303151158	181.947852216352	68.4393517058733	170.922902532542	-1.31936332895725	7.43545295956119e-07	1.41170336051669e-05	ENSGALG00010005246	2	106173969	106208094	-	4892	protein_coding	- && sp|Q5ZIT5|RAB10_CHICK Ras-related protein Rab-10 OS=Gallus gallus OX=9031 GN=RAB10 PE=2 SV=1 && -	-
ENSGALG00010026857	23.504168371143	15.6702454641524	20.1576656931866	74.9520543851925	63.9569288446264	84.7819834934835	19.7773598428274	74.5636555744341	-1.92338113643066	7.58769966886382e-07	1.43775639864075e-05	ENSGALG00010026857	5	18548916	18553755	+	2278	lncRNA	- && - && -	-
ENSGALG00010025415	34.6377218101055	5.87634204905717	11.3934632178881	147.057828224112	104.929336385715	201.95258989459	17.3025090256836	151.313251501472	-3.15417978174536	7.9303282693823e-07	1.49970970770196e-05	ENSGALG00010025415	2	4075241	4081524	+	5727	protein_coding	- && sp|P70224|GIMA1_MOUSE GTPase IMAP family member 1 OS=Mus musculus OX=10090 GN=Gimap1 PE=1 SV=3 && -	-
novel.294	105.150226923535	150.826112592467	139.350819357246	370.965231197599	350.763781632248	302.928884841885	131.775719624416	341.552632557244	-1.37042199103847	7.96159807905958e-07	1.50413686117514e-05	-	4	38379171	38381728	+	2558	-	- && - && -	-
ENSGALG00010009717	34.6377218101055	52.8870784415145	66.6079388122687	178.366914233116	154.89568704558	180.042639104139	51.3775796879629	171.101746794278	-1.72480829782264	8.06960138286467e-07	1.52153725384497e-05	EDN1	2	62406641	62411674	-	2050	protein_coding	endothelin 1 [Source:HGNC Symbol;Acc:HGNC:3176] && sp|P22387|EDN1_MOUSE Endothelin-1 OS=Mus musculus OX=10090 GN=Edn1 PE=1 SV=3 && -	-
ENSGALG00010012253	56.9048286880305	23.5053681962287	16.6519847030672	171.725592958479	170.884919256736	179.090032548032	32.3540605291088	173.900181587749	-2.44553001778376	8.12987294057309e-07	1.52988700429388e-05	MYF6	1	40093444	40095304	+	1528	protein_coding	myogenic factor 6 [Source:NCBI gene (formerly Entrezgene);Acc:417873] && sp|Q01795|MYF6_CHICK Myogenic factor 6 OS=Gallus gallus OX=9031 GN=MYF6 PE=2 SV=1 && PF00010:Helix-loop-helix DNA-binding domain|PF01586:Myogenic Basic domain	Basic
ENSGALG00010024881	189.270408462362	395.673697969849	399.647632873612	1143.25601941971	1156.22135426926	1118.3600968691	328.197246435275	1139.27915685269	-1.79349792944221	8.25204313392293e-07	1.55135168464653e-05	CASP10	7	11037535	11051814	+	2854	protein_coding	caspase 10 [Source:HGNC Symbol;Acc:HGNC:1500] && sp|Q92851|CASPA_HUMAN Caspase-10 OS=Homo sapiens OX=9606 GN=CASP10 PE=1 SV=3 && PF00656:Caspase domain|PF01335:Death effector domain	Peptidase_C14
ENSGALG00010004751	75.4607510863014	94.0214727849147	90.2712854955746	207.778479877939	262.823004470887	207.668229231229	86.5845031222636	226.089904526685	-1.38104045281029	8.42652458610127e-07	1.58259889625914e-05	PTER	2	20035292	20055085	-	4236	protein_coding	phosphotriesterase related [Source:HGNC Symbol;Acc:HGNC:9590] && sp|Q63530|PTER_RAT Phosphotriesterase-related protein OS=Rattus norvegicus OX=10116 GN=Pter PE=2 SV=2 && PF02126:Phosphotriesterase family	-
ENSGALG00010020244	321.635988236694	238.971243328325	228.745684605291	640.413122911455	595.598899865583	664.919376162376	263.117638723437	633.643799646471	-1.27062195081004	8.78061281769896e-07	1.6458704025967e-05	SLC25A37	22	1231348	1242857	-	3830	protein_coding	solute carrier family 25 member 37 [Source:HGNC Symbol;Acc:HGNC:29786] && sp|Q9NYZ2|MFRN1_HUMAN Mitoferrin-1 OS=Homo sapiens OX=9606 GN=SLC25A37 PE=1 SV=2 && PF00153:Mitochondrial carrier protein	Mito_carr
ENSGALG00010002590	119.994964842151	106.753547224539	118.31673341653	243.831366797399	278.812236682043	263.872016041516	115.021748494407	262.171873173653	-1.18917925089195	8.8180271914976e-07	1.6512661877777e-05	ATP6V1C2	3	96602079	96618841	+	2633	protein_coding	ATPase H+ transporting V1 subunit C2 [Source:HGNC Symbol;Acc:HGNC:18264] && sp|Q6AYE4|VATC2_RAT V-type proton ATPase subunit C 2 OS=Rattus norvegicus OX=10116 GN=Atp6v1c2 PE=2 SV=1 && PF03223:V-ATPase subunit C	-
ENSGALG00010024157	8.65943045252638	3.91756136603811	1.7528404950597	41.745448012006	34.9764454619051	42.867295024795	4.77661077120807	39.863062832902	-3.13407883292623	8.86244072933569e-07	1.65521165324445e-05	CHRNB4	10	3624736	3638517	+	2806	protein_coding	cholinergic receptor nicotinic beta 4 subunit [Source:NCBI gene (formerly Entrezgene);Acc:395613] && sp|P26153|ACHB4_CHICK Neuronal acetylcholine receptor subunit beta-4 (Fragment) OS=Gallus gallus OX=9031 GN=CHRNB4 PE=1 SV=1 && PF02932:Neurotransmitter-gated ion-channel transmembrane region|PF02931:Neurotransmitter-gated ion-channel ligand binding domain	Neur_chan_memb
novel.57	9.89649194574444	8.81451307358575	6.13494173270896	37.0016471015508	46.9683696202725	50.4881474736475	8.28198225067972	44.8193880651569	-2.45514782368931	8.99928581459313e-07	1.67700420564443e-05	-	1	139948971	139956741	-	2174	-	- && - && -	-
ENSGALG00010017505	95.2537349777902	74.4336659547241	55.2144755943806	214.419801152576	314.788009157145	220.052114460614	74.9672921756317	249.753308256779	-1.74237578114047	9.02280367382997e-07	1.67975113530893e-05	TNFRSF8	21	5459505	5475094	-	4581	protein_coding	TNF receptor superfamily member 8 [Source:NCBI gene (formerly Entrezgene);Acc:395090] && sp|Q60846|TNR8_MOUSE Tumor necrosis factor receptor superfamily member 8 OS=Mus musculus OX=10090 GN=Tnfrsf8 PE=2 SV=1 && -	-
ENSGALG00010007880	32.1635988236694	50.9282977584955	91.1477057431045	266.601611167584	308.792047077962	221.004721016721	58.0798674417565	265.466126420755	-2.18283265340241	9.18037521381457e-07	1.70742488670538e-05	BCO1	11	15103292	15117248	+	3102	protein_coding	beta-carotene oxygenase 1 [Source:NCBI gene (formerly Entrezgene);Acc:395346] && sp|Q9I993|BCDO1_CHICK Beta,beta-carotene 15,15'-dioxygenase OS=Gallus gallus OX=9031 GN=BCO1 PE=1 SV=1 && PF03055:Retinal pigment epithelial membrane protein	RPE65
ENSGALG00010027790	0	0.979390341509528	0.876420247529851	30.3603258269134	33.9771184487078	31.4360163515163	0.618603529679793	31.9244868757125	-5.57710362140115	9.25263393830356e-07	1.71752578381429e-05	ENSGALG00010027790	26	2626951	2632046	-	2126	lncRNA	- && - && -	-
ENSGALG00010005231	2.47412298643611	9.79390341509528	3.5056809901194	50.2842896508254	56.9616397522454	33.3412294637294	5.2579024638836	46.8623862889334	-3.13462601290454	9.30291826653634e-07	1.72203716222977e-05	ENSGALG00010005231	31	1556368	1606915	+	2740	protein_coding	- && - && -	-
ENSGALG00010016986	173.188609050528	246.806366060401	249.779770546007	540.793303791896	558.623800377283	540.127917312417	223.258248552312	546.515007160532	-1.2886176408094	9.55114635686265e-07	1.76267925725783e-05	GFER	14	6171648	6176582	+	3848	protein_coding	growth factor, augmenter of liver regeneration [Source:HGNC Symbol;Acc:HGNC:4236] && sp|P56213|ALR_MOUSE FAD-linked sulfhydryl oxidase ALR OS=Mus musculus OX=10090 GN=Gfer PE=1 SV=2 && PF04777:Erv1 / Alr family	Evr1_Alr
ENSGALG00010027257	2.47412298643611	1.95878068301906	0.876420247529851	22.7702443701851	24.9831753299322	49.5355409175409	1.76977463899501	32.4296535392194	-4.24835236957189	9.97847101469315e-07	1.83446665013638e-05	TAFA3	26	3612214	3618774	+	1563	protein_coding	TAFA chemokine like family member 3 [Source:HGNC Symbol;Acc:HGNC:21590] && sp|Q8N3H0|TAFA2_HUMAN Chemokine-like protein TAFA-2 OS=Homo sapiens OX=9606 GN=TAFA2 PE=2 SV=1 && PF12020:TAFA family	-
ENSGALG00010028857	377.303755431507	508.303587243445	462.749890695761	924.092417356678	1082.27115529266	1058.34588383438	449.452411123571	1021.56981882791	-1.18341686082516	1.05552337549711e-06	1.93122431742482e-05	MED22	17	7465965	7472546	-	3952	protein_coding	mediator complex subunit 22 [Source:NCBI gene (formerly Entrezgene);Acc:417159] && sp|Q5E9K2|MED22_BOVIN Mediator of RNA polymerase II transcription subunit 22 OS=Bos taurus OX=9913 GN=MED22 PE=2 SV=1 && PF06179:Surfeit locus protein 5 subunit 22 of Mediator complex	-
ENSGALG00010005536	9.89649194574444	35.258052294343	22.7869264357761	120.492543125563	127.913857689253	100.023688391188	22.6471568919545	116.143363068668	-2.34254498991077	1.13390169114412e-06	2.06475837917375e-05	TAF4B	2	103770818	103843128	+	4573	protein_coding	TATA-box binding protein associated factor 4b [Source:HGNC Symbol;Acc:HGNC:11538] && sp|Q92750|TAF4B_HUMAN Transcription initiation factor TFIID subunit 4B OS=Homo sapiens OX=9606 GN=TAF4B PE=1 SV=2 && PF07531:NHR1 homology to TAF|PF05236:Transcription initiation factor TFIID component TAF4 family	-
ENSGALG00010015119	107.624349909971	52.8870784415145	55.2144755943806	241.933846433216	254.828388365308	272.445475046475	71.908634648622	256.402569948333	-1.8434852591907	1.14053430017308e-06	2.0748617335278e-05	TLR1A	4	69037983	69041846	+	3864	protein_coding	toll-like receptor 1 family member A [Source:NCBI gene (formerly Entrezgene);Acc:426274] && sp|Q704V6|TLR6_BOVIN Toll-like receptor 6 OS=Bos taurus OX=9913 GN=TLR6 PE=2 SV=1 && PF01582:TIR domain|PF13855:Leucine rich repeat	TIR
ENSGALG00010009324	12.3706149321806	1.95878068301906	5.2585214851791	46.4892489224612	60.9589478050345	47.6303278053278	6.52930570012624	51.6928415109412	-3.03658703385681	1.15241893411098e-06	2.09250413292372e-05	NKX2-5	13	8816354	8819527	-	2496	protein_coding	NK2 homeobox 5 [Source:NCBI gene (formerly Entrezgene);Acc:396073] && sp|Q90788|NKX25_CHICK Homeobox protein Nkx-2.5 OS=Gallus gallus OX=9031 GN=NKX-2.5 PE=2 SV=1 && PF00046:Homeodomain	Homeobox
ENSGALG00010002575	7.42236895930833	9.79390341509528	14.8991442080075	53.1305701970985	56.9616397522454	47.6303278053278	10.7051388608037	52.5741792515572	-2.26941955777156	1.15923821647034e-06	2.1028910887971e-05	V-BG	16	2026504	2032625	+	2250	protein_coding	V-region-like B-G antigen [Source:NCBI gene (formerly Entrezgene);Acc:417047] && sp|A7TZE6|SKIT1_MOUSE Selection and upkeep of intraepithelial T-cells protein 1 OS=Mus musculus OX=10090 GN=Skint1 PE=1 SV=1 && PF07686:Immunoglobulin V-set domain	V-set
ENSGALG00010001212	0	0	0.876420247529851	26.5652850985493	39.9730805278915	23.8151639026639	0.29214008250995	30.1178431763682	-6.3635757129187	1.16659275373155e-06	2.11422842054113e-05	PAX5	Z	85811535	85919193	+	1997	protein_coding	paired box 5 [Source:NCBI gene (formerly Entrezgene);Acc:387330] && sp|Q9YH95|PAX5_XENLA Paired box protein Pax-5 OS=Xenopus laevis OX=8355 GN=pax5 PE=2 SV=1 && PF00292:'Paired box' domain|PF12403:Paired-box protein 2 C terminal	PAX
ENSGALG00010023762	1235.82443172484	1763.88200505866	1742.32345208934	3563.54324393396	4089.2461380033	3626.57315909766	1580.67662962428	3759.78751367831	-1.2496739760658	1.17516227859251e-06	2.12774415210062e-05	BBS5	7	18282259	18304328	-	5392	protein_coding	Bardet-Biedl syndrome 5 [Source:NCBI gene (formerly Entrezgene);Acc:424165] && sp|A2AUC9|KLH41_MOUSE Kelch-like protein 41 OS=Mus musculus OX=10090 GN=Klhl41 PE=1 SV=1 && PF01344:Kelch motif|PF07707:BTB And C-terminal Kelch|PF07289:Bardet-Biedl syndrome 5 protein	BACK
ENSGALG00010009506	149.684440679385	336.910277479278	320.769810595925	934.528779359679	1009.32028332926	929.743998759998	269.121509584863	957.864353816312	-1.82926363419568	1.26662494035239e-06	2.28685548193056e-05	HAS2	2	136351938	136419542	-	3960	protein_coding	hyaluronan synthase 2 [Source:NCBI gene (formerly Entrezgene);Acc:395594] && sp|O57424|HYAS2_CHICK Hyaluronan synthase 2 OS=Gallus gallus OX=9031 GN=HAS2 PE=2 SV=2 && PF13641:Glycosyltransferase like family 2	-
ENSGALG00010002669	92.7796119913541	21.5465875132096	22.7869264357761	299.80821754077	392.735516186534	321.981015964016	45.7043753134466	338.174916563773	-2.89981258505975	1.2820757871149e-06	2.31039231768409e-05	IL4I1	16	2093155	2098795	+	2573	protein_coding	interleukin 4 induced 1 [Source:NCBI gene (formerly Entrezgene);Acc:417039] && sp|P81383|OXLA_OPHHA L-amino-acid oxidase OS=Ophiophagus hannah OX=8665 PE=1 SV=3 && PF01593:Flavin containing amine oxidoreductase	Amino_oxidase
ENSGALG00010005443	12.3706149321806	27.4229295622668	22.7869264357761	94.8760182091045	75.9488530029938	83.8293769373769	20.8601569767412	84.8847493831584	-2.00763668732214	1.28549139426562e-06	2.31436823174557e-05	BANK1	4	60086309	60217621	+	3013	protein_coding	B cell scaffold protein with ankyrin repeats 1 [Source:HGNC Symbol;Acc:HGNC:18233] && sp|Q8NDB2|BANK1_HUMAN B-cell scaffold protein with ankyrin repeats OS=Homo sapiens OX=9606 GN=BANK1 PE=1 SV=3 && PF14545:Dof, BCAP, and BANK (DBB) motif,|PF18567:Toll/interleukin-1 receptor domain	-
ENSGALG00010007601	28.4524143440153	26.4435392207573	35.056809901194	104.363620030015	80.9454880689803	107.644540840041	29.9842544886555	97.651216313012	-1.69904591653245	1.28752531350553e-06	2.31585145205535e-05	TMEM154	4	33439336	33448741	-	2464	protein_coding	transmembrane protein 154 [Source:HGNC Symbol;Acc:HGNC:26489] && sp|Q6P9G4|TM154_HUMAN Transmembrane protein 154 OS=Homo sapiens OX=9606 GN=TMEM154 PE=1 SV=2 && -	-
ENSGALG00010014088	128.654395294678	64.6397625396288	62.2258375746194	324.475982275137	266.820312523676	368.658737213237	85.1733318029753	319.985010670683	-1.9172499607135	1.34728228183885e-06	2.41878877202925e-05	ENSGALG00010014088	1	109750730	109752365	-	1203	lncRNA	- && - && -	-
ENSGALG00010018102	139.78794873364	169.434529081148	153.373543317724	347.246226645322	321.783298249526	342.93836019836	154.198673710837	337.322628364403	-1.12769332597464	1.37519182465161e-06	2.46427164233919e-05	ENSGALG00010018102	14	6509784	6517406	-	2780	protein_coding	- && sp|Q58DT3|ZDHC4_BOVIN Palmitoyltransferase ZDHHC4 OS=Bos taurus OX=9913 GN=ZDHHC4 PE=2 SV=1 && PF01529:DHHC palmitoyltransferase	-
ENSGALG00010027383	860.994799279766	301.652225184935	314.634868863216	2420.28722451426	2303.44876541975	2443.43581641332	492.427297775972	2389.05726878244	-2.27985103827881	1.39503569637377e-06	2.49749234398514e-05	ASS1	17	6485724	6508229	+	2103	protein_coding	argininosuccinate synthase 1 [Source:NCBI gene (formerly Entrezgene);Acc:417185] && sp|Q5ZJ23|ASSY_CHICK Argininosuccinate synthase OS=Gallus gallus OX=9031 GN=ASS1 PE=2 SV=1 && PF00764:Arginosuccinate synthase	-
ENSGALG00010001219	0	11.7526840981143	5.2585214851791	50.2842896508254	87.9407771613613	65.7298523713524	5.67040186109781	67.9849730611797	-3.54280408260674	1.47644603943143e-06	2.635841819276e-05	TFEC	1	25380611	25506729	+	3080	protein_coding	transcription factor EC [Source:NCBI gene (formerly Entrezgene);Acc:417773] && sp|Q5XFQ6|TFEC_CHICK Transcription factor EC OS=Gallus gallus OX=9031 GN=TFEC PE=2 SV=1 && PF11851:Domain of unknown function (DUF3371)|PF15951:MITF/TFEB/TFEC/TFE3 N-terminus|PF00010:Helix-loop-helix DNA-binding domain	HLH
ENSGALG00010002634	35.8747833033236	13.7114647811334	24.5397669308358	105.312380212106	100.932028332926	98.1184752789752	24.7086716717643	101.454294608002	-2.05280538135436	1.4843084560774e-06	2.64740868894775e-05	RGN	1	130223019	130238541	-	2961	protein_coding	regucalcin [Source:NCBI gene (formerly Entrezgene);Acc:395480] && sp|Q9I923|RGN_CHICK Regucalcin OS=Gallus gallus OX=9031 GN=RGN PE=2 SV=1 && PF08450:SMP-30/Gluconolactonase/LRE-like region	-
ENSGALG00010027126	0	0	0	18.0264434597299	14.9899051979593	19.0521311221311	0	17.3561599266068	-6.53169929386232	1.5518024392118e-06	2.7600738923453e-05	ENSGALG00010027126	28	1694300	1696625	-	1342	protein_coding	- && sp|P80219|DDN1_BOVIN Duodenase-1 OS=Bos taurus OX=9913 GN=BDMD1 PE=1 SV=2 && PF00089:Trypsin	Trypsin
ENSGALG00010029681	4.94824597287222	3.91756136603811	3.5056809901194	47.4380091045522	25.9825023431295	30.4834097954098	4.12382944300991	34.6346404143638	-3.0896619938989	1.58168097674939e-06	2.8106045063166e-05	SEZ6	19	6395340	6408417	-	4258	protein_coding	seizure related 6 homolog [Source:HGNC Symbol;Acc:HGNC:15955] && sp|A0JNA2|SEZ6_BOVIN Seizure protein 6 homolog OS=Bos taurus OX=9913 GN=SEZ6 PE=2 SV=1 && PF00431:CUB domain|PF00084:Sushi repeat (SCR repeat)	CUB
ENSGALG00010010014	426.786215160229	263.456001866063	311.129187873097	910.809774807403	819.448150821775	845.914621822621	333.790468299796	858.724182483933	-1.36518095906737	1.597026785831e-06	2.83261340382147e-05	GLUL	8	5625202	5643259	+	3336	protein_coding	glutamate-ammonia ligase [Source:NCBI gene (formerly Entrezgene);Acc:396489] && sp|P16580|GLNA_CHICK Glutamine synthetase OS=Gallus gallus OX=9031 GN=GLUL PE=1 SV=1 && PF00120:Glutamine synthetase, catalytic domain|PF03951:Glutamine synthetase, beta-Grasp domain	-
novel.106	1.23706149321806	1.95878068301906	0	22.7702443701851	28.9804833827213	31.4360163515163	1.06528072541237	27.7289147014742	-4.76477370735577	1.62738984791733e-06	2.88379508420759e-05	-	14	931980	933785	-	1037	-	- && - && -	-
ENSGALG00010023272	49.4824597287222	10.7732937566048	14.0227239604776	153.699149498749	182.876843415104	179.090032548032	24.7594924819349	171.888675153962	-2.81748499602394	1.63461092864002e-06	2.89391155895584e-05	MLKL	11	1907722	1912080	-	1755	protein_coding	mixed lineage kinase domain like pseudokinase [Source:HGNC Symbol;Acc:HGNC:26617] && sp|Q8NB16|MLKL_HUMAN Mixed lineage kinase domain-like protein OS=Homo sapiens OX=9606 GN=MLKL PE=1 SV=1 && PF07714:Protein tyrosine kinase	Pkinase_Tyr
novel.413	3.71118447965417	0.979390341509528	7.01136198023881	32.2578461910955	35.9757724751023	45.7251146931147	3.9006456004675	37.9862444531042	-3.25642605713437	1.71348848936509e-06	3.02237259995107e-05	-	MU179263.1	118317	119285	+	969	-	- && - && -	-
ENSGALG00010018425	154.632686652257	150.826112592467	160.384905297963	357.682588648324	302.796084998778	343.890966754467	155.281234847562	334.789880133856	-1.108210259335	1.78575337402161e-06	3.14404306090392e-05	CYP26B1	4	89737232	89757027	+	4539	protein_coding	cytochrome P450 family 26 subfamily B member 1 [Source:HGNC Symbol;Acc:HGNC:20581] && sp|Q08D50|CP26B_XENTR Cytochrome P450 26B1 OS=Xenopus tropicalis OX=8364 GN=cyp26b1 PE=2 SV=1 && PF00067:Cytochrome P450	p450
ENSGALG00010010468	2.47412298643611	0	0.876420247529851	36.0528869194597	19.9865402639457	31.4360163515163	1.11684774465532	29.1584811783073	-4.82742342055445	1.80556322030521e-06	3.17599898071702e-05	ENSGALG00010010468	1	17132475	17135273	+	2799	protein_coding	- && sp|P63132|PO113_HUMAN Endogenous retrovirus group K member 113 Pol protein OS=Homo sapiens OX=9606 GN=HERVK_113 PE=3 SV=1 && PF00078:Reverse transcriptase (RNA-dependent DNA polymerase)|PF06817:Reverse transcriptase thumb domain	RVT_1
ENSGALG00010013492	0	1.95878068301906	1.7528404950597	27.5140452806403	27.981156369524	22.8625573465573	1.23720705935959	26.1192529989072	-4.29844949838694	1.83606730466472e-06	3.2266901815127e-05	B3GALT5	1	108150061	108172511	+	14026	protein_coding	beta-1,3-galactosyltransferase 5 [Source:HGNC Symbol;Acc:HGNC:920] && sp|Q9N294|B3GT5_PANPA Beta-1,3-galactosyltransferase 5 (Fragment) OS=Pan paniscus OX=9597 GN=B3GALT5 PE=3 SV=1 && -	-
ENSGALG00010020782	188.033346969144	182.166603520772	182.295411486209	376.657792290145	358.758397737826	416.289065018565	184.165120658709	383.901751682179	-1.06029195511606	1.96141986100872e-06	3.42496836678693e-05	PPIF	6	13026130	13034102	-	2171	protein_coding	peptidylprolyl isomerase F [Source:NCBI gene (formerly Entrezgene);Acc:423723] && sp|P30404|PPIF_BOVIN Peptidyl-prolyl cis-trans isomerase F, mitochondrial OS=Bos taurus OX=9913 GN=PPIF PE=1 SV=3 && PF00160:Cyclophilin type peptidyl-prolyl cis-trans isomerase/CLD	Pro_isomerase
ENSGALG00010025937	39.5859677829778	55.8252494660431	61.3494173270896	146.109068042021	165.88828419075	138.127950635451	52.2535448587035	150.04176762274	-1.51249292987238	2.06472850523348e-06	3.59552084924097e-05	ENSGALG00010025937	5	16287889	16300521	-	2134	protein_coding	- && sp|O60427|FADS1_HUMAN Acyl-CoA (8-3)-desaturase OS=Homo sapiens OX=9606 GN=FADS1 PE=1 SV=3 && PF00173:Cytochrome b5-like Heme/Steroid binding domain|PF00487:Fatty acid desaturase	-
ENSGALG00010011775	217.722822806378	580.77847251515	503.941642329664	1650.84271683842	1805.7839128475	1608.95247326397	434.147645883731	1688.52636764996	-1.95820984645038	2.17723708592375e-06	3.76404366309022e-05	VEZT	1	45490776	45564504	+	4757	protein_coding	vezatin, adherens junctions transmembrane protein [Source:HGNC Symbol;Acc:HGNC:18258] && sp|Q9HBM0|VEZA_HUMAN Vezatin OS=Homo sapiens OX=9606 GN=VEZT PE=1 SV=3 && PF12632:Mysoin-binding motif of peroxisomes	-
ENSGALG00010005621	957.485595750775	3087.03835643803	3343.54324432638	12380.371616106	12174.8010017825	11739.9231974572	2462.68906550506	12098.3652717819	-2.29628314414004	2.21582127940751e-06	3.81695658373545e-05	CDH2	2	104411908	104526763	-	5129	protein_coding	cadherin 2 [Source:NCBI gene (formerly Entrezgene);Acc:414745] && sp|P10288|CADH2_CHICK Cadherin-2 OS=Gallus gallus OX=9031 GN=CDH2 PE=1 SV=1 && PF00028:Cadherin domain|PF08758:Cadherin prodomain like|PF01049:Cadherin cytoplasmic region	Cadherin
ENSGALG00010004347	0	0	0	21.821484188094	13.990578184762	15.2417048977049	0	17.0179224235203	-6.5034813922119	2.26937631393568e-06	3.90569459497312e-05	OPN5L1	2	105883858	105935281	-	3636	protein_coding	opsin 5-like 1 [Source:NCBI gene (formerly Entrezgene);Acc:421093] && sp|Q4R1I4|OPN4_BRABE Melanopsin OS=Branchiostoma belcheri OX=7741 GN=OPN4 PE=1 SV=1 && PF00001:7 transmembrane receptor (rhodopsin family)	7tm_1
ENSGALG00010023281	24470.3133973463	16385.2004134544	17159.4320263869	45046.1846855007	44990.7014611551	47406.4652646427	19338.3152790626	45814.4504704328	-1.24438095742387	2.2804052485459e-06	3.92114965378898e-05	B2M	10	1355762	1358710	+	1757	protein_coding	beta-2-microglobulin [Source:NCBI gene (formerly Entrezgene);Acc:414830] && sp|P21611|B2MG_CHICK Beta-2-microglobulin OS=Gallus gallus OX=9031 GN=B2M PE=1 SV=3 && -	-
ENSGALG00010027161	261.01997506901	208.610142741529	213.846540397284	484.816453048524	470.683023215922	498.213228843729	227.825552735941	484.570901702725	-1.09112420058406	2.31356791578715e-06	3.96995652211244e-05	C4BPG	26	2693261	2700893	+	4318	protein_coding	complement component 4 binding protein, GPI-anchored [Source:NCBI gene (formerly Entrezgene);Acc:419853] && sp|P04003|C4BPA_HUMAN C4b-binding protein alpha chain OS=Homo sapiens OX=9606 GN=C4BPA PE=1 SV=2 && PF00084:Sushi repeat (SCR repeat)	Sushi
ENSGALG00010013103	70.5125051134291	58.7634204905717	65.7315185647388	169.828072594297	151.897706005988	154.322262089262	65.0024813895799	158.682680229849	-1.29021425076337	2.31501279061422e-06	3.96995652211244e-05	C1orf109	23	4010797	4012829	+	1451	protein_coding	chromosome 1 open reading frame 109 [Source:HGNC Symbol;Acc:HGNC:26039] && sp|Q28I03|CA109_XENTR Uncharacterized protein C1orf109 homolog OS=Xenopus tropicalis OX=8364 GN=c1orf109 PE=2 SV=1 && PF15011:Casein Kinase 2 substrate	-
ENSGALG00010027984	138.550887240422	69.5367142471765	97.2826474758134	322.578461910955	286.806852787621	329.601868412868	101.790082987804	312.995727703815	-1.6257558612341	2.32323882535036e-06	3.98049638671041e-05	ARHGAP45	28	3354693	3367759	+	5143	protein_coding	Rho GTPase activating protein 45 [Source:NCBI gene (formerly Entrezgene);Acc:420102] && sp|Q3TBD2|HMHA1_MOUSE Rho GTPase-activating protein 45 OS=Mus musculus OX=10090 GN=Arhgap45 PE=1 SV=2 && -	-
ENSGALG00010000621	290.709450906243	293.817102452858	307.623506882978	553.127186159079	672.547079881774	602.047343459343	297.383353414026	609.240536500066	-1.03414231397839	2.34941915685083e-06	4.02175168370404e-05	UPP1	2	79554809	79578000	+	4979	protein_coding	uridine phosphorylase 1 [Source:HGNC Symbol;Acc:HGNC:12576] && sp|P52624|UPP1_MOUSE Uridine phosphorylase 1 OS=Mus musculus OX=10090 GN=Upp1 PE=1 SV=2 && -	-
ENSGALG00010011566	12.3706149321806	2.93817102452858	3.5056809901194	38.8991674657328	63.9569288446264	46.6777212492212	6.27148898227618	49.8446058531935	-3.05120191899522	2.40254242851567e-06	4.10901313645514e-05	NR1H4	1	47381900	47421634	+	2301	protein_coding	nuclear receptor subfamily 1 group H member 4 [Source:NCBI gene (formerly Entrezgene);Acc:373902] && sp|Q62735|NR1H4_RAT Bile acid receptor OS=Rattus norvegicus OX=10116 GN=Nr1h4 PE=1 SV=1 && PF00105:Zinc finger, C4 type (two domains)|PF00104:Ligand-binding domain of nuclear hormone receptor	zf-C4
ENSGALG00010002368	502.24696624653	758.048124328375	702.88903851894	1524.65761262031	1610.91514527403	1497.49750619951	654.394709697948	1544.35675469795	-1.23777591051124	2.44835163477858e-06	4.1836208559279e-05	UVRAG	1	193919508	194005111	-	6534	protein_coding	UV radiation resistance associated [Source:NCBI gene (formerly Entrezgene);Acc:419091] && sp|Q9P2Y5|UVRAG_HUMAN UV radiation resistance-associated gene protein OS=Homo sapiens OX=9606 GN=UVRAG PE=1 SV=1 && -	-
novel.117	515.854642671929	304.590396209463	468.88483242847	1190.69402852426	1025.30951554042	1386.04253913504	429.776623769954	1200.68202773324	-1.48288354084113	2.48834578262447e-06	4.24438160319671e-05	-	16	1384060	1762538	+	7007	-	- && P15979.1 RecName: Full=Class I histocompatibility antigen, F10 alpha chain; AltName: Full=B-F histocompatibility F10 antigen; AltName: Full=B-F-beta-IV; AltName: Full=B12; Flags: Precursor && -	-
ENSGALG00010002796	94.0166734845722	125.36196371322	131.463037129478	277.037973170585	293.802141880002	270.540261934262	116.947224775756	280.460125661616	-1.25713467274983	2.54461981234525e-06	4.32879413054787e-05	PRDM8	4	44891940	44895054	+	1210	protein_coding	PR/SET domain 8 [Source:HGNC Symbol;Acc:HGNC:13993] && sp|Q8BZ97|PRDM8_MOUSE PR domain zinc finger protein 8 OS=Mus musculus OX=10090 GN=Prdm8 PE=1 SV=1 && -	-
ENSGALG00010002036	206.589269367415	273.249905281158	246.274089555888	542.690824156078	582.607648694018	492.497589507089	242.037754734821	539.265354119062	-1.15395196540515	2.60584231669791e-06	4.41723740097118e-05	ENSGALG00010002036	1	26982396	26985979	+	3584	lncRNA	- && - && -	-
ENSGALG00010017205	49.4824597287222	67.5779335641574	56.9673160894403	171.725592958479	139.90578184762	150.511835864836	58.0092364607733	154.047736890312	-1.40521801071373	2.63697979177826e-06	4.45817307906823e-05	ENSGALG00010017205	13	10550854	10687923	-	9048	lncRNA	- && - && -	-
ENSGALG00010002380	4027.87222191799	5136.90234121747	5340.90498844691	9769.38359499149	10246.0998663118	10027.1366095776	4835.22651719412	10014.2066902936	-1.05024407699572	2.80438298333941e-06	4.72449661400964e-05	CMPK2	3	94664883	94671910	-	3092	protein_coding	cytidine/uridine monophosphate kinase 2 [Source:HGNC Symbol;Acc:HGNC:27015] && sp|Q5EBM0|CMPK2_HUMAN UMP-CMP kinase 2, mitochondrial OS=Homo sapiens OX=9606 GN=CMPK2 PE=1 SV=3 && PF02223:Thymidylate kinase	-
ENSGALG00010008179	157.106809638693	162.578796690582	195.441715199157	348.194986827413	406.726094371296	386.758261779262	171.709107176144	380.559780992657	-1.14580416800519	2.86166437320164e-06	4.81252484835967e-05	SEMA6A	Z	73093111	73207526	+	6250	protein_coding	semaphorin 6A [Source:HGNC Symbol;Acc:HGNC:10738] && sp|Q9H2E6|SEM6A_HUMAN Semaphorin-6A OS=Homo sapiens OX=9606 GN=SEMA6A PE=1 SV=2 && PF01403:Sema domain|PF01437:Plexin repeat	Sema
ENSGALG00010014822	2.47412298643611	0	0	31.3090860090045	29.9798103959186	25.720377014877	0.82470766214537	29.0030911399334	-5.39235395432759	2.88886663081763e-06	4.84747985077224e-05	ENSGALG00010014822	Z	57087978	57113361	+	7303	lncRNA	- && - && -	-
ENSGALG00010021607	85.3572430320458	33.299271611324	38.5624908913134	221.061122427213	236.840502127757	191.473917777418	52.4063351782277	216.458514110796	-2.05797801459264	2.92796474165072e-06	4.90677663972956e-05	SLC9A5	11	1354459	1365251	-	4323	protein_coding	solute carrier family 9 member A5 [Source:HGNC Symbol;Acc:HGNC:11078] && sp|Q9Z0X2|SL9A5_RAT Sodium/hydrogen exchanger 5 OS=Rattus norvegicus OX=10116 GN=Slc9a5 PE=1 SV=1 && -	-
ENSGALG00010001193	168.240363077656	315.363689966068	293.6007829225	760.905666037018	749.495259897965	724.933589197089	259.068278655408	745.111505044024	-1.52165500630798	2.93097027661669e-06	4.90751611145146e-05	PRELID3A	2	96770611	96780999	-	3717	protein_coding	PRELI domain containing 3A [Source:NCBI gene (formerly Entrezgene);Acc:421035] && sp|Q6GM21|PLD3A_XENLA PRELI domain containing protein 3A OS=Xenopus laevis OX=8355 GN=prelid3a PE=2 SV=1 && PF04707:PRELI-like family	MSF1
ENSGALG00010014987	94.0166734845722	185.104774545301	170.025528020791	429.788362487243	456.69244503116	474.398064941065	149.715658683555	453.626290819823	-1.59523552824832	2.942982559045e-06	4.92332169711566e-05	KLF9	Z	35632988	35646170	-	1712	protein_coding	Kruppel like factor 9 [Source:HGNC Symbol;Acc:HGNC:1123] && sp|Q13886|KLF9_HUMAN Krueppel-like factor 9 OS=Homo sapiens OX=9606 GN=KLF9 PE=1 SV=1 && -	-
ENSGALG00010027314	32.1635988236694	13.7114647811334	16.6519847030672	82.5421358419209	78.9468340425857	93.3554424984425	20.8423494359567	84.948137460983	-2.05039581269338	3.01429355150983e-06	5.03381762554931e-05	ENSGALG00010027314	28	4430284	4437243	+	4261	protein_coding	- && sp|Q01063|PDE4D_MOUSE cAMP-specific 3',5'-cyclic phosphodiesterase 4D OS=Mus musculus OX=10090 GN=Pde4d PE=1 SV=2 && PF18100:Phosphodiesterase 4 upstream conserved regions (UCR)|PF00233:3'5'-cyclic nucleotide phosphodiesterase	-
ENSGALG00010029545	51.9565827151583	37.2168329773621	21.9105061882463	142.314027313657	163.889630164355	117.170606401106	37.0279739602556	141.124754626373	-1.9440857955518	3.0654430962914e-06	5.1147733196883e-05	OMG	19	9515452	9530876	+	12747	protein_coding	- && sp|P23515|OMGP_HUMAN Oligodendrocyte-myelin glycoprotein OS=Homo sapiens OX=9606 GN=OMG PE=1 SV=2 && PF01462:Leucine rich repeat N-terminal domain|PF13855:Leucine rich repeat	-
ENSGALG00010025734	314.213619277386	132.217696103786	156.002804060313	682.158570923461	803.458918610619	732.554441645941	200.811373147162	739.390643726674	-1.88384667357312	3.08642452752163e-06	5.1452955233196e-05	PLK3	8	20463427	20477178	+	3328	protein_coding	polo like kinase 3 [Source:HGNC Symbol;Acc:HGNC:2154] && sp|Q9H4B4|PLK3_HUMAN Serine/threonine-protein kinase PLK3 OS=Homo sapiens OX=9606 GN=PLK3 PE=1 SV=2 && PF00659:POLO box duplicated region|PF00069:Protein kinase domain	Pkinase
ENSGALG00010016122	425.549153667011	551.396762269864	563.538219161694	1036.99487902551	1125.24221686015	1132.64919521069	513.494711699523	1098.29543036545	-1.095584329957	3.25549775360687e-06	5.40361804063559e-05	SPATA5L1	10	10682829	10689744	+	2504	protein_coding	spermatogenesis associated 5 like 1 [Source:HGNC Symbol;Acc:HGNC:28762] && sp|A7YSY2|SPA5L_BOVIN Spermatogenesis-associated protein 5-like protein 1 OS=Bos taurus OX=9913 GN=SPATA5L1 PE=2 SV=1 && PF17862:AAA+ lid domain|PF00004:ATPase family associated with various cellular activities (AAA)	AAA
ENSGALG00010026523	0	1.95878068301906	0	31.3090860090045	28.9804833827213	24.7677704587704	0.652926894339685	28.3524466168321	-5.39840863582986	3.33644613381571e-06	5.53318077200737e-05	LRRC55	5	16613659	16617588	-	3360	protein_coding	leucine rich repeat containing 55 [Source:HGNC Symbol;Acc:HGNC:32324] && sp|Q6ZSA7|LRC55_HUMAN Leucine-rich repeat-containing protein 55 OS=Homo sapiens OX=9606 GN=LRRC55 PE=1 SV=3 && -	-
ENSGALG00010009214	63.0901361541208	69.5367142471765	68.3607793073284	146.109068042021	187.87347848109	163.848327650328	66.9958765695419	165.943624724479	-1.30624690638149	3.36355366404219e-06	5.5733064954493e-05	PCDH10	4	26479539	26513537	+	4697	protein_coding	protocadherin 10 [Source:NCBI gene (formerly Entrezgene);Acc:408048] && sp|Q9P2E7|PCD10_HUMAN Protocadherin-10 OS=Homo sapiens OX=9606 GN=PCDH10 PE=1 SV=2 && PF16492:Cadherin cytoplasmic C-terminal|PF08266:Cadherin-like|PF00028:Cadherin domain	Cadherin
ENSGALG00010008130	105.150226923535	58.7634204905717	59.5965768320299	245.728887161581	257.8263694049	200.999983338483	74.5034080820454	234.851746634988	-1.6646219575748	3.36754472667321e-06	5.57509264524843e-05	RCSD1	1	91728337	91763520	-	3746	protein_coding	RCSD domain containing 1 [Source:NCBI gene (formerly Entrezgene);Acc:418443] && sp|Q6JBY9|CPZIP_HUMAN CapZ-interacting protein OS=Homo sapiens OX=9606 GN=RCSD1 PE=1 SV=1 && -	-
ENSGALG00010008346	17.3188609050528	116.547450639634	104.294009456052	650.849484914457	516.652065822997	563.943081215081	79.386773666913	577.148210650845	-2.85695519438947	3.44330370109912e-06	5.69066893192012e-05	NR4A3	2	88986455	89011557	-	3467	protein_coding	nuclear receptor subfamily 4 group A member 3 [Source:HGNC Symbol;Acc:HGNC:7982] && sp|P51179|NR4A3_RAT Nuclear receptor subfamily 4 group A member 3 OS=Rattus norvegicus OX=10116 GN=Nr4a3 PE=1 SV=1 && PF00104:Ligand-binding domain of nuclear hormone receptor|PF00105:Zinc finger, C4 type (two domains)	zf-C4
ENSGALG00010001648	17.3188609050528	29.3817102452858	19.2812454456567	99.6198191195597	62.9576018314291	95.2606556106556	21.9939388653318	85.9460255205481	-1.96125884780576	3.59442855234099e-06	5.92507955509921e-05	ENSGALG00010001648	9	22494811	22502286	+	5280	lncRNA	- && - && -	-
ENSGALG00010006853	1289.01807593321	992.122415949152	907.971376440925	2270.38311574387	2340.42386490805	2371.03771814922	1063.0372894411	2327.28156626704	-1.131181076251	3.63243920563457e-06	5.98185129880076e-05	NET1	1	1675660	1727713	-	4123	protein_coding	neuroepithelial cell transforming 1 [Source:NCBI gene (formerly Entrezgene);Acc:416693] && sp|Q7Z628|ARHG8_HUMAN Neuroepithelial cell-transforming gene 1 protein OS=Homo sapiens OX=9606 GN=NET1 PE=1 SV=1 && PF16652:Pleckstrin homology domain|PF00621:RhoGEF domain	RhoGEF
ENSGALG00010023210	259.782913575792	191.960506935867	212.093699902224	501.894136326163	491.668890493065	462.01417971168	221.279040137961	485.192402176969	-1.13504423740186	3.67326079515344e-06	6.03942140014146e-05	ZNHIT6	8	15886808	15911147	+	1419	protein_coding	zinc finger HIT-type containing 6 [Source:HGNC Symbol;Acc:HGNC:26089] && sp|Q9NWK9|BCD1_HUMAN Box C/D snoRNA protein 1 OS=Homo sapiens OX=9606 GN=ZNHIT6 PE=1 SV=1 && PF04438:HIT zinc finger	-
ENSGALG00010009841	19.7929838914889	8.81451307358575	9.64062272282836	47.4380091045522	64.9562558578237	69.5402785957786	12.749373229301	60.6448478527182	-2.27980798553578	3.71797239019314e-06	6.1076871762675e-05	GABRA1	13	6808171	6850478	-	4294	protein_coding	gamma-aminobutyric acid type A receptor alpha1 subunit [Source:NCBI gene (formerly Entrezgene);Acc:374214] && sp|P19150|GBRA1_CHICK Gamma-aminobutyric acid receptor subunit alpha-1 OS=Gallus gallus OX=9031 GN=GABRA1 PE=2 SV=1 && PF02931:Neurotransmitter-gated ion-channel ligand binding domain|PF02932:Neurotransmitter-gated ion-channel transmembrane region	Neur_chan_LBD
ENSGALG00010009793	12968.1156334049	8219.04374594796	8605.57041049561	23650.6938191656	25359.9216139076	24482.9410984946	9930.90992994948	24497.8521771892	-1.3027356070376	3.73679611920489e-06	6.13334512258517e-05	TNFAIP6	7	34724336	34754469	+	3025	protein_coding	TNF alpha induced protein 6 [Source:NCBI gene (formerly Entrezgene);Acc:424315] && sp|P98066|TSG6_HUMAN Tumor necrosis factor-inducible gene 6 protein OS=Homo sapiens OX=9606 GN=TNFAIP6 PE=1 SV=2 && -	-
ENSGALG00010017380	9767.83755044976	3855.85977452301	3834.3385829431	22363.226252068	25314.9518983137	24607.7325573445	5819.34530263862	24095.3035692421	-2.04994593766042	3.82341067611483e-06	6.25940406496884e-05	MARCKSL1	23	5483879	5485631	+	1389	protein_coding	MARCKS like 1 [Source:NCBI gene (formerly Entrezgene);Acc:770764] && sp|P35566|MRP_RABIT MARCKS-related protein OS=Oryctolagus cuniculus OX=9986 GN=MARCKSL1 PE=1 SV=2 && PF02063:MARCKS family	-
ENSGALG00010003761	4.94824597287222	3.91756136603811	7.88778222776866	55.0280905612806	25.9825023431295	40.9620819125819	5.58452985555966	40.6575582723307	-2.84741877281845	3.86996591483759e-06	6.33020578445827e-05	UGT8	4	55767004	55811257	-	2704	protein_coding	UDP glycosyltransferase 8 [Source:NCBI gene (formerly Entrezgene);Acc:374033] && sp|Q16880|CGT_HUMAN 2-hydroxyacylsphingosine 1-beta-galactosyltransferase OS=Homo sapiens OX=9606 GN=UGT8 PE=1 SV=2 && PF00201:UDP-glucoronosyl and UDP-glucosyl transferase	UDPGT
novel.453	27.2153528507972	16.649635805662	14.8991442080075	67.3619729284642	73.9501989765992	70.4928851518851	19.5880442881556	70.6016856856495	-1.87156162203537	3.88403718992147e-06	6.3423808652489e-05	-	Z	43963417	43969637	+	1381	-	- && - && -	-
ENSGALG00010027119	1009.44217846593	1290.83647010956	1216.47130357143	2262.79303428714	2691.18764654029	2364.36947225647	1172.24998404897	2439.45005102797	-1.05682224161587	3.89890908865556e-06	6.36123803398893e-05	NUB1	2	6215235	6233581	+	3982	protein_coding	negative regulator of ubiquitin like proteins 1 [Source:NCBI gene (formerly Entrezgene);Acc:420433] && sp|Q9Y5A7|NUB1_HUMAN NEDD8 ultimate buster 1 OS=Homo sapiens OX=9606 GN=NUB1 PE=1 SV=2 && PF18037:Ubiquitin-like domain|PF00627:UBA/TS-N domain	UBA
ENSGALG00010024053	174.425670543746	51.907688100005	52.5852148517911	481.02141232016	523.647354915378	497.260622287622	92.9728578318473	500.643129841053	-2.4356992237829	4.04303030762249e-06	6.57955051252374e-05	ISL2	10	3372516	3375387	-	1647	protein_coding	ISL LIM homeobox 2 [Source:NCBI gene (formerly Entrezgene);Acc:396382] && sp|P53410|ISL2_CHICK Insulin gene enhancer protein ISL-2 (Fragment) OS=Gallus gallus OX=9031 GN=ISL2 PE=2 SV=1 && PF00412:LIM domain|PF00046:Homeodomain	LIM
ENSGALG00010008416	780.585802220593	398.611868994378	451.356427477873	1548.37661717259	1670.87476606586	1656.5828010693	543.518032897615	1625.27806143592	-1.58162203268355	4.11727683893776e-06	6.68900204954082e-05	MSX2	13	9409558	9415628	+	2577	protein_coding	msh homeobox 2 [Source:NCBI gene (formerly Entrezgene);Acc:395245] && sp|P28362|MSX2_CHICK Homeobox protein MSX-2 OS=Gallus gallus OX=9031 GN=MSX2 PE=2 SV=2 && PF00046:Homeodomain	Homeobox
ENSGALG00010014759	24.7412298643611	21.5465875132096	21.0340859407164	63.5669322001	91.9380852141504	70.4928851518851	22.440634439429	75.3326341887119	-1.75203401242809	4.29289818783684e-06	6.95660334621689e-05	ENSGALG00010014759	Z	53877346	53882921	+	2368	lncRNA	- && - && -	-
ENSGALG00010018559	656.879652898787	418.199675824568	439.086544012455	1294.10888837219	1168.21327842763	1299.35534252934	504.721957578604	1253.89250310972	-1.31432767447337	4.34335900449287e-06	7.02054093141762e-05	DLG3	4	2430087	2486534	-	4317	protein_coding	discs large MAGUK scaffold protein 3 [Source:HGNC Symbol;Acc:HGNC:2902] && sp|Q62936|DLG3_RAT Disks large homolog 3 OS=Rattus norvegicus OX=10116 GN=Dlg3 PE=1 SV=1 && PF00595:PDZ domain|PF10600:PDZ-associated domain of NMDA receptors|PF00018:SH3 domain|PF00625:Guanylate kinase|PF09058:L27_1|PF10608:Polyubiquitination (PEST) N-terminal domain of MAGUK	PDZ
ENSGALG00010014537	331.532480182439	242.888804694363	273.443117229313	577.794950893446	694.532274172115	616.336441800942	282.621467368705	629.554555622167	-1.15709299845559	4.64332240395231e-06	7.48642832071098e-05	GKAP1	Z	40620861	40643548	-	2323	protein_coding	G kinase anchoring protein 1 [Source:HGNC Symbol;Acc:HGNC:17496] && sp|Q5VSY0|GKAP1_HUMAN G kinase-anchoring protein 1 OS=Homo sapiens OX=9606 GN=GKAP1 PE=1 SV=2 && -	-
ENSGALG00010016458	487.402228327914	1192.89743595861	1281.32640188864	3703.95975088344	3817.42919041364	3537.02814282364	987.208688725054	3686.13902804024	-1.9000537739474	4.77023412324262e-06	7.68457412883983e-05	ZC3H12A	23	4129510	4139484	-	4299	protein_coding	zinc finger CCCH-type containing 12A [Source:HGNC Symbol;Acc:HGNC:26259] && sp|Q5D1E8|ZC12A_HUMAN Endoribonuclease ZC3H12A OS=Homo sapiens OX=9606 GN=ZC3H12A PE=1 SV=1 && PF11977:Zc3h12a-like Ribonuclease NYN domain|PF18561:Endoribonuclease Regnase 1/ ZC3H12 C-terminal domain|PF18039:UBA-like domain	-
ENSGALG00010019269	1172.73429557072	655.212138469874	692.371995548582	2321.61616557679	2299.45145736696	2371.99032470532	840.106143196391	2331.01931588302	-1.47323387936076	4.77476724012384e-06	7.68540752241295e-05	SOCS1	14	8952641	8955779	+	2610	protein_coding	suppressor of cytokine signaling 1 [Source:NCBI gene (formerly Entrezgene);Acc:416630] && sp|O15524|SOCS1_HUMAN Suppressor of cytokine signaling 1 OS=Homo sapiens OX=9606 GN=SOCS1 PE=1 SV=1 && PF07525:SOCS box|PF00017:SH2 domain	SH2
ENSGALG00010008041	17.3188609050528	21.5465875132096	15.7755644555373	83.4908960240119	53.9636587126535	65.7298523713524	18.2136709579332	67.7281357026726	-1.89598204299989	4.85450184942297e-06	7.80062606165044e-05	ENSGALG00010008041	2	85091930	85229361	+	4150	protein_coding	- && sp|P57721|PCBP3_HUMAN Poly(rC)-binding protein 3 OS=Homo sapiens OX=9606 GN=PCBP3 PE=1 SV=2 && -	-
ENSGALG00010011586	180.610978009836	149.846722250958	161.261325545493	332.066063731866	444.700520872793	355.322245427745	163.906341935429	377.362943344135	-1.20440412202728	4.88885194136008e-06	7.84265284608124e-05	MAP3K7CL	1	104123760	104157953	+	2403	protein_coding	- && sp|P57077|M3KCL_HUMAN MAP3K7 C-terminal-like protein OS=Homo sapiens OX=9606 GN=MAP3K7CL PE=1 SV=2 && -	-
ENSGALG00010009315	23.504168371143	27.4229295622668	23.663346683306	91.0809774807403	64.9562558578237	81.9241638251638	24.8634815389053	79.3204657212426	-1.67294706701988	4.94210736978815e-06	7.89695161443077e-05	SLC26A3	1	15017911	15031927	-	3505	protein_coding	solute carrier family 26 member 3 [Source:NCBI gene (formerly Entrezgene);Acc:417700] && sp|Q9WVC8|S26A3_MOUSE Chloride anion exchanger OS=Mus musculus OX=10090 GN=Slc26a3 PE=1 SV=1 && PF00916:Sulfate permease family|PF01740:STAS domain	Sulfate_transp
ENSGALG00010005486	75.4607510863014	35.258052294343	26.2926074258955	210.624760424212	171.884246269933	195.284344001844	45.6704702688466	192.59778356533	-2.09034174665726	4.97161526371278e-06	7.93507298427412e-05	IRF5	1	1207489	1217633	+	2318	protein_coding	interferon regulatory factor 5 [Source:NCBI gene (formerly Entrezgene);Acc:430409] && sp|P56477|IRF5_MOUSE Interferon regulatory factor 5 OS=Mus musculus OX=10090 GN=Irf5 PE=1 SV=1 && PF10401:Interferon-regulatory factor 3|PF00605:Interferon regulatory factor transcription factor	IRF
ENSGALG00010029950	378.540816924725	665.985432226479	612.617753023366	1481.01464424412	1389.06454834423	1479.39798163348	552.38133405819	1449.82572474061	-1.39097255738695	5.21450212207869e-06	8.27488736420746e-05	RFFL	19	4979110	4989287	+	3414	protein_coding	ring finger and FYVE like domain containing E3 ubiquitin protein ligase [Source:NCBI gene (formerly Entrezgene);Acc:417529] && sp|Q8WZ73|RFFL_HUMAN E3 ubiquitin-protein ligase rififylin OS=Homo sapiens OX=9606 GN=RFFL PE=1 SV=1 && PF13920:Zinc finger, C3HC4 type (RING finger)	-
ENSGALG00010014505	174.425670543746	141.032209177372	134.968718119597	309.295819361681	354.761089685037	330.554474968975	150.142199280238	331.537128005231	-1.14619309725377	5.3485325412348e-06	8.47352779587347e-05	CYTH4	1	51424990	51454084	-	3600	protein_coding	cytohesin 4 [Source:NCBI gene (formerly Entrezgene);Acc:418043] && sp|Q9UIA0|CYH4_HUMAN Cytohesin-4 OS=Homo sapiens OX=9606 GN=CYTH4 PE=1 SV=1 && -	-
ENSGALG00010020999	1983.00957362854	5378.81175557033	5035.03432205899	15676.3644886903	16475.9044665837	15101.6717339572	4132.28521708595	15751.3135630771	-1.93032040805381	5.38583923067875e-06	8.52557412710752e-05	IFIH1	7	20667301	20695320	+	5197	protein_coding	interferon induced with helicase C domain 1 [Source:NCBI gene (formerly Entrezgene);Acc:424185] && sp|Q9BYX4|IFIH1_HUMAN Interferon-induced helicase C domain-containing protein 1 OS=Homo sapiens OX=9606 GN=IFIH1 PE=1 SV=3 && PF16739:Caspase recruitment domain|PF04851:Type III restriction enzyme, res subunit|PF11648:C-terminal domain of RIG-I|PF18119:RIG-I receptor C-terminal domain|PF00271:Helica…	Helicase_C
ENSGALG00010008451	14.8447379186167	38.1962233188716	35.056809901194	109.10742094047	112.923952491293	113.36018017668	29.3659237128941	111.797184536148	-1.91220921935594	5.52922623948966e-06	8.73108519597561e-05	OPN3	3	35501047	35519576	+	4293	protein_coding	opsin 3 [Source:HGNC Symbol;Acc:HGNC:14007] && sp|Q9H1Y3|OPN3_HUMAN Opsin-3 OS=Homo sapiens OX=9606 GN=OPN3 PE=1 SV=1 && PF00001:7 transmembrane receptor (rhodopsin family)	7tm_1
ENSGALG00010021538	45.771275249068	68.557323905667	45.5738528715522	142.314027313657	156.894341071974	140.98577030377	53.3008173420957	146.731379563134	-1.45861730309108	5.60118286364798e-06	8.82993720300618e-05	TNFRSF18	21	2553443	2559828	+	3532	protein_coding	TNF receptor superfamily member 18 [Source:NCBI gene (formerly Entrezgene);Acc:419424] && sp|Q9Y5U5|TNR18_HUMAN Tumor necrosis factor receptor superfamily member 18 OS=Homo sapiens OX=9606 GN=TNFRSF18 PE=1 SV=1 && -	-
ENSGALG00010024369	706.362112627509	399.591259335887	377.737126685366	1442.11547677839	1394.06118341022	1447.00935872586	494.563499549588	1427.72867297149	-1.53108280470393	5.60950304105461e-06	8.83577524277393e-05	MYOD1	5	11805090	11808553	+	1712	protein_coding	myogenic differentiation 1 [Source:NCBI gene (formerly Entrezgene);Acc:374048] && sp|P16075|MYOD1_CHICK Myoblast determination protein 1 homolog OS=Gallus gallus OX=9031 GN=MYOD1 PE=2 SV=2 && PF12232:Myogenic determination factor 5|PF00010:Helix-loop-helix DNA-binding domain|PF01586:Myogenic Basic domain	Basic
ENSGALG00010006147	3.71118447965417	0.979390341509528	3.5056809901194	24.6677647343672	21.9851942903403	44.7725081370081	2.7320852704277	30.4751557205719	-3.49538628569477	5.71027203546498e-06	8.98685527815925e-05	ENSGALG00010006147	2	19371594	19402387	-	4065	protein_coding	- && sp|P22897|MRC1_HUMAN Macrophage mannose receptor 1 OS=Homo sapiens OX=9606 GN=MRC1 PE=1 SV=1 && PF00059:Lectin C-type domain	Lectin_C
ENSGALG00010012749	18.5559223982708	12.7320744396239	16.6519847030672	73.0545340210105	55.9623127390481	51.440754029754	15.9799938469873	60.1525335966042	-1.91942974717909	5.71480973639869e-06	8.98685527815925e-05	RGS4	8	3591779	3692084	+	4051	protein_coding	regulator of G-protein signaling 4 [Source:NCBI gene (formerly Entrezgene);Acc:378901] && sp|Q7SZC6|RGS4_CHICK Regulator of G-protein signaling 4 OS=Gallus gallus OX=9031 GN=RGS4 PE=2 SV=1 && PF00615:Regulator of G protein signaling domain	RGS
ENSGALG00010025635	1181.39372602324	1978.36848984925	1966.68703545699	4283.65222214107	4318.09202402548	4497.25555137905	1708.81641710982	4366.33326584853	-1.35301047798638	5.73136874316458e-06	9.0054954849494e-05	CHKA	5	15737769	15758643	-	2933	protein_coding	- && sp|Q01134|CHKA_RAT Choline kinase alpha OS=Rattus norvegicus OX=10116 GN=Chka PE=1 SV=2 && PF01633:Choline/ethanolamine kinase	Choline_kinase
ENSGALG00010010407	40.8230292761958	16.649635805662	24.5397669308358	105.312380212106	94.9360662537423	103.834114615615	27.3374773375645	101.360853693821	-1.90748329078019	5.74509597387264e-06	9.01965929023581e-05	SOX10	1	51095086	51104254	+	4214	protein_coding	SRY-box 10 [Source:NCBI gene (formerly Entrezgene);Acc:395573] && sp|Q9W757|SOX10_CHICK Transcription factor SOX-10 OS=Gallus gallus OX=9031 GN=SOX10 PE=2 SV=2 && -	-
novel.259	11.1335534389625	11.7526840981143	12.2698834654179	47.4380091045522	49.9663506598644	41.9146884686885	11.7187070008316	46.4396827443683	-1.9820924672365	5.78074193539089e-06	9.06818353766482e-05	-	3	55857694	55859422	-	1466	-	- && - && -	-
ENSGALG00010024270	152.158563665821	180.207822837753	173.53120901091	370.965231197599	324.781279289118	361.037884764385	168.632531838161	352.261465083701	-1.06099596570817	6.12352827933558e-06	9.57451668381735e-05	RAB18L	27	3096221	3102337	-	2095	protein_coding	ras-related protein Rab-18-B-like [Source:NCBI gene (formerly Entrezgene);Acc:425531] && sp|Q6DHC1|RB18B_DANRE Ras-related protein Rab-18-B OS=Danio rerio OX=7955 GN=rab18b PE=2 SV=1 && PF00071:Ras family	Ras
ENSGALG00010023972	1133.14832778774	672.841164617046	747.586471142963	2077.78479877939	2177.53356175689	2210.99981672332	851.191987849249	2155.43939241986	-1.34128925690052	6.15899567288017e-06	9.61426257647478e-05	ENSGALG00010023972	11	8030918	8047626	-	1124	protein_coding	- && sp|Q8WUR0|CS012_MOUSE Protein C19orf12 homolog OS=Mus musculus OX=10090 PE=1 SV=1 && -	-
ENSGALG00010021578	19.7929838914889	5.87634204905717	19.2812454456567	83.4908960240119	62.9576018314291	76.2085244885245	14.9835237954009	74.2190074479885	-2.31574851390369	6.35351344427699e-06	9.88667142873161e-05	ENSGALG00010021578	21	2561446	2569603	-	2515	protein_coding	- && sp|Q8K4I3|ARHG6_MOUSE Rho guanine nucleotide exchange factor 6 OS=Mus musculus OX=10090 GN=Arhgef6 PE=1 SV=1 && -	-
ENSGALG00010016711	2.47412298643611	4.89695170754764	16.6519847030672	53.1305701970985	70.9522179370074	65.7298523713524	8.00768646568364	63.2708801684861	-2.93608904722845	6.36256948182726e-06	9.89170225371324e-05	ENSGALG00010016711	Z	35052453	35054954	+	1327	lncRNA	- && - && -	-
novel.409	2382.58043593797	1045.98888473218	1302.36048782936	5107.1760601961	4859.72726517841	5505.11328773979	1576.97660283317	5157.3388710381	-1.70990648879728	6.67333215230337e-06	0.000103328665639791	-	MU179258.1	75987	77204	+	1167	-	- && - && -	-
ENSGALG00010025325	2.47412298643611	8.81451307358575	9.64062272282836	37.0016471015508	42.9710615674833	43.8199015809016	6.97641959428341	41.2642034166452	-2.51878784182035	6.76737033941775e-06	0.000104569763872828	DPEP2	11	3103192	3118498	+	3221	protein_coding	dipeptidase 2 [Source:NCBI gene (formerly Entrezgene);Acc:107054267] && sp|Q5M872|DPEP2_RAT Dipeptidase 2 OS=Rattus norvegicus OX=10116 GN=Dpep2 PE=2 SV=1 && PF01244:Membrane dipeptidase (Peptidase family M19)	-
ENSGALG00010021550	2052.28501724875	1236.97000132653	1290.96702461147	3855.76138001801	3936.34910498411	3820.9048965434	1526.74068106225	3871.00512718184	-1.34276318487244	6.83677489695242e-06	0.000105432875082897	MAP2K3	14	4500020	4521707	-	4073	protein_coding	mitogen-activated protein kinase kinase 3 [Source:NCBI gene (formerly Entrezgene);Acc:416496] && sp|P46734|MP2K3_HUMAN Dual specificity mitogen-activated protein kinase kinase 3 OS=Homo sapiens OX=9606 GN=MAP2K3 PE=1 SV=2 && -	-
ENSGALG00010019294	239.989929684303	271.291124598139	228.745684605291	493.355294687343	545.632549205719	467.729819048319	246.675579629244	502.23922098046	-1.02569113244954	6.86098842487447e-06	0.000105721092170087	SMARCAL1	7	22960528	22996629	-	3926	protein_coding	SWI/SNF related, matrix associated, actin dependent regulator of chromatin, subfamily a like 1 [Source:HGNC Symbol;Acc:HGNC:11102] && sp|Q0P4U8|SMAL1_XENTR SWI/SNF-related matrix-associated actin-dependent regulator of chromatin subfamily A-like protein 1 OS=Xenopus tropicalis OX=8364 GN=smarcal1 PE=2 SV=1 && PF00176:SNF2 family N-terminal domain|PF07443:HepA-related protein (HARP)|PF00271:Helica…	SNF2_N
ENSGALG00010025445	85.3572430320458	115.568060298124	127.957356139358	301.705737904952	250.831080312519	260.06158981709	109.627553156509	270.86613601152	-1.30002098472537	7.07389164061006e-06	0.000108674635867795	B3GNT4	15	5809290	5818837	+	9394	protein_coding	UDP-GlcNAc:betaGal beta-1,3-N-acetylglucosaminyltransferase 4 [Source:HGNC Symbol;Acc:HGNC:15683] && sp|Q9C0J1|B3GN4_HUMAN N-acetyllactosaminide beta-1,3-N-acetylglucosaminyltransferase 4 OS=Homo sapiens OX=9606 GN=B3GNT4 PE=1 SV=1 && PF01762:Galactosyltransferase	Galactosyl_T
ENSGALG00010001180	154.632686652257	237.012462645306	231.374945347881	450.661086493246	542.634568166127	563.943081215081	207.673364881814	519.079578624818	-1.31880858889331	7.07537863367504e-06	0.000108674635867795	SPIRE1	2	96643547	96766421	+	3460	protein_coding	spire type actin nucleation factor 1 [Source:HGNC Symbol;Acc:HGNC:30622] && sp|Q08AE8|SPIR1_HUMAN Protein spire homolog 1 OS=Homo sapiens OX=9606 GN=SPIRE1 PE=1 SV=3 && PF16474:Kinase non-catalytic C-lobe domain	-
ENSGALG00010008960	3.71118447965417	6.8557323905667	7.01136198023881	39.8479276478239	36.9750994882996	27.6255901270901	5.85942628348656	34.8162057544045	-2.54213176797453	7.22382554735071e-06	0.00011068820922754	LRRC2	Z	43041448	43148412	+	2858	protein_coding	- && sp|Q9BYS8|LRRC2_HUMAN Leucine-rich repeat-containing protein 2 OS=Homo sapiens OX=9606 GN=LRRC2 PE=2 SV=2 && PF13855:Leucine rich repeat	-
ENSGALG00010008133	374.829632445071	758.048124328375	751.968572380612	1866.21127817309	1941.69238664233	1835.67283361733	628.282109718019	1881.19216614425	-1.58110665641582	7.27957390034654e-06	0.000111364096966293	CREG1	1	91771951	91777369	+	2763	protein_coding	cellular repressor of E1A stimulateds 1 [Source:NCBI gene (formerly Entrezgene);Acc:768680] && sp|Q5ZJ73|CREG1_CHICK Protein CREG1 OS=Gallus gallus OX=9031 GN=CREG1 PE=2 SV=1 && PF13883:Pyridoxamine 5'-phosphate oxidase	-
ENSGALG00010021372	2.47412298643611	2.93817102452858	11.3934632178881	37.0016471015508	52.9643316994562	44.7725081370081	5.60191907628425	44.9128289793384	-2.95070022187467	7.58264173926721e-06	0.000115675741676089	CD86	1	76586198	76601433	+	2623	protein_coding	CD86 molecule [Source:NCBI gene (formerly Entrezgene);Acc:427944] && sp|P42071|CD86_RABIT T-lymphocyte activation antigen CD86 OS=Oryctolagus cuniculus OX=9986 GN=CD86 PE=2 SV=1 && -	-
ENSGALG00010005524	11.1335534389625	20.5671971717001	7.01136198023881	70.2082534747373	53.9636587126535	61.9194261469261	12.9040375303005	62.030446111439	-2.26842154786605	7.64564725341399e-06	0.000116406043863037	STRIP2	1	1296520	1312008	+	4342	protein_coding	striatin interacting protein 2 [Source:HGNC Symbol;Acc:HGNC:22209] && sp|Q9ULQ0|STRP2_HUMAN Striatin-interacting protein 2 OS=Homo sapiens OX=9606 GN=STRIP2 PE=1 SV=2 && PF11882:Domain of unknown function (DUF3402)|PF07923:N1221-like protein	-
ENSGALG00010014810	48.2453982355041	57.7840301490622	46.4502731190821	136.62146622111	117.92058755728	126.696671962172	50.8265671678828	127.079575246854	-1.32189422399776	7.90236527593286e-06	0.000119837929200319	FAM189A2	Z	35285263	35310240	+	2845	protein_coding	family with sequence similarity 189 member A2 [Source:HGNC Symbol;Acc:HGNC:24820] && sp|Q15884|F1892_HUMAN Protein FAM189A2 OS=Homo sapiens OX=9606 GN=FAM189A2 PE=1 SV=3 && PF04103:CD20-like family	-
ENSGALG00010029295	781.822863713811	390.776746262302	434.704442774806	1579.68570318159	1537.96427331062	1661.34583384983	535.768017583639	1592.99860344735	-1.57344084529945	8.01245671283936e-06	0.000121324494505185	SOCS3	18	10472719	10475867	+	2928	protein_coding	suppressor of cytokine signaling 3 [Source:NCBI gene (formerly Entrezgene);Acc:395299] && sp|Q90X67|SOCS3_CHICK Suppressor of cytokine signaling 3 OS=Gallus gallus OX=9031 GN=SOCS3 PE=2 SV=1 && -	-
ENSGALG00010024795	136.076764253986	54.8458591245336	52.5852148517911	326.373502639319	295.800795906397	355.322245427745	81.1692794101036	325.832181324487	-2.01338852141588	8.27595764579986e-06	0.000124909524783374	NRROS	9	4343518	4354278	-	4894	protein_coding	negative regulator of reactive oxygen species [Source:HGNC Symbol;Acc:HGNC:24613] && sp|Q86YC3|LRC33_HUMAN Transforming growth factor beta activator LRRC33 OS=Homo sapiens OX=9606 GN=NRROS PE=1 SV=1 && PF13855:Leucine rich repeat	-
ENSGALG00010010382	306.791250318078	241.909414352853	269.061015991664	545.537104702351	548.630530245311	542.03313042463	272.587226887532	545.400255124097	-1.00215780555351	8.30120818078175e-06	0.00012514140794252	SEC11C	Z	1228373	1234665	+	1924	protein_coding	SEC11 homolog C, signal peptidase complex subunit [Source:HGNC Symbol;Acc:HGNC:23400] && sp|P13679|SC11C_CANLF Signal peptidase complex catalytic subunit SEC11C OS=Canis lupus familiaris OX=9615 GN=SEC11C PE=1 SV=3 && PF00717:Peptidase S24-like	Peptidase_S24
ENSGALG00010026334	1693.53718421552	2395.58877533231	2521.46105214338	4703.00422262531	5338.40490449991	4836.38348535298	2203.52900389707	4959.2642041594	-1.16997700516681	8.30439900130634e-06	0.00012514140794252	ENSGALG00010026334	27	3316952	3327839	+	4666	protein_coding	- && sp|O18737|CACO2_BOVIN Calcium-binding and coiled-coil domain-containing protein 2 OS=Bos taurus OX=9913 GN=CALCOCO2 PE=2 SV=1 && PF17751:SKICH domain	-
ENSGALG00010023235	153.395625159039	202.733800692472	226.992844110231	428.839602305152	440.703212820004	451.535507594507	194.374089987247	440.359440906554	-1.1764629376143	8.52109176336889e-06	0.000128204916798234	ENSGALG00010023235	8	28313354	28326345	+	5156	protein_coding	- && sp|Q8K4B4|IL23R_MOUSE Interleukin-23 receptor OS=Mus musculus OX=10090 GN=Il23r PE=2 SV=1 && -	-
ENSGALG00010015010	231.330499231776	347.683571235882	290.97152217991	703.031294929464	667.550444815788	611.573409020409	289.99519754919	660.718382921887	-1.18635927744447	8.66334605350992e-06	0.000130038522958488	ENSGALG00010015010	1	70305666	70307534	-	1869	lncRNA	- && - && -	-
ENSGALG00010028039	325.347172716348	185.104774545301	143.732920594896	852.935403699849	592.600918825991	775.421736670736	218.061622618848	740.319353065526	-1.76656214768754	8.71551372226961e-06	0.000130719045154229	STAB1	12	689207	741796	+	8300	protein_coding	stabilin 1 [Source:HGNC Symbol;Acc:HGNC:18628] && sp|Q8R4Y4|STAB1_MOUSE Stabilin-1 OS=Mus musculus OX=10090 GN=Stab1 PE=1 SV=1 && PF12947:EGF domain|PF00193:Extracellular link domain|PF02469:Fasciclin domain	Xlink
ENSGALG00010012788	165.766240091219	54.8458591245336	68.3607793073284	395.632995931966	421.715999569255	401.999966676967	96.3242928410271	406.449654059396	-2.08370108944563	8.98910984339664e-06	0.000134506320705962	RGS1	8	3619511	3623685	-	1894	protein_coding	regulator of G protein signaling 1 [Source:HGNC Symbol;Acc:HGNC:9991] && sp|Q9JL25|RGS1_MOUSE Regulator of G-protein signaling 1 OS=Mus musculus OX=10090 GN=Rgs1 PE=2 SV=2 && PF00615:Regulator of G protein signaling domain	RGS
ENSGALG00010025925	1556.22335846831	815.832154477437	828.217133915709	3096.75323434517	3242.8161578252	3025.47842219442	1066.75754895382	3121.68260478826	-1.54981030667196	9.08836454070135e-06	0.00013588525045308	KLHL18	2	3985254	4006901	+	4018	protein_coding	kelch like family member 18 [Source:NCBI gene (formerly Entrezgene);Acc:420406] && sp|E9Q4F2|KLH18_MOUSE Kelch-like protein 18 OS=Mus musculus OX=10090 GN=Klhl18 PE=1 SV=1 && PF00651:BTB/POZ domain|PF01344:Kelch motif|PF07707:BTB And C-terminal Kelch	BACK
ENSGALG00010029382	973.567395162609	721.810681692522	680.978532330694	1650.84271683842	1693.8592873694	1842.34107951008	792.118869728609	1729.0143612393	-1.12711213026139	9.53501610719659e-06	0.00014167790237541	GTF2IRD1	19	3203948	3254310	-	3475	protein_coding	GTF2I repeat domain containing 1 [Source:HGNC Symbol;Acc:HGNC:4661] && sp|Q9UHL9|GT2D1_HUMAN General transcription factor II-I repeat domain-containing protein 1 OS=Homo sapiens OX=9606 GN=GTF2IRD1 PE=1 SV=1 && PF02946:GTF2I-like repeat	-
ENSGALG00010006860	0	2.93817102452858	2.62926074258955	20.872724006003	33.9771184487078	21.9099507904508	1.85581058903938	25.5865977483872	-3.69538686598702	9.58935006089435e-06	0.000142374694697747	INSM2	5	35739191	35740543	+	1353	protein_coding	INSM transcriptional repressor 2 [Source:HGNC Symbol;Acc:HGNC:17539] && sp|Q9JMC2|INSM2_MOUSE Insulinoma-associated protein 2 OS=Mus musculus OX=10090 GN=Insm2 PE=1 SV=2 && -	-
ENSGALG00010018670	1929.81592942017	1261.45475986427	1222.60624530414	3493.33499045923	3545.61224282397	3490.35042157442	1471.29231152953	3509.76588495254	-1.25483776277883	9.83602225349828e-06	0.000145472792803284	MRAS	7	24844557	24879534	+	1943	protein_coding	muscle RAS onco homolog [Source:NCBI gene (formerly Entrezgene);Acc:395149] && sp|O14807|RASM_HUMAN Ras-related protein M-Ras OS=Homo sapiens OX=9606 GN=MRAS PE=1 SV=2 && -	-
ENSGALG00010004471	87.8313660184819	264.435392207573	256.791132526246	787.470951135567	823.445458874565	824.957277588277	203.019296917434	811.957895866136	-1.99705971559649	1.04206545146586e-05	0.000153054862702637	C1H3ORF52	1	88866617	88885787	+	3560	protein_coding	chromosome 1 open reading frame, human C3orf52 [Source:NCBI gene (formerly Entrezgene);Acc:418422] && sp|Q5BVD1|TTMP_HUMAN TPA-induced transmembrane protein OS=Homo sapiens OX=9606 GN=TTMP PE=1 SV=2 && -	-
novel.415	23.504168371143	6.8557323905667	8.76420247529851	59.7718914717358	81.9448150821775	62.8720327030327	13.0413677456694	68.196246418982	-2.42162840755803	1.06677142354733e-05	0.000156563431777982	-	MU179263.1	119386	120484	-	1099	-	- && - && -	-
ENSGALG00010006963	9.89649194574444	0	6.13494173270896	46.4892489224612	44.9697155938779	167.658753874754	5.34381122615113	86.372572797031	-4.04039747345752	1.12629894594848e-05	0.000164166863880898	SLC46A2	Z	66533100	66539063	+	2087	protein_coding	- && sp|Q9BY10|TSCOT_HUMAN Thymic stromal cotransporter homolog OS=Homo sapiens OX=9606 GN=SLC46A2 PE=2 SV=1 && PF07690:Major Facilitator Superfamily	MFS_1
ENSGALG00010027075	1783.84267322044	1263.41354054729	1365.46274565151	3108.13835653026	3004.97632868424	3115.02343846844	1470.90631980641	3076.04604122765	-1.06485227180925	1.14866681373411e-05	0.000167172513165349	SLC41A1	26	2320713	2341922	-	4795	protein_coding	solute carrier family 41 member 1 [Source:NCBI gene (formerly Entrezgene);Acc:419837] && sp|Q8IVJ1|S41A1_HUMAN Solute carrier family 41 member 1 OS=Homo sapiens OX=9606 GN=SLC41A1 PE=1 SV=2 && -	-
ENSGALG00010021994	0	0.979390341509528	0	21.821484188094	17.9878862375512	20.9573442343442	0.326463447169843	20.2555715533298	-5.79273172302685	1.21761255563396e-05	0.000176401734214404	ENSGALG00010021994	6	22732015	22777819	-	3864	protein_coding	- && sp|Q5EA06|GBRP_BOVIN Gamma-aminobutyric acid receptor subunit pi OS=Bos taurus OX=9913 GN=GABRP PE=2 SV=1 && PF02932:Neurotransmitter-gated ion-channel transmembrane region|PF02931:Neurotransmitter-gated ion-channel ligand binding domain	Neur_chan_LBD
ENSGALG00010003847	0	0	1.7528404950597	17.0776832776388	32.9777914355105	26.6729835709836	0.584280165019901	25.5761527613776	-5.27501738131071	1.25339570151916e-05	0.000181311314706528	XKR9	2	116487981	116496409	+	2086	protein_coding	XK related 9 [Source:NCBI gene (formerly Entrezgene);Acc:428363] && sp|Q5GH70|XKR9_HUMAN XK-related protein 9 OS=Homo sapiens OX=9606 GN=XKR9 PE=2 SV=1 && PF09815:XK-related protein	-
ENSGALG00010009191	9.89649194574444	13.7114647811334	13.1463037129478	51.2330498329164	37.9744265014969	60.9668195908196	12.2514201466085	50.0580986417443	-2.02026136417108	1.33638255293047e-05	0.000192443109841862	ENSGALG00010009191	1	182468606	182473285	-	4680	lncRNA	- && - && -	-
ENSGALG00010014714	0	0	0.876420247529851	23.7190045522761	20.985867277143	16.1943114538114	0.29214008250995	20.2997277610769	-5.79534592994465	1.35184821884015e-05	0.000194377695057572	gga-mir-155	1	102588225	102588287	+	63	miRNA	gga-mir-155 [Source:miRBase;Acc:MI0001176] && - && -	-
ENSGALG00010002957	1.23706149321806	10.7732937566048	14.0227239604776	51.2330498329164	67.9542368974155	59.0616064786065	8.67769307010016	59.4162977363128	-2.73121249124158	1.36036789617899e-05	0.000195309233286372	ADGRG2	1	120445512	120499149	+	6566	protein_coding	adhesion G protein-coupled receptor G2 [Source:HGNC Symbol;Acc:HGNC:4516] && sp|Q8CJ11|AGRG2_RAT Adhesion G-protein coupled receptor G2 OS=Rattus norvegicus OX=10116 GN=Adgrg2 PE=1 SV=1 && PF01825:GPCR proteolysis site, GPS, motif|PF00002:7 transmembrane receptor (Secretin family)|PF13385:Concanavalin A-like lectin/glucanases superfamily	7tm_2
ENSGALG00010016318	12.3706149321806	13.7114647811334	13.1463037129478	55.9768507433716	40.9724075410888	48.5829343614343	13.0761278087539	48.5107308819649	-1.88909628200186	1.36891749793417e-05	0.000196242270228196	ENSGALG00010016318	1	135031016	135073766	-	20256	lncRNA	- && - && -	-
ENSGALG00010005957	3.71118447965417	14.6908551226429	13.1463037129478	73.0545340210105	40.9724075410888	63.8246392591392	10.5161144384149	59.2838602737461	-2.46542302894966	1.37918159253992e-05	0.000197565698488241	ENSGALG00010005957	2	107831473	107843454	+	918	lncRNA	- && - && -	-
ENSGALG00010013646	624.716054075118	321.240032015125	330.410433318754	1203.02791089144	1477.00532550559	1159.32217878168	425.455506469666	1279.7851383929	-1.59045971032374	1.38757542140792e-05	0.000198470989648017	CLDN1	9	13636169	13649849	+	2829	protein_coding	claudin 1 [Source:NCBI gene (formerly Entrezgene);Acc:424910] && sp|Q6L708|CLD1_BOVIN Claudin-1 OS=Bos taurus OX=9913 GN=CLDN1 PE=2 SV=1 && PF00822:PMP-22/EMP/MP20/Claudin family	-
novel.125	98.9649194574444	111.650498932086	77.1249817826269	205.880959513757	228.845886022179	241.009458694959	95.9134667240525	225.245434743631	-1.23399877422234	1.49396567886515e-05	0.000211789001200897	-	17	2005672	2021491	-	6288	-	- && - && -	-
ENSGALG00010010984	210.300453847069	218.404046156625	165.643426783142	423.147041212606	452.695136978371	387.710868335368	198.115975595612	421.184348842115	-1.08971110603021	1.50083579573229e-05	0.000212605443809952	MAT1A	6	5108453	5125507	+	2797	protein_coding	methionine adenosyltransferase 1A [Source:NCBI gene (formerly Entrezgene);Acc:423628] && sp|Q2KJC6|METK1_BOVIN S-adenosylmethionine synthase isoform type-1 OS=Bos taurus OX=9913 GN=MAT1A PE=2 SV=1 && -	-
ENSGALG00010005278	17.3188609050528	10.7732937566048	25.4161871783657	57.8743711075537	82.9441420953748	72.3980982640982	17.8361139466744	71.0722038223423	-1.98579990839045	1.56813064410666e-05	0.000220993256751939	DAPP1	4	59612125	59634124	+	2566	protein_coding	dual adaptor of phosphotyrosine and 3-phosphoinositides [Source:NCBI gene (formerly Entrezgene);Acc:425211] && sp|Q9UN19|DAPP1_HUMAN Dual adapter for phosphotyrosine and 3-phosphotyrosine and 3-phosphoinositide OS=Homo sapiens OX=9606 GN=DAPP1 PE=1 SV=1 && PF00017:SH2 domain|PF00169:PH domain	SH2
ENSGALG00010020525	33.4006603168875	30.3611005867954	25.4161871783657	74.9520543851925	82.9441420953748	118.123212957213	29.7259826940162	92.0064698125934	-1.63671440169773	1.64594290599008e-05	0.000230906009763509	GPD1L2	7	27803795	27821925	+	4284	protein_coding	- && sp|Q6P824|GPD1L_XENTR Glycerol-3-phosphate dehydrogenase 1-like protein OS=Xenopus tropicalis OX=8364 GN=gpd1l PE=2 SV=1 && PF07479:NAD-dependent glycerol-3-phosphate dehydrogenase C-terminus|PF01210:NAD-dependent glycerol-3-phosphate dehydrogenase N-terminus	NAD_Gly3P_dh_N
ENSGALG00010005740	1.23706149321806	1.95878068301906	0.876420247529851	33.2066063731866	15.9892322111566	19.0521311221311	1.35742080792232	22.7493232354914	-4.07573158427949	1.654427256233e-05	0.000231789376499174	ENSGALG00010005740	31	2275235	2345247	-	2587	protein_coding	- && - && PF00047:Immunoglobulin domain	ig
ENSGALG00010027725	205.352207874197	95.0008631264242	92.9005462381642	449.712326311155	386.73955410735	487.734556726557	131.084539079595	441.395479048354	-1.75688361962743	1.6621338667756e-05	0.00023252863992947	BTN1A1	28	1216361	1222907	-	2499	protein_coding	butyrophilin subfamily 1 member A1 [Source:NCBI gene (formerly Entrezgene);Acc:420061] && sp|P18892|BT1A1_BOVIN Butyrophilin subfamily 1 member A1 OS=Bos taurus OX=9913 GN=BTN1A1 PE=1 SV=2 && PF00622:SPRY domain|PF13765:SPRY-associated domain|PF07686:Immunoglobulin V-set domain	V-set
ENSGALG00010002377	11.1335534389625	0	3.5056809901194	44.5917285582791	49.9663506598644	57.1563933663933	4.87974480969397	50.5714908615123	-3.43773090546547	1.67388702698022e-05	0.000234001825583254	ART7B	1	194008506	194014763	-	4985	protein_coding	GPI-anchored ADP-ribosyltransferase [Source:NCBI gene (formerly Entrezgene);Acc:428124] && sp|Q92080|NARE_CHICK Erythroblast NAD(P)(+)--arginine ADP-ribosyltransferase OS=Gallus gallus OX=9031 GN=MADPRT PE=2 SV=1 && PF01129:NAD:arginine ADP-ribosyltransferase	-
ENSGALG00010010185	7.42236895930833	10.7732937566048	12.2698834654179	32.2578461910955	56.9616397522454	51.440754029754	10.1551820604437	46.8867466576983	-2.18808065068933	1.68523075129971e-05	0.00023541566509762	PHYHIPL	6	1340338	1393577	-	4622	protein_coding	phytanoyl-CoA 2-hydroxylase interacting protein like [Source:NCBI gene (formerly Entrezgene);Acc:423603] && sp|Q96FC7|PHIPL_HUMAN Phytanoyl-CoA hydroxylase-interacting protein-like OS=Homo sapiens OX=9606 GN=PHYHIPL PE=1 SV=3 && PF00041:Fibronectin type III domain	fn3
ENSGALG00010027120	4.94824597287222	1.95878068301906	3.5056809901194	29.4115656448224	18.9872132507485	33.3412294637294	3.47090254867023	27.2466694531001	-3.00279522289644	1.69598978013191e-05	0.000236573268310237	ENSGALG00010027120	28	1581892	1610654	+	6948	protein_coding	- && sp|Q9UPW8|UN13A_HUMAN Protein unc-13 homolog A OS=Homo sapiens OX=9606 GN=UNC13A PE=2 SV=4 && PF06292:Domain of Unknown Function (DUF1041)|PF00130:Phorbol esters/diacylglycerol binding domain (C1 domain)|PF10540:Munc13 (mammalian uncoordinated) homology domain|PF00168:C2 domain	C2
ENSGALG00010009653	105.150226923535	176.290261471715	141.103659852306	325.424742457228	340.770511500275	362.943097876598	140.848049415852	343.046117278034	-1.28096062625876	1.74008646265323e-05	0.000241959609186053	ABLIM2	4	80177176	80314925	-	4231	protein_coding	actin binding LIM protein family member 2 [Source:HGNC Symbol;Acc:HGNC:19195] && sp|Q6H8Q1|ABLM2_HUMAN Actin-binding LIM protein 2 OS=Homo sapiens OX=9606 GN=ABLIM2 PE=1 SV=2 && PF16182:Putative adherens-junction anchoring region of AbLIM|PF00412:LIM domain|PF02209:Villin headpiece domain	LIM
ENSGALG00010002880	216.48576131316	281.085028013235	264.678914754015	548.383385248624	537.63793310014	477.255884609384	254.08323469347	521.09240098605	-1.03436515343043	1.78341137001709e-05	0.000247504907899834	RASGEF1B	4	45072034	45182305	+	4575	protein_coding	- && sp|Q5RC04|RGF1B_PONAB Ras-GEF domain-containing family member 1B OS=Pongo abelii OX=9601 GN=RASGEF1B PE=2 SV=2 && PF00618:RasGEF N-terminal motif|PF00617:RasGEF domain	-
ENSGALG00010008217	28.4524143440153	5.87634204905717	7.01136198023881	80.6446154777388	79.946161055783	100.023688391188	13.7800394577704	86.8714883082367	-2.69269894200546	1.78698575452648e-05	0.000247821256305274	ARHGEF37	13	8043385	8055575	-	4045	protein_coding	Rho guanine nucleotide exchange factor 37 [Source:HGNC Symbol;Acc:HGNC:34430] && sp|A1IGU5|ARH37_HUMAN Rho guanine nucleotide exchange factor 37 OS=Homo sapiens OX=9606 GN=ARHGEF37 PE=2 SV=2 && PF14604:Variant SH3 domain|PF00621:RhoGEF domain	RhoGEF
ENSGALG00010018518	11.1335534389625	1.95878068301906	1.7528404950597	60.7206516538269	27.981156369524	51.440754029754	4.94839153901375	46.714187351035	-3.31355441476607	1.80934880855905e-05	0.000250559460913192	ENSGALG00010018518	14	6000426	6006602	+	3022	protein_coding	- && sp|Q8C160|MSLNL_MOUSE Mesothelin-like protein OS=Mus musculus OX=10090 GN=Mslnl PE=2 SV=1 && PF06060:Pre-pro-megakaryocyte potentiating factor precursor (Mesothelin)	-
ENSGALG00010004367	74.2236895930833	47.9901267339669	72.7428805449776	158.442950409204	172.883573283131	160.037901425901	64.9855656240093	163.788141706079	-1.33575758652268	1.82179076510362e-05	0.000252100012021352	TSPAN13	2	28450018	28468138	+	3212	protein_coding	tetraspanin 13 [Source:NCBI gene (formerly Entrezgene);Acc:420595] && sp|Q3ZBV0|TSN13_BOVIN Tetraspanin-13 OS=Bos taurus OX=9913 GN=TSPAN13 PE=2 SV=1 && PF00335:Tetraspanin family	Tetraspannin
ENSGALG00010022778	96.4907964710083	39.1756136603811	65.7315185647388	244.78012697949	247.833099272927	184.805671884672	67.1326428987094	225.80629937903	-1.75633055486372	1.87388947910164e-05	0.000258375337543567	GDF11	34	1796174	1804738	-	1797	protein_coding	growth differentiation factor 11 [Source:HGNC Symbol;Acc:HGNC:4216] && sp|Q9Z217|GDF11_RAT Growth/differentiation factor 11 OS=Rattus norvegicus OX=10116 GN=Gdf11 PE=2 SV=2 && PF00688:TGF-beta propeptide	TGFb_propeptide
ENSGALG00010004146	43.2971522626319	68.557323905667	85.0127640103955	207.778479877939	161.890976137961	207.668229231229	65.6224133928981	192.445895082376	-1.54383997351158	1.88264424382959e-05	0.000259317888053422	NAAA	4	49479547	49488937	-	1508	protein_coding	- && sp|Q02083|NAAA_HUMAN N-acylethanolamine-hydrolyzing acid amidase OS=Homo sapiens OX=9606 GN=NAAA PE=1 SV=3 && PF15508:beta subunit of N-acylethanolamine-hydrolyzing acid amidase	-
ENSGALG00010005789	159.580932625129	486.756999730235	443.468645250104	1239.0807978109	1703.85255750137	1354.60652278352	363.268859201823	1432.5132926986	-1.9779967667502	1.88397332774953e-05	0.000259317888053422	RNASET2	3	42208419	42230821	+	3126	protein_coding	ribonuclease T2 [Source:NCBI gene (formerly Entrezgene);Acc:421569] && sp|O00584|RNT2_HUMAN Ribonuclease T2 OS=Homo sapiens OX=9606 GN=RNASET2 PE=1 SV=2 && PF00445:Ribonuclease T2 family	Ribonuclease_T2
ENSGALG00010007845	6.18530746609028	1.95878068301906	5.2585214851791	42.694208194097	21.9851942903403	31.4360163515163	4.46753654476281	32.0384729453179	-2.86160969500141	1.88479037664495e-05	0.000259317888053422	TFAP2B	3	108014885	108046707	-	4418	protein_coding	transcription factor AP-2 beta [Source:NCBI gene (formerly Entrezgene);Acc:395713] && sp|Q76HI7|AP2B_CANLF Transcription factor AP-2-beta OS=Canis lupus familiaris OX=9615 GN=TFAP2B PE=2 SV=2 && PF03299:Transcription factor AP-2	TF_AP-2
ENSGALG00010011461	0	5.87634204905717	7.01136198023881	33.2066063731866	34.9764454619051	37.1516556881557	4.29590134309866	35.1115691744158	-2.95871240708848	1.90270695983237e-05	0.000261219553782438	IRF4	2	66198229	66211220	+	3251	protein_coding	interferon regulatory factor 4 [Source:NCBI gene (formerly Entrezgene);Acc:374179] && sp|Q15306|IRF4_HUMAN Interferon regulatory factor 4 OS=Homo sapiens OX=9606 GN=IRF4 PE=1 SV=1 && PF00605:Interferon regulatory factor transcription factor|PF10401:Interferon-regulatory factor 3	IRF
ENSGALG00010006451	0	0	0	18.0264434597299	6.99528909238101	17.146918009918	0	14.0562168540096	-6.22843795731727	1.93015476159837e-05	0.000264040756450819	ENSGALG00010006451	3	54357769	54363948	-	2938	lncRNA	- && - && -	-
ENSGALG00010014726	457.71275249068	773.718369792527	801.924526489814	1832.05591161781	1644.89226372273	1634.67285027885	677.785216257674	1703.87367520646	-1.32889751520643	2.01369153501082e-05	0.00027448738316978	PWP2	1	110393893	110410967	+	3801	protein_coding	PWP2 small subunit processome component [Source:HGNC Symbol;Acc:HGNC:9711] && sp|Q15269|PWP2_HUMAN Periodic tryptophan protein 2 homolog OS=Homo sapiens OX=9606 GN=PWP2 PE=2 SV=2 && PF00400:WD domain, G-beta repeat|PF04003:Dip2/Utp12 Family	WD40
ENSGALG00010021159	21.0300453847069	7.83512273207622	14.8991442080075	47.4380091045522	72.950871963402	65.7298523713524	14.5881041082635	62.0395778131022	-2.10527972911243	2.03685760684994e-05	0.000277250219629404	MMD2	14	4041580	4052813	-	2829	protein_coding	monocyte to macrophage differentiation associated 2 [Source:HGNC Symbol;Acc:HGNC:30133] && sp|Q8IY49|PAQRA_HUMAN Monocyte to macrophage differentiation factor 2 OS=Homo sapiens OX=9606 GN=MMD2 PE=1 SV=2 && PF03006:Haemolysin-III related	-
ENSGALG00010026770	17.3188609050528	114.588669956615	136.721558614657	623.335439633816	554.626492324494	608.715589352089	89.5430298254414	595.559173770133	-2.7289567904826	2.04600963061189e-05	0.000278298026372782	ENSGALG00010026770	7	19217573	19275299	+	7187	protein_coding	- && sp|A2APX8|SCN1A_MOUSE Sodium channel protein type 1 subunit alpha OS=Mus musculus OX=10090 GN=Scn1a PE=1 SV=1 && PF00520:Ion transport protein|PF06512:Sodium ion transport-associated|PF11933:Cytoplasmic domain of voltage-gated Na+ ion channel	Ion_trans
ENSGALG00010023647	0	1.95878068301906	4.38210123764925	26.5652850985493	26.9818293563268	20.9573442343442	2.11362730688944	24.8348195630734	-3.4473794058586	2.09590056064664e-05	0.000284477623614578	ENSGALG00010023647	5	22451502	22475749	-	3866	lncRNA	- && - && -	-
ENSGALG00010006843	23.504168371143	65.6191528811384	58.7201565845	180.264434597299	197.866748613063	160.037901425901	49.2811592789271	179.389694878754	-1.85372891841332	2.10886392899439e-05	0.000286034286839791	STON2	5	40374567	40442066	-	4219	protein_coding	stonin 2 [Source:HGNC Symbol;Acc:HGNC:30652] && sp|D4AB66|STON2_RAT Stonin-2 OS=Rattus norvegicus OX=10116 GN=Ston2 PE=1 SV=1 && PF00928:Adaptor complexes medium subunit family|PF12016:Stonin 2	Adap_comp_sub
ENSGALG00010027340	1.23706149321806	2.93817102452858	0	38.8991674657328	18.9872132507485	18.0995245660246	1.39174417258221	25.3286350941686	-4.21722041149981	2.1176195542412e-05	0.000287018435050057	ENSGALG00010027340	28	4486352	4489367	+	1975	protein_coding	- && - && PF00041:Fibronectin type III domain	fn3
ENSGALG00010012376	29.6894758372333	29.3817102452858	19.2812454456567	73.0545340210105	72.950871963402	89.5450162740162	26.1174771760586	78.5168074194762	-1.5982117632276	2.1330410425757e-05	0.000288699713386235	VGLL2	3	63254132	63261636	-	3881	protein_coding	vestigial like family member 2 [Source:NCBI gene (formerly Entrezgene);Acc:421735] && sp|Q8BGW8|VGLL2_MOUSE Transcription cofactor vestigial-like protein 2 OS=Mus musculus OX=10090 GN=Vgll2 PE=1 SV=1 && PF07545:Vestigial/Tondu family	-
ENSGALG00010026947	35.8747833033236	68.557323905667	61.3494173270896	142.314027313657	165.88828419075	162.895721094221	55.2605081786934	157.032677532876	-1.49767811098295	2.17198363575754e-05	0.00029355524591192	ENSGALG00010026947	8	20732487	20734682	-	2196	lncRNA	- && - && -	-
ENSGALG00010026283	19.7929838914889	25.4641488792477	32.4275491586045	73.0545340210105	80.9454880689803	77.161131044631	25.894893976447	77.0537177115406	-1.5589017484472	2.19678009722463e-05	0.000296070264089331	ENSGALG00010026283	7	11016380	11017928	+	1147	lncRNA	- && - && -	-
ENSGALG00010017559	601.211885703975	883.410088041594	1004.37760366921	1908.90548636718	1993.65739132859	1869.01406308106	829.666525804926	1923.85898025894	-1.21249095358709	2.27557915442357e-05	0.00030582888944774	DUSP10	3	18014100	18036407	+	3693	protein_coding	dual specificity phosphatase 10 [Source:NCBI gene (formerly Entrezgene);Acc:421340] && sp|Q9Y6W6|DUS10_HUMAN Dual specificity protein phosphatase 10 OS=Homo sapiens OX=9606 GN=DUSP10 PE=1 SV=1 && PF00782:Dual specificity phosphatase, catalytic domain|PF00581:Rhodanese-like domain	DSPc
ENSGALG00010003131	2813.07783557786	813.873373794418	880.8023487675	6968.64353745872	6603.55290320767	7436.04677696777	1502.58451937993	7002.74773921139	-2.2209052461074	2.41821144556824e-05	0.000323557476689402	TAP1	16	2216246	2221659	-	2369	protein_coding	transporter 1, ATP-binding cassette, sub-family B (MDR/TAP) [Source:NCBI gene (formerly Entrezgene);Acc:427727] && sp|Q28433|TAP1_GORGO Antigen peptide transporter 1 OS=Gorilla gorilla gorilla OX=9595 GN=TAP1 PE=2 SV=2 && PF00005:ABC transporter|PF00664:ABC transporter transmembrane region	ABC_membrane
ENSGALG00010002926	34.6377218101055	38.1962233188716	31.5511289110746	86.3371765702851	101.931355346123	83.8293769373769	34.7950246800173	90.6993029512618	-1.38320391511491	2.4227080368686e-05	0.000323557476689402	GALNTL6	4	42333518	42764620	+	4810	protein_coding	polypeptide N-acetylgalactosaminyltransferase like 6 [Source:HGNC Symbol;Acc:HGNC:33844] && sp|Q49A17|GLTL6_HUMAN Polypeptide N-acetylgalactosaminyltransferase-like 6 OS=Homo sapiens OX=9606 GN=GALNTL6 PE=2 SV=2 && PF00652:Ricin-type beta-trefoil lectin domain|PF00535:Glycosyl transferase family 2	Glycos_transf_2
ENSGALG00010017372	575.233594346396	906.915456237823	937.76966485694	1908.90548636718	1966.67556197226	1779.46904680705	806.63957181372	1885.01669838216	-1.22368870643491	2.42973579422122e-05	0.000324043788361015	ENSGALG00010017372	14	7298515	7313893	+	4821	protein_coding	- && sp|P24394|IL4RA_HUMAN Interleukin-4 receptor subunit alpha OS=Homo sapiens OX=9606 GN=IL4R PE=1 SV=1 && PF09238:Interleukin-4 receptor alpha chain, N-terminal	-
ENSGALG00010004769	74.2236895930833	124.38257337171	143.732920594896	296.961936994497	298.798776945989	323.886229076229	114.113061186563	306.548981005572	-1.41993216951593	2.45735361372845e-05	0.000327498840247458	HTR2A	1	168226119	168257135	-	4448	protein_coding	5-hydroxytryptamine receptor 2A [Source:NCBI gene (formerly Entrezgene);Acc:428070] && sp|P50128|5HT2A_MACMU 5-hydroxytryptamine receptor 2A OS=Macaca mulatta OX=9544 GN=HTR2A PE=2 SV=1 && PF00001:7 transmembrane receptor (rhodopsin family)	7tm_1
ENSGALG00010001815	0	0	0	9.48760182091045	10.9925971451702	17.146918009918	0	12.5423723253329	-6.06290899762258	2.50468789701031e-05	0.000333342955305865	HMX3	6	32268346	32271764	+	1474	protein_coding	H6 family homeobox 3 [Source:HGNC Symbol;Acc:HGNC:5019] && sp|O57601|HMX3_CHICK Homeobox protein HMX3 OS=Gallus gallus OX=9031 GN=HMX3 PE=2 SV=1 && PF00046:Homeodomain	Homeobox
ENSGALG00010019785	55.6677671948125	57.7840301490622	75.3721412875672	153.699149498749	155.895014058777	138.127950635451	62.9413128771473	149.240704730992	-1.23982522471207	2.58788689300372e-05	0.000343698677018079	ACSL5	6	27498624	27518499	+	3354	protein_coding	acyl-CoA synthetase long-chain family member 5 [Source:NCBI gene (formerly Entrezgene);Acc:423896] && sp|O88813|ACSL5_RAT Long-chain-fatty-acid--CoA ligase 5 OS=Rattus norvegicus OX=10116 GN=Acsl5 PE=1 SV=1 && PF00501:AMP-binding enzyme	AMP-binding
ENSGALG00010027369	576.470655839614	1000.93692902274	997.36624168897	2127.12032824812	2226.50058540356	2023.33632517032	858.257942183774	2125.65241294067	-1.30760945053736	2.66926479831657e-05	0.000353770011843369	ENSGALG00010027369	26	1819392	1826602	-	3673	protein_coding	- && sp|Q5SWA1|PR15B_HUMAN Protein phosphatase 1 regulatory subunit 15B OS=Homo sapiens OX=9606 GN=PPP1R15B PE=1 SV=1 && PF10488:Phosphatase-1 catalytic subunit binding region	-
ENSGALG00010018327	1.23706149321806	2.93817102452858	7.01136198023881	36.0528869194597	37.9744265014969	20.9573442343442	3.72886483266182	31.6615525517669	-3.02179510202741	2.72788556836412e-05	0.00036054056634912	SNAP25	3	13347707	13413160	-	2648	protein_coding	synaptosome associated protein 25 [Source:NCBI gene (formerly Entrezgene);Acc:396444] && sp|Q6PC54|SN25B_DANRE Synaptosomal-associated protein 25-B OS=Danio rerio OX=7955 GN=snap25b PE=2 SV=1 && PF00835:SNAP-25 family	-
ENSGALG00010028452	4.94824597287222	5.87634204905717	1.7528404950597	20.872724006003	29.9798103959186	40.9620819125819	4.1924761723297	30.6048721048345	-2.89628576070382	2.77428278876671e-05	0.000366166492538966	GOLPH3L	25	2244673	2248688	+	2052	protein_coding	golgi phosphoprotein 3 like [Source:NCBI gene (formerly Entrezgene);Acc:425072] && sp|Q9H4A5|GLP3L_HUMAN Golgi phosphoprotein 3-like OS=Homo sapiens OX=9606 GN=GOLPH3L PE=1 SV=1 && -	-
ENSGALG00010027121	60.6160131676847	22.5259778547191	27.1690276734254	146.109068042021	117.92058755728	150.511835864836	36.7703395652764	138.180497154712	-1.92556964349525	2.96007706182057e-05	0.000387482591033666	ELF3	26	360305	364354	+	2202	protein_coding	E74 like ETS transcription factor 3 [Source:HGNC Symbol;Acc:HGNC:3318] && sp|Q3UPW2|ELF3_MOUSE ETS-related transcription factor Elf-3 OS=Mus musculus OX=10090 GN=Elf3 PE=1 SV=1 && PF00178:Ets-domain|PF02198:Sterile alpha motif (SAM)/Pointed domain	Ets
ENSGALG00010006608	4.94824597287222	2.93817102452858	4.38210123764925	24.6677647343672	22.9845213035376	28.5781966831967	4.08950607835002	25.4101609070338	-2.647986544151	3.0781708436693e-05	0.000401568054574936	KL	1	174087939	174134392	-	5913	protein_coding	klotho [Source:HGNC Symbol;Acc:HGNC:6344] && sp|Q8WP17|KLOT_MACFA Klotho OS=Macaca fascicularis OX=9541 GN=KL PE=2 SV=1 && PF00232:Glycosyl hydrolase family 1	Glyco_hydro_1
ENSGALG00010021560	16.0817994118347	12.7320744396239	10.5170429703582	52.1818100150075	40.9724075410888	46.6777212492212	13.1103056072723	46.6106462684392	-1.84723225726948	3.08683378102647e-05	0.000402087160458063	ENSGALG00010021560	3	28916192	28974960	+	21288	lncRNA	- && - && -	-
ENSGALG00010013016	231.330499231776	177.269651813225	245.397669308358	434.532163397699	476.678985295106	449.630294482294	217.99927345112	453.6138143917	-1.05718938207172	3.09506598442253e-05	0.000402674186334999	QRSL1	3	67792338	67804337	-	2078	protein_coding	glutaminyl-tRNA amidotransferase subunit QRSL1 [Source:HGNC Symbol;Acc:HGNC:21020] && sp|Q29RP9|GATA_BOVIN Glutamyl-tRNA(Gln) amidotransferase subunit A, mitochondrial OS=Bos taurus OX=9913 GN=QRSL1 PE=2 SV=1 && PF01425:Amidase	Amidase
ENSGALG00010021613	33.4006603168875	73.4542756132146	78.0014020301567	203.983439149575	212.856653811022	173.374393211393	61.6187793200863	196.73816205733	-1.66559821011552	3.17291461848719e-05	0.000412522010656303	ADGRL4	8	18217480	18292906	+	4701	protein_coding	adhesion G protein-coupled receptor L4 [Source:HGNC Symbol;Acc:HGNC:20822] && sp|Q9HBW9|AGRL4_HUMAN Adhesion G protein-coupled receptor L4 OS=Homo sapiens OX=9606 GN=ADGRL4 PE=1 SV=3 && PF16489:GPCR-Autoproteolysis INducing (GAIN) domain|PF01825:GPCR proteolysis site, GPS, motif|PF07645:Calcium-binding EGF domain|PF00002:7 transmembrane receptor (Secretin family)	7tm_2
ENSGALG00010020973	272.153528507972	436.80809231325	436.457283269866	875.705648070034	902.39229291715	867.824572613072	381.806301363696	881.974171200086	-1.20607553431281	3.18593228272315e-05	0.000413652456083823	GNB5	10	8892034	8917826	+	3834	protein_coding	G protein subunit beta 5 [Source:NCBI gene (formerly Entrezgene);Acc:415417] && sp|O14775|GNB5_HUMAN Guanine nucleotide-binding protein subunit beta-5 OS=Homo sapiens OX=9606 GN=GNB5 PE=1 SV=2 && PF00400:WD domain, G-beta repeat	WD40
ENSGALG00010000553	59.3789516744666	70.516104588686	73.6193007925075	145.16030785993	163.889630164355	145.748803084303	67.8381190185534	151.599580369529	-1.15513772152396	3.22221564931516e-05	0.000416949040544919	ENSGALG00010000553	15	11401377	11409926	+	3908	lncRNA	- && - && -	-
ENSGALG00010001885	84.1201815388278	43.0931750264192	52.5852148517911	152.750389316658	187.87347848109	168.61136043086	59.9328571390127	169.745076076203	-1.51094299031405	3.25930518439815e-05	0.000421463396074404	SMPX	1	119212747	119257211	+	1605	protein_coding	small muscle protein, X-linked [Source:NCBI gene (formerly Entrezgene);Acc:771780] && sp|Q9UHP9|SMPX_HUMAN Small muscular protein OS=Homo sapiens OX=9606 GN=SMPX PE=2 SV=3 && -	-
ENSGALG00010014182	6.18530746609028	1.95878068301906	1.7528404950597	18.9752036418209	33.9771184487078	27.6255901270901	3.29897621472301	26.8593040725396	-3.09895019480962	3.27406634672845e-05	0.000423086304818967	ENSGALG00010014182	1	103243104	103248196	-	2539	lncRNA	- && - && -	-
ENSGALG00010027127	11.1335534389625	14.6908551226429	13.1463037129478	48.3867692866433	37.9744265014969	56.2037868102868	12.9902374248511	47.5216608661423	-1.8644692552815	3.29361076062229e-05	0.000425037914610853	S1PR4	28	1699017	1702614	+	3042	protein_coding	sphingosine-1-phosphate receptor 4 [Source:HGNC Symbol;Acc:HGNC:3170] && sp|Q9Z0L1|S1PR4_MOUSE Sphingosine 1-phosphate receptor 4 OS=Mus musculus OX=10090 GN=S1pr4 PE=2 SV=1 && -	-
ENSGALG00010022548	183.085100996272	453.457728118911	432.075182032216	1082.53536776588	1177.2072215464	1148.84350666451	356.2060037158	1136.1953653256	-1.67174504888777	3.35204202463014e-05	0.000431124867388251	ENSGALG00010022548	9	8174505	8198039	-	2421	protein_coding	- && sp|Q96BY6|DOC10_HUMAN Dedicator of cytokinesis protein 10 OS=Homo sapiens OX=9606 GN=DOCK10 PE=1 SV=3 && PF06920:Dock homology region 2	Ded_cyto
novel.225	0	0	1.7528404950597	16.1289230955478	25.9825023431295	21.9099507904508	0.584280165019901	21.3404587430427	-5.01407436350851	3.45407858989404e-05	0.0004431025751234	-	26	2633604	2636931	+	786	-	- && - && -	-
ENSGALG00010000962	0	2.93817102452858	7.88778222776866	30.3603258269134	37.9744265014969	33.3412294637294	3.60865108409908	33.8919939307133	-3.14642526337352	3.485294192592e-05	0.000446462920065768	ENSGALG00010000962	2	77878194	77896020	+	7101	lncRNA	- && - && -	-
ENSGALG00010000702	0	4.89695170754764	6.13494173270896	28.4628054627313	27.981156369524	34.293836019836	3.67729781341887	30.2459326173638	-2.9627630772354	3.60924504698918e-05	0.000461650845904711	DDC	2	80372882	80425053	-	2558	protein_coding	dopa decarboxylase [Source:HGNC Symbol;Acc:HGNC:2719] && sp|P20711|DDC_HUMAN Aromatic-L-amino-acid decarboxylase OS=Homo sapiens OX=9606 GN=DDC PE=1 SV=2 && PF00282:Pyridoxal-dependent decarboxylase conserved domain	-
ENSGALG00010014915	6.18530746609028	9.79390341509528	7.88778222776866	27.5140452806403	39.9730805278915	40.9620819125819	7.9556643696514	36.1497359070379	-2.17105175295046	3.79002655633111e-05	0.000483556854900432	ENSGALG00010014915	1	61689190	61690360	+	1171	lncRNA	- && - && -	-
ENSGALG00010023715	13.6076764253986	22.5259778547191	20.1576656931866	57.8743711075537	53.9636587126535	72.3980982640982	18.7637733244348	61.4120426947685	-1.69761614799247	3.80629237421989e-05	0.000485308617307264	CD3E	24	5503634	5511803	+	2784	protein_coding	CD3e molecule [Source:NCBI gene (formerly Entrezgene);Acc:396062] && sp|Q98910|CD3E_CHICK T-cell surface glycoprotein CD3 epsilon chain OS=Gallus gallus OX=9031 GN=CD3E PE=2 SV=1 && PF16681:Ig-like domain on T-cell surface glycoprotein CD3 epsilon chain	-
ENSGALG00010023426	0	0	1.7528404950597	13.2826425492746	35.9757724751023	21.9099507904508	0.584280165019901	23.7227886049426	-5.17306917545511	3.82487652356677e-05	0.000487353441464852	KCNJ1	24	1119456	1136780	-	5893	protein_coding	potassium inwardly rectifying channel subfamily J member 1 [Source:HGNC Symbol;Acc:HGNC:6255] && sp|P48048|KCNJ1_HUMAN ATP-sensitive inward rectifier potassium channel 1 OS=Homo sapiens OX=9606 GN=KCNJ1 PE=1 SV=1 && PF01007:Inward rectifier potassium channel transmembrane domain|PF17655:Inward rectifier potassium channel C-terminal domain	-
ENSGALG00010022800	45.771275249068	41.1343943434002	40.3153313863731	90.1322172986493	105.928663398912	133.364917854918	42.4070003262805	109.808599517493	-1.37588777307115	3.87750930029834e-05	0.000492747496607633	KLHL10	27	4689336	4693099	+	1954	protein_coding	kelch like family member 10 [Source:NCBI gene (formerly Entrezgene);Acc:420033] && sp|Q6JEL3|KLH10_RAT Kelch-like protein 10 OS=Rattus norvegicus OX=10116 GN=Klhl10 PE=1 SV=1 && PF07707:BTB And C-terminal Kelch|PF00651:BTB/POZ domain|PF01344:Kelch motif	BTB
ENSGALG00010014948	308.028311811296	187.06355522832	185.801092476328	547.434625066533	594.599572852386	522.028392746393	226.964319838648	554.68753022177	-1.2923910658103	3.92407919783538e-05	0.000497316741095006	RBM38	20	11957708	11973730	-	2699	protein_coding	RNA binding motif protein 38 [Source:NCBI gene (formerly Entrezgene);Acc:768866] && sp|Q5ZJX4|RBM38_CHICK RNA-binding protein 38 OS=Gallus gallus OX=9031 GN=RBM38 PE=2 SV=1 && -	-
ENSGALG00010014995	18.5559223982708	16.649635805662	16.6519847030672	50.2842896508254	48.9670236466671	79.0663441568441	17.2858476356667	59.4392191514455	-1.78624084985472	3.94162508799443e-05	0.000498577798638714	LRAT	4	19862293	19865314	+	2633	protein_coding	lecithin retinol acyltransferase [Source:HGNC Symbol;Acc:HGNC:6685] && sp|O95237|LRAT_HUMAN Lecithin retinol acyltransferase OS=Homo sapiens OX=9606 GN=LRAT PE=1 SV=2 && PF04970:Lecithin retinol acyltransferase	-
ENSGALG00010022991	28.4524143440153	14.6908551226429	21.9105061882463	75.9008145672836	56.9616397522454	81.9241638251638	21.6845918849682	71.5955393815643	-1.73537055011736	4.02584463682313e-05	0.000508223051843806	TAL1	8	21597196	21605603	-	3775	protein_coding	TAL bHLH transcription factor 1, erythroid differentiation factor [Source:NCBI gene (formerly Entrezgene);Acc:396298] && sp|P24899|TAL1_CHICK T-cell acute lymphocytic leukemia protein 1 homolog OS=Gallus gallus OX=9031 GN=TAL1 PE=2 SV=1 && PF00010:Helix-loop-helix DNA-binding domain	HLH
ENSGALG00010010138	22.267106877925	17.6290261471715	21.0340859407164	52.1818100150075	65.955582871021	62.8720327030327	20.3100729886043	60.3364751963537	-1.57411445542822	4.14059820256921e-05	0.000520307080766708	ENSGALG00010010138	2	139702159	139707070	+	2481	lncRNA	- && - && -	-
ENSGALG00010018902	19.7929838914889	24.4847585377382	22.7869264357761	57.8743711075537	66.9549098842182	65.7298523713524	22.3548896216677	63.5197111210414	-1.5006443494469	4.16721610928392e-05	0.000523308280180287	NOXO1	14	6159594	6170102	-	3272	protein_coding	NADPH oxidase organizer 1 [Source:HGNC Symbol;Acc:HGNC:19404] && sp|Q8NFA2|NOXO1_HUMAN NADPH oxidase organizer 1 OS=Homo sapiens OX=9606 GN=NOXO1 PE=1 SV=1 && PF00787:PX domain|PF14604:Variant SH3 domain	PX
ENSGALG00010005604	11.1335534389625	6.8557323905667	1.7528404950597	43.6429683761881	38.9737535146942	34.293836019836	6.58070877486296	38.9701859702394	-2.61887215298562	4.21946443398384e-05	0.000529175034977606	ENSGALG00010005604	31	2143809	2146667	-	1563	protein_coding	- && - && PF13895:Immunoglobulin domain	-
ENSGALG00010016041	399.570862309432	286.961370062292	305.870666387918	708.723856022011	717.516795475652	623.004687693688	330.800966253214	683.08177973045	-1.04790554613786	4.27102938879175e-05	0.000534590977388467	ENSGALG00010016041	9	15761454	15890361	-	1188	protein_coding	- && sp|Q96HI0|SENP5_HUMAN Sentrin-specific protease 5 OS=Homo sapiens OX=9606 GN=SENP5 PE=1 SV=3 && PF02902:Ulp1 protease family, C-terminal catalytic domain	Peptidase_C48
ENSGALG00010014107	14.8447379186167	14.6908551226429	22.7869264357761	73.0545340210105	44.9697155938779	69.5402785957786	17.4408398256786	62.5215094035556	-1.83122860995079	4.27852988279294e-05	0.00053483325340572	ENSGALG00010014107	1	110633753	110692905	-	42823	lncRNA	- && - && -	-
ENSGALG00010007870	14.8447379186167	2.93817102452858	5.2585214851791	35.1041267373687	46.9683696202725	55.2511802541802	7.68047680944145	45.7745588706071	-2.62363417961092	4.27855424268031e-05	0.00053483325340572	AvBD3	3	107262772	107269582	-	875	protein_coding	avian beta-defensin 3 [Source:NCBI gene (formerly Entrezgene);Acc:395363] && sp|Q9DG58|GLL3_CHICK Gallinacin-3 OS=Gallus gallus OX=9031 GN=GAL3 PE=2 SV=1 && PF00711:Beta defensin	-
ENSGALG00010006175	6.18530746609028	24.4847585377382	10.5170429703582	56.9256109254627	69.9528909238101	69.5402785957786	13.7290363247289	65.4729268150171	-2.23812823626827	4.29606298167685e-05	0.000536226235503287	IL2RA	1	4023671	4043101	-	4993	protein_coding	interleukin 2 receptor subunit alpha [Source:NCBI gene (formerly Entrezgene);Acc:395294] && - && PF00084:Sushi repeat (SCR repeat)	Sushi
ENSGALG00010019576	199.166900408107	52.8870784415145	52.5852148517911	511.381738147073	446.699174899187	567.753507439507	101.546397900471	508.611473495256	-2.33037696639237	4.30817425654577e-05	0.000537132501119042	ENSGALG00010019576	4	9489193	9490826	-	1634	lncRNA	- && - && -	-
ENSGALG00010021620	9.89649194574444	7.83512273207622	7.88778222776866	44.5917285582791	31.9784644223132	31.4360163515163	8.53979896852977	36.0020697773695	-2.08759696571028	4.48302891934817e-05	0.000556395638511577	TTLL10	21	2569978	2589440	-	3234	protein_coding	tubulin tyrosine ligase like 10 [Source:HGNC Symbol;Acc:HGNC:26693] && sp|Q6ZVT0|TTL10_HUMAN Inactive polyglycylase TTLL10 OS=Homo sapiens OX=9606 GN=TTLL10 PE=1 SV=2 && -	-
novel.154	13.6076764253986	18.608416488681	18.4048251981269	64.515692382191	49.9663506598644	49.5355409175409	16.8736393707355	54.6725279865321	-1.68536566596105	4.52862351079049e-05	0.00056132640381806	-	2	57998472	58032057	+	2233	-	- && - && -	-
ENSGALG00010013292	209.063392353851	433.869921288721	394.389111388433	908.912254443221	987.33508903892	906.881441413441	345.774141677002	934.376261631861	-1.43237243529636	4.66162899141973e-05	0.000576692020929481	PRDM1	3	68037917	68144103	-	6893	protein_coding	PR/SET domain 1 [Source:HGNC Symbol;Acc:HGNC:9346] && sp|O75626|PRDM1_HUMAN PR domain zinc finger protein 1 OS=Homo sapiens OX=9606 GN=PRDM1 PE=1 SV=2 && PF00856:SET domain	SET
ENSGALG00010005531	32.1635988236694	41.1343943434002	30.6747086635448	84.439656206103	85.9421231349667	93.3554424984425	34.6575672768715	87.9124072798374	-1.34218525274163	5.04966211612829e-05	0.000620683581107663	SUSD1	Z	66843261	66883279	+	3039	protein_coding	sushi domain containing 1 [Source:HGNC Symbol;Acc:HGNC:25413] && sp|Q6UWL2|SUSD1_HUMAN Sushi domain-containing protein 1 OS=Homo sapiens OX=9606 GN=SUSD1 PE=1 SV=1 && PF07645:Calcium-binding EGF domain|PF00084:Sushi repeat (SCR repeat)	EGF_CA
ENSGALG00010012323	49.4824597287222	88.1451307358575	78.0014020301567	171.725592958479	181.877516401906	190.521311221311	71.8763308315788	181.374806860566	-1.32830997441681	5.15722068342847e-05	0.0006310670680272	SMAD7B	W	4306530	4334160	+	2789	protein_coding	TGF-beta signal pathway antagonist Smad7 [Source:NCBI gene (formerly Entrezgene);Acc:395544] && sp|O35253|SMAD7_MOUSE Mothers against decapentaplegic homolog 7 OS=Mus musculus OX=10090 GN=Smad7 PE=1 SV=1 && PF03165:MH1 domain|PF03166:MH2 domain	MH2
ENSGALG00010010633	8.65943045252638	12.7320744396239	13.1463037129478	37.0016471015508	48.9670236466671	41.9146884686885	11.512602868366	42.6277864056354	-1.87134753302312	5.17964555138302e-05	0.000633406112219605	C21orf62	1	105192577	105205743	-	10984	protein_coding	chromosome 21 open reading frame 62 [Source:HGNC Symbol;Acc:HGNC:1305] && sp|Q9NYP8|CU062_HUMAN Uncharacterized protein C21orf62 OS=Homo sapiens OX=9606 GN=C21orf62 PE=2 SV=2 && -	-
ENSGALG00010004039	80.4089970591736	185.104774545301	177.91331024856	402.274317206603	483.674274387487	444.867261701762	147.809027284345	443.605284431951	-1.58153423977999	5.23157019182426e-05	0.000637312478237636	ALPK1	4	56650863	56689073	-	6343	protein_coding	alpha kinase 1 [Source:HGNC Symbol;Acc:HGNC:20917] && sp|Q96QP1|ALPK1_HUMAN Alpha-protein kinase 1 OS=Homo sapiens OX=9606 GN=ALPK1 PE=1 SV=3 && PF02816:Alpha-kinase family	-
ENSGALG00010001026	3.71118447965417	1.95878068301906	0	18.9752036418209	21.9851942903403	21.9099507904508	1.88998838755774	20.9567829075373	-3.58672120407183	5.35725681692462e-05	0.00065179390312971	ENSGALG00010001026	1	160352965	160362447	-	1489	lncRNA	- && - && -	-
ENSGALG00010019265	3.71118447965417	0.979390341509528	0	19.9239638239119	21.9851942903403	19.0521311221311	1.5635249403879	20.3204297454611	-3.85624716784315	5.44658580946195e-05	0.00066140075648149	RUFY4	7	22214262	22220225	-	2524	protein_coding	RUN and FYVE domain containing 4 [Source:HGNC Symbol;Acc:HGNC:24804] && sp|Q6ZNE9|RUFY4_HUMAN RUN and FYVE domain-containing protein 4 OS=Homo sapiens OX=9606 GN=RUFY4 PE=1 SV=2 && PF02759:RUN domain	RUN
ENSGALG00010027403	145.97325619973	99.8978148339719	81.5070830202761	253.318968618309	267.819639536873	283.876753719754	109.126051351326	268.338453958312	-1.30439065377321	5.61742717120153e-05	0.000680419754445918	ACKR2	2	2108718	2118423	+	5271	protein_coding	cytochrome P450 family 8 subfamily B member 1 [Source:NCBI gene (formerly Entrezgene);Acc:425055] && sp|Q9UNU6|CP8B1_HUMAN 7-alpha-hydroxycholest-4-en-3-one 12-alpha-hydroxylase OS=Homo sapiens OX=9606 GN=CYP8B1 PE=1 SV=2 && PF00067:Cytochrome P450	p450
ENSGALG00010014306	0	0	0.876420247529851	21.821484188094	13.990578184762	13.3364917854918	0.29214008250995	16.3828513861159	-5.48677414908401	5.99208936219156e-05	0.000720783194303093	ENSGALG00010014306	4	9258669	9286462	-	6437	protein_coding	- && sp|P50482|SL9A2_RABIT Sodium/hydrogen exchanger 2 OS=Oryctolagus cuniculus OX=9986 GN=SLC9A2 PE=2 SV=1 && PF16644:Regulatory region of Na+/H+ exchanger NHE binds to calmodulin|PF00999:Sodium/hydrogen exchanger family	Na_H_Exchanger
ENSGALG00010027216	29.6894758372333	8.81451307358575	7.88778222776866	84.439656206103	86.941450148164	60.9668195908196	15.4639237128626	77.4493086483622	-2.35691637435565	6.00630509694096e-05	0.000722039365234021	ENSGALG00010027216	28	2982163	2984106	-	1796	protein_coding	- && sp|C0STK7|PLIB_ELACL Phospholipase A2 inhibitor beta OS=Elaphe climacophora OX=31143 PE=1 SV=1 && PF13855:Leucine rich repeat	-
ENSGALG00010005105	0	1.95878068301906	1.7528404950597	16.1289230955478	13.990578184762	33.3412294637294	1.23720705935959	21.1535769146797	-4.00607593305312	6.23272850866614e-05	0.000745978475289885	ENSGALG00010005105	2	29807287	29809675	-	2389	lncRNA	- && - && -	-
novel.176	19.7929838914889	2.93817102452858	0.876420247529851	73.0545340210105	89.9394311877558	75.2559179324179	7.86919172118244	79.4166277137281	-3.38772249796907	6.37595746866897e-05	0.000760420410253061	-	2	508823	511131	-	1300	-	- && Q8NHV1.1 RecName: Full=GTPase IMAP family member 7; AltName: Full=Immunity-associated nucleotide 7 protein; Short=IAN-7 && PF04548:AIG1 family	-
ENSGALG00010000293	2.47412298643611	0	0	22.7702443701851	20.985867277143	15.2417048977049	0.82470766214537	19.6659388483443	-4.81814774923824	6.56192573596377e-05	0.000779045500836692	ENSGALG00010000293	JAENSK010000410.1	34158	37357	-	2185	protein_coding	- && - && -	-
ENSGALG00010023639	22.267106877925	19.5878068301906	31.5511289110746	73.0545340210105	75.9488530029938	63.8246392591392	24.4686808730634	70.9426754277145	-1.52671972805882	6.6375804358527e-05	0.000787538836834154	KLHL23	7	18206896	18212567	-	3666	protein_coding	kelch like family member 23 [Source:HGNC Symbol;Acc:HGNC:27506] && sp|Q8NBE8|KLH23_HUMAN Kelch-like protein 23 OS=Homo sapiens OX=9606 GN=KLHL23 PE=1 SV=1 && PF00651:BTB/POZ domain|PF01344:Kelch motif|PF07707:BTB And C-terminal Kelch	BTB
ENSGALG00010014291	6.18530746609028	2.93817102452858	2.62926074258955	25.6165249164582	18.9872132507485	30.4834097954098	3.9175797444028	25.0290493208722	-2.72604260101708	6.66243647833027e-05	0.00078999819902283	OSTN	9	13410700	13478234	-	2485	protein_coding	osteocrin [Source:NCBI gene (formerly Entrezgene);Acc:424907] && sp|G7NYP9|OSTN_MACFA Osteocrin OS=Macaca fascicularis OX=9541 GN=OSTN PE=2 SV=1 && PF11037:Insulin-resistance promoting peptide in skeletal muscle	-
ENSGALG00010027751	1765.28675082216	764.903856718941	848.374799608896	3445.89698135468	3294.78116251146	3366.51156928057	1126.18846905	3369.06323771557	-1.58154522122034	6.72342572192505e-05	0.000796736355827873	ANGPTL4	28	1263083	1273435	-	3013	protein_coding	angiopoietin like 4 [Source:HGNC Symbol;Acc:HGNC:16039] && sp|Q2TNK5|ANGL4_PIG Angiopoietin-related protein 4 OS=Sus scrofa OX=9823 GN=ANGPTL4 PE=2 SV=2 && -	-
ENSGALG00010024963	2543.39843005632	872.636794284989	1050.82787678829	4943.04054869434	5533.27367207338	5424.14173047073	1488.9543670432	5300.15198374615	-1.83218354472159	6.79019634103709e-05	0.000803156845332311	TNFRSF6B	20	9992282	9997088	-	1957	protein_coding	TNF receptor superfamily member 6b [Source:HGNC Symbol;Acc:HGNC:11921] && sp|O95407|TNF6B_HUMAN Tumor necrosis factor receptor superfamily member 6B OS=Homo sapiens OX=9606 GN=TNFRSF6B PE=1 SV=1 && PF00020:TNFR/NGFR cysteine-rich region	-
ENSGALG00010003117	381.014939911161	205.671971717001	211.217279654694	691.646172744372	645.565250525447	715.407523636023	265.968063760952	684.206315635281	-1.36598448633175	6.8464618599466e-05	0.000808812265899123	ID2	3	95549859	95552531	+	2026	protein_coding	inhibitor of DNA binding 2, HLH protein [Source:NCBI gene (formerly Entrezgene);Acc:395852] && sp|Q02363|ID2_HUMAN DNA-binding protein inhibitor ID-2 OS=Homo sapiens OX=9606 GN=ID2 PE=1 SV=1 && PF00010:Helix-loop-helix DNA-binding domain	HLH
ENSGALG00010006715	2438.24820313279	1307.48610591522	1340.04655847314	4017.05061097348	4871.71918933677	4321.97594505544	1695.26028917372	4403.5819151219	-1.37760509100469	6.91750492407174e-05	0.000816197344247133	IRF8	11	17237126	17244581	-	2485	protein_coding	interferon regulatory factor 8 [Source:NCBI gene (formerly Entrezgene);Acc:396385] && sp|Q90871|IRF8_CHICK Interferon regulatory factor 8 OS=Gallus gallus OX=9031 GN=IRF8 PE=2 SV=1 && PF00605:Interferon regulatory factor transcription factor|PF10401:Interferon-regulatory factor 3	IRF
ENSGALG00010001729	2.47412298643611	8.81451307358575	10.5170429703582	38.8991674657328	35.9757724751023	34.293836019836	7.26855967679336	36.3895919868904	-2.27884350961005	7.04648428513763e-05	0.000827842948121326	ENSGALG00010001729	2	97694269	97764419	-	2808	protein_coding	- && sp|Q61885|MOG_MOUSE Myelin-oligodendrocyte glycoprotein OS=Mus musculus OX=10090 GN=Mog PE=1 SV=1 && PF07686:Immunoglobulin V-set domain	V-set
ENSGALG00010019388	101.439042443881	132.217696103786	125.328095396769	235.292525158579	259.825023431295	236.246425914426	119.661611314812	243.787991501433	-1.02307015207929	7.11046201412185e-05	0.000833313055886491	GPR75	3	3194484	3197731	+	3248	protein_coding	G protein-coupled receptor 75 [Source:NCBI gene (formerly Entrezgene);Acc:428544] && sp|O95800|GPR75_HUMAN Probable G-protein coupled receptor 75 OS=Homo sapiens OX=9606 GN=GPR75 PE=1 SV=1 && PF00001:7 transmembrane receptor (rhodopsin family)	7tm_1
ENSGALG00010002753	152.158563665821	272.270514939649	213.846540397284	489.560253958979	537.63793310014	472.492851828852	212.758539667584	499.897012962657	-1.23003730580282	7.45706958583915e-05	0.000871798397885092	SLC9A7	1	130344057	130413229	+	3865	protein_coding	solute carrier family 9 member A7 [Source:HGNC Symbol;Acc:HGNC:17123] && sp|Q96T83|SL9A7_HUMAN Sodium/hydrogen exchanger 7 OS=Homo sapiens OX=9606 GN=SLC9A7 PE=1 SV=1 && -	-
ENSGALG00010025220	7.42236895930833	5.87634204905717	4.38210123764925	31.3090860090045	24.9831753299322	27.6255901270901	5.89360408200492	27.9726171553423	-2.27189511200466	7.46452685775799e-05	0.000871859955942615	NHLH2	1	80457380	80478809	+	10854	protein_coding	nescient helix-loop-helix 2 [Source:NCBI gene (formerly Entrezgene);Acc:395578] && sp|Q02577|HEN2_HUMAN Helix-loop-helix protein 2 OS=Homo sapiens OX=9606 GN=NHLH2 PE=1 SV=1 && PF00010:Helix-loop-helix DNA-binding domain	HLH
ENSGALG00010007898	355.036648553582	693.408361788746	728.305225697306	1527.50389316658	1566.94475669335	1568.9429979075	592.250078679878	1554.46388258914	-1.39098910130632	7.46670742914592e-05	0.000871859955942615	GAB1	4	30068854	30165672	+	4460	protein_coding	GRB2 associated binding protein 1 [Source:HGNC Symbol;Acc:HGNC:4066] && sp|Q13480|GAB1_HUMAN GRB2-associated-binding protein 1 OS=Homo sapiens OX=9606 GN=GAB1 PE=1 SV=2 && PF00169:PH domain	PH
ENSGALG00010019001	358.747833033236	813.873373794418	768.620557083679	1900.36664472836	1839.76103129621	1747.08042389942	647.080587970444	1829.06936664133	-1.49813493899374	7.59603250374292e-05	0.000885340256130524	ALDH1A3	10	17449264	17490542	+	4358	protein_coding	aldehyde dehydrogenase 1 family member A3 [Source:NCBI gene (formerly Entrezgene);Acc:395389] && sp|Q9JHW9|AL1A3_MOUSE Aldehyde dehydrogenase family 1 member A3 OS=Mus musculus OX=10090 GN=Aldh1a3 PE=1 SV=1 && PF00171:Aldehyde dehydrogenase family	Aldedh
ENSGALG00010012230	122.469087828587	303.611005867954	290.095101932381	776.085828950475	674.545733908169	730.649228533728	238.725065209641	727.093597130791	-1.60435290400354	7.7261173564325e-05	0.000897768269383152	PTPRQ	1	39954894	40077077	+	10748	protein_coding	protein tyrosine phosphatase receptor type Q [Source:HGNC Symbol;Acc:HGNC:9679] && sp|Q9UMZ3|PTPRQ_HUMAN Phosphatidylinositol phosphatase PTPRQ OS=Homo sapiens OX=9606 GN=PTPRQ PE=1 SV=2 && PF00102:Protein-tyrosine phosphatase|PF00059:Lectin C-type domain|PF00041:Fibronectin type III domain	Y_phosphatase
ENSGALG00010010326	30.9265373304514	11.7526840981143	10.5170429703582	66.4132127463731	64.9562558578237	87.6398031618031	17.7320881329746	73.0030905886667	-2.0706120472803	7.82819296892197e-05	0.00090907740921862	ENSGALG00010010326	11	17042630	17084903	+	36112	lncRNA	- && - && -	-
ENSGALG00010002981	0	0.979390341509528	0	15.1801629134567	19.9865402639457	11.4312786732787	0.326463447169843	15.5326606168937	-5.40819570283032	8.21661189843298e-05	0.000947857254443704	KLHL35	1	195571410	195581114	+	4865	protein_coding	kelch like family member 35 [Source:HGNC Symbol;Acc:HGNC:26597] && sp|Q9CZ49|KLH35_MOUSE Kelch-like protein 35 OS=Mus musculus OX=10090 GN=Klhl35 PE=2 SV=2 && PF13964:Kelch motif|PF01344:Kelch motif|PF07707:BTB And C-terminal Kelch|PF00651:BTB/POZ domain	BACK
ENSGALG00010015145	3949.93734784525	1488.67331909448	1390.87893282987	7750.42192750175	8793.07838912293	7965.69602216302	2276.49653325654	8169.73211292923	-1.84377933744367	8.24066120492592e-05	0.000950058880360676	CLIC2	4	1779524	1784350	-	2908	protein_coding	chloride intracellular channel 2 [Source:NCBI gene (formerly Entrezgene);Acc:422178] && sp|Q5M883|CLIC2_RAT Chloride intracellular channel protein 2 OS=Rattus norvegicus OX=10116 GN=Clic2 PE=2 SV=1 && PF13410:Glutathione S-transferase, C-terminal domain	-
ENSGALG00010019158	66.801320633775	14.6908551226429	21.9105061882463	176.469393868934	144.902416913607	170.516573543073	34.4675606482214	163.962794775205	-2.26568555144203	8.41063287561381e-05	0.000968487918011414	ENSGALG00010019158	4	9486841	9488383	+	432	protein_coding	- && sp|Q9DBX1|RGCC_MOUSE Regulator of cell cycle RGCC OS=Mus musculus OX=10090 GN=Rgcc PE=1 SV=1 && PF15151:Response gene to complement 32 protein family	-
ENSGALG00010001024	0	0	0	7.59008145672836	23.9838483167349	6.66824589274589	0	12.7473918887364	-6.0838374642932	8.42947628132237e-05	0.000970074065375511	ENSGALG00010001024	1	160345776	160348011	-	2236	lncRNA	- && - && -	-
ENSGALG00010014852	14.8447379186167	26.4435392207573	33.3039694061343	76.8495747493746	72.950871963402	81.9241638251638	24.8640821818361	77.2415368459801	-1.61647663559392	8.4489645598566e-05	0.000971732474438316	ENSGALG00010014852	Z	60977157	61044711	+	6080	lncRNA	- && - && -	-
ENSGALG00010024528	38.3489062897597	46.0313460509478	53.4616350993209	109.10742094047	102.930682359321	110.50236050836	45.9472958133428	107.51348793605	-1.21860833697782	8.49519983806891e-05	0.000975877157868924	TBX1	15	945634	954389	+	2871	protein_coding	T-box transcription factor 1 [Source:HGNC Symbol;Acc:HGNC:11592] && sp|Q3SA49|TBX1_XENTR T-box transcription factor TBX1 OS=Xenopus tropicalis OX=8364 GN=tbx1 PE=2 SV=1 && PF00907:T-box	T-box
ENSGALG00010003791	267.2052825351	459.334070167969	551.268335696276	1115.74197413907	1085.26913633225	1046.9146051611	425.935896133115	1082.64190521081	-1.3441824527577	8.69220938909212e-05	0.000993736578784021	ITGB8	2	29889555	29950207	+	8828	protein_coding	integrin subunit beta 8 [Source:HGNC Symbol;Acc:HGNC:6163] && sp|P26012|ITB8_HUMAN Integrin beta-8 OS=Homo sapiens OX=9606 GN=ITGB8 PE=1 SV=1 && PF00362:Integrin beta chain VWA domain|PF17205:Integrin plexin domain	-
ENSGALG00010009051	35.8747833033236	10.7732937566048	6.13494173270896	105.312380212106	96.9347202801368	86.6871966056966	17.5943395975458	96.3114323659798	-2.48226022735485	8.71136803462003e-05	0.000995332307143631	TROJANZ	Z	9570103	9584615	-	3063	protein_coding	sushi domain containing 1 [Source:NCBI gene (formerly Entrezgene);Acc:427414] && - && PF00041:Fibronectin type III domain	fn3
ENSGALG00010022211	70.5125051134291	71.4954949301955	36.8096503962537	166.033031865933	154.89568704558	159.085294869795	59.6058834799595	160.004671260436	-1.43154883752633	8.99185361118879e-05	0.00102432199054126	ENSGALG00010022211	6	22870225	22884406	-	5376	protein_coding	- && sp|Q92887|MRP2_HUMAN ATP-binding cassette sub-family C member 2 OS=Homo sapiens OX=9606 GN=ABCC2 PE=1 SV=3 && PF00664:ABC transporter transmembrane region|PF00005:ABC transporter|PF16185:Mitochondrial ABC-transporter N-terminal five TM region	ABC_membrane
ENSGALG00010027734	1572.30515788015	973.513999460471	959.680171045187	2677.40123386093	2506.3121490988	2748.26991436741	1168.4997761286	2643.99443244238	-1.17874264969335	9.05920148954459e-05	0.00103106194779917	CSF1	26	1323460	1330072	+	3568	protein_coding	colony stimulating factor 1 [Source:NCBI gene (formerly Entrezgene);Acc:100499189] && - && PF05337:Macrophage colony stimulating factor-1 (CSF-1)	-
novel.157	126.180272308242	158.661235324544	131.463037129478	287.474335173587	301.796757985581	249.582917699918	138.768181587421	279.618003619695	-1.00944998563258	9.15325883022334e-05	0.00103961464387427	-	2	76233890	76236771	+	2667	-	- && - && -	-
ENSGALG00010019385	1.23706149321806	8.81451307358575	2.62926074258955	34.1553665552776	36.9750994882996	22.8625573465573	4.22694510313112	31.3310077967115	-2.86098645616843	9.16086389712501e-05	0.00103986128863095	ENSGALG00010019385	4	1289709	1294165	-	4358	lncRNA	- && - && -	-
ENSGALG00010001528	317.92480375704	561.19066568496	529.35782950803	1160.33370269735	1095.26240646423	1026.90986748287	469.49109965001	1094.16865888148	-1.21927907179652	9.25311880204302e-05	0.00104846765916814	NR1D2	2	37110729	37137142	+	5098	protein_coding	nuclear receptor subfamily 1 group D member 2 [Source:NCBI gene (formerly Entrezgene);Acc:396125] && sp|Q14995|NR1D2_HUMAN Nuclear receptor subfamily 1 group D member 2 OS=Homo sapiens OX=9606 GN=NR1D2 PE=1 SV=3 && -	-
ENSGALG00010011452	44.53421375585	90.1039114188766	69.2371995548582	167.930552230115	193.869440560274	174.3269997675	67.9584415765283	178.708997519296	-1.38825307773064	9.37848557517016e-05	0.00106078875258633	KITLG	1	43031098	43086596	-	5756	protein_coding	KIT ligand [Source:NCBI gene (formerly Entrezgene);Acc:396028] && sp|Q09108|SCF_CHICK Kit ligand OS=Gallus gallus OX=9031 GN=KITLG PE=2 SV=1 && PF02404:Stem cell factor	-
ENSGALG00010004142	395.859677829778	791.347395939699	829.969974410769	1723.89725085943	1935.69642456315	1696.59227642578	672.392349393415	1785.39531728278	-1.40787255944742	9.52053567413318e-05	0.00107621979758748	RBBP8	2	102445465	102478399	+	3769	protein_coding	RB binding protein 8, endonuclease [Source:HGNC Symbol;Acc:HGNC:9891] && sp|Q99708|CTIP_HUMAN DNA endonuclease RBBP8 OS=Homo sapiens OX=9606 GN=RBBP8 PE=1 SV=2 && PF10482:Tumour-suppressor protein CtIP N-terminal domain	-
ENSGALG00010005652	12.3706149321806	1.95878068301906	2.62926074258955	29.4115656448224	55.9623127390481	37.1516556881557	5.65288545259639	40.8418446906754	-2.91734353470073	9.56564112248714e-05	0.0010800427126971	ENSGALG00010005652	2	101452145	101453797	+	1518	lncRNA	- && - && -	-
ENSGALG00010006597	0	0	1.7528404950597	30.3603258269134	13.990578184762	15.2417048977049	0.584280165019901	19.8642029697934	-4.91986807357953	9.75067510330666e-05	0.00109834267290808	ENSGALG00010006597	3	54341468	54349954	+	3264	lncRNA	- && - && -	-
ENSGALG00010018263	76.6978125795194	96.9596438094433	86.7656045054552	159.391710591296	206.860691731838	193.379130889631	86.807686964806	186.543844404255	-1.10071912517564	9.98674348508375e-05	0.00112229181924564	SLX4IP	3	13234259	13312110	-	3280	protein_coding	SLX4 interacting protein [Source:NCBI gene (formerly Entrezgene);Acc:416738] && sp|Q5VYV7|SLX4I_HUMAN Protein SLX4IP OS=Homo sapiens OX=9606 GN=SLX4IP PE=1 SV=1 && PF15744:Uncharacterized protein family UPF0492	-
ENSGALG00010011983	49.4824597287222	14.6908551226429	7.88778222776866	92.0297376628314	171.884246269933	171.46918009918	24.0203656930446	145.127721343982	-2.61502080846814	0.000100074387002758	0.00112355721995759	LYZ	1	35549972	35553724	+	624	protein_coding	lysozyme (renal amyloidosis) [Source:NCBI gene (formerly Entrezgene);Acc:396218] && sp|P00698|LYSC_CHICK Lysozyme C OS=Gallus gallus OX=9031 GN=LYZ PE=1 SV=1 && PF00062:C-type lysozyme/alpha-lactalbumin family	-
ENSGALG00010001129	1.23706149321806	1.95878068301906	4.38210123764925	17.0776832776388	18.9872132507485	29.5308032393032	2.52598113796212	21.8652332558968	-3.05511012517593	0.00010256028679455	0.00114850717886138	TM4SF4	9	23555188	23559833	-	1244	protein_coding	transmembrane 4 L six family member 4 [Source:HGNC Symbol;Acc:HGNC:11856] && sp|P48230|T4S4_HUMAN Transmembrane 4 L6 family member 4 OS=Homo sapiens OX=9606 GN=TM4SF4 PE=1 SV=1 && PF05805:L6 membrane protein	-
ENSGALG00010021205	7.42236895930833	0	4.38210123764925	29.4115656448224	25.9825023431295	40.0094753564753	3.93482339898586	31.8011811148091	-3.0600753369974	0.00010270213211398	0.00114942304350722	CDK5R2	7	21975863	21990148	-	11103	protein_coding	cyclin dependent kinase 5 regulatory subunit 2 [Source:HGNC Symbol;Acc:HGNC:1776] && sp|O35926|CD5R2_MOUSE Cyclin-dependent kinase 5 activator 2 OS=Mus musculus OX=10090 GN=Cdk5r2 PE=1 SV=2 && -	-
ENSGALG00010019577	222.67106877925	280.105637671725	297.982884160149	555.024706523261	466.685715163133	605.857769683769	266.919863537041	542.522730456721	-1.0214764178981	0.000103317102645886	0.00115447963909523	MXD1	22	3399491	3407184	+	4711	protein_coding	MAX dimerization protein 1 [Source:NCBI gene (formerly Entrezgene);Acc:426299] && sp|Q05195|MAD1_HUMAN Max dimerization protein 1 OS=Homo sapiens OX=9606 GN=MXD1 PE=1 SV=1 && -	-
ENSGALG00010022001	111.335534389625	69.5367142471765	74.4957210400373	199.239638239119	263.822331484084	180.042639104139	85.1226565589463	214.368202942447	-1.33795356622593	0.00010333491596667	0.00115447963909523	ENSGALG00010022001	21	3817647	3819897	-	2251	lncRNA	- && - && -	-
ENSGALG00010022081	479.979859368605	741.398488522713	765.11487609356	1405.11382967684	1474.007344466	1375.56386701787	662.164407994959	1418.22834705357	-1.09773596483876	0.000104809603245229	0.00116992136908135	FAS	6	20018495	20030803	+	1556	protein_coding	Fas cell surface death receptor [Source:NCBI gene (formerly Entrezgene);Acc:395274] && sp|P41272|CD27_MOUSE CD27 antigen OS=Mus musculus OX=10090 GN=Cd27 PE=2 SV=1 && PF00531:Death domain|PF00020:TNFR/NGFR cysteine-rich region	Death
ENSGALG00010028486	134.839702760768	33.299271611324	45.5738528715522	328.271023003502	266.820312523676	341.985753642254	71.2376090812147	312.359029723144	-2.14056637956391	0.000104839332635308	0.00116992136908135	ARHGAP30	25	99678	111498	-	2997	protein_coding	Rho GTPase activating protein 30 [Source:HGNC Symbol;Acc:HGNC:27414] && sp|Q7Z6I6|RHG30_HUMAN Rho GTPase-activating protein 30 OS=Homo sapiens OX=9606 GN=ARHGAP30 PE=1 SV=3 && PF00620:RhoGAP domain	RhoGAP
ENSGALG00010028441	2.47412298643611	0.979390341509528	1.7528404950597	28.4628054627313	15.9892322111566	13.3364917854918	1.73545127433511	19.2628431531266	-3.50524519891001	0.000106259673962326	0.00118370060552445	ONECUT3	28	2733491	2737190	-	1893	protein_coding	one cut homeobox 3 [Source:HGNC Symbol;Acc:HGNC:13399] && sp|O08755|HNF6_MOUSE Hepatocyte nuclear factor 6 OS=Mus musculus OX=10090 GN=Onecut1 PE=1 SV=1 && PF02376:CUT domain	CUT
ENSGALG00010017309	1.23706149321806	11.7526840981143	7.88778222776866	37.9504072836418	45.9690426070752	35.2464425759426	6.95917593970035	39.7219641555532	-2.4725932140729	0.00011063671034911	0.00122817016395666	ENSGALG00010017309	4	61898348	61965228	+	14239	lncRNA	- && - && -	-
ENSGALG00010014347	157.106809638693	93.0420824434052	66.6079388122687	289.371855537769	331.776568381499	281.97154060754	105.585610298122	301.039988175603	-1.5179908587225	0.000111023933856694	0.00123175422965183	KIAA0040	8	7069619	7069948	+	330	protein_coding	KIAA0040 [Source:HGNC Symbol;Acc:HGNC:28950] && sp|Q15053|K0040_HUMAN Uncharacterized protein KIAA0040 OS=Homo sapiens OX=9606 GN=KIAA0040 PE=3 SV=2 && -	-
ENSGALG00010002458	272.153528507972	524.953223049107	425.940240299507	883.295729526763	1087.26779035865	1004.99991669242	407.682330618862	991.854478859276	-1.28132974766466	0.00011154500327424	0.00123681823445099	ENSGALG00010002458	1	130055975	130106220	+	3044	protein_coding	- && sp|Q9Y5P8|P2R3B_HUMAN Serine/threonine-protein phosphatase 2A regulatory subunit B'' subunit beta OS=Homo sapiens OX=9606 GN=PPP2R3B PE=1 SV=2 && PF17958:EF-hand domain|PF13499:EF-hand domain pair	-
ENSGALG00010003001	18.5559223982708	21.5465875132096	22.7869264357761	53.1305701970985	54.9629857258508	69.5402785957786	20.9631454490855	59.2112781729093	-1.49138723116422	0.00011402213013868	0.00126209110849859	MAP6	1	195615009	195651960	-	5366	protein_coding	microtubule associated protein 6 [Source:NCBI gene (formerly Entrezgene);Acc:395753] && sp|O73737|MAP6_CHICK Microtubule-associated protein 6 homolog OS=Gallus gallus OX=9031 GN=MAP6 PE=2 SV=1 && -	-
ENSGALG00010020957	121.232026335369	180.207822837753	198.947396189276	332.066063731866	390.736862160139	410.573425681926	166.795748454133	377.79211719131	-1.17573257699599	0.000116392628476633	0.00128684120380462	RPF1	8	16304601	16310696	-	1956	protein_coding	ribosome production factor 1 homolog [Source:HGNC Symbol;Acc:HGNC:30350] && sp|Q9H9Y2|RPF1_HUMAN Ribosome production factor 1 OS=Homo sapiens OX=9606 GN=RPF1 PE=1 SV=2 && PF04427:Brix domain	-
ENSGALG00010009914	152.158563665821	136.135257469824	139.350819357246	305.500778633316	345.767146566261	239.104245582746	142.54821349763	296.790723594108	-1.05892014250804	0.00012034643850306	0.00132595862986273	RWDD2B	1	104076911	104080696	-	1811	protein_coding	RWD domain containing 2B [Source:HGNC Symbol;Acc:HGNC:1302] && sp|Q5R9U9|RWD2B_PONAB RWD domain-containing protein 2B OS=Pongo abelii OX=9601 GN=RWDD2B PE=2 SV=1 && PF06544:Protein of unknown function (DUF1115)|PF05773:RWD domain	RWD
ENSGALG00010005295	16.0817994118347	187.06355522832	232.25136559541	1018.96843556578	1125.24221686015	1051.67763794164	145.132240078522	1065.29609678919	-2.87344677956016	0.000121670563911789	0.00133900589542485	ENSGALG00010005295	2	15750959	15765470	-	7528	protein_coding	- && sp|Q02251|MCAS_MYCBO Mycocerosic acid synthase OS=Mycobacterium bovis (strain ATCC BAA-935 / AF2122/97) OX=233413 GN=mas PE=1 SV=2 && PF02801:Beta-ketoacyl synthase, C-terminal domain|PF00109:Beta-ketoacyl synthase, N-terminal domain|PF14765:Polyketide synthase dehydratase|PF00698:Acyl transferase domain|PF08659:KR domain|PF16197:Ketoacyl-synthetase C-terminal extension|PF00550:Phosphopantet…	ketoacyl-synt
ENSGALG00010005910	0	0	0	7.59008145672836	7.9946161055783	14.2890983415983	0	9.95793196796833	-5.7302699891264	0.000128865695393522	0.00141493498476261	ENSGALG00010005910	31	2419745	2454261	+	2313	protein_coding	- && - && PF13895:Immunoglobulin domain|PF13927:Immunoglobulin domain	-
ENSGALG00010014350	18.5559223982708	23.5053681962287	20.1576656931866	74.0032942031015	45.9690426070752	65.7298523713524	20.7396520958954	61.9007297271764	-1.57475351817564	0.000130472289133365	0.00143175382421694	PTGER4	Z	13372871	13383612	+	3290	protein_coding	prostaglandin E receptor 4 [Source:NCBI gene (formerly Entrezgene);Acc:427183] && sp|Q28691|PE2R4_RABIT Prostaglandin E2 receptor EP4 subtype OS=Oryctolagus cuniculus OX=9986 GN=PTGER4 PE=2 SV=1 && PF00001:7 transmembrane receptor (rhodopsin family)	7tm_1
ENSGALG00010010930	2.47412298643611	1.95878068301906	2.62926074258955	18.9752036418209	12.9912511715647	28.5781966831967	2.35405480401491	20.1815504988608	-3.10066314017702	0.000131556150716334	0.00144282040825742	FAM163A	8	6106219	6113752	-	2965	protein_coding	family with sequence similarity 163 member A [Source:HGNC Symbol;Acc:HGNC:28274] && sp|Q96GL9|F163A_HUMAN Protein FAM163A OS=Homo sapiens OX=9606 GN=FAM163A PE=1 SV=1 && PF15069:FAM163 family	-
ENSGALG00010020136	2.47412298643611	2.93817102452858	0.876420247529851	18.9752036418209	22.9845213035376	14.2890983415983	2.09623808616485	18.7496077623189	-3.19585703983954	0.000131932873276953	0.00144612332690396	KCNK17	3	28787713	28814447	+	3947	protein_coding	potassium two pore domain channel subfamily K member 17 [Source:HGNC Symbol;Acc:HGNC:14465] && sp|Q96T54|KCNKH_HUMAN Potassium channel subfamily K member 17 OS=Homo sapiens OX=9606 GN=KCNK17 PE=2 SV=1 && PF07885:Ion channel	Ion_trans_2
ENSGALG00010017012	28.4524143440153	83.2481790283099	87.6420247529851	251.421448254127	224.84857796939	206.715622675123	66.4475393751034	227.661882966213	-1.7686034362632	0.000132911458804881	0.00145351971349018	SYNGR3	14	6178663	6205346	+	4427	protein_coding	synaptogyrin 3 [Source:NCBI gene (formerly Entrezgene);Acc:416548] && sp|Q8R191|SNG3_MOUSE Synaptogyrin-3 OS=Mus musculus OX=10090 GN=Syngr3 PE=1 SV=1 && -	-
ENSGALG00010008320	112.572595882843	327.116374064182	251.532611041067	757.110625308654	694.532274172115	697.307999069999	230.407193662698	716.316966183589	-1.63422864763377	0.000134220747315276	0.00146616247837885	GPRIN3	4	34815506	34853143	-	29335	protein_coding	GPRIN family member 3 [Source:HGNC Symbol;Acc:HGNC:27733] && sp|Q6ZVF9|GRIN3_HUMAN G protein-regulated inducer of neurite outgrowth 3 OS=Homo sapiens OX=9606 GN=GPRIN3 PE=2 SV=2 && -	-
ENSGALG00010008168	755.844572356232	1240.88756269257	1077.99690446172	2058.80959513757	2283.4622251558	2143.36475123975	1024.90967983684	2161.87885717771	-1.07618562215882	0.000136004821020237	0.00148395682137132	ENSGALG00010008168	2	88359039	88373086	+	3014	protein_coding	- && sp|A2VDA9|CAVN4_XENLA Caveolae-associated protein 4 OS=Xenopus laevis OX=8355 GN=cavin4 PE=2 SV=1 && PF15237:PTRF/SDPR family	-
ENSGALG00010011969	1171.4972340775	411.343943434002	361.085141982299	2317.82112484842	2489.32358987444	2468.20358687209	647.975439831266	2425.11610053165	-1.90508559399538	0.000137291534559676	0.00149714267145474	TMEM173	13	823186	826133	+	1868	protein_coding	transmembrane protein 173 [Source:NCBI gene (formerly Entrezgene);Acc:768990] && sp|E1C7U0|STING_CHICK Stimulator of interferon genes protein OS=Gallus gallus OX=9031 GN=STING1 PE=1 SV=2 && PF15009:Transmembrane protein 173	-
ENSGALG00010024977	71.7495666066472	207.63075240002	234.880626338	545.537104702351	670.54842585538	567.753507439507	171.420315114889	594.613012665746	-1.79113565925731	0.00013878266808015	0.00151094220547292	LRP3	11	9695545	9725450	+	4262	protein_coding	LDL receptor related protein 3 [Source:HGNC Symbol;Acc:HGNC:6695] && sp|O75074|LRP3_HUMAN Low-density lipoprotein receptor-related protein 3 OS=Homo sapiens OX=9606 GN=LRP3 PE=2 SV=2 && PF00431:CUB domain|PF00057:Low-density lipoprotein receptor domain class A	CUB
ENSGALG00010007000	8.65943045252638	12.7320744396239	5.2585214851791	27.5140452806403	38.9737535146942	57.1563933663933	8.88334212577645	41.214730720576	-2.22140606594167	0.000138793834111265	0.00151094220547292	LRGUK	1	1901224	1950378	-	3177	protein_coding	leucine rich repeats and guanylate kinase domain containing [Source:HGNC Symbol;Acc:HGNC:21964] && sp|Q9D5S7|LRGUK_MOUSE Leucine-rich repeat and guanylate kinase domain-containing protein OS=Mus musculus OX=10090 GN=Lrguk PE=1 SV=1 && PF00625:Guanylate kinase|PF14580:Leucine-rich repeat|PF12799:Leucine Rich repeats (2 copies)	-
ENSGALG00010023666	455.238629504244	239.950633669834	255.914712278716	760.905666037018	846.429980178102	753.511785880286	317.034658484265	786.949144031802	-1.31390369987499	0.000143361560834208	0.0015561428206881	ENSGALG00010023666	10	2367448	2378934	-	7988	protein_coding	chromosome 15 open reading frame 39 [Source:HGNC Symbol;Acc:HGNC:24497] && sp|Q3TEI4|CO039_MOUSE Uncharacterized protein C15orf39 homolog OS=Mus musculus OX=10090 PE=1 SV=2 && -	-
ENSGALG00010029388	107.624349909971	74.4336659547241	77.1249817826269	210.624760424212	171.884246269933	186.710884996885	86.3943325491073	189.73996389701	-1.14120085571794	0.000143560780464908	0.00155663808302403	ST6GALNAC2	18	4933290	4943072	+	5409	protein_coding	ST6 N-acetylgalactosaminide alpha-2,6-sialyltransferase 2 [Source:NCBI gene (formerly Entrezgene);Acc:396159] && sp|Q92184|SIA7B_CHICK Alpha-N-acetylgalactosaminide alpha-2,6-sialyltransferase 2 OS=Gallus gallus OX=9031 GN=ST6GALNAC2 PE=1 SV=1 && -	-
ENSGALG00010012152	0	0	0.876420247529851	15.1801629134567	20.985867277143	8.573459004959	0.29214008250995	14.9131630651863	-5.34921697512625	0.000144353988216387	0.00156238093399019	ENSGALG00010012152	2	61454788	61456079	+	1176	lncRNA	- && - && -	-
ENSGALG00010010361	86.5943045252639	69.5367142471765	81.5070830202761	177.418154051025	144.902416913607	173.374393211393	79.2127005975722	165.231654725342	-1.0630556935379	0.000146040387946837	0.00157549094956401	PIGM	3	35559011	35562924	-	3914	protein_coding	phosphatidylinositol glycan anchor biosynthesis class M [Source:NCBI gene (formerly Entrezgene);Acc:428583] && sp|Q5F380|PIGM_CHICK GPI mannosyltransferase 1 OS=Gallus gallus OX=9031 GN=PIGM PE=2 SV=2 && PF05007:Mannosyltransferase (PIG-M)	-
ENSGALG00010014953	3.71118447965417	2.93817102452858	3.5056809901194	15.1801629134567	22.9845213035376	26.6729835709836	3.38501216476738	21.612555929326	-2.67960232470057	0.000148471497584908	0.00159901379897578	ENSGALG00010014953	4	68958325	68986428	+	2216	protein_coding	- && - && PF15106:TMEM156 protein family	-
ENSGALG00010008316	0	2.93817102452858	0.876420247529851	15.1801629134567	15.9892322111566	20.9573442343442	1.27153042401948	17.3755797863192	-3.70774293673428	0.000148943720253846	0.00160319736682684	ADGRF5	3	109677344	109709292	-	5588	protein_coding	adhesion G protein-coupled receptor F5 [Source:HGNC Symbol;Acc:HGNC:19030] && sp|Q8IZF2|AGRF5_HUMAN Adhesion G protein-coupled receptor F5 OS=Homo sapiens OX=9606 GN=ADGRF5 PE=1 SV=3 && -	-
ENSGALG00010016619	238.752868191085	458.354679826459	456.614948963052	1036.99487902551	886.403060705994	931.649211872211	384.574165660199	951.682383867906	-1.30555211135568	0.000149743428504338	0.00160999423298653	SLC25A47	5	48042504	48073184	+	6008	protein_coding	solute carrier family 25 member 47 [Source:HGNC Symbol;Acc:HGNC:20115] && sp|Q6J329|S2547_RAT Solute carrier family 25 member 47 OS=Rattus norvegicus OX=10116 GN=Slc25a47 PE=2 SV=1 && PF00153:Mitochondrial carrier protein	Mito_carr
ENSGALG00010022820	21.0300453847069	136.135257469824	141.980080099836	510.432977964982	535.639279073746	498.213228843729	99.7151276514557	514.761828627486	-2.3638590883308	0.000150267516311288	0.00161381578404345	SHTN1	6	29766449	29822337	-	4492	protein_coding	shootin 1 [Source:HGNC Symbol;Acc:HGNC:29319] && sp|A0MZ66|SHOT1_HUMAN Shootin-1 OS=Homo sapiens OX=9606 GN=SHTN1 PE=1 SV=4 && -	-
ENSGALG00010005012	921.610812447451	2826.5205255965	2778.25218466963	7286.47819845922	7488.95663690047	7083.58235120835	2175.46117423786	7286.33906218935	-1.74361742216773	0.00015270791317357	0.00163635164743325	ENSGALG00010005012	2	22812997	22822741	-	7681	protein_coding	- && sp|Q8IVG5|SAM9L_HUMAN Sterile alpha motif domain-containing protein 9-like OS=Homo sapiens OX=9606 GN=SAMD9L PE=1 SV=2 && -	-
ENSGALG00010005426	6.18530746609028	2.93817102452858	2.62926074258955	41.745448012006	18.9872132507485	19.0521311221311	3.9175797444028	26.5949307949618	-2.80782295108977	0.000153045399798244	0.0016390502861437	ENSGALG00010005426	31	1745634	1758345	+	1338	protein_coding	- && sp|Q8NHL6|LIRB1_HUMAN Leukocyte immunoglobulin-like receptor subfamily B member 1 OS=Homo sapiens OX=9606 GN=LILRB1 PE=1 SV=1 && PF13927:Immunoglobulin domain|PF13895:Immunoglobulin domain	-
ENSGALG00010002559	7.42236895930833	16.649635805662	18.4048251981269	47.4380091045522	57.9609667654426	45.7251146931147	14.1589433210324	50.3746968543699	-1.80456601922209	0.000153374134380984	0.00164165222806671	NEK10	2	38260329	38345515	-	5415	protein_coding	NIMA related kinase 10 [Source:HGNC Symbol;Acc:HGNC:18592] && sp|Q6ZWH5|NEK10_HUMAN Serine/threonine-protein kinase Nek10 OS=Homo sapiens OX=9606 GN=NEK10 PE=1 SV=3 && PF00069:Protein kinase domain	Pkinase
ENSGALG00010012879	858.52067629333	1470.0649026058	1602.9726327321	2911.74499883742	3229.82490665363	3005.47368451618	1310.51940387708	3049.01453000241	-1.21765221075657	0.000156983750958595	0.00167653740281562	RCAN1	1	106003299	106045181	-	4403	protein_coding	regulator of calcineurin 1 [Source:NCBI gene (formerly Entrezgene);Acc:418510] && sp|P53805|RCAN1_HUMAN Calcipressin-1 OS=Homo sapiens OX=9606 GN=RCAN1 PE=1 SV=4 && PF04847:Calcipressin	-
ENSGALG00010001947	4.94824597287222	3.91756136603811	0.876420247529851	23.7190045522761	18.9872132507485	22.8625573465573	3.24740919548006	21.856258383194	-2.81142194230022	0.000157082728986146	0.00167665882171604	TINAG	3	87547534	87595483	-	2762	protein_coding	tubulointerstitial nephritis antigen [Source:NCBI gene (formerly Entrezgene);Acc:421888] && sp|Q9UJW2|TINAG_HUMAN Tubulointerstitial nephritis antigen OS=Homo sapiens OX=9606 GN=TINAG PE=2 SV=3 && PF00112:Papain family cysteine protease	Peptidase_C1
ENSGALG00010002041	481.216920861823	824.646667551023	800.171685994754	1657.48403811306	1594.92591306287	1453.6776046186	702.011758135867	1568.69585193151	-1.15904085715003	0.000157388403550234	0.00167898509874269	GCLC	3	87865893	87898620	+	3920	protein_coding	glutamate-cysteine ligase catalytic subunit [Source:HGNC Symbol;Acc:HGNC:4311] && sp|P48506|GSH1_HUMAN Glutamate--cysteine ligase catalytic subunit OS=Homo sapiens OX=9606 GN=GCLC PE=1 SV=2 && PF03074:Glutamate-cysteine ligase	GCS
ENSGALG00010020164	373.592570951853	935.317776141599	776.508339311448	1927.880690009	2092.59076563512	1844.24629262229	695.139562134967	1954.9059160888	-1.49091434891222	0.000158230297848717	0.00168562514533735	C6H10ORF71	6	19324319	19448910	+	27802	protein_coding	chromosome 10 open reading frame 71 [Source:HGNC Symbol;Acc:HGNC:26973] && sp|Q711Q0|CEFIP_HUMAN Cardiac-enriched FHL2-interacting protein OS=Homo sapiens OX=9606 GN=CEFIP PE=1 SV=2 && PF15232:Domain of unknown function (DUF4585)	-
ENSGALG00010004382	0	0	0	9.48760182091045	6.99528909238101	11.4312786732787	0	9.30472319552338	-5.63269905802241	0.00016099057815612	0.00171182763711359	ENSGALG00010004382	1	165235613	165298724	+	3776	lncRNA	- && - && -	-
ENSGALG00010011521	14.8447379186167	6.8557323905667	11.3934632178881	37.0016471015508	39.9730805278915	40.0094753564753	11.0313111756905	38.9947343286392	-1.8386291245311	0.000161003748918615	0.00171182763711359	ENSGALG00010011521	2	66635059	66640557	+	5342	protein_coding	- && sp|Q28BS5|FOXF1_XENTR Forkhead box protein F1 OS=Xenopus tropicalis OX=8364 GN=foxf1 PE=2 SV=1 && PF00250:Forkhead domain	Fork_head
ENSGALG00010005421	18.5559223982708	6.8557323905667	12.2698834654179	43.6429683761881	42.9710615674833	48.5829343614343	12.5605127514185	45.0656547683686	-1.86558671748679	0.000164571682161273	0.0017449157081454	ENSGALG00010005421	31	1736894	1935877	+	3096	protein_coding	- && sp|Q8N6C5|IGSF1_HUMAN Immunoglobulin superfamily member 1 OS=Homo sapiens OX=9606 GN=IGSF1 PE=1 SV=3 && -	-
ENSGALG00010003437	3718.60684861347	1875.53250399075	1861.5166057534	6069.21888483641	7163.17603059815	6302.44497520097	2485.21865278587	6511.61329687851	-1.38994177111535	0.000165462954108112	0.00175242391572831	PNRC1	3	75523713	75526036	-	1765	protein_coding	proline rich nuclear receptor coactivator 1 [Source:NCBI gene (formerly Entrezgene);Acc:421817] && sp|Q12796|PNRC1_HUMAN Proline-rich nuclear receptor coactivator 1 OS=Homo sapiens OX=9606 GN=PNRC1 PE=1 SV=1 && PF15365:Proline-rich nuclear receptor coactivator motif	-
ENSGALG00010016907	2131.45695281471	889.286430090651	983.343517728493	3979.10020368984	3649.54225219649	4059.05653557003	1334.69563354462	3895.89966381879	-1.54598491976743	0.000166100953061623	0.00175820798655605	SQSTM1	13	13066090	13070515	-	1618	protein_coding	sequestosome 1 [Source:HGNC Symbol;Acc:HGNC:11280] && sp|Q64337|SQSTM_MOUSE Sequestosome-1 OS=Mus musculus OX=10090 GN=Sqstm1 PE=1 SV=1 && PF00564:PB1 domain|PF00569:Zinc finger, ZZ type|PF16577:UBA domain	ZZ
ENSGALG00010015881	47.0083367422861	56.8046398075526	67.4843590597985	134.723945856928	114.922606517688	135.270130967131	57.0991118698791	128.305561113916	-1.16114405310064	0.000166468705839089	0.00176112664032531	ENSGALG00010015881	4	14210545	14265435	-	3718	protein_coding	- && sp|Q8WWW8|GAB3_HUMAN GRB2-associated-binding protein 3 OS=Homo sapiens OX=9606 GN=GAB3 PE=1 SV=1 && PF00169:PH domain	PH
ENSGALG00010019813	30.9265373304514	9.79390341509528	19.2812454456567	74.0032942031015	69.9528909238101	64.7772458152458	20.0005620637345	69.5778103140525	-1.81677109483423	0.000166914939337174	0.00176487188344466	EPHX1L	3	30509731	30544229	+	3234	protein_coding	- && sp|P07687|HYEP_RAT Epoxide hydrolase 1 OS=Rattus norvegicus OX=10116 GN=Ephx1 PE=1 SV=1 && -	-
ENSGALG00010018504	174.425670543746	114.588669956615	120.06957391159	278.935493534767	297.799449932792	289.592393056393	136.361304803983	288.775778841317	-1.08720533761101	0.00016791685631085	0.00177448525459804	SLCO3A1	10	14296793	14468608	+	3610	protein_coding	solute carrier organic anion transporter family member 3A1 [Source:HGNC Symbol;Acc:HGNC:10952] && sp|Q9UIG8|SO3A1_HUMAN Solute carrier organic anion transporter family member 3A1 OS=Homo sapiens OX=9606 GN=SLCO3A1 PE=1 SV=3 && PF03137:Organic Anion Transporter Polypeptide (OATP) family|PF07648:Kazal-type serine protease inhibitor domain	-
ENSGALG00010004394	191.744531448799	437.787482654759	424.187399804448	932.631258995497	971.345856827763	955.464375774875	351.239804636002	953.147163866045	-1.43847203287261	0.000174262386768811	0.00183445190208004	CCNY	2	12795510	12911253	-	4198	protein_coding	cyclin Y [Source:HGNC Symbol;Acc:HGNC:23354] && sp|Q8ND76|CCNY_HUMAN Cyclin-Y OS=Homo sapiens OX=9606 GN=CCNY PE=1 SV=2 && -	-
ENSGALG00010014359	29.6894758372333	18.608416488681	18.4048251981269	70.2082534747373	68.9535639106128	52.3933605858606	22.2342391746804	63.8517259904036	-1.53792093168649	0.000174642525352103	0.00183744290829497	TMEM271	Z	53876143	53877285	+	1143	protein_coding	transmembrane protein 271 [Source:HGNC Symbol;Acc:HGNC:53639] && sp|A0A286YF58|TM271_HUMAN Transmembrane protein 271 OS=Homo sapiens OX=9606 GN=TMEM271 PE=3 SV=1 && -	-
ENSGALG00010008641	0	0.979390341509528	7.01136198023881	34.1553665552776	19.9865402639457	36.1990491320491	2.66358410724945	30.1136519837575	-3.40816730609564	0.000175527125179037	0.00184573523169034	HEPHL1	1	185573678	185618101	-	4325	protein_coding	hephaestin like 1 [Source:HGNC Symbol;Acc:HGNC:30477] && sp|Q6MZM0|HPHL1_HUMAN Ferroxidase HEPHL1 OS=Homo sapiens OX=9606 GN=HEPHL1 PE=1 SV=2 && PF07731:Multicopper oxidase|PF07732:Multicopper oxidase	-
ENSGALG00010016609	7.42236895930833	8.81451307358575	10.5170429703582	28.4628054627313	39.9730805278915	32.3886229076229	8.9179750010841	33.6081696327486	-1.8990500104413	0.000181406084544105	0.0018981682044861	SOX2	9	16567735	16570285	-	1739	protein_coding	SRY-box transcription factor 2 [Source:HGNC Symbol;Acc:HGNC:11195] && sp|P48430|SOX2_CHICK Transcription factor SOX-2 OS=Gallus gallus OX=9031 GN=SOX2 PE=1 SV=1 && -	-
ENSGALG00010024052	597.500701224321	1148.82487059068	1216.47130357143	2606.2442202041	2346.41982698723	2385.32681649082	987.598958462143	2445.99695456072	-1.30774110945033	0.000186150263182405	0.00194038329890243	ENSGALG00010024052	5	12665502	12676057	+	3867	protein_coding	- && - && PF00020:TNFR/NGFR cysteine-rich region	-
ENSGALG00010006760	591.31539375823	948.049850581223	1035.05231233275	1918.39308818809	1844.75766636219	1869.01406308106	858.139185557402	1877.38827254378	-1.12859062920449	0.000187690059851147	0.00195430487781896	ENSGALG00010006760	1	1602495	1648631	-	10969	protein_coding	transcription activation suppressor family member 2 [Source:HGNC Symbol;Acc:HGNC:23484] && sp|Q5VWN6|TASO2_HUMAN Protein TASOR 2 OS=Homo sapiens OX=9606 GN=TASOR2 PE=1 SV=1 && PF12509:Protein of unknown function (DUF3715)	-
ENSGALG00010001466	277.101774480844	713.975558960446	670.461489360336	1595.81462627714	1657.8835148943	1566.08517823918	553.846274267209	1606.59443980354	-1.53538133210051	0.000188392843635211	0.00195736278039667	PRKX	1	128237873	128293062	+	5063	protein_coding	protein kinase X-linked [Source:HGNC Symbol;Acc:HGNC:9441] && sp|P51817|PRKX_HUMAN cAMP-dependent protein kinase catalytic subunit PRKX OS=Homo sapiens OX=9606 GN=PRKX PE=1 SV=1 && PF00069:Protein kinase domain	Pkinase
ENSGALG00010000684	303.080065838423	508.303587243445	497.806700596955	944.01638118059	1098.26038750382	885.924097179097	436.396784559608	976.066955287835	-1.15984142319394	0.00018853465810832	0.00195777335153392	COBL	2	80696760	80847727	-	7598	protein_coding	cordon-bleu WH2 repeat protein [Source:HGNC Symbol;Acc:HGNC:22199] && sp|Q5NBX1|COBL_MOUSE Protein cordon-bleu OS=Mus musculus OX=10090 GN=Cobl PE=1 SV=1 && PF09469:Cordon-bleu ubiquitin-like domain	-
ENSGALG00010018277	189.270408462362	654.232748128365	773.002658321328	2020.85918785393	2132.56384616301	1970.94296458446	538.835271637352	2041.45533286713	-1.9206938042758	0.000188745539131218	0.00195815430241238	ENSGALG00010018277	5	49388476	49392944	+	4424	lncRNA	- && - && -	-
ENSGALG00010014925	2.47412298643611	4.89695170754764	3.5056809901194	19.9239638239119	21.9851942903403	20.9573442343442	3.62558522803438	20.9555007828655	-2.51016911985386	0.000188775979096606	0.00195815430241238	ENSGALG00010014925	1	62549591	62558921	+	1063	lncRNA	- && - && -	-
ENSGALG00010017602	0	3.91756136603811	0	17.0776832776388	17.9878862375512	25.720377014877	1.30585378867937	20.261982176689	-3.92053506650704	0.000191096650506882	0.00197793818139573	SLC7A14	9	19467055	19479043	+	3658	protein_coding	solute carrier family 7 member 14 [Source:HGNC Symbol;Acc:HGNC:29326] && sp|Q8TBB6|S7A14_HUMAN Probable cationic amino acid transporter OS=Homo sapiens OX=9606 GN=SLC7A14 PE=1 SV=3 && PF13520:Amino acid permease|PF13906:C-terminus of AA_permease	-
ENSGALG00010018404	528.22525760411	142.990989860391	123.575254901709	1210.61799234817	1140.2321220581	1203.14208036258	264.930500788737	1184.66406492295	-2.1631125621602	0.000191626758352864	0.0019823529196525	IL2RG	4	2346190	2349021	+	1660	protein_coding	interleukin 2 receptor subunit gamma [Source:NCBI gene (formerly Entrezgene);Acc:395199] && sp|P40321|IL2RG_CANLF Cytokine receptor common subunit gamma OS=Canis lupus familiaris OX=9615 GN=IL2RG PE=2 SV=1 && -	-
ENSGALG00010014062	1635.39529403427	1130.216454102	1010.51254540192	2569.24257310255	2650.21523899921	2607.28414406364	1258.70809784606	2608.91398538847	-1.05214942459432	0.00019192658510615	0.00198438194800729	GGA1	1	51234947	51245071	-	4165	protein_coding	golgi associated, gamma adaptin ear containing, ARF binding protein 1 [Source:HGNC Symbol;Acc:HGNC:17842] && sp|Q8R0H9|GGA1_MOUSE ADP-ribosylation factor-binding protein GGA1 OS=Mus musculus OX=10090 GN=Gga1 PE=1 SV=1 && PF03127:GAT domain|PF18308:GGA N-GAT domain|PF02883:Adaptin C-terminal domain|PF00790:VHS domain	-
ENSGALG00010024008	155.869748145475	214.486484790587	187.553932971388	366.221430287143	438.704558793609	332.459688081188	185.970055302483	379.12855905398	-1.02550381827839	0.000192345350080854	0.00198651321051059	CCNE1	11	8091859	8106601	+	3439	protein_coding	cyclin E1 [Source:NCBI gene (formerly Entrezgene);Acc:426117] && sp|P49707|CCNE1_CHICK G1/S-specific cyclin-E1 OS=Gallus gallus OX=9031 GN=CCNE1 PE=2 SV=1 && PF00134:Cyclin, N-terminal domain|PF02984:Cyclin, C-terminal domain	Cyclin_C
ENSGALG00010028761	870.891291225511	385.879794554754	392.636270893373	1623.32867155778	1497.99119278273	1558.46432579033	549.802452224546	1559.92806337695	-1.50583115275828	0.000193036187867434	0.00199155070803609	CTSS	25	2545635	2550473	-	2163	protein_coding	cathepsin S [Source:NCBI gene (formerly Entrezgene);Acc:425657] && sp|Q8HY82|CATS_SAIBB Cathepsin S OS=Saimiri boliviensis boliviensis OX=39432 GN=CTSS PE=2 SV=1 && PF00112:Papain family cysteine protease|PF08246:Cathepsin propeptide inhibitor domain (I29)	Peptidase_C1
ENSGALG00010020971	44.53421375585	20.5671971717001	30.6747086635448	92.9784978449224	85.9421231349667	85.73459004959	31.9253731970316	88.218403676493	-1.47897901929035	0.000193475904766076	0.001994047442096	TMEM51	21	4946467	4953890	-	2297	protein_coding	transmembrane protein 51 [Source:HGNC Symbol;Acc:HGNC:25488] && sp|Q9NW97|TMM51_HUMAN Transmembrane protein 51 OS=Homo sapiens OX=9606 GN=TMEM51 PE=1 SV=1 && -	-
ENSGALG00010010422	382.252001404379	152.784893275486	193.688874704097	670.773448738369	771.480454188306	664.919376162376	242.908589794654	702.391093029683	-1.53452974248298	0.000195869244787259	0.00201534710039708	CDH1	11	18517624	18526386	+	3897	protein_coding	cadherin 1 [Source:NCBI gene (formerly Entrezgene);Acc:415860] && sp|P08641|CADH1_CHICK Cadherin-1 OS=Gallus gallus OX=9031 GN=CDH1 PE=1 SV=2 && -	-
ENSGALG00010012160	18.5559223982708	54.8458591245336	35.9332301487239	128.082624582291	107.927317425307	113.36018017668	36.4450038905094	116.456707394759	-1.66583213773548	0.000197616025404647	0.0020300458906034	SYT4	Z	3746017	3757281	+	4895	protein_coding	synaptotagmin 4 [Source:HGNC Symbol;Acc:HGNC:11512] && sp|Q9H2B2|SYT4_HUMAN Synaptotagmin-4 OS=Homo sapiens OX=9606 GN=SYT4 PE=1 SV=1 && PF00168:C2 domain	C2
ENSGALG00010011152	4.94824597287222	2.93817102452858	1.7528404950597	20.872724006003	16.9885592243539	22.8625573465573	3.21308583082017	20.2412801923047	-2.70992339538735	0.000197792528398905	0.00203069895498025	SLC18A3	6	3660384	3662647	-	2264	protein_coding	solute carrier family 18 member A3 [Source:NCBI gene (formerly Entrezgene);Acc:404302] && sp|Q08C75|VACHA_DANRE Probable vesicular acetylcholine transporter-A OS=Danio rerio OX=7955 GN=slc18a3a PE=2 SV=1 && -	-
ENSGALG00010008831	0	3.91756136603811	1.7528404950597	26.5652850985493	15.9892322111566	16.1943114538114	1.89013395369927	19.5829429211724	-3.30777828259878	0.000205935959290118	0.00210421910779193	ENSGALG00010008831	2	89027579	89033260	-	2172	lncRNA	- && - && -	-
ENSGALG00010019648	9.89649194574444	17.6290261471715	28.9218681684851	66.4132127463731	73.9501989765992	57.1563933663933	18.815795420467	65.8399350297886	-1.78322055664131	0.000206274857929768	0.00210598797395944	PRDM16	21	1030521	1318643	-	7608	protein_coding	PR/SET domain 16 [Source:HGNC Symbol;Acc:HGNC:14000] && sp|Q9HAZ2|PRD16_HUMAN Histone-lysine N-methyltransferase PRDM16 OS=Homo sapiens OX=9606 GN=PRDM16 PE=1 SV=3 && -	-
ENSGALG00010013063	1604.46875670382	2717.80819768894	2695.86868140182	5028.42896508254	5261.45672448372	4951.64887864188	2339.38187859819	5080.51152273604	-1.11854202676374	0.000207750085031357	0.00211485166347346	PARP12	1	55777887	55794513	+	4120	protein_coding	poly(ADP-ribose) polymerase family member 12 [Source:HGNC Symbol;Acc:HGNC:21919] && sp|Q9H0J9|PAR12_HUMAN Protein mono-ADP-ribosyltransferase PARP12 OS=Homo sapiens OX=9606 GN=PARP12 PE=1 SV=1 && PF00644:Poly(ADP-ribose) polymerase catalytic domain|PF02825:WWE domain	WWE
ENSGALG00010001517	685.332067242803	1092.99962112463	1031.54663134263	1905.11044563882	1968.67421599866	1877.58752208602	936.626106570023	1917.12406124117	-1.03266796334476	0.00020860361251512	0.00212241144939626	CAV2	1	25235364	25244372	-	2518	protein_coding	caveolin 2 [Source:NCBI gene (formerly Entrezgene);Acc:417772] && sp|Q2IBF3|CAV2_GORGO Caveolin-2 OS=Gorilla gorilla gorilla OX=9595 GN=CAV2 PE=3 SV=1 && PF01146:Caveolin	-
ENSGALG00010013768	254.834667602919	124.38257337171	85.0127640103955	492.406534505252	477.678312308303	501.071048512048	154.743334995008	490.385298441868	-1.66851668936097	0.000209575692753559	0.0021304353750915	FAM110A	20	10245567	10249641	-	3258	protein_coding	family with sequence similarity 110 member A [Source:HGNC Symbol;Acc:HGNC:16188] && sp|Q8R184|F110A_MOUSE Protein FAM110A OS=Mus musculus OX=10090 GN=Fam110a PE=2 SV=2 && PF14161:Centrosome-associated N terminus|PF14160:Centrosome-associated C terminus	-
ENSGALG00010016084	0	7.83512273207622	3.5056809901194	23.7190045522761	32.9777914355105	28.5781966831967	3.78026790739854	28.4249975569944	-2.85896539507129	0.00021177470354632	0.00215124430810482	ENSGALG00010016084	1	135074471	135075655	+	1185	lncRNA	- && - && -	-
ENSGALG00010025192	715.021543080036	380.982842847206	348.815258516881	1202.07915070935	1227.17357220627	1228.86245737746	481.606548148041	1219.37172676436	-1.341814314242	0.000214260883543026	0.00217171237290788	CRYAB	24	6257233	6273112	+	1678	protein_coding	crystallin alpha B [Source:NCBI gene (formerly Entrezgene);Acc:396089] && sp|Q05713|CRYAB_CHICK Alpha-crystallin B chain OS=Gallus gallus OX=9031 GN=CRYAB PE=2 SV=2 && PF00011:Hsp20/alpha crystallin family	-
ENSGALG00010011379	0	1.95878068301906	1.7528404950597	9.48760182091045	19.9865402639457	23.8151639026639	1.23720705935959	17.76310199584	-3.75367571186909	0.000214784833534346	0.00217466173781571	CELF4	Z	6607668	7324875	+	3271	protein_coding	CUGBP Elav-like family member 4 [Source:HGNC Symbol;Acc:HGNC:14015] && sp|Q4R535|CELF4_MACFA CUGBP Elav-like family member 4 OS=Macaca fascicularis OX=9541 GN=CELF4 PE=2 SV=1 && PF00076:RNA recognition motif. (a.k.a. RRM, RBD, or RNP domain)	RRM_1
novel.19	2.47412298643611	2.93817102452858	0	16.1289230955478	27.981156369524	14.2890983415983	1.8040980036549	19.4663926022234	-3.49320405384623	0.000216400044236216	0.00218893448551411	-	1	106292900	106297197	+	1283	-	- && - && -	-
ENSGALG00010001198	1147.99306570636	2032.23495863227	2038.55349575443	3964.86880095848	3923.35785381255	3821.8575030995	1739.59384003102	3903.36138595684	-1.16556241928418	0.000221272528597856	0.00222557070379884	IFRD1	1	27069520	27080126	-	3260	protein_coding	interferon related developmental regulator 1 [Source:NCBI gene (formerly Entrezgene);Acc:395226] && sp|O00458|IFRD1_HUMAN Interferon-related developmental regulator 1 OS=Homo sapiens OX=9606 GN=IFRD1 PE=1 SV=4 && PF04836:Interferon-related protein conserved region|PF05004:Interferon-related developmental regulator (IFRD)	-
ENSGALG00010002160	40.8230292761958	42.1137846849097	50.8323743567313	93.9272580270134	93.936739240545	115.265393288893	44.589729439279	101.043130185484	-1.17554973228156	0.000221301131222133	0.00222557070379884	CAPN5	1	193134313	193184480	-	7767	protein_coding	calpain 5 [Source:HGNC Symbol;Acc:HGNC:1482] && sp|P08523|OMP_RAT Olfactory marker protein OS=Rattus norvegicus OX=10116 GN=Omp PE=1 SV=2 && -	-
ENSGALG00010023314	48.2453982355041	16.649635805662	5.2585214851791	141.365267131566	109.925971451702	151.464442420942	23.3845185087817	134.25189366807	-2.54171719715648	0.000234011583472778	0.00233987130851725	CYB561	27	2288076	2292990	-	1422	protein_coding	cytochrome b561 [Source:HGNC Symbol;Acc:HGNC:2571] && sp|Q5RCZ2|CY561_PONAB Transmembrane ascorbate-dependent reductase CYB561 OS=Pongo abelii OX=9601 GN=CYB561 PE=2 SV=1 && PF03188:Eukaryotic cytochrome b561	Cytochrom_B561
ENSGALG00010005357	68.038382126993	57.7840301490622	42.0681718814328	112.902461668834	133.909819768436	145.748803084303	55.963528052496	130.853694840525	-1.23337146165081	0.000234429260384695	0.00234282359542679	TNIP3	4	53609610	53688292	+	3604	protein_coding	TNFAIP3 interacting protein 3 [Source:HGNC Symbol;Acc:HGNC:19315] && sp|Q96KP6|TNIP3_HUMAN TNFAIP3-interacting protein 3 OS=Homo sapiens OX=9606 GN=TNIP3 PE=1 SV=2 && PF16516:Leucine zipper of domain CC2 of NEMO, NF-kappa-B essential modulator	-
ENSGALG00010020676	19.7929838914889	24.4847585377382	46.4502731190821	90.1322172986493	92.9374122273477	90.4976228301228	30.2426718494364	91.1890841187066	-1.57663920992786	0.000236983954443585	0.00236436002263602	CYP2C23a	6	18338578	18358414	-	4547	protein_coding	cytochrome P450, family 2, subfamily C, polypeptide 23a [Source:NCBI gene (formerly Entrezgene);Acc:414746] && sp|P05180|CP2H1_CHICK Cytochrome P450 2H1 OS=Gallus gallus OX=9031 GN=CYP2H1 PE=2 SV=1 && PF00067:Cytochrome P450	p450
ENSGALG00010011170	548.018241495598	1022.48351653595	937.76966485694	1909.85424654927	1918.70786533879	1842.34107951008	836.090474296162	1890.30106379938	-1.17610200280866	0.000243178567380932	0.00241547209632041	RBM24	2	61653288	61664004	+	2974	protein_coding	RNA binding motif protein 24 [Source:NCBI gene (formerly Entrezgene);Acc:420846] && sp|Q5ZMA3|RBM24_CHICK RNA-binding protein 24 OS=Gallus gallus OX=9031 GN=RBM24 PE=1 SV=2 && -	-
ENSGALG00010010482	2.47412298643611	5.87634204905717	1.7528404950597	21.821484188094	14.9899051979593	37.1516556881557	3.36776851018433	24.6543483580697	-2.87103074884037	0.000245511900679286	0.00243703669875528	ENSGALG00010010482	1	10791744	10803734	+	5638	lncRNA	- && - && -	-
ENSGALG00010010474	9.89649194574444	13.7114647811334	17.528404950597	53.1305701970985	34.9764454619051	48.5829343614343	13.7121205591583	45.5633166734793	-1.71504871021993	0.000255891500239762	0.00253087934449021	ENSGALG00010010474	Z	42005775	42015633	-	2556	lncRNA	- && - && -	-
ENSGALG00010015589	259.782913575792	358.456864992487	260.296813516366	622.386679451725	675.545060921366	502.023655068155	292.845530694882	599.985131813749	-1.0342238999562	0.000258539452384815	0.00255311044362259	FRMD3	Z	40414972	40574654	-	5094	protein_coding	FERM domain containing 3 [Source:HGNC Symbol;Acc:HGNC:24125] && sp|A2A2Y4|FRMD3_HUMAN FERM domain-containing protein 3 OS=Homo sapiens OX=9606 GN=FRMD3 PE=1 SV=1 && PF08736:FERM adjacent (FA)|PF09380:FERM C-terminal PH-like domain|PF09379:FERM N-terminal domain|PF00373:FERM central domain	Band_41
ENSGALG00010015474	9.89649194574444	0.979390341509528	0.876420247529851	41.745448012006	21.9851942903403	40.0094753564753	3.91743417826127	34.5800392196072	-3.23148449144705	0.000258775649751066	0.00255386668321362	PHOX2B	4	67953998	67956852	+	1078	protein_coding	paired like homeobox 2B [Source:HGNC Symbol;Acc:HGNC:9143] && sp|Q99453|PHX2B_HUMAN Paired mesoderm homeobox protein 2B OS=Homo sapiens OX=9606 GN=PHOX2B PE=2 SV=2 && PF00046:Homeodomain	Homeobox
ENSGALG00010026306	0	0	0.876420247529851	15.1801629134567	12.9912511715647	9.52606556106556	0.29214008250995	12.5658265486957	-5.10339749502295	0.000260397316512021	0.00256483985764645	ENSGALG00010026306	9	4933861	4943237	+	8329	lncRNA	- && - && -	-
ENSGALG00010013498	11.1335534389625	17.6290261471715	20.1576656931866	46.4892489224612	46.9683696202725	53.3459671419671	16.3067484264402	48.9345285615669	-1.56620186816639	0.000264081044260929	0.00259412424367209	KDR	4	64703991	64731765	+	5417	protein_coding	kinase insert domain receptor [Source:NCBI gene (formerly Entrezgene);Acc:395323] && sp|P52583|VGFR2_COTJA Vascular endothelial growth factor receptor 2 OS=Coturnix japonica OX=93934 GN=KDR PE=1 SV=1 && PF07679:Immunoglobulin I-set domain|PF17988:VEGFR-2 Transmembrane domain|PF13927:Immunoglobulin domain|PF07714:Protein tyrosine kinase	Pkinase_Tyr
ENSGALG00010011317	180.610978009836	39.1756136603811	45.5738528715522	388.991674657328	413.721383463677	406.762999457499	88.4534815139231	403.158685859502	-2.19484962937439	0.000275303755961973	0.0026840363125829	BLK	3	107036583	107071746	+	2591	protein_coding	BLK proto-oncogene, Src family tyrosine kinase [Source:HGNC Symbol;Acc:HGNC:1057] && sp|P16277|BLK_MOUSE Tyrosine-protein kinase Blk OS=Mus musculus OX=10090 GN=Blk PE=1 SV=4 && PF00017:SH2 domain|PF00018:SH3 domain|PF07714:Protein tyrosine kinase	Pkinase_Tyr
ENSGALG00010025063	0	0	4.38210123764925	17.0776832776388	20.985867277143	24.7677704587704	1.46070041254975	20.9437736711841	-3.71432938245129	0.000278420159952345	0.00271073547905644	TEX12	24	6190360	6192761	-	1101	protein_coding	testis expressed 12 [Source:HGNC Symbol;Acc:HGNC:11734] && sp|Q9CR81|TEX12_MOUSE Testis-expressed protein 12 OS=Mus musculus OX=10090 GN=Tex12 PE=1 SV=1 && PF15219:Testis-expressed 12	-
ENSGALG00010023808	116.283780362497	232.115510937758	193.688874704097	415.556959755878	453.694463991568	408.668212569712	180.696055334784	425.973212105719	-1.23407664697527	0.000279435445560601	0.00271326004928401	DHX35	20	4181765	4209748	+	4234	protein_coding	DEAH-box helicase 35 [Source:HGNC Symbol;Acc:HGNC:15861] && sp|Q9H5Z1|DHX35_HUMAN Probable ATP-dependent RNA helicase DHX35 OS=Homo sapiens OX=9606 GN=DHX35 PE=1 SV=2 && PF04408:Helicase associated domain (HA2)|PF00271:Helicase conserved C-terminal domain|PF07717:Oligonucleotide/oligosaccharide-binding (OB)-fold	HA2
ENSGALG00010018076	1.23706149321806	0	0	19.9239638239119	10.9925971451702	8.573459004959	0.412353831072685	13.163339991347	-5.17118928322254	0.00028423324473157	0.00275425612034065	FOXA2	3	3543629	3547306	+	2320	protein_coding	forkhead box A2 [Source:NCBI gene (formerly Entrezgene);Acc:395539] && sp|Q9Y261|FOXA2_HUMAN Hepatocyte nuclear factor 3-beta OS=Homo sapiens OX=9606 GN=FOXA2 PE=1 SV=1 && PF08430:Forkhead N-terminal region|PF00250:Forkhead domain|PF09354:HNF3 C-terminal domain	Fork_head
ENSGALG00010007724	4.94824597287222	10.7732937566048	12.2698834654179	39.8479276478239	32.9777914355105	33.3412294637294	9.33047439829831	35.3889828490213	-1.89235379845664	0.000286874430636529	0.00277703735635907	RBM11	1	98170429	98179488	+	1759	protein_coding	RNA binding motif protein 11 [Source:HGNC Symbol;Acc:HGNC:9897] && sp|P57052|RBM11_HUMAN Splicing regulator RBM11 OS=Homo sapiens OX=9606 GN=RBM11 PE=1 SV=1 && PF00076:RNA recognition motif. (a.k.a. RRM, RBD, or RNP domain)	RRM_1
novel.240	38.3489062897597	32.3198812698144	32.4275491586045	70.2082534747373	77.9475070293884	98.1184752789752	34.3654455727262	82.0914119277003	-1.2614511665569	0.00029297681064467	0.00283038374665204	-	28	2422925	2435344	+	1302	-	- && - && -	-
ENSGALG00010004925	0	0	0	10.4363620030015	3.99730805278915	14.2890983415983	0	9.57425613246299	-5.6746511900025	0.000299472369849983	0.00288294879989386	ENSGALG00010004925	4	47068165	47380625	+	1933	lncRNA	- && - && -	-
ENSGALG00010022308	374.829632445071	923.565092043485	909.724216935985	2074.93851823312	2096.58807368791	1928.07566955967	736.039647141514	2033.2007538269	-1.46506984850641	0.000305465565896915	0.00293768844227897	OGFR	20	8671043	8682674	+	4583	protein_coding	opioid growth factor receptor [Source:HGNC Symbol;Acc:HGNC:15768] && sp|Q99PG2|OGFR_MOUSE Opioid growth factor receptor OS=Mus musculus OX=10090 GN=Ogfr PE=1 SV=1 && PF04664:Opioid growth factor receptor (OGFr) conserved region	-
ENSGALG00010010517	23.504168371143	5.87634204905717	11.3934632178881	54.0793303791896	48.9670236466671	55.2511802541802	13.5913245460294	52.7658447600123	-1.98606900609654	0.000305709266463802	0.00293855547040896	ENSGALG00010010517	3	105160456	105167584	+	2709	protein_coding	- && sp|P63042|STMN4_MOUSE Stathmin-4 OS=Mus musculus OX=10090 GN=Stmn4 PE=1 SV=1 && PF00836:Stathmin family	-
ENSGALG00010006228	6.18530746609028	4.89695170754764	3.5056809901194	26.5652850985493	24.9831753299322	18.0995245660246	4.86264672125244	23.2159949981687	-2.28099096387563	0.000312523367313336	0.00299053610182131	ENSGALG00010006228	31	1832139	1894352	-	1067	protein_coding	- && - && PF13895:Immunoglobulin domain	-
[truncated: 406 more rows]
