# Supplementary material for: Transcriptome Sequencing Reveals That Intact Expression of the Chicken Endogenous Retrovirus chERV3 In Vitro Can Possibly Block the Key Innate Immune Pathway
Source: Animals (Basel). 2023 Aug 26;13(17):2720. doi: 10.3390/ani13172720 (PMC10486640; doi:10.3390/ani13172720)
Supplement: Supplementary file 1 [file animals-13-02720-s001.zip › Supplentary File S5/48h/chERV3_48hvsNC_48h_deg_up.xls]

gene_id	chERV3_48_1	chERV3_48_2	chERV3_48_3	NC48_1	NC48_2	NC48_3	chERV3_48h	NC_48h	log2FoldChange	pvalue	padj	gene_name	gene_chr	gene_start	gene_end	gene_strand	gene_length	gene_biotype	gene_description	tf_family
ENSGALG00010013332	13198.2090711434	13645.8456282523	12822.0282213617	386.145394111055	443.701193859595	444.867261701762	13222.0276402525	424.904616557471	4.9597499647351	8.13519959837595e-139	1.55691449913719e-134	LUM	1	44041576	44054368	-	2319	protein_coding	lumican [Source:NCBI gene (formerly Entrezgene);Acc:417891] && sp|P51890|LUM_CHICK Lumican OS=Gallus gallus OX=9031 GN=LUM PE=1 SV=1 && PF13855:Leucine rich repeat|PF01462:Leucine rich repeat N-terminal domain	-
ENSGALG00010019801	2800.70722064568	2159.55570302851	2261.16423862702	41.745448012006	30.9791374091159	40.9620819125819	2407.14238743373	37.8955557779013	5.98745160615165	3.01832544697235e-92	1.9254904134719e-88	FIBIN	5	3601767	3696934	+	7756	protein_coding	fin bud initiation factor homolog (zebrafish) [Source:NCBI gene (formerly Entrezgene);Acc:426933] && sp|Q5E9H1|FIBIN_BOVIN Fin bud initiation factor homolog OS=Bos taurus OX=9913 GN=FIBIN PE=2 SV=1 && -	-
ENSGALG00010022764	2605.25150471722	3030.23371663048	3028.90837546316	55.0280905612806	78.9468340425857	76.2085244885245	2888.13119893696	70.0611496974636	5.36626609460321	8.66607474060577e-88	4.14628345964283e-84	MFAP5	1	75931108	75955329	-	5940	protein_coding	microfibril associated protein 5 [Source:HGNC Symbol;Acc:HGNC:29673] && sp|Q13361|MFAP5_HUMAN Microfibrillar-associated protein 5 OS=Homo sapiens OX=9606 GN=MFAP5 PE=1 SV=1 && PF05507:Microfibril-associated glycoprotein (MAGP)	-
ENSGALG00010005474	1185.1049105029	1329.03269342843	1396.13745431505	23.7190045522761	14.9899051979593	20.0047376782377	1303.42501941546	19.571215809491	6.0547315203261	2.16539299292308e-80	6.90688184976033e-77	COL8A1	1	84514042	84600852	-	4107	protein_coding	collagen type VIII alpha 1 chain [Source:NCBI gene (formerly Entrezgene);Acc:418378] && sp|Q00780|CO8A1_MOUSE Collagen alpha-1(VIII) chain OS=Mus musculus OX=10090 GN=Col8a1 PE=1 SV=3 && PF00386:C1q domain|PF01391:Collagen triple helix repeat (20 copies)	Collagen
ENSGALG00010027201	1598.28344923773	1934.29592448132	1874.66290946635	74.0032942031015	80.9454880689803	84.7819834934835	1802.41409439513	79.9102552551884	4.4957578258114	1.61428348886558e-76	3.86176967623869e-73	BGN	12	3573933	3589957	+	2521	protein_coding	asporin [Source:HGNC Symbol;Acc:HGNC:14872] && sp|Q3ZBN5|ASPN_BOVIN Asporin OS=Bos taurus OX=9913 GN=ASPN PE=2 SV=1 && PF01462:Leucine rich repeat N-terminal domain|PF13855:Leucine rich repeat	-
ENSGALG00010027205	618.530746609028	859.904719845366	672.214329855396	11.3851221850925	8.99394311877558	11.4312786732787	716.883265436596	10.6034479923823	6.0772653211227	4.77574988735399e-56	4.81043691285161e-53	OGN	12	3616521	3628598	+	4053	protein_coding	osteoglycin [Source:NCBI gene (formerly Entrezgene);Acc:374039] && sp|Q9W6H0|MIME_CHICK Mimecan OS=Gallus gallus OX=9031 GN=OGN PE=2 SV=1 && PF13855:Leucine rich repeat	-
ENSGALG00010025968	7881.31877329223	7668.6263740196	7644.13739895536	1126.17833614207	1209.18568596872	1132.64919521069	7731.36084875573	1156.00440577383	2.74159821330164	6.39930188516986e-53	5.10290997826586e-50	FADS2	5	16327482	16345364	+	3778	protein_coding	fatty acid desaturase 2 [Source:NCBI gene (formerly Entrezgene);Acc:423122] && sp|A4FV48|FADS2_BOVIN Acyl-CoA 6-desaturase OS=Bos taurus OX=9913 GN=FADS2 PE=2 SV=1 && PF00173:Cytochrome b5-like Heme/Steroid binding domain|PF00487:Fatty acid desaturase	-
ENSGALG00010003307	79565.3211207989	78158.2874234849	82233.6354054784	13672.582984114	12824.3635603608	13273.6197527887	79985.747983254	13256.8554324212	2.59300247171088	2.76173394101387e-50	1.95755793196753e-47	COL1A2	2	23456131	23515037	+	5168	protein_coding	collagen type I alpha 2 chain [Source:NCBI gene (formerly Entrezgene);Acc:396243] && sp|P02467|CO1A2_CHICK Collagen alpha-2(I) chain OS=Gallus gallus OX=9031 GN=COL1A2 PE=1 SV=3 && PF01391:Collagen triple helix repeat (20 copies)|PF01410:Fibrillar collagen C-terminal domain	Collagen
ENSGALG00010028177	1427.56896317364	1045.00949439067	962.309431787776	50.2842896508254	33.9771184487078	42.867295024795	1144.96262978403	42.376234374776	4.75411012353859	5.97317719840607e-48	3.6875698459063e-45	COMP	28	4231386	4246829	+	3231	protein_coding	- && sp|P35445|COMP_BOVIN Cartilage oligomeric matrix protein OS=Bos taurus OX=9913 GN=COMP PE=1 SV=2 && PF11598:Cartilage oligomeric matrix protein|PF05735:Thrombospondin C-terminal region|PF02412:Thrombospondin type 3 repeat|PF07645:Calcium-binding EGF domain	TSP_C
ENSGALG00010020436	1835.79925593559	2361.31011337947	2526.71957362856	171.725592958479	165.88828419075	189.568704665205	2241.27631431454	175.727527271478	3.67305851221993	1.71336005594953e-47	1.02469639846132e-44	CNTN4	12	18011810	18269853	+	5482	protein_coding	contactin 4 [Source:HGNC Symbol;Acc:HGNC:2174] && sp|Q69Z26|CNTN4_MOUSE Contactin-4 OS=Mus musculus OX=10090 GN=Cntn4 PE=1 SV=2 && PF13927:Immunoglobulin domain|PF00041:Fibronectin type III domain|PF07679:Immunoglobulin I-set domain	I-set
ENSGALG00010028434	12635.3460917292	14392.1410684825	14650.240857709	2195.43106135868	1929.70046248396	2058.58276774627	13892.5760059736	2061.2380971963	2.75273968132686	4.37184665793328e-43	2.26130814431155e-40	COL5A1	17	8041836	8170255	+	8756	protein_coding	collagen type V alpha 1 chain [Source:NCBI gene (formerly Entrezgene);Acc:395568] && sp|O88207|CO5A1_MOUSE Collagen alpha-1(V) chain OS=Mus musculus OX=10090 GN=Col5a1 PE=1 SV=2 && PF01391:Collagen triple helix repeat (20 copies)|PF01410:Fibrillar collagen C-terminal domain	Collagen
ENSGALG00010011034	340.191910634965	300.672834843425	311.129187873097	8.5388416388194	7.9946161055783	7.62085244885245	317.331311117162	8.05143673108338	5.29983154266126	5.90286847648306e-41	2.97287097112981e-38	FAM180A	1	58376155	58404917	+	2106	protein_coding	family with sequence similarity 180 member A [Source:HGNC Symbol;Acc:HGNC:33773] && sp|Q6UWF9|F180A_HUMAN Protein FAM180A OS=Homo sapiens OX=9606 GN=FAM180A PE=2 SV=1 && PF15173:FAM180 family	-
ENSGALG00010014324	1741.78258245102	2943.06797623613	2975.44674036384	124.287583853927	123.916549636464	146.70140964041	2553.432433017	131.6351810436	4.27796100967051	1.05739638306936e-39	4.81820285218605e-37	COL4A2	1	138919708	139061822	+	7675	protein_coding	collagen type IV alpha 2 chain [Source:NCBI gene (formerly Entrezgene);Acc:418752] && sp|P08122|CO4A2_MOUSE Collagen alpha-2(IV) chain OS=Mus musculus OX=10090 GN=Col4a2 PE=1 SV=4 && PF01391:Collagen triple helix repeat (20 copies)|PF01413:C-terminal tandem repeated domain in type 4 procollagen	Collagen
ENSGALG00010010909	1785.07973471365	2725.64332042102	2822.94961729365	192.598316964482	176.88088133592	180.995245660246	2444.55755747611	183.491481320216	3.73599728890072	8.57237328182267e-38	3.41787666390671e-35	SLIT3	13	3791971	4318754	+	8750	protein_coding	slit guidance ligand 3 [Source:NCBI gene (formerly Entrezgene);Acc:374173] && sp|Q9WVB4|SLIT3_MOUSE Slit homolog 3 protein OS=Mus musculus OX=10090 GN=Slit3 PE=2 SV=2 && PF13855:Leucine rich repeat|PF02210:Laminin G domain|PF00008:EGF-like domain|PF01462:Leucine rich repeat N-terminal domain	Laminin_G_2
ENSGALG00010017974	8254.91134424408	8433.53023073855	8549.47951465369	1828.26087088944	1875.73680377131	1850.91453851504	8412.64036321211	1851.63740439193	2.18378197302075	1.88204128592788e-36	6.92663579424766e-34	MXRA8	21	2229657	2262772	+	7290	protein_coding	matrix remodeling associated 8 [Source:NCBI gene (formerly Entrezgene);Acc:395347] && sp|Q90WI4|MXRA8_CHICK Matrix remodeling-associated protein 8 OS=Gallus gallus OX=9031 GN=MXRA8 PE=2 SV=1 && PF07686:Immunoglobulin V-set domain	V-set
ENSGALG00010010071	1306.33693683827	1384.85794289447	1248.89885273004	228.651203883942	208.859345758233	219.099507904508	1313.36457748759	218.870019182228	2.58491624450706	2.51709867212835e-36	9.08910082777215e-34	GLT8D2	1	54725022	54745329	+	4277	protein_coding	glycosyltransferase 8 domain containing 2 [Source:NCBI gene (formerly Entrezgene);Acc:418085] && sp|Q2HJ96|GL8D2_BOVIN Glycosyltransferase 8 domain-containing protein 2 OS=Bos taurus OX=9913 GN=GLT8D2 PE=2 SV=1 && PF01501:Glycosyl transferase family 8	Glyco_transf_8
ENSGALG00010011251	660.590837378441	651.294577103836	690.619155053522	59.7718914717358	59.9596207918372	80.9715572690572	667.5015231786	66.9010231775434	3.31821402900331	3.05777971571803e-36	1.0772657519912e-33	FRZB	7	2389248	2404699	+	2044	protein_coding	frizzled related protein [Source:NCBI gene (formerly Entrezgene);Acc:395545] && sp|Q9IA95|SFRP3_CHICK Secreted frizzled-related protein 3 OS=Gallus gallus OX=9031 GN=FRZB PE=2 SV=1 && PF01759:UNC-6/NTR/C345C module|PF01392:Fz domain	Fz
ENSGALG00010013573	4251.78035219046	2067.49301092661	1976.32765817981	90.1322172986493	80.9454880689803	75.2559179324179	2765.20034043229	82.1112077666825	5.07334849814727	3.09591474341707e-36	1.0772657519912e-33	ENSGALG00010013573	8	4381433	4387127	+	2261	protein_coding	- && - && -	-
ENSGALG00010013566	789.245232673119	435.82870197174	560.908958419104	10.4363620030015	15.9892322111566	6.66824589274589	595.327631021321	11.0312800356347	5.75804143919528	9.5041732540219e-36	3.13604944371502e-33	ENSGALG00010013566	8	4359974	4361252	+	522	protein_coding	- && - && -	-
ENSGALG00010011570	4015.50160698581	3814.72538017961	3526.71507606012	713.467656932466	742.499970805584	691.592359733359	3785.64735440851	715.853329157136	2.40273698851437	1.10867571697249e-35	3.5962433680372e-33	RGL1	8	7662502	7729686	+	5033	protein_coding	ral guanine nucleotide dissociation stimulator like 1 [Source:NCBI gene (formerly Entrezgene);Acc:424446] && sp|Q60695|RGL1_MOUSE Ral guanine nucleotide dissociation stimulator-like 1 OS=Mus musculus OX=10090 GN=Rgl1 PE=1 SV=2 && PF00788:Ras association (RalGDS/AF-6) domain|PF00618:RasGEF N-terminal motif|PF00617:RasGEF domain	RA
ENSGALG00010027198	1120.77771285556	1646.35516407752	1579.30928604879	92.9784978449224	50.9656776730616	80.9715572690572	1448.81405432729	74.9719109290138	4.27156639918725	1.3208352066923e-34	4.07712002994794e-32	ECM2	12	3544355	3562934	+	4479	protein_coding	extracellular matrix protein 2 [Source:HGNC Symbol;Acc:HGNC:3154] && sp|O94769|ECM2_HUMAN Extracellular matrix protein 2 OS=Homo sapiens OX=9606 GN=ECM2 PE=2 SV=1 && PF00093:von Willebrand factor type C domain|PF13855:Leucine rich repeat	VWC
novel.191	611.108377649719	1123.36072171143	985.972778471082	12.3338823671836	16.9885592243539	30.4834097954098	906.81395927741	19.9352837956491	5.50704880142685	7.61840870447949e-34	2.20910766342922e-31	-	2	105130396	105238709	-	36558	-	- && - && -	-
ENSGALG00010007787	3161.92917666535	3909.72624330604	3709.01048754633	613.847837812906	613.586786103134	633.48335981086	3593.5553025059	620.305994575633	2.53449623061815	1.00826374289256e-33	2.79654369731562e-31	C1orf198	3	40198701	40220794	-	3507	protein_coding	chromosome 1 open reading frame 198 [Source:HGNC Symbol;Acc:HGNC:25900] && sp|Q8C3W1|CA198_MOUSE Uncharacterized protein C1orf198 homolog OS=Mus musculus OX=10090 PE=1 SV=1 && PF15797:Domain of unknown function (DUF4706)	-
ENSGALG00010015862	1517.87445217855	1055.78278814727	1066.60344124383	126.185104218109	117.92058755728	123.838852293852	1213.42022718988	122.648181356414	3.30577062515323	1.46077825688746e-32	3.82964031237154e-30	PDGFRL	4	62518112	62538325	-	2512	protein_coding	platelet derived growth factor receptor like [Source:HGNC Symbol;Acc:HGNC:8805] && sp|Q15198|PGFRL_HUMAN Platelet-derived growth factor receptor-like protein OS=Homo sapiens OX=9606 GN=PDGFRL PE=1 SV=1 && PF13927:Immunoglobulin domain	-
ENSGALG00010012322	2086.92273905886	1972.49214780019	1837.8532590701	338.707385006503	385.740227094153	338.175327417827	1965.75604864305	354.207646506161	2.47241492841058	1.5604298757735e-32	4.03560904899367e-30	ENSGALG00010012322	Z	9810315	9836053	-	4172	protein_coding	- && sp|Q8NEV4|MYO3A_HUMAN Myosin-IIIa OS=Homo sapiens OX=9606 GN=MYO3A PE=1 SV=2 && PF00063:Myosin head (motor domain)|PF00017:SH2 domain	Myosin_head
ENSGALG00010015070	335.243664662093	305.569786550973	376.860706437836	25.6165249164582	25.9825023431295	32.3886229076229	339.224719216967	27.9958833890702	3.59873339340215	6.15547802080576e-32	1.49118402990102e-29	EDN2	23	1326512	1330029	+	869	protein_coding	endothelin 2 [Source:NCBI gene (formerly Entrezgene);Acc:419559] && sp|P22389|EDN2_MOUSE Endothelin-2 OS=Mus musculus OX=10090 GN=Edn2 PE=2 SV=3 && PF00322:Endothelin family	-
ENSGALG00010015190	835.016507922187	1179.18597117747	1111.30087386785	52.1818100150075	19.9865402639457	40.0094753564753	1041.83445098917	37.3926085451428	4.79822935557576	6.68061770464751e-32	1.5981707703943e-29	FBLN5	5	43985573	44031864	-	7171	protein_coding	fibulin 5 [Source:NCBI gene (formerly Entrezgene);Acc:423413] && sp|Q9UBX5|FBLN5_HUMAN Fibulin-5 OS=Homo sapiens OX=9606 GN=FBLN5 PE=1 SV=1 && -	-
ENSGALG00010022088	2011.46198797256	1379.96099118692	1317.25963203737	129.980144946473	156.894341071974	139.080557191557	1569.56087039895	141.985014403335	3.46636107663639	7.01479015831107e-32	1.65739572900935e-29	DKK3	5	7811332	7836176	+	2952	protein_coding	dickkopf WNT signaling pathway inhibitor 3 [Source:NCBI gene (formerly Entrezgene);Acc:396023] && sp|Q90839|DKK3_CHICK Dickkopf-related protein 3 OS=Gallus gallus OX=9031 GN=DKK3 PE=2 SV=1 && PF04706:Dickkopf N-terminal cysteine-rich region	-
ENSGALG00010017715	1018.10160891846	958.823144337828	990.354879708731	179.315674415207	189.872132507485	197.189557114057	989.09321098834	188.792454678916	2.38921504876877	3.66433133554236e-31	8.25034977642467e-29	CILP	10	17821084	17831649	-	4358	protein_coding	cartilage intermediate layer protein [Source:HGNC Symbol;Acc:HGNC:1980] && sp|Q66K08|CILP1_MOUSE Cartilage intermediate layer protein 1 OS=Mus musculus OX=10090 GN=Cilp PE=1 SV=1 && PF13927:Immunoglobulin domain|PF13620:Carboxypeptidase regulatory-like domain	-
ENSGALG00010017003	623.4789925819	510.262367926464	468.88483242847	37.9504072836418	55.9623127390481	47.6303278053278	534.208730978945	47.1810159426726	3.50151667915284	1.56490830895709e-30	3.40331991100237e-28	CPZ	4	80691120	80726555	+	3630	protein_coding	carboxypeptidase Z [Source:NCBI gene (formerly Entrezgene);Acc:395266] && sp|Q8QGP3|CBPZ_CHICK Carboxypeptidase Z OS=Gallus gallus OX=9031 GN=CPZ PE=1 SV=1 && PF01392:Fz domain|PF00246:Zinc carboxypeptidase|PF13620:Carboxypeptidase regulatory-like domain	Fz
ENSGALG00010027649	1914.97119150155	3653.12597383054	3609.09857932793	200.18839842121	183.876170428301	145.748803084303	3059.06524822	176.604457311271	4.11473287650452	4.72548482867252e-30	1.00484809612372e-27	FBLN2	12	5956998	6061395	+	4425	protein_coding	fibulin 2 [Source:HGNC Symbol;Acc:HGNC:3601] && sp|P98095|FBLN2_HUMAN Fibulin-2 OS=Homo sapiens OX=9606 GN=FBLN2 PE=1 SV=2 && PF14670:Coagulation Factor Xa inhibitory site|PF12662:Complement Clr-like EGF-like|PF07645:Calcium-binding EGF domain	EGF_CA
ENSGALG00010012083	4043.95402132982	2064.55483990208	1871.15722847623	83.4908960240119	121.917895610069	114.312786732787	2659.88869656938	106.573859455623	4.64145551161919	8.79477711376619e-30	1.84960927915667e-27	MGP	1	48066184	48075358	+	2444	protein_coding	matrix Gla protein [Source:NCBI gene (formerly Entrezgene);Acc:395912] && sp|O42413|MGP_CHICK Matrix Gla protein OS=Gallus gallus OX=9031 GN=MGP PE=2 SV=1 && -	-
ENSGALG00010014648	406.99323126874	476.96309631514	400.524053121142	12.3338823671836	29.9798103959186	22.8625573465573	428.160126901674	21.7254167032198	4.30415736081739	2.6092562202459e-29	5.38647036074981e-27	C1QTNF6	1	51477513	51485805	+	4160	protein_coding	C1q and TNF related 6 [Source:HGNC Symbol;Acc:HGNC:14343] && sp|Q5XIG2|C1QT1_RAT Complement C1q tumor necrosis factor-related protein 1 OS=Rattus norvegicus OX=10116 GN=C1qtnf1 PE=2 SV=1 && PF01391:Collagen triple helix repeat (20 copies)|PF00386:C1q domain	Collagen
ENSGALG00010024266	2433.29995715991	726.70763340007	687.113474063403	8.5388416388194	3.99730805278915	10.4786721171721	1282.3736882078	7.67160726959356	7.38095061946717	1.43333160874743e-28	2.79909187022534e-26	ENSGALG00010024266	20	5684210	5689559	-	3101	protein_coding	- && sp|O76076|CCN5_HUMAN CCN family member 5 OS=Homo sapiens OX=9606 GN=CCN5 PE=1 SV=1 && -	-
ENSGALG00010003222	692.754436202111	1456.35343782467	1301.48406758183	52.1818100150075	54.9629857258508	29.5308032393032	1150.19731386954	45.5585329933872	4.65907463219242	2.41205475055409e-27	4.52567684471609e-25	ITGA8	2	20243435	20344262	+	5737	protein_coding	integrin subunit alpha 8 [Source:NCBI gene (formerly Entrezgene);Acc:396225] && sp|P26009|ITA8_CHICK Integrin alpha-8 OS=Gallus gallus OX=9031 GN=ITGA8 PE=1 SV=1 && -	-
ENSGALG00010029233	392.148493350123	322.219422356635	331.286853566284	46.4892489224612	47.9676966334698	40.0094753564753	348.551589757681	44.8221403041354	2.95851039844995	4.22399830556623e-26	7.34898905199331e-24	CBX2	18	10261398	10268436	-	4424	protein_coding	chromobox 2 [Source:NCBI gene (formerly Entrezgene);Acc:426248] && sp|P30658|CBX2_MOUSE Chromobox protein homolog 2 OS=Mus musculus OX=10090 GN=Cbx2 PE=1 SV=2 && PF17218:CBX family C-terminal motif|PF00385:Chromo (CHRromatin Organisation MOdifier) domain	Chromo
ENSGALG00010014399	1178.91960303681	1280.06317635295	1399.64313530517	232.446244612306	173.882900296328	223.862540685041	1286.20863823164	210.063895197892	2.61407475691852	4.37929783668819e-26	7.55054072058906e-24	GAS6	1	137181354	137218766	+	2591	protein_coding	growth arrest specific 6 [Source:HGNC Symbol;Acc:HGNC:4168] && sp|Q14393|GAS6_HUMAN Growth arrest-specific protein 6 OS=Homo sapiens OX=9606 GN=GAS6 PE=1 SV=3 && PF00054:Laminin G domain|PF00008:EGF-like domain|PF00594:Vitamin K-dependent carboxylation/gamma-carboxyglutamic (GLA) domain|PF07645:Calcium-binding EGF domain|PF02210:Laminin G domain	Laminin_G_2
ENSGALG00010005399	1244.48386217736	1219.34097517936	1193.68437713566	259.011529710855	272.816274602859	216.241688236188	1219.16973816413	249.356497516634	2.28975174468426	3.85147618935067e-25	6.19407994216749e-23	NDNF	4	53694796	53721098	+	3371	protein_coding	neuron derived neurotrophic factor [Source:HGNC Symbol;Acc:HGNC:26256] && sp|Q8TB73|NDNF_HUMAN Protein NDNF OS=Homo sapiens OX=9606 GN=NDNF PE=1 SV=2 && PF10179:Uncharacterised conserved protein (DUF2369)	-
ENSGALG00010017290	4400.22773137662	4485.60776411364	4859.75027255302	1202.07915070935	1188.19981869157	1258.39326061676	4581.86192268109	1216.22407667256	1.91357902638005	5.08224849556137e-25	8.10533930900447e-23	DACT1	5	54699519	54708788	-	3370	protein_coding	dishevelled binding antagonist of beta catenin 1 [Source:NCBI gene (formerly Entrezgene);Acc:723789] && sp|Q9NYF0|DACT1_HUMAN Dapper homolog 1 OS=Homo sapiens OX=9606 GN=DACT1 PE=1 SV=2 && PF15268:Dapper	-
ENSGALG00010029387	3799.01584567265	1634.6024799794	1596.83769099939	81.5933756598299	99.9327013197287	114.312786732787	2343.48533888381	98.6129545707818	4.57048703363805	6.61880945723847e-25	1.0298437023791e-22	SERPINF1	19	5894676	5899511	+	1890	protein_coding	serpin family F member 1 [Source:NCBI gene (formerly Entrezgene);Acc:417561] && sp|P97298|PEDF_MOUSE Pigment epithelium-derived factor OS=Mus musculus OX=10090 GN=Serpinf1 PE=1 SV=2 && PF00079:Serpin (serine protease inhibitor)	Serpin
ENSGALG00010025992	1620.55055611565	580.77847251515	445.221485745164	5.69256109254627	13.990578184762	7.62085244885245	882.183504791989	9.10133057538691	6.6022698354608	7.57349511378779e-25	1.16888346361025e-22	MMP11	15	7985067	8002682	+	2182	protein_coding	matrix metallopeptidase 11 [Source:HGNC Symbol;Acc:HGNC:7157] && sp|Q11005|MMP11_XENLA Stromelysin-3 OS=Xenopus laevis OX=8355 GN=mmp11 PE=1 SV=1 && PF00045:Hemopexin|PF00413:Matrixin	Hemopexin
ENSGALG00010023194	9658.97613904657	8159.30093511588	8133.17989707702	2080.63107932566	2025.6358557509	2123.36001356151	8650.48565707982	2076.54231621269	2.05851816818751	7.92829078420452e-25	1.21385303222485e-22	MRC2	27	2056231	2080484	+	6883	protein_coding	mannose receptor C type 2 [Source:HGNC Symbol;Acc:HGNC:16875] && sp|Q9UBG0|MRC2_HUMAN C-type mannose receptor 2 OS=Homo sapiens OX=9606 GN=MRC2 PE=1 SV=2 && PF00040:Fibronectin type II domain|PF00059:Lectin C-type domain	Lectin_C
ENSGALG00010005555	211.537515340287	297.734663818897	297.106463912619	24.6677647343672	25.9825023431295	25.720377014877	268.792881023934	25.4568813641245	3.40241671938232	2.37886286921256e-24	3.58477776307008e-22	PRSS12	4	54529540	54571881	+	5163	protein_coding	serine protease 12 [Source:HGNC Symbol;Acc:HGNC:9477] && sp|Q5G266|NETR_TRAPH Neurotrypsin OS=Trachypithecus phayrei OX=61618 GN=PRSS12 PE=3 SV=1 && -	-
ENSGALG00010016100	462.660998463553	332.01332577173	372.478605200187	43.6429683761881	26.9818293563268	40.0094753564753	389.05097647849	36.8780910296634	3.39632958910201	4.18789187344504e-24	6.21301354061947e-22	SFRP4	2	46070310	46080034	+	2333	protein_coding	secreted frizzled related protein 4 [Source:HGNC Symbol;Acc:HGNC:10778] && sp|Q9Z1N6|SFRP4_MOUSE Secreted frizzled-related sequence protein 4 OS=Mus musculus OX=10090 GN=Sfrp4 PE=2 SV=1 && PF01759:UNC-6/NTR/C345C module|PF01392:Fz domain	Fz
ENSGALG00010026822	7567.10515401484	3237.8644690305	3228.73219189997	254.2677288004	239.838483167349	222.909934128934	4677.90060498177	239.005382032228	4.29058909680334	4.35897529221624e-24	6.41708224172572e-22	PRELP	26	5193849	5215986	+	3693	protein_coding	proline and arginine rich end leucine rich repeat protein [Source:HGNC Symbol;Acc:HGNC:9357] && sp|Q9GKN8|PRELP_BOVIN Prolargin OS=Bos taurus OX=9913 GN=PRELP PE=2 SV=1 && PF01462:Leucine rich repeat N-terminal domain|PF13855:Leucine rich repeat	-
ENSGALG00010007270	200.403961901325	368.250768407583	347.062418021821	17.0776832776388	8.99394311877558	13.3364917854918	305.239049443576	13.1360393939687	4.53659973476772	5.14098171565989e-24	7.50698316956284e-22	CDH5	11	11164878	11194081	-	5052	protein_coding	cadherin 5 [Source:NCBI gene (formerly Entrezgene);Acc:374068] && sp|Q8AYD0|CADH5_CHICK Cadherin-5 OS=Gallus gallus OX=9031 GN=CDH5 PE=1 SV=2 && PF01049:Cadherin cytoplasmic region|PF00028:Cadherin domain	Cadherin
ENSGALG00010001409	1854.35517833386	1579.75662085487	1500.4314637711	351.990027555778	303.795412011975	349.606606091106	1644.84775431995	335.130681886286	2.29464781231538	5.17777081399464e-24	7.50698316956284e-22	GPNMB	2	31030779	31048135	+	3744	protein_coding	glycoprotein nmb [Source:HGNC Symbol;Acc:HGNC:4462] && sp|Q90372|QNR71_COTJA Protein QNR-71 OS=Coturnix japonica OX=93934 GN=QNR-71 PE=2 SV=2 && PF00801:PKD domain	-
ENSGALG00010011681	5726.35765210638	5869.4863166666	5588.93191849786	1695.4344453967	1653.88620684151	1582.27948969299	5728.25862909028	1643.86671397707	1.80099615811083	5.24331501291643e-24	7.5448543396387e-22	MAP1B	Z	25874389	25945771	-	11912	protein_coding	microtubule associated protein 1B [Source:HGNC Symbol;Acc:HGNC:6836] && sp|P46821|MAP1B_HUMAN Microtubule-associated protein 1B OS=Homo sapiens OX=9606 GN=MAP1B PE=1 SV=2 && -	-
ENSGALG00010007287	8263.57077469661	8110.3314180404	8505.6585022772	2302.64096193497	1984.66344820981	2246.24625929926	8293.18689833807	2177.85022314801	1.92899303015322	5.51145635792763e-24	7.87151132671783e-22	ENSGALG00010007287	1	389282	409349	-	17806	protein_coding	- && sp|P03355|POL_MLVMS Gag-Pol polyprotein OS=Moloney murine leukemia virus (isolate Shinnick) OX=928306 GN=gag-pol PE=1 SV=5 && -	-
ENSGALG00010025032	12922.3443581558	11017.1619516407	11125.2786221439	3078.72679088544	2985.98911543349	3048.34097954098	11688.2616439801	3037.68562861997	1.94396191588824	1.56950243350642e-23	2.16094514909682e-21	FSTL1	1	79909198	80158564	+	6131	protein_coding	follistatin like 1 [Source:NCBI gene (formerly Entrezgene);Acc:395349] && sp|Q12841|FSTL1_HUMAN Follistatin-related protein 1 OS=Homo sapiens OX=9606 GN=FSTL1 PE=1 SV=1 && PF09289:Follistatin/Osteonectin-like EGF domain|PF07648:Kazal-type serine protease inhibitor domain	-
ENSGALG00010002700	1457.25843901087	1358.41440367372	1255.03379446275	332.066063731866	334.774549421091	334.364901193401	1356.90221238244	333.735171448786	2.02321538133574	1.61650371758872e-23	2.20976058194379e-21	LHFPL1	1	170847272	170985583	+	1853	protein_coding	LHFPL tetraspan subfamily member 6 [Source:HGNC Symbol;Acc:HGNC:6586] && sp|Q5BJS2|LHPL6_RAT LHFPL tetraspan subfamily member 6 protein OS=Rattus norvegicus OX=10116 GN=Lhfpl6 PE=2 SV=1 && PF10242:Lipoma HMGIC fusion partner-like protein	-
ENSGALG00010017381	540.59587253629	394.69430762834	301.488565150269	33.2066063731866	36.9750994882996	33.3412294637294	412.259581771633	34.5076451084052	3.57744432876499	1.65841956719093e-23	2.25098111183688e-21	CA6	21	3225054	3234892	+	2619	protein_coding	carbonic anhydrase 6 [Source:HGNC Symbol;Acc:HGNC:1380] && sp|P08060|CAH6_SHEEP Carbonic anhydrase 6 OS=Ovis aries OX=9940 GN=CA6 PE=1 SV=1 && PF00354:Pentaxin family|PF00194:Eukaryotic-type carbonic anhydrase	-
ENSGALG00010024664	243.701114163957	257.579659817006	227.869264357761	35.1041267373687	26.9818293563268	32.3886229076229	243.050012779575	31.4915263337728	2.94652538175188	3.32029502059389e-23	4.35231548658396e-21	DNAH10	15	4876575	4929939	-	14493	protein_coding	dynein axonemal heavy chain 10 [Source:HGNC Symbol;Acc:HGNC:2941] && sp|Q8IVF4|DYH10_HUMAN Dynein axonemal heavy chain 10 OS=Homo sapiens OX=9606 GN=DNAH10 PE=1 SV=4 && PF17852:Dynein heavy chain AAA lid domain|PF18198:Dynein heavy chain AAA lid domain|PF12781:ATP-binding dynein motor region|PF12774:Hydrolytic ATP binding site of dynein motor region|PF12780:P-loop containing dynein motor region D…	Dynein_heavy
ENSGALG00010005104	1381.79768792457	2404.40328840589	2395.25653649908	231.497484430215	230.844540048573	235.293819358319	2060.48583760985	232.545281279036	3.14772429044316	4.40422004913778e-23	5.69513265543236e-21	ENPP3	3	56920307	56955399	-	4346	protein_coding	ectonucleotide pyrophosphatase/phosphodiesterase 3 [Source:HGNC Symbol;Acc:HGNC:3358] && sp|P15396|ENPP3_BOVIN Ectonucleotide pyrophosphatase/phosphodiesterase family member 3 OS=Bos taurus OX=9913 GN=ENPP3 PE=1 SV=2 && PF01033:Somatomedin B domain|PF01663:Type I phosphodiesterase / nucleotide pyrophosphatase|PF01223:DNA/RNA non-specific endonuclease	Somatomedin_B
ENSGALG00010003030	253.597606109701	196.857458643415	220.857902377522	19.9239638239119	12.9912511715647	22.8625573465573	223.770989043546	18.592590780678	3.5850661573684	5.68516941139414e-23	7.25351814635074e-21	PPEF1	1	120539597	120569609	-	3229	protein_coding	protein phosphatase with EF-hand domain 1 [Source:HGNC Symbol;Acc:HGNC:9243] && sp|O14829|PPE1_HUMAN Serine/threonine-protein phosphatase with EF-hands 1 OS=Homo sapiens OX=9606 GN=PPEF1 PE=1 SV=1 && PF13499:EF-hand domain pair|PF08321:PPP5 TPR repeat region|PF00149:Calcineurin-like phosphoesterase	Metallophos
ENSGALG00010025549	1679.92950779012	2187.95802293229	2411.03210095462	377.606552472236	362.755705790615	387.710868335368	2092.97321055901	376.02437553274	2.47695307757933	6.07781716096593e-23	7.65344835365014e-21	DHCR24	8	24942705	24950921	-	3784	protein_coding	24-dehydrocholesterol reductase [Source:NCBI gene (formerly Entrezgene);Acc:424661] && sp|Q15392|DHC24_HUMAN Delta(24)-sterol reductase OS=Homo sapiens OX=9606 GN=DHCR24 PE=1 SV=2 && PF01565:FAD binding domain	FAD_binding_4
ENSGALG00010008054	494.824597287222	380.003452505697	363.714402724888	17.0776832776388	33.9771184487078	37.1516556881557	412.847484172602	29.4021524715007	3.81199705464992	6.10933973902197e-23	7.65344835365014e-21	CRISP2	3	108493872	108506211	+	2041	protein_coding	cysteine rich secretory protein 3 [Source:HGNC Symbol;Acc:HGNC:16904] && sp|P0CB15|CRIS_PROFL Serotriflin OS=Protobothrops flavoviridis OX=88087 PE=1 SV=1 && PF08562:Crisp|PF00188:Cysteine-rich secretory protein family	SCP
ENSGALG00010014128	1501.79265276672	3772.6115954947	3675.70651814019	187.854516054027	141.904435874015	153.369655533155	2983.37025546721	161.042869153732	4.21147717106891	6.11859963480234e-23	7.65344835365014e-21	COL4A1	1	138809048	138919615	-	6481	protein_coding	collagen type IV alpha 1 chain [Source:NCBI gene (formerly Entrezgene);Acc:395530] && sp|P02462|CO4A1_HUMAN Collagen alpha-1(IV) chain OS=Homo sapiens OX=9606 GN=COL4A1 PE=1 SV=4 && PF01391:Collagen triple helix repeat (20 copies)|PF01413:C-terminal tandem repeated domain in type 4 procollagen	Collagen
ENSGALG00010023421	484.928105341478	443.663824703816	451.356427477873	92.9784978449224	102.930682359321	98.1184752789752	459.982785841056	98.0092184944061	2.23040706537811	4.20304802365259e-22	4.93484252004069e-20	OLFM3	8	11206213	11262125	+	4434	protein_coding	olfactomedin 3 [Source:HGNC Symbol;Acc:HGNC:17990] && sp|P63056|NOE3_MOUSE Noelin-3 OS=Mus musculus OX=10090 GN=Olfm3 PE=1 SV=1 && PF02191:Olfactomedin-like domain|PF12308:Neurogenesis glycoprotein	-
ENSGALG00010026011	1692.3001227223	1993.05934497189	2063.9696829328	481.02141232016	434.70725074082	424.862524023524	1916.443050209	446.863729028168	2.10076067944388	6.10813696813519e-22	7.08469850279826e-20	GJC2	2	2329714	2363267	-	10628	protein_coding	gap junction protein gamma 2 [Source:NCBI gene (formerly Entrezgene);Acc:420397] && sp|P18861|CXG1_CHICK Gap junction gamma-1 protein OS=Gallus gallus OX=9031 GN=GJC1 PE=2 SV=1 && PF00029:Connexin	Connexin
ENSGALG00010008956	158.343871131911	288.920150745311	257.667552773776	7.59008145672836	0.999327013197287	3.81042622442622	234.977191550333	4.13327823145062	5.81870058360082	6.4621219134357e-22	7.45012585417665e-20	LVRN	Z	73372638	73406706	-	3997	protein_coding	laeverin [Source:HGNC Symbol;Acc:HGNC:26904] && sp|Q6Q4G3|AMPQ_HUMAN Aminopeptidase Q OS=Homo sapiens OX=9606 GN=LVRN PE=1 SV=4 && -	-
ENSGALG00010001704	6127.16557590903	3819.62233188716	3913.21640522078	650.849484914457	593.600245839189	675.398048279548	4620.00143767232	639.949259677731	2.85165771303922	7.9575472722202e-22	9.11925387399702e-20	ENSGALG00010001704	1	196210957	196289197	-	11154	protein_coding	- && sp|E9PVD3|PCD16_MOUSE Protocadherin-16 OS=Mus musculus OX=10090 GN=Dchs1 PE=1 SV=1 && PF00028:Cadherin domain	Cadherin
ENSGALG00010012665	325.347172716348	289.89954108682	238.386307328119	41.745448012006	38.9737535146942	38.1042622442622	284.544340377096	39.6078212569875	2.84297236837723	2.28024481856144e-21	2.56701913750758e-19	ENSGALG00010012665	Z	9807376	9809579	-	2204	lncRNA	- && - && -	-
ENSGALG00010006446	1306.33693683827	1559.18942368317	1531.10617243465	387.094154293146	345.767146566261	361.990491320491	1465.54417765203	364.9505973933	2.00588942739764	1.12148147850775e-20	1.21948366680007e-18	LSAMP	1	81306827	82270678	+	6115	protein_coding	limbic system-associated membrane protein [Source:NCBI gene (formerly Entrezgene);Acc:395687] && sp|Q98919|LSAMP_CHICK Limbic system-associated membrane protein OS=Gallus gallus OX=9031 PE=2 SV=1 && -	-
ENSGALG00010029349	8267.28195917626	18404.7032976471	17949.9630896589	1331.11053547374	1331.10358157879	1282.20842451942	14873.9827821607	1314.80751385732	3.49991083950051	1.71898594004689e-20	1.85864140794449e-18	MYH10	18	2345560	2436780	-	7598	protein_coding	myosin, heavy chain 10, non-muscle [Source:NCBI gene (formerly Entrezgene);Acc:396465] && sp|Q27991|MYH10_BOVIN Myosin-10 OS=Bos taurus OX=9913 GN=MYH10 PE=2 SV=2 && PF00063:Myosin head (motor domain)|PF02736:Myosin N-terminal SH3-like domain|PF01576:Myosin tail	Myosin_tail_1
ENSGALG00010016059	502.24696624653	997.998757998209	1045.56935530311	73.0545340210105	77.9475070293884	75.2559179324179	848.60502651595	75.4193196609389	3.49293562000899	2.50573206192506e-20	2.62047542082633e-18	EPDR1	2	46040467	46069565	-	2760	protein_coding	ependymin related 1 [Source:HGNC Symbol;Acc:HGNC:17572] && sp|Q5XII0|EPDR1_RAT Mammalian ependymin-related protein 1 OS=Rattus norvegicus OX=10116 GN=Epdr1 PE=1 SV=1 && PF00811:Ependymin	-
ENSGALG00010008177	2576.79909037321	2040.07008136435	1797.53792768372	318.783421182591	411.722729437282	401.04736012086	2138.13569980709	377.184503580244	2.50282718980507	3.77949343957928e-20	3.84744390673767e-18	NREP	Z	47112375	47133542	+	2076	protein_coding	neuronal reration related protein [Source:NCBI gene (formerly Entrezgene);Acc:396353] && sp|Q90667|NREP_CHICK Neuronal regeneration-related protein OS=Gallus gallus OX=9031 GN=NREP PE=4 SV=1 && -	-
ENSGALG00010013828	1071.29525312684	3397.50509469655	2808.92689333317	137.570226403202	116.921260544083	90.4976228301228	2425.90908038552	114.996369925802	4.39905937610636	4.97707430993382e-20	5.0132235865007e-18	PTN	1	57693551	57782583	+	7302	protein_coding	pleiotrophin [Source:NCBI gene (formerly Entrezgene);Acc:418125] && sp|P32760|PTN_CHICK Pleiotrophin OS=Gallus gallus OX=9031 GN=PTN PE=1 SV=2 && PF01091:PTN/MK heparin-binding protein family, C-terminal domain|PF05196:PTN/MK heparin-binding protein family, N-terminal domain	-
ENSGALG00010015596	2643.60041100698	2114.50374731907	2219.09606674558	398.479276478239	394.734170212928	536.317491087991	2325.73340835721	443.176979259719	2.39145703628003	5.19087904732256e-20	5.20120645066279e-18	UCHL1	4	68157969	68163665	-	2146	protein_coding	ubiquitin C-terminal hydrolase L1 [Source:NCBI gene (formerly Entrezgene);Acc:770302] && sp|Q9GM50|UCHL1_HORSE Ubiquitin carboxyl-terminal hydrolase isozyme L1 OS=Equus caballus OX=9796 GN=UCHL1 PE=2 SV=2 && PF01088:Ubiquitin carboxyl-terminal hydrolase, family 1	-
ENSGALG00010028128	2222.99950331284	2373.06279747759	2141.09466471543	699.2362542011	679.542368974155	655.39331060131	2245.71898850195	678.057311258855	1.72767892660397	8.80130013639171e-20	8.59384091889105e-18	DNM1	17	5690929	5750561	-	6843	protein_coding	dynamin 1 [Source:HGNC Symbol;Acc:HGNC:2972] && sp|Q05193|DYN1_HUMAN Dynamin-1 OS=Homo sapiens OX=9606 GN=DNM1 PE=1 SV=2 && -	-
ENSGALG00010011273	1208.60907887404	1244.80512405861	1157.75114698693	253.318968618309	322.782625262724	245.772491475491	1203.72178330653	273.958028452175	2.13578980787613	1.06145974741376e-19	1.01571083230023e-17	RUNX1T1	2	124637531	124747175	-	6290	protein_coding	RUNX1 translocation partner 1 [Source:NCBI gene (formerly Entrezgene);Acc:395503] && sp|Q06455|MTG8_HUMAN Protein CBFA2T1 OS=Homo sapiens OX=9606 GN=RUNX1T1 PE=1 SV=2 && PF01753:MYND finger|PF08788:NHR2 domain like|PF07531:NHR1 homology to TAF	zf-MYND
ENSGALG00010018894	1143.04481973348	1393.67245596806	1342.67581921573	275.140452806403	334.774549421091	281.018934051434	1293.13103163909	296.977978759643	2.12301676421428	1.11855716268137e-19	1.0650222377809e-17	SERTAD4	3	22395812	22402999	-	3356	protein_coding	SERTA domain containing 4 [Source:HGNC Symbol;Acc:HGNC:25236] && sp|Q9NUC0|SRTD4_HUMAN SERTA domain-containing protein 4 OS=Homo sapiens OX=9606 GN=SERTAD4 PE=1 SV=1 && PF06031:SERTA motif	-
ENSGALG00010010462	1270.46215353494	1107.69047624728	1138.46990154128	333.963584096048	318.785317209935	307.691917622418	1172.20751044116	320.1469396428	1.87206475512968	1.12659768895657e-19	1.06736765204212e-17	ENSGALG00010010462	Z	41672928	41689041	+	4491	lncRNA	- && - && -	-
ENSGALG00010016880	675.435575297058	699.284703837803	736.193007925075	132.826425492746	157.893668085171	176.232212879713	703.637762353312	155.65076881921	2.17686982106125	1.22273925266644e-19	1.15180636440119e-17	AR	4	408217	454750	+	7329	protein_coding	androgen receptor [Source:NCBI gene (formerly Entrezgene);Acc:422165] && sp|O97776|ANDR_EULFC Androgen receptor OS=Eulemur fulvus collaris OX=47178 GN=AR PE=2 SV=1 && PF00105:Zinc finger, C4 type (two domains)|PF02166:Androgen receptor|PF00104:Ligand-binding domain of nuclear hormone receptor	Hormone_recep
ENSGALG00010029409	329.058357196003	340.827838845316	316.387709358276	43.6429683761881	47.9676966334698	24.7677704587704	328.757968466532	38.7928118228094	3.08445855243709	1.48157298441849e-19	1.3697750616329e-17	ENSGALG00010029409	18	8536925	8557740	-	5668	protein_coding	- && sp|O94911|ABCA8_HUMAN ABC-type organic anion transporter ABCA8 OS=Homo sapiens OX=9606 GN=ABCA8 PE=1 SV=4 && PF00005:ABC transporter|PF12698:ABC-2 family transporter protein	ABC_tran
ENSGALG00010004980	190.50746995558	469.127973583064	418.052458071739	19.9239638239119	10.9925971451702	18.0995245660246	359.229300536794	16.3386951783689	4.45747035792287	1.58684209717059e-19	1.46004731036783e-17	ENSGALG00010004980	3	45470386	45509718	-	5485	protein_coding	- && sp|Q4ZHG4|FNDC1_HUMAN Fibronectin type III domain-containing protein 1 OS=Homo sapiens OX=9606 GN=FNDC1 PE=2 SV=4 && PF00041:Fibronectin type III domain	fn3
ENSGALG00010024863	3551.60354702904	1020.52473585293	1057.83923876853	50.2842896508254	56.9616397522454	67.6350654835655	1876.65584055016	58.2936649622121	5.00833222227848	2.45715637057242e-19	2.21816314245354e-17	ENSGALG00010024863	26	1160196	1169820	+	2792	protein_coding	- && sp|A0A0G2K0D3|LMOD1_RAT Leiomodin-1 OS=Rattus norvegicus OX=10116 GN=Lmod1 PE=1 SV=1 && -	-
ENSGALG00010013552	423.075030680575	198.816239326434	237.50988708059	7.59008145672836	15.9892322111566	16.1943114538114	286.467052362533	13.2578750405655	4.43371981969379	4.54251114932575e-19	4.0623634755045e-17	FGF16	4	12749341	12762263	+	3044	protein_coding	fibroblast growth factor 16 [Source:NCBI gene (formerly Entrezgene);Acc:422330] && sp|O43320|FGF16_HUMAN Fibroblast growth factor 16 OS=Homo sapiens OX=9606 GN=FGF16 PE=1 SV=1 && PF00167:Fibroblast growth factor	-
ENSGALG00010005369	1362.00470403308	931.400214775561	801.924526489814	140.416506949475	162.890303151158	144.796196528196	1031.77648176615	149.367668876276	2.78766220073624	5.42954022044857e-19	4.78850418151819e-17	DPT	1	84165385	84192670	+	2065	protein_coding	dermatopontin [Source:HGNC Symbol;Acc:HGNC:3011] && sp|Q07507|DERM_HUMAN Dermatopontin OS=Homo sapiens OX=9606 GN=DPT PE=1 SV=2 && PF14704:Dermatopontin	-
ENSGALG00010021021	630.901361541208	752.171782279318	697.630517033761	148.006588406203	93.936739240545	115.265393288893	693.567886951429	119.069573645214	2.54182892919772	5.7256723607362e-19	5.02650998347566e-17	GCG	7	20744346	20757472	+	4139	protein_coding	glucagon [Source:NCBI gene (formerly Entrezgene);Acc:396196] && sp|P68259|GLUC_CHICK Pro-glucagon OS=Gallus gallus OX=9031 GN=GCG PE=1 SV=1 && PF00123:Peptide hormone	-
ENSGALG00010013797	327.821295702785	201.754410350963	234.00420609047	27.5140452806403	14.9899051979593	22.8625573465573	254.526637381406	21.788835941719	3.5419774433293	6.6589843743273e-19	5.76894641801113e-17	IL1RL1	1	133978131	134005547	+	4014	protein_coding	interleukin 1 receptor like 1 [Source:NCBI gene (formerly Entrezgene);Acc:374136] && sp|Q01638|ILRL1_HUMAN Interleukin-1 receptor-like 1 OS=Homo sapiens OX=9606 GN=IL1RL1 PE=1 SV=4 && PF18452:Immunoglobulin domain|PF13895:Immunoglobulin domain|PF01582:TIR domain	TIR
ENSGALG00010004395	1614.36524864956	1861.82103920961	1931.63022555579	466.790009588794	482.67494737429	522.028392746393	1802.60550447166	490.497783236492	1.87803777612252	6.66180979402477e-19	5.76894641801113e-17	BOC	1	83531388	83575509	-	4579	protein_coding	BOC cell adhesion associated, oncogene regulated [Source:HGNC Symbol;Acc:HGNC:17173] && sp|Q9BWV1|BOC_HUMAN Brother of CDO OS=Homo sapiens OX=9606 GN=BOC PE=1 SV=1 && PF16625:Unstructured linking region I-set and fnIII on Brother of CDO|PF13927:Immunoglobulin domain|PF00041:Fibronectin type III domain|PF07679:Immunoglobulin I-set domain	I-set
ENSGALG00010027186	256.071729096137	364.333207041544	384.748488665604	18.9752036418209	36.9750994882996	36.1990491320491	335.051141601095	30.7164507540565	3.44983305607091	7.81804480709603e-19	6.67954203206267e-17	PLXNA2	26	2793751	3078342	-	6563	protein_coding	plexin A2 [Source:HGNC Symbol;Acc:HGNC:9100] && sp|O75051|PLXA2_HUMAN Plexin-A2 OS=Homo sapiens OX=9606 GN=PLXNA2 PE=1 SV=4 && PF01437:Plexin repeat|PF18020:TIG domain found in plexin|PF01833:IPT/TIG domain|PF17960:TIG domain|PF08337:Plexin cytoplasmic RasGAP domain|PF01403:Sema domain	Sema
ENSGALG00010016545	239.989929684303	320.260641673616	350.56809901194	24.6677647343672	21.9851942903403	41.9146884686885	303.60622345662	29.5225491644653	3.36200496541462	2.33095608920182e-18	1.92283782910106e-16	ENSGALG00010016545	20	13104826	13324980	+	12294	lncRNA	- && - && -	-
ENSGALG00010023821	3685.20618829659	2756.98381134932	2780.88144541222	664.132127463731	683.539677026944	757.322212104712	3074.35714835271	701.664672198463	2.131189568775	2.36342037159984e-18	1.94125060393466e-16	KANK4	8	27148947	27167017	-	4222	protein_coding	KN motif and ankyrin repeat domains 4 [Source:HGNC Symbol;Acc:HGNC:27263] && sp|Q5T7N3|KANK4_HUMAN KN motif and ankyrin repeat domain-containing protein 4 OS=Homo sapiens OX=9606 GN=KANK4 PE=1 SV=1 && PF13857:Ankyrin repeats (many copies)|PF12075:KN motif	-
ENSGALG00010024905	1407.77597928215	745.316049888751	729.181645944836	83.4908960240119	109.925971451702	95.2606556106556	960.757891705244	96.2258410287897	3.31927748023456	2.4199162761585e-18	1.97916058517613e-16	GPX7	8	24131378	24140798	+	2262	protein_coding	glutathione peroxidase 7 [Source:NCBI gene (formerly Entrezgene);Acc:424643] && sp|A6QLY2|GPX7_BOVIN Glutathione peroxidase 7 OS=Bos taurus OX=9913 GN=GPX7 PE=2 SV=1 && PF00255:Glutathione peroxidase	GSHPx
ENSGALG00010009327	220.196945792814	612.118963443455	544.256973716037	25.6165249164582	12.9912511715647	10.4786721171721	458.857627650769	16.3621494017317	4.8090527317263	2.44686463518919e-18	1.99268491013833e-16	NID1	3	37526955	37564855	+	5983	protein_coding	nidogen 1 [Source:HGNC Symbol;Acc:HGNC:7821] && sp|P14543|NID1_HUMAN Nidogen-1 OS=Homo sapiens OX=9606 GN=NID1 PE=1 SV=3 && PF00086:Thyroglobulin type-1 repeat|PF06119:Nidogen-like|PF00058:Low-density lipoprotein receptor repeat class B|PF12947:EGF domain|PF07645:Calcium-binding EGF domain|PF07474:G2F domain|PF12662:Complement Clr-like EGF-like	EGF_CA
ENSGALG00010014897	2701.74230118823	2223.21607522663	2211.20828451781	638.515602547273	574.61303258844	659.203736825737	2378.72222031089	624.110790653817	1.92998509259568	2.69642559631009e-18	2.18661835009248e-16	COL8A2	23	4477504	4505028	+	11989	protein_coding	collagen type VIII alpha 2 chain [Source:HGNC Symbol;Acc:HGNC:2216] && sp|P25067|CO8A2_HUMAN Collagen alpha-2(VIII) chain OS=Homo sapiens OX=9606 GN=COL8A2 PE=1 SV=2 && -	-
ENSGALG00010022483	3562.737100468	3935.19039218528	4084.1183534891	1101.5105714077	1229.17222623266	1056.44067072217	3860.68194871413	1129.04115612085	1.77392597068906	2.89397966108422e-18	2.33691910353713e-16	TOP2A	27	4414573	4432310	-	5886	protein_coding	topoisomerase (DNA) II alpha [Source:NCBI gene (formerly Entrezgene);Acc:395570] && sp|O42130|TOP2A_CHICK DNA topoisomerase 2-alpha OS=Gallus gallus OX=9031 GN=TOP2A PE=2 SV=2 && -	-
ENSGALG00010025787	169.477424570874	247.785756401911	202.453077179396	8.5388416388194	2.99798103959186	15.2417048977049	206.572086050727	8.92617585870539	4.52653679437678	3.63193428475442e-18	2.89616493090126e-16	KCNE4	9	7770809	7800505	+	10139	protein_coding	potassium voltage-gated channel subfamily E regulatory subunit 4 [Source:HGNC Symbol;Acc:HGNC:6244] && sp|Q9WTW3|KCNE4_MOUSE Potassium voltage-gated channel subfamily E member 4 OS=Mus musculus OX=10090 GN=Kcne4 PE=2 SV=1 && PF02060:Slow voltage-gated potassium channel	-
ENSGALG00010015516	1463.44374647696	1346.6617195756	1418.0479605033	458.251167949975	423.71465359565	416.289065018565	1409.38447551862	432.75162885473	1.70329043097332	3.80078181042884e-18	3.01823080033142e-16	SELENON	23	2641892	2655957	-	4227	protein_coding	selenoprotein N [Source:NCBI gene (formerly Entrezgene);Acc:419587] && sp|Q9NZV5|SELN_HUMAN Selenoprotein N OS=Homo sapiens OX=9606 GN=SELENON PE=1 SV=5 && -	-
ENSGALG00010019673	2973.8958296962	3456.26851518712	3469.74775997068	965.837865368684	974.343837867355	1040.24635926836	3299.970701618	993.476020834799	1.73203922265531	5.51342831363764e-18	4.36016492009905e-16	NID2	5	57861576	57873536	-	4731	protein_coding	nidogen 2 [Source:HGNC Symbol;Acc:HGNC:13389] && sp|Q14112|NID2_HUMAN Nidogen-2 OS=Homo sapiens OX=9606 GN=NID2 PE=1 SV=3 && PF12947:EGF domain|PF07645:Calcium-binding EGF domain|PF07474:G2F domain|PF00058:Low-density lipoprotein receptor repeat class B|PF06119:Nidogen-like|PF00086:Thyroglobulin type-1 repeat	EGF_CA
ENSGALG00010007873	2432.0628956667	1267.33110191333	1643.28796411847	230.548724248124	251.830407325716	257.20377014877	1780.89398723283	246.527633907537	2.85245561720442	9.15331520377133e-18	7.09939833441309e-16	ENSGALG00010007873	1	187754999	187760851	+	4159	protein_coding	- && sp|Q04095|POL_RSVSA Gag-Pol polyprotein OS=Avian leukosis virus RSA OX=269446 GN=gag-pol PE=3 SV=2 && PF00429:ENV polyprotein (coat polyprotein)|PF03708:Avian retrovirus envelope protein, gp85	-
ENSGALG00010001252	564.100040907433	600.366279345341	578.437363369702	137.570226403202	141.904435874015	168.61136043086	580.967894540825	149.362007569359	1.95964545375347	1.70929919782866e-17	1.29811777968432e-15	SNCAIP	Z	85094792	85171222	+	4819	protein_coding	synuclein alpha interacting protein [Source:HGNC Symbol;Acc:HGNC:11139] && sp|Q9Y6H5|SNCAP_HUMAN Synphilin-1 OS=Homo sapiens OX=9606 GN=SNCAIP PE=1 SV=2 && PF12796:Ankyrin repeats (3 copies)|PF16700:Synphilin-1 alpha-Synuclein-binding domain	-
ENSGALG00010029359	885.736029144127	344.745400211354	325.151911833575	16.1289230955478	25.9825023431295	27.6255901270901	518.544447063019	23.2456718552558	4.47892234140433	1.88347151868743e-17	1.42473825789091e-15	ENSGALG00010029359	18	2567825	2579913	-	2470	protein_coding	- && sp|Q5FVJ5|MERB1_RAT bMERB domain-containing protein 1 OS=Rattus norvegicus OX=10116 GN=Bmerb1 PE=2 SV=1 && -	-
ENSGALG00010024234	218.959884299596	184.125384203791	205.958758169515	37.0016471015508	38.9737535146942	33.3412294637294	203.014675557634	36.4388766933248	2.47775362436911	2.40695121182031e-17	1.80644048203204e-15	ENSGALG00010024234	9	1909857	2115118	-	10430	protein_coding	- && sp|Q9NR80|ARHG4_HUMAN Rho guanine nucleotide exchange factor 4 OS=Homo sapiens OX=9606 GN=ARHGEF4 PE=1 SV=3 && PF00018:SH3 domain|PF00621:RhoGEF domain|PF00169:PH domain	RhoGEF
ENSGALG00010024561	882.024844664473	381.962233188716	361.085141982299	0	0	1.90521311221311	541.690739945163	0.635071037404371	9.7170961452536	2.51580099663272e-17	1.88075779193582e-15	ROBO3	24	304913	314477	-	5677	protein_coding	roundabout guidance receptor 3 [Source:HGNC Symbol;Acc:HGNC:13433] && sp|Q9Z2I4|ROBO3_MOUSE Roundabout homolog 3 OS=Mus musculus OX=10090 GN=Robo3 PE=1 SV=2 && PF13927:Immunoglobulin domain|PF07679:Immunoglobulin I-set domain|PF00041:Fibronectin type III domain	I-set
ENSGALG00010019804	456.475690997462	414.28211445853	391.759850645843	111.004941304652	101.931355346123	100.023688391188	420.839218700612	104.319995013988	2.01123172480377	2.56578504306972e-17	1.91066125113885e-15	ELFN1	14	2659634	2748656	+	15771	protein_coding	extracellular leucine rich repeat and fibronectin type III domain containing 1 [Source:HGNC Symbol;Acc:HGNC:33154] && sp|P0C7U0|ELFN1_HUMAN Protein ELFN1 OS=Homo sapiens OX=9606 GN=ELFN1 PE=1 SV=2 && -	-
ENSGALG00010015084	556.677671948125	361.395036017016	364.590822972418	40.7966878299149	64.9562558578237	37.1516556881557	427.554510312519	47.6348664586314	3.16648722983159	4.75757828666895e-17	3.48852617817128e-15	FOXO6	23	1565399	1582074	-	5696	protein_coding	forkhead box O6 [Source:HGNC Symbol;Acc:HGNC:24814] && sp|Q9WVH4|FOXO3_MOUSE Forkhead box protein O3 OS=Mus musculus OX=10090 GN=Foxo3 PE=1 SV=1 && PF16676:Transactivation domain of FOXO protein family|PF16675:KIX-binding domain of forkhead box O, CR2	-
ENSGALG00010027704	812.749401044262	210.568923424549	222.610742872582	3.79504072836418	4.99663506598644	10.4786721171721	415.309689113798	6.42344930384091	6.01207049530212	4.82794987105038e-17	3.52661468061687e-15	MDFI	26	4938063	4946850	+	1802	protein_coding	MyoD family inhibitor [Source:HGNC Symbol;Acc:HGNC:6967] && sp|Q99750|MDFI_HUMAN MyoD family inhibitor OS=Homo sapiens OX=9606 GN=MDFI PE=1 SV=1 && PF15316:MyoD family inhibitor	-
ENSGALG00010012913	1026.76103937099	1924.50202106622	1889.56205367436	243.831366797399	195.868094586668	189.568704665205	1613.60837137052	209.756055349757	2.94379281807284	5.12537120592224e-17	3.72963323722204e-15	EGFLAM	Z	12471307	12544731	+	4363	protein_coding	EGF like, fibronectin type III and laminin G domains [Source:HGNC Symbol;Acc:HGNC:26810] && sp|A3KN33|EGFLA_BOVIN Pikachurin OS=Bos taurus OX=9913 GN=EGFLAM PE=2 SV=1 && -	-
ENSGALG00010017400	8303.15674247958	10810.5105895822	10176.9919143166	2584.42273601601	2886.05641411377	2558.70120970221	9763.55308212613	2676.39345327733	1.86719245509941	9.88659138980779e-17	7.08650134899406e-15	GPC4	4	3726072	3789711	-	4815	protein_coding	glypican 4 [Source:HGNC Symbol;Acc:HGNC:4452] && sp|P51655|GPC4_MOUSE Glypican-4 OS=Mus musculus OX=10090 GN=Gpc4 PE=1 SV=2 && PF01153:Glypican	-
ENSGALG00010029317	5214.2141939141	3969.46905413812	3934.2504911615	991.454390285142	1182.20385661239	1004.99991669242	4372.64457973791	1059.55272119665	2.04495700183644	1.16882608390405e-16	8.3156110013962e-15	KPNA2	18	7612360	7619812	-	2183	protein_coding	karyopherin subunit alpha 2 [Source:NCBI gene (formerly Entrezgene);Acc:417420] && sp|P52292|IMA1_HUMAN Importin subunit alpha-1 OS=Homo sapiens OX=9606 GN=KPNA2 PE=1 SV=1 && PF00514:Armadillo/beta-catenin-like repeat|PF01749:Importin beta binding domain|PF16186:Atypical Arm repeat	Arm
ENSGALG00010026044	671.724390817404	495.571512803821	469.761252676	106.261140394197	106.92799041211	118.123212957213	545.685718765742	110.437447921173	2.30351063550376	1.55420102297612e-16	1.08555836415025e-14	CERKL	7	13881940	13932815	+	3620	protein_coding	ceramide kinase like [Source:HGNC Symbol;Acc:HGNC:21699] && sp|Q49MI3|CERKL_HUMAN Ceramide kinase-like protein OS=Homo sapiens OX=9606 GN=CERKL PE=1 SV=1 && -	-
ENSGALG00010027275	590.078332265012	1002.89570970576	950.915968569888	145.16030785993	118.919914570477	140.98577030377	847.963336846886	135.021997578059	2.65125625238559	1.65222463313492e-16	1.1498281828704e-14	CPAMD8	28	4659947	4700661	+	7031	protein_coding	C3 and PZP like alpha-2-macroglobulin domain containing 8 [Source:HGNC Symbol;Acc:HGNC:23228] && sp|Q8IZJ3|CPMD8_HUMAN C3 and PZP-like alpha-2-macroglobulin domain-containing protein 8 OS=Homo sapiens OX=9606 GN=CPAMD8 PE=1 SV=2 && PF00207:Alpha-2-macroglobulin family|PF17791:Macroglobulin domain MG3|PF17789:Macroglobulin domain MG4|PF12248:Farnesoic acid 0-methyl transferase|PF07703:Alpha-2-macr…	A2M_comp
ENSGALG00010016489	1630.4470480614	714.954949301955	770.373397578739	92.0297376628314	77.9475070293884	105.739327727828	1038.59179831403	91.9055241400158	3.49741334104017	1.66340386952269e-16	1.15341388604802e-14	CCK	2	43743217	43748972	-	1903	protein_coding	cholecystokinin [Source:NCBI gene (formerly Entrezgene);Acc:414884] && sp|Q9PU41|CCKN_CHICK Cholecystokinin OS=Gallus gallus OX=9031 GN=CCK PE=1 SV=1 && PF00918:Gastrin/cholecystokinin family	Gastrin
ENSGALG00010021026	314.213619277386	385.879794554754	362.837982477358	73.0545340210105	84.9427961217694	61.9194261469261	354.310465436499	73.305585429902	2.27466856828268	2.32629083671682e-16	1.60145877816858e-14	ADGRA2	22	2369317	2386734	+	6456	protein_coding	adhesion G protein-coupled receptor A2 [Source:HGNC Symbol;Acc:HGNC:17849] && sp|Q96PE1|AGRA2_HUMAN Adhesion G protein-coupled receptor A2 OS=Homo sapiens OX=9606 GN=ADGRA2 PE=1 SV=2 && PF00002:7 transmembrane receptor (Secretin family)|PF07679:Immunoglobulin I-set domain|PF13855:Leucine rich repeat|PF01825:GPCR proteolysis site, GPS, motif|PF02793:Hormone receptor domain	7tm_2
ENSGALG00010014367	1833.32513294916	1530.78710377939	1469.75675510756	461.097448496248	484.673601400684	461.061573155573	1611.28966394537	468.944207684168	1.78037888990607	3.09244862485732e-16	2.12126458001862e-14	OPHN1	4	455832	502180	-	4540	protein_coding	oligophrenin 1 [Source:HGNC Symbol;Acc:HGNC:8148] && sp|O60890|OPHN1_HUMAN Oligophrenin-1 OS=Homo sapiens OX=9606 GN=OPHN1 PE=1 SV=1 && -	-
ENSGALG00010025368	26375.3880969022	24498.4700025193	24102.4332273184	8480.96726771185	7251.11680775951	8562.02772628572	24992.0971089133	8098.03726725236	1.62580483977314	3.32440801020361e-16	2.27223287497417e-14	LRP1	34	1615997	1684411	+	14547	protein_coding	LDL receptor related protein 1 [Source:NCBI gene (formerly Entrezgene);Acc:396170] && sp|P98157|LRP1_CHICK Low-density lipoprotein receptor-related protein 1 OS=Gallus gallus OX=9031 GN=LRP1 PE=2 SV=1 && PF14670:Coagulation Factor Xa inhibitory site|PF16472:Domain of unknown function (DUF5050)|PF00058:Low-density lipoprotein receptor repeat class B|PF00057:Low-density lipoprotein receptor domain …	Ldl_recept_a
ENSGALG00010001143	4159.0007401991	2300.58791220588	2404.02073897438	445.917285582791	454.693791004766	481.066310833811	2954.53646379312	460.559129140456	2.68120810467817	5.91426025235874e-16	3.95759135348397e-14	CDKN2A	Z	83329907	83339835	-	1523	protein_coding	cyclin-dependent kinase inhibitor 2A (melanoma, p16, inhibits CDK4) [Source:NCBI gene (formerly Entrezgene);Acc:395077] && sp|Q2KJD8|CDN2B_BOVIN Cyclin-dependent kinase 4 inhibitor B OS=Bos taurus OX=9913 GN=CDKN2B PE=2 SV=1 && -	-
ENSGALG00010025069	878.313660184819	1705.11858456809	1645.91722486106	196.393357692846	214.855307837417	190.521311221311	1409.78315653799	200.589992250525	2.81369655661925	7.26997132833849e-16	4.83099691950493e-14	PODN	8	24241394	24264022	+	3511	protein_coding	podocan [Source:HGNC Symbol;Acc:HGNC:23174] && sp|Q7Z5L7|PODN_HUMAN Podocan OS=Homo sapiens OX=9606 GN=PODN PE=1 SV=2 && PF13855:Leucine rich repeat	-
ENSGALG00010018968	1220.97969380622	1633.62308963789	1681.85045500978	374.760271925963	399.730805278915	359.132671652171	1512.15107948463	377.87458295235	2.00114343435028	8.74052353703419e-16	5.74832094335946e-14	GLI2	7	25397053	25576378	+	7612	protein_coding	GLI family zinc finger 2 [Source:NCBI gene (formerly Entrezgene);Acc:395956] && sp|P10070|GLI2_HUMAN Zinc finger protein GLI2 OS=Homo sapiens OX=9606 GN=GLI2 PE=1 SV=4 && -	-
ENSGALG00010013290	868.417168239075	250.723927426439	216.475801139873	9.48760182091045	14.9899051979593	13.3364917854918	445.205632268462	12.6046662681205	5.14231197813086	9.1987317634524e-16	6.02894960578603e-14	AKR1D1	1	56593491	56629958	+	3614	protein_coding	aldo-keto reductase family 1 member D1 [Source:NCBI gene (formerly Entrezgene);Acc:418107] && sp|P51857|AK1D1_HUMAN Aldo-keto reductase family 1 member D1 OS=Homo sapiens OX=9606 GN=AKR1D1 PE=1 SV=1 && PF00078:Reverse transcriptase (RNA-dependent DNA polymerase)	RVT_1
ENSGALG00010029162	2135.16813729436	734.542756132146	816.823670697821	82.5421358419209	61.9582748182318	87.6398031618031	1228.84485470811	77.3800712739853	3.98835900253063	9.27576642780116e-16	6.0586900305549e-14	ELN	19	1280322	1299776	+	3180	protein_coding	elastin [Source:NCBI gene (formerly Entrezgene);Acc:396441] && sp|P07916|ELN_CHICK Elastin (Fragment) OS=Gallus gallus OX=9031 GN=ELN PE=1 SV=1 && -	-
ENSGALG00010029579	556.677671948125	1011.71022277934	927.252621886582	123.338823671836	129.912511715647	140.98577030377	831.880172204683	131.412368563751	2.66299574200624	9.48925441951198e-16	6.17705275784423e-14	GALNT17	19	1595906	1781459	-	4326	protein_coding	polypeptide N-acetylgalactosaminyltransferase 17 [Source:HGNC Symbol;Acc:HGNC:16347] && sp|Q6IS24|GLT17_HUMAN Polypeptide N-acetylgalactosaminyltransferase 17 OS=Homo sapiens OX=9606 GN=GALNT17 PE=2 SV=2 && PF00652:Ricin-type beta-trefoil lectin domain|PF00535:Glycosyl transferase family 2	Glycos_transf_2
ENSGALG00010018860	218.959884299596	216.445265473606	217.352221387403	31.3090860090045	22.9845213035376	43.8199015809016	217.585790386868	32.7045029644812	2.73191433531876	1.77570517250785e-15	1.14422375728806e-13	AGTR2	4	2954983	2995938	+	28337	protein_coding	angiotensin II receptor type 2 [Source:HGNC Symbol;Acc:HGNC:338] && sp|P50052|AGTR2_HUMAN Type-2 angiotensin II receptor OS=Homo sapiens OX=9606 GN=AGTR2 PE=1 SV=1 && -	-
ENSGALG00010004116	2769.78068331523	3515.0319356777	3413.65686412877	985.761829192596	994.330378131301	968.800867560367	3232.82316104056	982.964358294755	1.71778127804503	1.82240651623033e-15	1.16646207048883e-13	SPRY1	4	52869266	52874389	-	5124	protein_coding	sprouty RTK signaling antagonist 1 [Source:NCBI gene (formerly Entrezgene);Acc:395583] && sp|O43609|SPY1_HUMAN Protein sprouty homolog 1 OS=Homo sapiens OX=9606 GN=SPRY1 PE=1 SV=2 && PF05210:Sprouty protein (Spry)	-
ENSGALG00010021013	3800.25290716587	12025.9340033955	11155.9533308075	750.469304034017	675.545060921366	652.535490932991	8994.04674712294	692.849951962791	3.69840633424863	2.0019802933613e-15	1.27712996181162e-13	FAP	7	20698737	20738900	+	4861	protein_coding	fibroblast activation protein alpha [Source:NCBI gene (formerly Entrezgene);Acc:424186] && sp|Q12884|SEPR_HUMAN Prolyl endopeptidase FAP OS=Homo sapiens OX=9606 GN=FAP PE=1 SV=5 && PF00326:Prolyl oligopeptidase family|PF00930:Dipeptidyl peptidase IV (DPP IV) N-terminal region|PF18811:Dipeptidyl peptidase IV (DPP IV) low complexity region	-
ENSGALG00010028562	6008.40767256009	5853.81607120245	5709.00149240945	2284.61451847524	2242.48981761471	2234.81498062598	5857.075078724	2253.97310557198	1.37767207380245	2.583347757465e-15	1.63708971464785e-13	ACSBG2	28	2059241	2088029	+	4989	protein_coding	acyl-CoA synthetase bubblegum family member 2 [Source:NCBI gene (formerly Entrezgene);Acc:420090] && sp|Q5ZKR7|ACBG2_CHICK Long-chain-fatty-acid--CoA ligase ACSBG2 OS=Gallus gallus OX=9031 GN=ACSBG2 PE=2 SV=2 && -	-
ENSGALG00010023668	3143.37325426708	4204.5227361004	4179.64816046986	1077.79156685543	1085.26913633225	1038.34114615615	3842.51471694578	1067.13394978128	1.84849633260092	2.76964503683455e-15	1.74935533712672e-13	RCN1	5	5523067	5532080	+	2794	protein_coding	reticulocalbin 1 [Source:HGNC Symbol;Acc:HGNC:9934] && sp|Q05186|RCN1_MOUSE Reticulocalbin-1 OS=Mus musculus OX=10090 GN=Rcn1 PE=1 SV=1 && PF13499:EF-hand domain pair	-
ENSGALG00010020003	1159.12661914532	1895.12031082094	1725.67146738628	315.937140636318	344.767819553064	325.791442188442	1593.30613245084	328.832134125941	2.27705666551141	3.91430998345319e-15	2.44810668180808e-13	ENSGALG00010020003	5	51315263	51336760	-	20064	protein_coding	- && sp|Q8IVF2|AHNK2_HUMAN Protein AHNAK2 OS=Homo sapiens OX=9606 GN=AHNAK2 PE=1 SV=2 && -	-
ENSGALG00010019820	121.232026335369	161.599406349072	161.261325545493	17.0776832776388	24.9831753299322	17.146918009918	148.030919409978	19.735925539163	2.91192053836505	3.93104361868806e-15	2.45056393402124e-13	BBOX1	5	3711600	3749714	+	3350	protein_coding	gamma-butyrobetaine hydroxylase 1 [Source:HGNC Symbol;Acc:HGNC:964] && sp|Q924Y0|BODG_MOUSE Gamma-butyrobetaine dioxygenase OS=Mus musculus OX=10090 GN=Bbox1 PE=1 SV=1 && PF06155:Protein of unknown function (DUF971)|PF02668:Taurine catabolism dioxygenase TauD, TfdA family	-
ENSGALG00010021945	821.408831496789	656.191528811384	690.619155053522	184.059475325663	141.904435874015	191.473917777418	722.739838453898	172.479276325698	2.06604532408862	4.24416194709662e-15	2.63716790076413e-13	C1QTNF4	5	22263042	22319359	+	15403	protein_coding	C1q and TNF related 4 [Source:HGNC Symbol;Acc:HGNC:14346] && sp|Q8R066|C1QT4_MOUSE Complement C1q tumor necrosis factor-related protein 4 OS=Mus musculus OX=10090 GN=C1qtnf4 PE=1 SV=1 && PF15173:FAM180 family	-
ENSGALG00010020193	126.180272308242	248.76514674342	249.779770546007	18.0264434597299	22.9845213035376	14.2890983415983	208.24172986589	18.4333543682886	3.50199757322362	4.71562427877605e-15	2.91121346603923e-13	VSTM4	6	19325541	19357932	-	3607	protein_coding	V-set and transmembrane domain containing 4 [Source:HGNC Symbol;Acc:HGNC:26470] && sp|T1NXB5|VSTM4_MOUSE V-set and transmembrane domain-containing protein 4 OS=Mus musculus OX=10090 GN=Vstm4 PE=1 SV=1 && PF07686:Immunoglobulin V-set domain	V-set
ENSGALG00010019495	1724.46372154597	2621.82794422101	2450.47101209346	500.945376144072	543.633895179324	539.175310756311	2265.58755928681	527.918194026569	2.10181483082426	5.0885543647232e-15	3.12130619974592e-13	EMP2	14	9201627	9223481	+	2942	protein_coding	epithelial membrane protein 2 [Source:HGNC Symbol;Acc:HGNC:3334] && sp|A5A6N6|EMP2_PANTR Epithelial membrane protein 2 OS=Pan troglodytes OX=9598 GN=EMP2 PE=2 SV=1 && PF00822:PMP-22/EMP/MP20/Claudin family	-
ENSGALG00010017542	11597.4514989193	14692.8139033259	14022.7239604776	4445.89021327864	4268.12567336561	4180.03756819557	13437.6631209076	4298.01781827994	1.64458113806918	7.68335629690064e-15	4.6532934433571e-13	PLOD1	21	5507109	5526662	-	4596	protein_coding	procollagen-lysine, 2-oxoglutarate 5-dioxygenase 1 [Source:NCBI gene (formerly Entrezgene);Acc:419485] && sp|P24802|PLOD1_CHICK Procollagen-lysine,2-oxoglutarate 5-dioxygenase 1 OS=Gallus gallus OX=9031 GN=PLOD1 PE=1 SV=1 && -	-
ENSGALG00010001262	1187.57903348933	858.925329503856	872.914566539731	171.725592958479	165.88828419075	239.104245582746	973.13964317764	192.239374243991	2.33899440135351	7.76677441009193e-15	4.68897566751859e-13	ENSGALG00010001262	JAENSK010000594.1	4994	28617	+	3481	protein_coding	- && sp|Q8QZR8|CCNQ_MOUSE Cyclin-Q OS=Mus musculus OX=10090 GN=Ccnq PE=2 SV=2 && -	-
ENSGALG00010018815	15704.4956564032	11108.2452534011	11843.9432251184	3408.89533425312	2880.06045203458	3460.81961833512	12885.5613783076	3249.92513487427	1.98720845824393	1.02604907571843e-14	6.15565116335399e-13	CST3	3	15253855	15281655	+	3070	protein_coding	- && sp|P01038|CYT_CHICK Cystatin OS=Gallus gallus OX=9031 PE=1 SV=2 && PF00031:Cystatin domain	-
ENSGALG00010018885	251.123483123265	299.693444501916	350.56809901194	52.1818100150075	65.955582871021	65.7298523713524	300.461675545707	61.2890817524603	2.29558263356489	1.24408302172701e-14	7.41721522424033e-13	EFEMP1	3	330153	383963	-	2796	protein_coding	EGF containing fibulin extracellular matrix protein 1 [Source:HGNC Symbol;Acc:HGNC:3218] && sp|Q12805|FBLN3_HUMAN EGF-containing fibulin-like extracellular matrix protein 1 OS=Homo sapiens OX=9606 GN=EFEMP1 PE=1 SV=2 && PF12662:Complement Clr-like EGF-like|PF07645:Calcium-binding EGF domain	EGF_CA
ENSGALG00010003921	1118.30358986912	1656.14906749261	1363.70990515645	352.938787737869	282.809544734832	332.459688081188	1379.38752083939	322.736006851296	2.09574959234175	1.43194971332767e-14	8.45822642397065e-13	COLEC12	2	101634737	101728825	+	4447	protein_coding	collectin subfamily member 12 [Source:NCBI gene (formerly Entrezgene);Acc:421061] && sp|Q2LK54|COL12_CHICK Collectin-12 OS=Gallus gallus OX=9031 GN=COLEC12 PE=2 SV=1 && PF01391:Collagen triple helix repeat (20 copies)|PF00059:Lectin C-type domain	Lectin_C
ENSGALG00010021597	148.447379186167	168.455138739639	159.508485050433	18.0264434597299	31.9784644223132	21.9099507904508	158.803667658746	23.9716195574979	2.73160778750376	1.52432780211445e-14	8.9486458517995e-13	ENSGALG00010021597	20	809742	826965	+	5203	protein_coding	- && sp|Q9UJ14|GGT7_HUMAN Glutathione hydrolase 7 OS=Homo sapiens OX=9606 GN=GGT7 PE=1 SV=2 && PF01019:Gamma-glutamyltranspeptidase	-
ENSGALG00010003252	155.869748145475	496.550903145331	420.681718814328	27.5140452806403	20.985867277143	16.1943114538114	357.700790035045	21.5647413371983	4.05298640538051	1.79698633956624e-14	1.05170411518712e-12	PHEX	1	118992917	119088325	-	6359	protein_coding	phosphate regulating endopeptidase homolog, X-linked [Source:NCBI gene (formerly Entrezgene);Acc:395777] && sp|P70669|PHEX_MOUSE Phosphate-regulating neutral endopeptidase PHEX OS=Mus musculus OX=10090 GN=Phex PE=1 SV=1 && -	-
ENSGALG00010027573	220.196945792814	320.260641673616	343.556737031702	53.1305701970985	52.9643316994562	58.1089999224999	294.671441499377	54.7346339396849	2.43045793678203	2.01621966208829e-14	1.17283926726582e-12	ENSGALG00010027573	2	3119201	3214432	-	7131	lncRNA	- && - && -	-
ENSGALG00010009376	289.472389413025	226.239168888701	207.711598664575	41.745448012006	44.9697155938779	26.6729835709836	241.1410523221	37.7960490589558	2.67296828638708	2.58468597989781e-14	1.48993133383386e-12	CDO1	Z	73475467	73485462	+	1488	protein_coding	cysteine dioxygenase type 1 [Source:HGNC Symbol;Acc:HGNC:1795] && sp|Q16878|CDO1_HUMAN Cysteine dioxygenase type 1 OS=Homo sapiens OX=9606 GN=CDO1 PE=1 SV=2 && PF05995:Cysteine dioxygenase type I	-
ENSGALG00010023217	6276.85001658841	4008.6446677985	3631.00908551617	867.166806431215	979.340472933341	879.255851286351	4638.83458996769	908.587710216969	2.35192197893878	3.158576314821e-14	1.80984531476181e-12	CREB3L1	5	23227767	23271032	-	4399	protein_coding	cAMP responsive element binding protein 3 like 1 [Source:HGNC Symbol;Acc:HGNC:18856] && sp|Q96BA8|CR3L1_HUMAN Cyclic AMP-responsive element-binding protein 3-like protein 1 OS=Homo sapiens OX=9606 GN=CREB3L1 PE=1 SV=1 && PF00170:bZIP transcription factor	bZIP_1
ENSGALG00010023340	1198.7125869283	821.708496526494	866.779624807022	232.446244612306	203.862710692247	240.056852138852	962.400236087271	225.455269147802	2.09293292244221	3.26782118839562e-14	1.86685259413479e-12	P3H3	1	77182715	77193732	+	3131	protein_coding	prolyl 3-hydroxylase 3 [Source:HGNC Symbol;Acc:HGNC:19318] && sp|Q8IVL6|P3H3_HUMAN Prolyl 3-hydroxylase 3 OS=Homo sapiens OX=9606 GN=P3H3 PE=1 SV=1 && PF13640:2OG-Fe(II) oxygenase superfamily	-
ENSGALG00010020218	655.642591405569	811.914593111399	830.846394658299	235.292525158579	197.866748613063	202.905196450696	766.134526391755	212.021490074113	1.85389896396306	3.40431330267689e-14	1.93328629040446e-12	ENSGALG00010020218	5	54694453	54697870	-	3040	lncRNA	- && - && -	-
ENSGALG00010008918	303.080065838423	175.310871130206	177.91331024856	24.6677647343672	29.9798103959186	30.4834097954098	218.76808240573	28.3769949752319	2.9442848919115	3.92563688884017e-14	2.20967172878304e-12	PLAC9	6	5826705	5836991	+	660	protein_coding	PLAC 9 [Source:NCBI gene (formerly Entrezgene);Acc:423636] && sp|Q8K262|PLAC9_MOUSE Placenta-specific protein 9 OS=Mus musculus OX=10090 GN=Plac9 PE=2 SV=1 && -	-
ENSGALG00010024515	342.666033621401	326.136983722673	347.938838269351	100.568579301651	104.929336385715	94.308049054549	338.913951871142	99.9353215806383	1.7621112546404	4.2578960811696e-14	2.37573222161586e-12	C3orf70	9	3188979	3209084	-	3443	protein_coding	chromosome 3 open reading frame 70 [Source:HGNC Symbol;Acc:HGNC:33731] && sp|A6NLC5|CC070_HUMAN UPF0524 protein C3orf70 OS=Homo sapiens OX=9606 GN=C3orf70 PE=2 SV=1 && -	-
ENSGALG00010023060	384.726124390815	727.687023741579	576.684522874642	96.7735385732866	58.9602937786399	80.0189507129507	563.032557002345	78.5842610216257	2.8409298641895	4.44197424888436e-14	2.47123555741712e-12	ALDH1A2	10	7125883	7182579	+	3775	protein_coding	aldehyde dehydrogenase 1 family member A2 [Source:NCBI gene (formerly Entrezgene);Acc:395844] && sp|O93344|AL1A2_CHICK Retinal dehydrogenase 2 OS=Gallus gallus OX=9031 GN=ALDH1A2 PE=2 SV=2 && PF00171:Aldehyde dehydrogenase family	Aldedh
ENSGALG00010016789	121.232026335369	163.558187032091	123.575254901709	13.2826425492746	10.9925971451702	21.9099507904508	136.12182275639	15.3950634949652	3.14242190970843	4.72067860346653e-14	2.61867672791717e-12	DISP3	21	5714249	5747300	-	4590	protein_coding	dispatched RND transporter family member 3 [Source:NCBI gene (formerly Entrezgene);Acc:419497] && sp|B9U3F2|DISP3_CHICK Protein dispatched homolog 3 OS=Gallus gallus OX=9031 GN=DISP3 PE=1 SV=1 && PF02460:Patched family	-
ENSGALG00010014980	15702.0215334168	7175.99303224031	7257.63606979469	1298.85268928264	1300.12444416967	1244.10416227516	10045.2168784839	1281.02709857582	2.97106199453646	4.78156525902284e-14	2.64478600945604e-12	ENSGALG00010014980	1	140298489	140299899	+	1384	protein_coding	- && sp|P36377|SPRC_CHICK SPARC OS=Gallus gallus OX=9031 GN=SPARC PE=2 SV=1 && PF00050:Kazal-type serine protease inhibitor domain|PF10591:Secreted protein acidic and rich in cysteine Ca binding region|PF09289:Follistatin/Osteonectin-like EGF domain	-
ENSGALG00010007937	70.5125051134291	73.4542756132146	79.7542425252164	6.64132127463731	5.99596207918372	6.66824589274589	74.5736744172867	6.43517641552231	3.53503111216193	5.26579052323766e-14	2.90422763785944e-12	ANGPTL5	1	182675080	182689414	+	2195	protein_coding	angiopoietin like 5 [Source:NCBI gene (formerly Entrezgene);Acc:772036] && sp|Q86XS5|ANGL5_HUMAN Angiopoietin-related protein 5 OS=Homo sapiens OX=9606 GN=ANGPTL5 PE=1 SV=3 && PF00147:Fibrinogen beta and gamma chains, C-terminal globular domain	Fibrinogen_C
ENSGALG00010013170	29031.3591228413	51859.697973271	51338.9452598036	8915.49943110955	7717.80252292265	8328.63912003962	44076.667451972	8320.6470246906	2.40525915048358	5.57276698297263e-14	3.06470156667041e-12	COL3A1	7	670613	721510	-	5929	protein_coding	collagen type III alpha 1 chain [Source:NCBI gene (formerly Entrezgene);Acc:396340] && sp|P12105|CO3A1_CHICK Collagen alpha-1(III) chain (Fragments) OS=Gallus gallus OX=9031 GN=COL3A1 PE=2 SV=2 && PF00093:von Willebrand factor type C domain|PF01410:Fibrillar collagen C-terminal domain|PF01391:Collagen triple helix repeat (20 copies)	VWC
ENSGALG00010002666	181.848039503054	222.321607522663	229.622104852821	21.821484188094	28.9804833827213	42.867295024795	211.263917292846	31.2230875318701	2.75926125842976	5.99684330101602e-14	3.27907391699556e-12	ENSGALG00010002666	2	32514712	32525161	-	3778	lncRNA	- && - && -	-
ENSGALG00010009097	129.891456787896	94.0214727849147	82.383503267806	0.948760182091045	2.99798103959186	0	102.098810946872	1.31558040722764	6.30071542798025	6.16806204977852e-14	3.36308750736927e-12	C1QTNF2	13	7459755	7467275	+	2604	protein_coding	C1q and TNF related 2 [Source:NCBI gene (formerly Entrezgene);Acc:416156] && sp|Q9D8U4|C1QT2_MOUSE Complement C1q tumor necrosis factor-related protein 2 OS=Mus musculus OX=10090 GN=C1qtnf2 PE=1 SV=1 && PF01391:Collagen triple helix repeat (20 copies)|PF00386:C1q domain	Collagen
ENSGALG00010024264	82.8831200456097	263.456001866063	238.386307328119	8.5388416388194	7.9946161055783	12.3838852293852	194.908476413264	9.63911432459431	4.3386262144382	6.5368158187947e-14	3.55402219147991e-12	AMER3	9	2087052	2157041	-	30238	protein_coding	APC membrane recruitment protein 3 [Source:HGNC Symbol;Acc:HGNC:26771] && sp|Q8N944|AMER3_HUMAN APC membrane recruitment protein 3 OS=Homo sapiens OX=9606 GN=AMER3 PE=1 SV=2 && -	-
ENSGALG00010011588	270.916467014754	297.734663818897	295.35362341756	82.5421358419209	61.9582748182318	60.9668195908196	288.001584750403	68.4890767503241	2.0721181751428	6.58719115549722e-14	3.5712652785809e-12	COLGALT2	8	7729594	7765009	-	3685	protein_coding	collagen beta(1-O)galactosyltransferase 2 [Source:HGNC Symbol;Acc:HGNC:16790] && sp|Q8IYK4|GT252_HUMAN Procollagen galactosyltransferase 2 OS=Homo sapiens OX=9606 GN=COLGALT2 PE=1 SV=1 && PF13704:Glycosyl transferase family 2|PF01755:Glycosyltransferase family 25 (LPS biosynthesis protein)	-
ENSGALG00010002235	656.879652898787	1882.38823638131	1683.60329550484	135.672706039019	151.897706005988	133.364917854918	1407.62372826165	140.311776633308	3.32702957427037	8.26793068516861e-14	4.44470947901002e-12	MXRA5	1	128434483	128453951	+	10091	protein_coding	matrix remodeling associated 5 [Source:HGNC Symbol;Acc:HGNC:7539] && sp|Q9NR99|MXRA5_HUMAN Matrix-remodeling-associated protein 5 OS=Homo sapiens OX=9606 GN=MXRA5 PE=1 SV=3 && PF13927:Immunoglobulin domain|PF07679:Immunoglobulin I-set domain|PF13855:Leucine rich repeat	I-set
ENSGALG00010010843	394.62261633656	348.662961577392	313.758448615687	101.517339483742	82.9441420953748	82.8767703812703	352.348008843213	89.1127506534623	1.98170898538719	9.80840708940206e-14	5.21425819102713e-12	ZNF395	3	105458907	105478203	+	5264	protein_coding	zinc finger protein 395 [Source:HGNC Symbol;Acc:HGNC:18737] && sp|Q6DFC8|ZN395_XENLA Zinc finger protein 395 OS=Xenopus laevis OX=8355 GN=znf395 PE=2 SV=1 && PF15997:Domain of unknown function (DUF4772)	-
ENSGALG00010017250	5522.2425057254	2343.6810872323	2474.13435877677	430.737122669334	345.767146566261	410.573425681926	3446.68598391149	395.692564972507	3.12249371718739	1.08215256446699e-13	5.72105960739482e-12	COL16A1	23	5331949	5351835	-	5720	protein_coding	collagen type XVI alpha 1 chain [Source:HGNC Symbol;Acc:HGNC:2193] && sp|Q07092|COGA1_HUMAN Collagen alpha-1(XVI) chain OS=Homo sapiens OX=9606 GN=COL16A1 PE=1 SV=2 && PF01391:Collagen triple helix repeat (20 copies)	Collagen
ENSGALG00010010271	191.744531448799	233.094901279268	255.914712278716	45.5404887403702	40.9724075410888	25.720377014877	226.918048335594	37.4110910987786	2.60253203811459	1.16634464919629e-13	6.13228129019742e-12	HUNK	1	104826846	104882659	+	3047	protein_coding	hormonally up-regulated Neu-associated kinase [Source:HGNC Symbol;Acc:HGNC:13326] && sp|Q68UT7|HUNK_PANTR Hormonally up-regulated neu tumor-associated kinase OS=Pan troglodytes OX=9598 GN=HUNK PE=3 SV=1 && PF00069:Protein kinase domain	Pkinase
ENSGALG00010002438	533.173503576982	536.705907147221	564.414639409224	175.520633686843	190.871459520682	185.758278440778	544.764683377809	184.050123882768	1.56594792305302	1.20097871039906e-13	6.29707686564856e-12	RARB	2	37422055	37746383	+	5492	protein_coding	retinoic acid receptor beta [Source:NCBI gene (formerly Entrezgene);Acc:396266] && sp|Q9W6B3|RARB_COTJA Retinoic acid receptor beta OS=Coturnix japonica OX=93934 GN=RARB PE=2 SV=1 && PF00105:Zinc finger, C4 type (two domains)|PF00104:Ligand-binding domain of nuclear hormone receptor	zf-C4
ENSGALG00010005534	6561.37416002856	5990.93071901378	6381.21582226484	2331.1037673977	2567.27109690383	2409.14198039348	6311.1735671024	2435.83894823167	1.37348257893178	1.22771612977088e-13	6.40218836282156e-12	ENSGALG00010005534	2	10376086	10381197	-	2203	protein_coding	- && sp|Q4R4W5|IDI1_MACFA Isopentenyl-diphosphate Delta-isomerase 1 OS=Macaca fascicularis OX=9541 GN=IDI1 PE=2 SV=2 && -	-
ENSGALG00010017467	301.843004345205	246.806366060401	226.992844110231	15.1801629134567	2.99798103959186	22.8625573465573	258.547404838613	13.6802337665353	4.23498329177166	1.38961169140467e-13	7.16829880056676e-12	SFRP1	22	2736789	2747726	-	3868	protein_coding	secreted frizzled related protein 1 [Source:NCBI gene (formerly Entrezgene);Acc:395237] && sp|Q9DEQ4|SFRP1_CHICK Secreted frizzled-related protein 1 OS=Gallus gallus OX=9031 GN=SFRP1 PE=2 SV=1 && -	-
ENSGALG00010009234	1395.40536434997	1690.42772944545	1642.41154387094	555.973466705352	478.677639321501	471.540245272745	1576.08154588878	502.063783766533	1.65062227755584	1.70215529517361e-13	8.68689281040867e-12	PCDH18	4	28232260	28242483	-	4562	protein_coding	protocadherin 18 [Source:HGNC Symbol;Acc:HGNC:14268] && sp|Q9HCL0|PCD18_HUMAN Protocadherin-18 OS=Homo sapiens OX=9606 GN=PCDH18 PE=1 SV=3 && PF00028:Cadherin domain|PF08266:Cadherin-like	Cadherin
ENSGALG00010023422	9491.97283746214	8473.68523474044	8727.39282490225	3355.76476405603	3417.69838513472	3597.04235585835	8897.68363236828	3456.8351683497	1.36393326269467	1.70868885336087e-13	8.6970444881969e-12	WLS	8	28408248	28545852	-	3123	protein_coding	wntless Wnt ligand secretion mediator [Source:NCBI gene (formerly Entrezgene);Acc:424707] && sp|Q5ZLR1|WLS_CHICK Protein wntless homolog OS=Gallus gallus OX=9031 GN=WLS PE=2 SV=1 && PF06664:Wnt-binding factor required for Wnt secretion	-
ENSGALG00010019013	1026.76103937099	763.924466377432	835.228495895948	231.497484430215	267.819639536873	225.767753797254	875.304667214788	241.694959254781	1.85620770387454	1.74026645966598e-13	8.83427573079247e-12	LRRK1	10	17494937	17560461	+	6907	protein_coding	leucine rich repeat kinase 1 [Source:NCBI gene (formerly Entrezgene);Acc:415520] && sp|Q38SD2|LRRK1_HUMAN Leucine-rich repeat serine/threonine-protein kinase 1 OS=Homo sapiens OX=9606 GN=LRRK1 PE=1 SV=3 && PF00069:Protein kinase domain|PF08477:Ras of Complex, Roc, domain of DAPkinase|PF16095:C-terminal of Roc, COR, domain|PF13855:Leucine rich repeat	Pkinase
ENSGALG00010021632	1301.38869086539	479.901267339669	460.997050200702	66.4132127463731	36.9750994882996	54.2985736980737	747.429002801921	52.5622953109155	3.82837469931686	1.93945603652551e-13	9.76771305974348e-12	LIMD2	27	2419784	2430207	-	1721	protein_coding	LIM domain containing 2 [Source:NCBI gene (formerly Entrezgene);Acc:419955] && sp|Q4KM31|LIMD2_RAT LIM domain-containing protein 2 OS=Rattus norvegicus OX=10116 GN=Limd2 PE=2 SV=1 && -	-
ENSGALG00010005285	136.076764253986	122.423792688691	141.980080099836	18.9752036418209	26.9818293563268	25.720377014877	133.493545680838	23.8924700043416	2.48362488004011	2.12369691449779e-13	1.06396103533138e-11	MPP7	2	15347270	15490879	+	5311	protein_coding	MAGUK p55 scaffold protein 7 [Source:HGNC Symbol;Acc:HGNC:26542] && sp|Q5T2T1|MPP7_HUMAN MAGUK p55 subfamily member 7 OS=Homo sapiens OX=9606 GN=MPP7 PE=1 SV=1 && PF02828:L27 domain|PF00595:PDZ domain|PF00625:Guanylate kinase|PF07653:Variant SH3 domain	PDZ
ENSGALG00010028549	5143.70168880067	2334.86657415871	2376.85171130096	381.4015932006	459.690426070752	432.483376472376	3285.13999142011	424.525131914576	2.95185235534957	2.27892127193165e-13	1.13578112766218e-11	ADAMTS10	28	2184472	2232410	-	5420	protein_coding	ADAM metallopeptidase with thrombospondin type 1 motif, 10 [Source:NCBI gene (formerly Entrezgene);Acc:769592] && sp|Q9H324|ATS10_HUMAN A disintegrin and metalloproteinase with thrombospondin motifs 10 OS=Homo sapiens OX=9606 GN=ADAMTS10 PE=1 SV=2 && PF00090:Thrombospondin type 1 domain|PF05986:ADAM-TS Spacer 1|PF08686:PLAC (protease and lacunin) domain|PF17771:ADAM cysteine-rich domain|PF01421:R…	TSP_1
ENSGALG00010008400	1197.47552543508	610.160182760436	652.933084409739	131.877665310655	91.9380852141504	126.696671962172	820.189597535084	116.837474162326	2.81028394143518	3.7532558162303e-13	1.83707953480858e-11	MAP1LC3C	3	35386306	35388429	+	1124	protein_coding	microtubule associated protein 1 light chain 3 gamma [Source:HGNC Symbol;Acc:HGNC:13353] && sp|Q9BXW4|MLP3C_HUMAN Microtubule-associated proteins 1A/1B light chain 3C OS=Homo sapiens OX=9606 GN=MAP1LC3C PE=1 SV=1 && PF02991:Autophagy protein Atg8 ubiquitin like	-
ENSGALG00010019860	465.135121449989	124.38257337171	142.856500347366	3.79504072836418	6.99528909238101	11.4312786732787	244.124731723021	7.40720283134129	5.04052884571142	4.2742898097129e-13	2.08676934638483e-11	SIX6	5	53932318	53934719	-	1264	protein_coding	SIX homeobox 6 [Source:NCBI gene (formerly Entrezgene);Acc:395843] && sp|O93307|SIX6_CHICK Homeobox protein SIX6 OS=Gallus gallus OX=9031 GN=SIX6 PE=2 SV=1 && PF16878:Transcriptional regulator, SIX1, N-terminal SD domain|PF00046:Homeodomain	Homeobox
ENSGALG00010026942	515.854642671929	461.292850850988	474.143353913649	148.006588406203	140.905108860817	167.658753874754	483.763615812189	152.190150380591	1.66764080243688	4.40336430596613e-13	2.1443151676229e-11	CDK18	26	2185342	2210335	+	4755	protein_coding	cyclin dependent kinase 18 [Source:HGNC Symbol;Acc:HGNC:8751] && sp|Q5RD01|CDK18_PONAB Cyclin-dependent kinase 18 OS=Pongo abelii OX=9601 GN=CDK18 PE=2 SV=3 && -	-
ENSGALG00010019081	1269.22509204172	975.47278014349	934.263983866821	259.011529710855	256.827042391703	323.886229076229	1059.65395201735	279.908267059596	1.91988142053542	6.9360054490155e-13	3.33520784631303e-11	PCSK6	10	17646810	17669696	-	4129	protein_coding	proprotein convertase subtilisin/kexin type 6 [Source:HGNC Symbol;Acc:HGNC:8569] && sp|Q63415|PCSK6_RAT Proprotein convertase subtilisin/kexin type 6 OS=Rattus norvegicus OX=10116 GN=Pcsk6 PE=1 SV=1 && -	-
ENSGALG00010024184	675.435575297058	540.623468513259	563.538219161694	141.365267131566	187.87347848109	144.796196528196	593.199087657337	158.011647380284	1.90833586880151	7.2418683878621e-13	3.46487193017262e-11	ENSGALG00010024184	5	3238119	3239825	+	1707	protein_coding	- && sp|O43903|GAS2_HUMAN Growth arrest-specific protein 2 OS=Homo sapiens OX=9606 GN=GAS2 PE=1 SV=1 && -	-
ENSGALG00010011007	246.175237150393	81.2893983452908	110.428951188761	7.59008145672836	5.99596207918372	8.573459004959	145.964528894815	7.38650084695703	4.29942054240704	7.5041402987308e-13	3.58140241987805e-11	ENSGALG00010011007	7	35811580	35812713	+	1134	protein_coding	- && sp|Q7Z7M9|GALT5_HUMAN Polypeptide N-acetylgalactosaminyltransferase 5 OS=Homo sapiens OX=9606 GN=GALNT5 PE=1 SV=1 && -	-
ENSGALG00010008190	92.7796119913541	79.3306176622718	84.1363437628657	7.59008145672836	12.9912511715647	5.71563933663933	85.4155244721639	8.76565732164414	3.28950980367174	9.91005222585286e-13	4.6829278888487e-11	TSNARE1	2	145831899	146311762	-	6549	protein_coding	t-SNARE domain containing 1 [Source:HGNC Symbol;Acc:HGNC:26437] && sp|Q96NA8|TSNA1_HUMAN t-SNARE domain-containing protein 1 OS=Homo sapiens OX=9606 GN=TSNARE1 PE=1 SV=2 && PF05739:SNARE domain|PF14523:Syntaxin-like protein	SNARE
ENSGALG00010024163	1051.50226923535	854.028377796308	858.891842579254	308.34705917959	292.802814866805	310.549737290737	921.474163203636	303.899870445711	1.59963360858094	1.05430527531823e-12	4.94541528407849e-11	HS6ST1	9	1189383	1356134	-	2378	protein_coding	heparan sulfate 6-O-sulfotransferase 1 [Source:NCBI gene (formerly Entrezgene);Acc:395141] && sp|Q76KB2|H6ST1_CHICK Heparan-sulfate 6-O-sulfotransferase 1 OS=Gallus gallus OX=9031 GN=HS6ST1 PE=1 SV=4 && PF03567:Sulfotransferase family	-
ENSGALG00010005966	1552.51217398866	1694.34529081148	1582.81496703891	656.542046007003	612.587459089937	610.620802464302	1609.89081061302	626.583435853747	1.36143424917466	1.15673812298238e-12	5.41262938817527e-11	PLXDC2	2	18431716	18666800	-	5392	protein_coding	plexin domain containing 2 [Source:HGNC Symbol;Acc:HGNC:21013] && sp|Q6UX71|PXDC2_HUMAN Plexin domain-containing protein 2 OS=Homo sapiens OX=9606 GN=PLXDC2 PE=1 SV=1 && PF01437:Plexin repeat	PSI
ENSGALG00010028108	2109.18984593678	863.822281211404	862.397523569373	122.390063489745	157.893668085171	146.70140964041	1278.46988357252	142.328380405109	3.16671653639662	1.53593208895264e-12	7.06602603807106e-11	IQGAP3	25	441655	475645	+	6887	protein_coding	IQ motif containing GTPase activating protein 3 [Source:HGNC Symbol;Acc:HGNC:20669] && sp|Q86VI3|IQGA3_HUMAN Ras GTPase-activating-like protein IQGAP3 OS=Homo sapiens OX=9606 GN=IQGAP3 PE=1 SV=2 && PF00307:Calponin homology (CH) domain|PF00616:GTPase-activator protein for Ras-like GTPase|PF03836:RasGAP C-terminus	CH
ENSGALG00010016395	577.707717332832	585.675424222698	541.627712973448	198.290878057028	203.862710692247	213.383868567868	568.336951509659	205.179152439048	1.46959498564518	2.35751208370638e-12	1.07423967280887e-10	HHIPL1	5	47650813	47668229	+	3264	protein_coding	- && sp|Q14DK5|HIPL1_MOUSE HHIP-like protein 1 OS=Mus musculus OX=10090 GN=Hhipl1 PE=2 SV=1 && PF03024:Folate receptor family|PF07995:Glucose / Sorbosone dehydrogenase|PF00530:Scavenger receptor cysteine-rich domain	SRCR
ENSGALG00010012839	12605.656615892	15107.0960177845	15812.3741059336	5443.98592483842	4710.82754021201	4985.94271466171	14508.37557987	5046.91872657071	1.5234432965062	2.36689614884142e-12	1.07595388352796e-10	TGFBI	13	14773382	14797962	-	4255	protein_coding	transforming growth factor beta induced [Source:NCBI gene (formerly Entrezgene);Acc:395897] && sp|P55906|BGH3_BOVIN Transforming growth factor-beta-induced protein ig-h3 OS=Bos taurus OX=9913 GN=TGFBI PE=1 SV=2 && -	-
ENSGALG00010021949	207.826330860633	359.436255333997	352.320939507	59.7718914717358	57.9609667654426	48.5829343614343	306.527841900543	55.4385975328709	2.46907869695048	2.43323677831703e-12	1.10349017685856e-10	ENSGALG00010021949	15	8910031	8934257	-	4979	protein_coding	- && sp|Q6PGT3|TRFEB_XENLA Serotransferrin-B OS=Xenopus laevis OX=8355 GN=tf-b PE=2 SV=1 && PF00405:Transferrin	-
ENSGALG00010004350	715.021543080036	513.200538950993	519.717206785201	121.441303307654	164.888957177552	138.127950635451	582.64642960541	141.486070373552	2.0414226762623	2.47818983641503e-12	1.12121978934541e-10	MOXD1	3	56584678	56636814	+	2896	protein_coding	monooxygenase DBH like 1 [Source:NCBI gene (formerly Entrezgene);Acc:395333] && sp|Q98ST7|MOXD1_CHICK DBH-like monooxygenase protein 1 OS=Gallus gallus OX=9031 GN=MOXD1 PE=2 SV=1 && PF03712:Copper type II ascorbate-dependent monooxygenase, C-terminal domain|PF01082:Copper type II ascorbate-dependent monooxygenase, N-terminal domain|PF03351:DOMON domain	Cu2_monooxygen
ENSGALG00010015573	784.296986700247	997.0193676567	972.826474758134	309.295819361681	304.794739025173	304.834097954098	918.047609705027	306.308218780317	1.58420157611249	3.35833255945672e-12	1.50519364222208e-10	MAN1C1	23	2663938	2706565	-	3012	protein_coding	mannosidase alpha class 1C member 1 [Source:HGNC Symbol;Acc:HGNC:19080] && sp|Q9NR34|MA1C1_HUMAN Mannosyl-oligosaccharide 1,2-alpha-mannosidase IC OS=Homo sapiens OX=9606 GN=MAN1C1 PE=1 SV=1 && PF01532:Glycosyl hydrolase family 47	-
ENSGALG00010010383	436.682707105973	1205.62951039823	1274.3150399084	113.851221850925	106.92799041211	80.0189507129507	972.209085804202	100.266054325329	3.27805866844679	3.48252329488776e-12	1.55357880693617e-10	SLIT2	4	74511140	74755750	-	7070	protein_coding	slit guidance ligand 2 [Source:NCBI gene (formerly Entrezgene);Acc:373967] && sp|Q9R1B9|SLIT2_MOUSE Slit homolog 2 protein OS=Mus musculus OX=10090 GN=Slit2 PE=2 SV=2 && PF13855:Leucine rich repeat|PF00054:Laminin G domain|PF01462:Leucine rich repeat N-terminal domain|PF00008:EGF-like domain	EGF
ENSGALG00010017721	716.258604573254	564.128836709488	536.369191488269	185.008235507754	144.902416913607	171.46918009918	605.585544257004	167.12661084018	1.85608705969234	3.60971111891712e-12	1.60657328822874e-10	VWA1	21	2168562	2180768	-	4081	protein_coding	von Willebrand factor A domain containing 1 [Source:HGNC Symbol;Acc:HGNC:30910] && sp|Q8R2Z5|VWA1_MOUSE von Willebrand factor A domain-containing protein 1 OS=Mus musculus OX=10090 GN=Vwa1 PE=1 SV=1 && PF00092:von Willebrand factor type A domain|PF00041:Fibronectin type III domain	VWA
ENSGALG00010007575	486.165166834696	512.221148609483	438.210123764925	92.9784978449224	147.900397953198	116.217999845	478.865479736368	119.032298547707	2.00882105302513	3.63460624134806e-12	1.61390009853641e-10	MMP27	1	182351658	182359718	+	2161	protein_coding	matrix metallopeptidase 1 [Source:NCBI gene (formerly Entrezgene);Acc:395850] && sp|Q9GKE1|MMP27_TUPBE Matrix metalloproteinase-27 OS=Tupaia belangeri OX=37347 GN=MMP27 PE=2 SV=1 && PF00045:Hemopexin|PF00413:Matrixin|PF01471:Putative peptidoglycan binding domain	PG_binding_1
ENSGALG00010005457	378.540816924725	701.243484520822	628.393317478903	111.004941304652	113.923279504491	115.265393288893	569.392539641483	113.397871366012	2.32909665624154	3.66208097760315e-12	1.62233578123539e-10	SEMA3D	1	8899137	9042001	+	5217	protein_coding	semaphorin 3D [Source:NCBI gene (formerly Entrezgene);Acc:396332] && sp|Q90663|SEM3D_CHICK Semaphorin-3D OS=Gallus gallus OX=9031 GN=SEMA3D PE=2 SV=1 && PF01403:Sema domain	Sema
ENSGALG00010020927	387.200247377251	511.241758267974	493.424599359306	127.1338644002	145.901743926804	127.649278518278	463.95553500151	133.561628948427	1.79790273182315	3.93611789949542e-12	1.73970956952756e-10	ENSGALG00010020927	6	18673483	18720469	-	1844	protein_coding	- && sp|Q9H6X2|ANTR1_HUMAN Anthrax toxin receptor 1 OS=Homo sapiens OX=9606 GN=ANTXR1 PE=1 SV=2 && PF05587:Anthrax receptor extracellular domain|PF00092:von Willebrand factor type A domain|PF05586:Anthrax receptor C-terminus region	VWA
ENSGALG00010007369	429.260338146665	321.240032015125	290.97152217991	89.1834571165582	86.941450148164	78.1137376007376	347.157297447234	84.7462149551532	2.03259862121053	4.27812136067075e-12	1.88585115714019e-10	ENSGALG00010007369	1	429352	445284	-	12171	protein_coding	- && sp|P14350|POL_FOAMV Pro-Pol polyprotein OS=Human spumaretrovirus OX=11963 GN=pol PE=1 SV=2 && PF00078:Reverse transcriptase (RNA-dependent DNA polymerase)|PF17919:RNase H-like domain found in reverse transcriptase	RVT_1
ENSGALG00010007416	304.317127331642	336.910277479278	377.737126685366	104.363620030015	106.92799041211	97.1658687228687	339.654843832095	102.819159721664	1.7254376403743	4.28647326447895e-12	1.88585115714019e-10	DCTD	4	39541124	39598005	+	2760	protein_coding	dCMP deaminase [Source:NCBI gene (formerly Entrezgene);Acc:422556] && sp|P32321|DCTD_HUMAN Deoxycytidylate deaminase OS=Homo sapiens OX=9606 GN=DCTD PE=1 SV=2 && PF00383:Cytidine and deoxycytidylate deaminase zinc-binding region	-
ENSGALG00010002763	5271.11902260213	5403.29651410807	5411.89502849683	2197.32858172286	2242.48981761471	2396.75809516409	5362.10352173568	2278.85883150056	1.23450255194487	5.20067439659003e-12	2.24673829801219e-10	SEPTIN11	4	49160395	49214335	-	8032	protein_coding	septin 11 [Source:HGNC Symbol;Acc:HGNC:25589] && sp|Q5R8U3|SEP11_PONAB Septin-11 OS=Pongo abelii OX=9601 GN=SEPTIN11 PE=2 SV=3 && -	-
ENSGALG00010005772	247.412298643611	755.109953303846	773.002658321328	50.2842896508254	53.9636587126535	63.8246392591392	591.841636756262	56.024195874206	3.40190413057631	5.25757109522998e-12	2.26620260406557e-10	SVEP1	Z	67230311	67355775	-	13904	protein_coding	sushi, von Willebrand factor type A, EGF and pentraxin domain containing 1 [Source:HGNC Symbol;Acc:HGNC:15985] && sp|A2AVA0|SVEP1_MOUSE Sushi, von Willebrand factor type A, EGF and pentraxin domain-containing protein 1 OS=Mus musculus OX=10090 GN=Svep1 PE=1 SV=1 && PF00092:von Willebrand factor type A domain|PF02494:HYR domain|PF00354:Pentaxin family|PF07645:Calcium-binding EGF domain|PF00084:Sus…	VWA
ENSGALG00010024850	911.714320501707	832.481790283099	769.496977331209	263.75533062131	289.804833827213	313.407556959057	837.897696038671	288.989240469194	1.53526735502077	6.00953471915046e-12	2.5557883434467e-10	CDK2AP1	15	5057063	5072390	+	2540	protein_coding	cyclin dependent kinase 2 associated protein 1 [Source:NCBI gene (formerly Entrezgene);Acc:416826] && sp|O14519|CDKA1_HUMAN Cyclin-dependent kinase 2-associated protein 1 OS=Homo sapiens OX=9606 GN=CDK2AP1 PE=1 SV=1 && -	-
ENSGALG00010021743	103.913165430317	132.217696103786	107.799690446172	10.4363620030015	20.985867277143	8.573459004959	114.643517326758	13.3318960950345	3.11039633786878	6.05338034048417e-12	2.56872711654514e-10	SYT13	5	21850911	21868948	-	7166	protein_coding	synaptotagmin 13 [Source:NCBI gene (formerly Entrezgene);Acc:423175] && sp|Q7L8C5|SYT13_HUMAN Synaptotagmin-13 OS=Homo sapiens OX=9606 GN=SYT13 PE=1 SV=1 && PF00168:C2 domain	C2
ENSGALG00010006635	103.913165430317	79.3306176622718	83.2599235153358	11.3851221850925	11.9919241583674	15.2417048977049	88.8345688693081	12.8729170803883	2.78299828329315	6.36014313096884e-12	2.6929296292142e-10	ENSGALG00010006635	3	49602645	49609424	+	6780	protein_coding	- && sp|O92956|POL_RSVSB Gag-Pol polyprotein OS=Rous sarcoma virus (strain Schmidt-Ruppin B) OX=269447 GN=gag-pol PE=1 SV=2 && PF00075:RNase H|PF00078:Reverse transcriptase (RNA-dependent DNA polymerase)|PF06817:Reverse transcriptase thumb domain|PF00665:Integrase core domain|PF02022:Integrase Zinc binding domain	rve
ENSGALG00010019423	590.078332265012	660.109090177422	659.944446389978	243.831366797399	209.85867277143	210.526048899549	636.710622944137	221.405362822793	1.52427789760895	7.28738882478411e-12	3.05846595019119e-10	LYPD1	7	29382301	29400878	-	4463	protein_coding	LY6/PLAUR domain containing 1 [Source:HGNC Symbol;Acc:HGNC:28431] && sp|Q8N2G4|LYPD1_HUMAN Ly6/PLAUR domain-containing protein 1 OS=Homo sapiens OX=9606 GN=LYPD1 PE=1 SV=2 && -	-
ENSGALG00010020457	96.4907964710083	62.6809818566098	63.1022578221493	6.64132127463731	3.99730805278915	7.62085244885245	74.0913453832558	6.0864939254263	3.59619734045422	8.10216562449312e-12	3.37819707454356e-10	IL5RA	12	18269804	18285463	-	4316	protein_coding	interleukin 5 receptor subunit alpha [Source:NCBI gene (formerly Entrezgene);Acc:771801] && sp|P21183|IL5RA_MOUSE Interleukin-5 receptor subunit alpha OS=Mus musculus OX=10090 GN=Il5ra PE=2 SV=1 && PF09240:Interleukin-6 receptor alpha chain, binding	-
ENSGALG00010017963	414.415600228048	349.642351918902	324.275491586045	96.7735385732866	115.921933530885	106.691934283934	362.777814577665	106.462468796035	1.76774952532832	9.90882955597498e-12	4.08696508711744e-10	LPAR4	4	1342943	1367506	+	16352	protein_coding	lysophosphatidic acid receptor 4 [Source:NCBI gene (formerly Entrezgene);Acc:422149] && sp|Q8BLG2|LPAR4_MOUSE Lysophosphatidic acid receptor 4 OS=Mus musculus OX=10090 GN=Lpar4 PE=2 SV=2 && PF00001:7 transmembrane receptor (rhodopsin family)	7tm_1
ENSGALG00010015410	1051.50226923535	812.893983452908	837.857756638537	291.269375901951	301.796757985581	302.928884841885	900.751336442264	298.665006243139	1.59192617087822	1.03310676498427e-11	4.24283203181737e-10	HTR2B	9	14855115	14865813	-	2648	protein_coding	5-hydroxytryptamine receptor 2B [Source:NCBI gene (formerly Entrezgene);Acc:395581] && sp|P41595|5HT2B_HUMAN 5-hydroxytryptamine receptor 2B OS=Homo sapiens OX=9606 GN=HTR2B PE=1 SV=1 && PF00001:7 transmembrane receptor (rhodopsin family)	7tm_1
ENSGALG00010025964	248.649360136829	205.671971717001	204.205917674455	56.9256109254627	52.9643316994562	36.1990491320491	219.509083176095	48.696330585656	2.17144557163951	1.09980274801203e-11	4.50707173264545e-10	HOXC10	34	858026	862817	-	1832	protein_coding	homeobox C10 [Source:NCBI gene (formerly Entrezgene);Acc:770471] && sp|A2D635|HXC10_MACMU Homeobox protein Hox-C10 OS=Macaca mulatta OX=9544 GN=HOXC10 PE=3 SV=1 && PF00046:Homeodomain	Homeobox
ENSGALG00010001292	1170.26017258428	9317.91970912165	9799.25478763126	317.8346610005	244.835118233335	256.251163592663	6762.4782231124	272.973647608833	4.63074018402415	1.10328512388122e-11	4.51168177368351e-10	LOX	Z	84995572	85007085	-	4093	protein_coding	lysyl oxidase [Source:NCBI gene (formerly Entrezgene);Acc:396474] && sp|Q05063|LYOX_CHICK Protein-lysine 6-oxidase OS=Gallus gallus OX=9031 GN=LOX PE=1 SV=1 && PF01186:Lysyl oxidase	-
ENSGALG00010023067	136.076764253986	78.3512273207622	75.3721412875672	11.3851221850925	9.99327013197287	8.573459004959	96.6000442874385	9.9839504406748	3.26914112912268	1.28708120564598e-11	5.22975798591353e-10	C5H15ORF62	5	1194767	1198417	+	3651	protein_coding	chromosome 15 open reading frame 62 [Source:HGNC Symbol;Acc:HGNC:34489] && sp|A8K5M9|CO062_HUMAN Uncharacterized protein C15orf62, mitochondrial OS=Homo sapiens OX=9606 GN=C15orf62 PE=2 SV=1 && PF14957:Cdc42 effector	-
ENSGALG00010023533	2095.58216951139	1156.65999332275	1296.22554609665	315.937140636318	295.800795906397	353.417032315532	1516.15590297693	321.718322952749	2.2360141303187	1.30121787329774e-11	5.26484305690745e-10	FKBP7	7	15024477	15029096	+	1239	protein_coding	FKBP prolyl isomerase 7 [Source:HGNC Symbol;Acc:HGNC:3723] && sp|Q9Y680|FKBP7_HUMAN Peptidyl-prolyl cis-trans isomerase FKBP7 OS=Homo sapiens OX=9606 GN=FKBP7 PE=1 SV=2 && PF00254:FKBP-type peptidyl-prolyl cis-trans isomerase	FKBP_C
ENSGALG00010023368	123.706149321806	109.691718249067	112.181791683821	20.872724006003	23.9838483167349	27.6255901270901	115.193219751565	24.1607208166093	2.25198556917506	1.69711710755214e-11	6.78067373785655e-10	ENSGALG00010023368	8	11001884	11153333	-	31258	protein_coding	- && sp|Q87040|POL_SFVCP Pro-Pol polyprotein OS=Simian foamy virus (isolate chimpanzee) OX=298339 GN=pol PE=3 SV=1 && PF00665:Integrase core domain|PF00078:Reverse transcriptase (RNA-dependent DNA polymerase)|PF00075:RNase H|PF17919:RNase H-like domain found in reverse transcriptase	rve
ENSGALG00010004735	642.034914980171	130.258915420767	171.778368515851	13.2826425492746	9.99327013197287	16.1943114538114	314.690732972263	13.156741378353	4.57733126348444	1.70709667859956e-11	6.80633671563301e-10	ENSGALG00010004735	31	122786	164921	-	1490	protein_coding	- && - && -	-
ENSGALG00010028132	325.347172716348	299.693444501916	348.815258516881	106.261140394197	93.936739240545	76.2085244885245	324.618625245048	92.1354680410888	1.81716311897338	1.907665970881e-11	7.59021026002507e-10	CACNA2D2	12	1547320	1675085	-	4188	protein_coding	calcium voltage-gated channel auxiliary subunit alpha2delta 2 [Source:HGNC Symbol;Acc:HGNC:1400] && sp|Q8CFG6|CA2D2_RAT Voltage-dependent calcium channel subunit alpha-2/delta-2 OS=Rattus norvegicus OX=10116 GN=Cacna2d2 PE=2 SV=1 && PF00092:von Willebrand factor type A domain|PF08473:Neuronal voltage-dependent calcium channel alpha 2acd|PF08399:VWA N-terminal	VWA
ENSGALG00010002840	444.105076065282	419.179066166078	488.166077874127	149.904108770385	121.917895610069	156.227475201475	450.483406701829	142.683159860643	1.65846667208376	2.34794443644885e-11	9.24373266873675e-10	SRPX	1	113116943	113136797	+	3672	protein_coding	sushi repeat containing protein X-linked [Source:HGNC Symbol;Acc:HGNC:11309] && sp|P78539|SRPX_HUMAN Sushi repeat-containing protein SRPX OS=Homo sapiens OX=9606 GN=SRPX PE=1 SV=1 && PF00084:Sushi repeat (SCR repeat)|PF02494:HYR domain|PF13778:Domain of unknown function (DUF4174)	Sushi
ENSGALG00010020055	2053.52207874197	1849.08896476999	1942.14726852615	843.447801878939	786.470359386265	793.521261236761	1948.25277067937	807.813140833988	1.26991938373723	2.49376952295836e-11	9.77986908409366e-10	R3HCC1	22	1296062	1305233	-	3449	protein_coding	R3H domain and coiled-coil containing 1 [Source:HGNC Symbol;Acc:HGNC:27329] && sp|Q9Y3T6|R3HC1_HUMAN R3H and coiled-coil domain-containing protein 1 OS=Homo sapiens OX=9606 GN=R3HCC1 PE=1 SV=3 && PF01424:R3H domain	R3H
ENSGALG00010015204	492.350474300786	548.458591245336	574.055262132052	193.547077146573	202.863383679049	190.521311221311	538.288109226058	195.643924015645	1.46104155147368	2.66839378896112e-11	1.04007577053234e-09	ENSGALG00010015204	Z	17554637	17564747	-	10111	protein_coding	- && - && -	-
ENSGALG00010023809	1431.28014765329	795.264957305737	778.261179806507	207.778479877939	207.860018745036	179.090032548032	1001.60209492184	198.242843723669	2.33628461263614	2.70384661671597e-11	1.05175236891688e-09	ENSGALG00010023809	24	381320	410537	-	3665	protein_coding	- && sp|Q4KMG0|CDON_HUMAN Cell adhesion molecule-related/down-regulated by oncogenes OS=Homo sapiens OX=9606 GN=CDON PE=1 SV=2 && PF07679:Immunoglobulin I-set domain|PF13927:Immunoglobulin domain|PF00041:Fibronectin type III domain	fn3
ENSGALG00010022117	2690.60874774927	3716.78634602866	3903.57578249796	1128.07585650625	1007.32162930287	1013.57337569738	3436.99029209196	1049.6569538355	1.71141334462017	2.76099546072714e-11	1.0696342333481e-09	FAM20C	14	1738288	1790836	+	2758	protein_coding	FAM20C golgi associated secretory pathway kinase [Source:HGNC Symbol;Acc:HGNC:22140] && sp|Q8IXL6|FA20C_HUMAN Extracellular serine/threonine protein kinase FAM20C OS=Homo sapiens OX=9606 GN=FAM20C PE=1 SV=2 && PF06702:Golgi casein kinase, C-terminal, Fam20	DUF1193
ENSGALG00010029424	61.8530746609028	85.2069597113289	70.9900400499179	10.4363620030015	8.99394311877558	5.71563933663933	72.6833581407165	8.3819814861388	3.11906593547804	3.10659530241163e-11	1.19625796574555e-09	MAP2K6	18	8611185	8651141	+	4828	protein_coding	mitogen-activated protein kinase kinase 6 [Source:HGNC Symbol;Acc:HGNC:6846] && sp|P52564|MP2K6_HUMAN Dual specificity mitogen-activated protein kinase kinase 6 OS=Homo sapiens OX=9606 GN=MAP2K6 PE=1 SV=1 && PF00069:Protein kinase domain	Pkinase
ENSGALG00010026262	3366.04432304633	2718.78758803045	2748.45389625361	1035.09735866133	974.343837867355	1142.17526077176	2944.42860244346	1050.53881910015	1.48661702542826	3.21486813362444e-11	1.23418417992593e-09	ENSGALG00010026262	26	658894	705342	+	6586	protein_coding	- && sp|Q8NEY1|NAV1_HUMAN Neuron navigator 1 OS=Homo sapiens OX=9606 GN=NAV1 PE=1 SV=2 && -	-
ENSGALG00010007302	6407.97853486952	13641.9280668862	13247.9684616612	2018.01290730765	2160.54500253253	2047.15148907299	11099.2916878057	2075.23646630439	2.41918204565651	3.21798466811077e-11	1.23418417992593e-09	CDH11	11	11764734	11844190	+	5704	protein_coding	cadherin 11 [Source:NCBI gene (formerly Entrezgene);Acc:415797] && sp|O93319|CAD11_CHICK Cadherin-11 OS=Gallus gallus OX=9031 GN=CDH11 PE=2 SV=1 && PF01049:Cadherin cytoplasmic region|PF00028:Cadherin domain	Cadherin
ENSGALG00010007115	1437.46545511938	1800.11944769451	1900.07909664472	567.358588890445	611.58813207674	602.99995001545	1712.5546664862	593.982223660878	1.52808203180252	3.24848824097346e-11	1.243391359115e-09	ENSGALG00010007115	1	302853	433386	-	5181	protein_coding	- && sp|Q9UHP7|CLC2D_HUMAN C-type lectin domain family 2 member D OS=Homo sapiens OX=9606 GN=CLEC2D PE=1 SV=1 && PF00059:Lectin C-type domain	Lectin_C
ENSGALG00010021419	254.834667602919	320.260641673616	318.140549853336	77.7983349314657	95.9353932669396	83.8293769373769	297.745286376624	85.854368378594	1.79613735302616	3.27089528282431e-11	1.24946894057269e-09	MANSC1	1	71874902	71886634	-	5615	protein_coding	MANSC domain containing 1 [Source:NCBI gene (formerly Entrezgene);Acc:426428] && sp|Q9CR33|MANS1_MOUSE MANSC domain-containing protein 1 OS=Mus musculus OX=10090 GN=Mansc1 PE=2 SV=1 && PF07502:MANEC domain|PF17823:Family of unknown function (DUF5585)	-
ENSGALG00010028301	672.961452310622	3145.8017769286	3055.20098288906	159.391710591296	196.867421599866	144.796196528196	2291.32140404276	167.018442906453	3.77839561607568	3.7981791596743e-11	1.44225303090966e-09	ENSGALG00010028301	28	748104	807082	+	7897	protein_coding	- && sp|P35556|FBN2_HUMAN Fibrillin-2 OS=Homo sapiens OX=9606 GN=FBN2 PE=1 SV=3 && PF07645:Calcium-binding EGF domain|PF12662:Complement Clr-like EGF-like|PF00683:TB domain	EGF_CA
ENSGALG00010023623	316.687742263822	265.414782549082	224.363583367642	47.4380091045522	62.9576018314291	73.3507048202048	268.822036060182	61.2487719187287	2.13248710389639	4.21257636203985e-11	1.59014371630609e-09	OSBPL6	7	15056920	15141352	-	4571	protein_coding	oxysterol binding protein like 6 [Source:HGNC Symbol;Acc:HGNC:16388] && sp|Q9BZF3|OSBL6_HUMAN Oxysterol-binding protein-related protein 6 OS=Homo sapiens OX=9606 GN=OSBPL6 PE=1 SV=1 && PF01237:Oxysterol-binding protein|PF15409:Pleckstrin homology domain	-
ENSGALG00010016338	195.455715928453	502.427245194388	497.806700596955	37.9504072836418	48.9670236466671	57.1563933663933	398.563220573265	48.0246080989007	3.0543576066132	4.54244945125118e-11	1.70457642349108e-09	PTPRU	23	3123635	3167723	+	5135	protein_coding	protein tyrosine phosphatase, receptor type U [Source:NCBI gene (formerly Entrezgene);Acc:395153] && sp|Q6YI48|PTPRU_CHICK Receptor-type tyrosine-protein phosphatase U OS=Gallus gallus OX=9031 GN=PTPRU PE=2 SV=1 && PF00041:Fibronectin type III domain|PF00102:Protein-tyrosine phosphatase|PF00629:MAM domain, meprin/A5/mu	Y_phosphatase
ENSGALG00010015130	96.4907964710083	72.4748852717051	68.3607793073284	8.5388416388194	11.9919241583674	4.76303278053278	79.1088203500139	8.43126619257321	3.23151012391367	4.78682563944345e-11	1.79276456140252e-09	ENSGALG00010015130	1	68251070	68272141	+	4500	lncRNA	- && - && -	-
ENSGALG00010002243	66.801320633775	121.444402347181	108.676110693702	13.2826425492746	3.99730805278915	7.62085244885245	98.9739445582193	8.30026768363874	3.57292412077523	5.18043807536252e-11	1.93639109152906e-09	ARSH	1	128560192	128574615	+	3897	protein_coding	arylsulfatase family, member H [Source:NCBI gene (formerly Entrezgene);Acc:378798] && sp|P51689|ARSD_HUMAN Arylsulfatase D OS=Homo sapiens OX=9606 GN=ARSD PE=1 SV=2 && PF14707:C-terminal region of aryl-sulfatase|PF00884:Sulfatase	Sulfatase
ENSGALG00010010704	341.428972128183	315.363689966068	279.578058962022	84.439656206103	105.928663398912	95.2606556106556	312.123573685425	95.2096584052237	1.71230650966687	5.24805170540879e-11	1.95784041984627e-09	ENSGALG00010010704	3	35356079	35368501	+	2829	lncRNA	- && - && PF15741:Ligand-dependent nuclear receptor-interacting factor 1	-
ENSGALG00010020759	557.914733441343	350.621742260411	396.141951883493	93.9272580270134	119.919241583674	92.4028359423359	434.892809195082	102.083111851008	2.09013493230135	5.5236299300715e-11	2.05663870820444e-09	ARHGAP19	6	23154343	23173871	+	4968	protein_coding	Rho GTPase activating protein 19 [Source:NCBI gene (formerly Entrezgene);Acc:423846] && sp|Q5F3G0|RHG19_CHICK Rho GTPase-activating protein 19 OS=Gallus gallus OX=9031 GN=ARHGAP19 PE=2 SV=1 && -	-
ENSGALG00010023510	268.442344028318	81.2893983452908	104.294009456052	5.69256109254627	6.99528909238101	12.3838852293852	151.341917276554	8.35724513810417	4.17451001400858	5.90407506924071e-11	2.18553556431584e-09	ASPHD1	15	7145559	7152013	+	2476	protein_coding	aspartate beta-hydroxylase domain containing 2 [Source:HGNC Symbol;Acc:HGNC:30437] && sp|Q6ICH7|ASPH2_HUMAN Aspartate beta-hydroxylase domain-containing protein 2 OS=Homo sapiens OX=9606 GN=ASPHD2 PE=2 SV=1 && PF05118:Aspartyl/Asparaginyl beta-hydroxylase	-
ENSGALG00010021302	4471.97729798327	6440.47088576666	6273.41613181867	1794.10550433417	1870.74016870532	1829.00458772459	5728.62143852287	1831.28342025469	1.64546126147395	5.94976492914802e-11	2.19819693463388e-09	P4HA1	6	11905640	11936296	+	7061	protein_coding	prolyl 4-hydroxylase subunit alpha 1 [Source:NCBI gene (formerly Entrezgene);Acc:423704] && sp|P16924|P4HA1_CHICK Prolyl 4-hydroxylase subunit alpha-1 OS=Gallus gallus OX=9031 GN=P4HA1 PE=1 SV=1 && -	-
ENSGALG00010023275	680.38382126993	288.920150745311	254.161871783657	51.2330498329164	30.9791374091159	46.6777212492212	407.821947932966	42.9633028304179	3.24445573477518	6.28789315443337e-11	2.31864545644597e-09	TWIST3	34	583611	589337	-	1471	protein_coding	Twist homlog 3 [Source:NCBI gene (formerly Entrezgene);Acc:426886] && sp|Q8WVJ9|TWST2_HUMAN Twist-related protein 2 OS=Homo sapiens OX=9606 GN=TWIST2 PE=1 SV=1 && PF00010:Helix-loop-helix DNA-binding domain	HLH
novel.352	232.567560724994	134.176476786805	117.440313169	21.821484188094	21.9851942903403	26.6729835709836	161.394783560267	23.4932206831393	2.77616138719915	6.47833549925069e-11	2.38427663047422e-09	-	8	24951170	24952623	+	905	-	- && - && -	-
ENSGALG00010021098	298.131819865551	508.303587243445	504.818062577194	107.209900576288	93.936739240545	82.8767703812703	437.084489895397	94.6744700660345	2.20816913330954	7.68215759562018e-11	2.81111151175868e-09	SDK1	14	3527380	3892282	+	13189	protein_coding	sidekick cell adhesion molecule 1 [Source:NCBI gene (formerly Entrezgene);Acc:373894] && sp|Q8AV58|SDK1_CHICK Protein sidekick-1 OS=Gallus gallus OX=9031 GN=SDK1 PE=1 SV=1 && -	-
ENSGALG00010010515	765.741064301976	228.19794957172	248.026930050948	18.9752036418209	40.9724075410888	16.1943114538114	413.988647974881	25.380640878907	4.02852308171208	9.74349062059902e-11	3.54507459119817e-09	RXRG	8	5132233	5155443	+	2288	protein_coding	retinoid X receptor gamma [Source:NCBI gene (formerly Entrezgene);Acc:396231] && sp|P28701|RXRG_CHICK Retinoic acid receptor RXR-gamma OS=Gallus gallus OX=9031 GN=RXRG PE=2 SV=1 && PF00104:Ligand-binding domain of nuclear hormone receptor|PF00105:Zinc finger, C4 type (two domains)|PF11825:Nuclear/hormone receptor activator site AF-1	Hormone_recep
ENSGALG00010021622	171.95154755731	157.681844983034	167.396267278201	50.2842896508254	45.9690426070752	48.5829343614343	165.676553272848	48.2787555397783	1.77800629441597	1.02903165284639e-10	3.72984995685119e-09	PTHLH	1	72858164	72871051	-	2501	protein_coding	parathyroid hormone like hormone [Source:NCBI gene (formerly Entrezgene);Acc:396281] && sp|P17251|PTHR_CHICK Parathyroid hormone-related protein OS=Gallus gallus OX=9031 GN=PTHLH PE=1 SV=1 && PF01279:Parathyroid hormone family	-
ENSGALG00010012648	1577.25340385302	1395.63123665108	1470.63317535509	645.15692382191	591.601591812794	602.047343459343	1481.1726052864	612.935286364682	1.27267734182881	1.05020140377046e-10	3.79938647738357e-09	MRPS6	1	105678442	105789919	+	3029	protein_coding	mitochondrial ribosomal protein S6 [Source:NCBI gene (formerly Entrezgene);Acc:427978] && sp|Q5ZIJ2|RT06_CHICK 28S ribosomal protein S6, mitochondrial OS=Gallus gallus OX=9031 GN=MRPS6 PE=2 SV=3 && PF01250:Ribosomal protein S6	-
ENSGALG00010010535	119.994964842151	60.7222011735907	74.4957210400373	8.5388416388194	6.99528909238101	10.4786721171721	85.0709623519265	8.67093428279084	3.28746512243582	1.06980571229774e-10	3.86300787206681e-09	LMX1A	8	5159893	5183854	+	2265	protein_coding	LIM homeobox transcription factor 1, alpha [Source:NCBI gene (formerly Entrezgene);Acc:777133] && sp|Q9JKU8|LMX1A_MOUSE LIM homeobox transcription factor 1-alpha OS=Mus musculus OX=10090 GN=Lmx1a PE=2 SV=1 && PF00046:Homeodomain|PF00412:LIM domain	Homeobox
ENSGALG00010027875	1039.13165430317	514.179929292502	461.873470448231	110.056181122561	114.922606517688	103.834114615615	671.728351347967	109.604300751955	2.61457449863288	1.14282085036921e-10	4.11114763803872e-09	WNT5A	12	8082571	8096389	-	3920	protein_coding	Wnt family member 5A [Source:NCBI gene (formerly Entrezgene);Acc:395703] && sp|Q27Q52|WNT5A_RABIT Protein Wnt-5a OS=Oryctolagus cuniculus OX=9986 GN=WNT5A PE=2 SV=1 && PF00110:wnt family	wnt
novel.335	154.632686652257	134.176476786805	123.575254901709	28.4628054627313	34.9764454619051	20.0047376782377	137.461472780257	27.8146628676247	2.3051636257484	1.23034153347591e-10	4.41768785509606e-09	-	6	17293343	17322891	+	4177	-	- && - && -	-
ENSGALG00010027322	565.337102400651	173.352090447186	155.126383812784	12.3338823671836	24.9831753299322	19.0521311221311	297.93852555354	18.7897296064156	3.98662351307611	1.23356712501123e-10	4.42097521319568e-09	CRABP2	25	1028497	1034243	-	1818	protein_coding	cellular retinoic acid binding protein 2 [Source:HGNC Symbol;Acc:HGNC:2339] && sp|Q5PXY7|RABP2_BOVIN Cellular retinoic acid-binding protein 2 OS=Bos taurus OX=9913 GN=CRABP2 PE=2 SV=3 && PF00061:Lipocalin / cytosolic fatty-acid binding protein family	-
ENSGALG00010017399	289.472389413025	58.7634204905717	81.5070830202761	5.69256109254627	4.99663506598644	3.81042622442622	143.247630974624	4.83320746098631	4.8863165703986	1.24579697023071e-10	4.45646026472436e-09	ENSGALG00010017399	4	90487292	90494041	+	2582	protein_coding	- && sp|Q96SM3|CPXM1_HUMAN Probable carboxypeptidase X1 OS=Homo sapiens OX=9606 GN=CPXM1 PE=2 SV=2 && PF00246:Zinc carboxypeptidase|PF13620:Carboxypeptidase regulatory-like domain|PF00754:F5/8 type C domain	F5_F8_type_C
ENSGALG00010027156	3505.83227177997	855.987158479327	986.849198718612	145.16030785993	127.913857689253	140.033163747664	1782.88954299264	137.702443098949	3.6942000397213	1.41846596972003e-10	5.04583675250966e-09	ISYNA1	28	4379809	4383962	+	2416	protein_coding	inositol-3-phosphate synthase 1 [Source:HGNC Symbol;Acc:HGNC:29821] && sp|Q7ZXY0|INO1A_XENLA Inositol-3-phosphate synthase 1-A OS=Xenopus laevis OX=8355 GN=isyna1-a PE=2 SV=1 && PF07994:Myo-inositol-1-phosphate synthase|PF01658:Myo-inositol-1-phosphate synthase	-
ENSGALG00010029360	2768.54362182201	2877.44882335499	3049.94246140388	1246.67087926763	1109.25298464899	1277.44539173889	2898.64496886029	1211.1230852185	1.25907732219541	1.54938939863498e-10	5.48100079687176e-09	ACACA	19	8928230	9030443	-	10852	protein_coding	acetyl-CoA carboxylase alpha [Source:NCBI gene (formerly Entrezgene);Acc:396504] && sp|P11029|ACAC_CHICK Acetyl-CoA carboxylase OS=Gallus gallus OX=9031 GN=ACAC PE=1 SV=1 && PF02785:Biotin carboxylase C-terminal domain|PF01039:Carboxyl transferase domain|PF08326:Acetyl-CoA carboxylase, central region|PF00289:Biotin carboxylase, N-terminal domain|PF02786:Carbamoyl-phosphate synthase L chain, ATP b…	Carboxyl_trans
ENSGALG00010006069	251.123483123265	146.908551226429	150.744282575134	34.1553665552776	31.9784644223132	37.1516556881557	182.925438974943	34.4284955552488	2.40587509820387	1.58592062379214e-10	5.59987987050443e-09	TTR	2	105791008	105800065	+	1068	protein_coding	transthyretin [Source:NCBI gene (formerly Entrezgene);Acc:396277] && sp|P27731|TTHY_CHICK Transthyretin OS=Gallus gallus OX=9031 GN=TTR PE=1 SV=1 && PF00576:HIUase/Transthyretin family	-
ENSGALG00010008592	776.874617740939	248.76514674342	247.150509803418	45.5404887403702	18.9872132507485	24.7677704587704	424.263424762592	29.7651574832964	3.83095523963426	1.71131461426363e-10	6.03151732739914e-09	KIAA0513	11	17398779	17411999	-	2890	protein_coding	KIAA0513 [Source:HGNC Symbol;Acc:HGNC:29058] && sp|Q8R0A7|K0513_MOUSE Uncharacterized protein KIAA0513 OS=Mus musculus OX=10090 GN=Kiaa0513 PE=1 SV=1 && -	-
ENSGALG00010027270	2110.42690743	1438.7244116775	1647.67006535612	552.178425976988	441.702539833201	555.369622210122	1732.27379482121	516.416862673437	1.74561985645252	1.76480365102784e-10	6.19721326116897e-09	ENSGALG00010027270	12	9256886	9281063	+	9539	protein_coding	- && sp|Q63870|CO7A1_MOUSE Collagen alpha-1(VII) chain OS=Mus musculus OX=10090 GN=Col7a1 PE=1 SV=3 && PF00041:Fibronectin type III domain|PF00092:von Willebrand factor type A domain|PF01391:Collagen triple helix repeat (20 copies)|PF00014:Kunitz/Bovine pancreatic trypsin inhibitor domain	VWA
ENSGALG00010029178	571.522409866741	799.182518671775	840.487017381127	208.72724006003	208.859345758233	239.104245582746	737.063981973214	218.896943800336	1.75235038237646	1.77496530747912e-10	6.22148096236913e-09	NOTUM	18	5673812	5680496	+	2565	protein_coding	notum, palmitoleoyl-protein carboxylesterase [Source:HGNC Symbol;Acc:HGNC:27106] && sp|Q8R116|NOTUM_MOUSE Palmitoleoyl-protein carboxylesterase NOTUM OS=Mus musculus OX=10090 GN=Notum PE=1 SV=2 && PF03283:Pectinacetylesterase	-
ENSGALG00010024503	42.0600907694139	50.9282977584955	49.9559541092015	0	0	0	47.6481142123703	0	8.06808718859955	1.90592587062716e-10	6.65613308614281e-09	ENSGALG00010024503	1	74442485	74444248	-	678	protein_coding	- && sp|Q8CFW1|ANO2_MOUSE Anoctamin-2 OS=Mus musculus OX=10090 GN=Ano2 PE=1 SV=2 && -	-
ENSGALG00010023028	888.210152130564	240.930024011344	224.363583367642	26.5652850985493	27.981156369524	37.1516556881557	451.167919836516	30.5660323854097	3.88219964602469	1.91882677518755e-10	6.68898120647348e-09	TMEM61	8	24956833	24961412	+	1349	protein_coding	- && sp|Q8N0U2|TMM61_HUMAN Transmembrane protein 61 OS=Homo sapiens OX=9606 GN=TMEM61 PE=1 SV=1 && PF15105:TMEM61 protein family	-
ENSGALG00010018349	148.447379186167	166.49635805662	132.339457377007	41.745448012006	38.9737535146942	33.3412294637294	149.094398206598	38.0201436634765	1.97093676154463	1.93686568978289e-10	6.73958828564816e-09	KCNMB2	9	17316296	17433506	-	3612	protein_coding	potassium calcium-activated channel subfamily M regulatory beta subunit 2 [Source:HGNC Symbol;Acc:HGNC:6286] && sp|Q9Y691|KCMB2_HUMAN Calcium-activated potassium channel subunit beta-2 OS=Homo sapiens OX=9606 GN=KCNMB2 PE=1 SV=1 && PF09303:KCNMB2, ball and chain domain|PF03185:Calcium-activated potassium channel, beta subunit	-
ENSGALG00010017106	693.991497695329	403.508820701926	431.198761784687	129.031384764382	113.923279504491	105.739327727828	509.566360060647	116.231330665567	2.13087857088822	1.94086257636760e-10	6.74123919900600e-09	CRYM	14	15163717	15171761	-	3879	protein_coding	crystallin mu [Source:HGNC Symbol;Acc:HGNC:2418] && sp|Q14894|CRYM_HUMAN Ketimine reductase mu-crystallin OS=Homo sapiens OX=9606 GN=CRYM PE=1 SV=1 && -	-
ENSGALG00010013556	304.317127331642	203.713191033982	199.823816436806	53.1305701970985	45.9690426070752	27.6255901270901	235.951378267476	42.2417343104213	2.48021580682557	2.09813329886965e-10	7.27428896263902e-09	RASL11B	4	65462693	65466411	-	1941	protein_coding	RAS like family 11 member B [Source:HGNC Symbol;Acc:HGNC:23804] && sp|Q9BPW5|RSLBB_HUMAN Ras-like protein family member 11B OS=Homo sapiens OX=9606 GN=RASL11B PE=1 SV=1 && PF00071:Ras family	Ras
ENSGALG00010009558	3069.14956467399	3085.07957575501	2845.73654372943	1166.02626378989	1368.07868106709	1197.42644102594	2999.98856138614	1243.84379529431	1.27015373569827	2.104839573685e-10	7.28434353728455e-09	TMEM26	6	9207038	9267386	+	2238	protein_coding	transmembrane protein 26 [Source:NCBI gene (formerly Entrezgene);Acc:423663] && sp|Q6ZUK4|TMM26_HUMAN Transmembrane protein 26 OS=Homo sapiens OX=9606 GN=TMEM26 PE=1 SV=1 && PF09772:Transmembrane protein 26	-
ENSGALG00010018309	2968.94758372333	2589.50806295119	2498.6741257076	1103.40809177189	1049.29336385715	1145.98568699619	2685.70992412738	1099.56238087507	1.28813339945958	2.15592437755694e-10	7.44766800319220e-09	DPYSL2	22	512289	556931	-	5514	protein_coding	dihydropyrimidinase like 2 [Source:NCBI gene (formerly Entrezgene);Acc:395155] && sp|Q90635|DPYL2_CHICK Dihydropyrimidinase-related protein 2 OS=Gallus gallus OX=9031 GN=DPYSL2 PE=2 SV=1 && -	-
ENSGALG00010016043	44.53421375585	160.620016007563	131.463037129478	8.5388416388194	2.99798103959186	5.71563933663933	112.205755630963	5.75082067168353	4.28427106872841	2.25560074638799e-10	7.76397249718945e-09	ADAMTSL1	Z	33564196	34000814	+	7813	protein_coding	ADAMTS like 1 [Source:HGNC Symbol;Acc:HGNC:14632] && sp|Q8N6G6|ATL1_HUMAN ADAMTS-like protein 1 OS=Homo sapiens OX=9606 GN=ADAMTSL1 PE=1 SV=4 && PF08686:PLAC (protease and lacunin) domain|PF00090:Thrombospondin type 1 domain|PF07679:Immunoglobulin I-set domain|PF13927:Immunoglobulin domain	I-set
ENSGALG00010005608	48.2453982355041	149.846722250958	134.092297872067	0.948760182091045	0	0.952606556106556	110.728139452843	0.633788912732534	7.43126769695252	2.32805310147755e-10	7.99897311599234e-09	ENSGALG00010005608	4	52577071	52581152	-	1844	lncRNA	- && - && -	-
ENSGALG00010022436	1432.51720914651	1096.91718249067	1056.08639827347	407.018118117058	374.747629948983	425.81513057963	1195.17359663688	402.526959548557	1.56939349928719	2.50176938364661e-10	8.5650916751751e-09	AFAP1L2	6	28541233	28596680	-	4735	protein_coding	actin filament associated protein 1 like 2 [Source:HGNC Symbol;Acc:HGNC:25901] && sp|Q8N4X5|AF1L2_HUMAN Actin filament-associated protein 1-like 2 OS=Homo sapiens OX=9606 GN=AFAP1L2 PE=1 SV=1 && PF00169:PH domain	PH
ENSGALG00010015370	2015.17317245221	3152.65750931917	3234.86713363268	727.699059663831	854.42459628368	743.033113763114	2800.89927180135	775.052256570208	1.85382027434924	2.51477556035571e-10	8.59424547751563e-09	ENSGALG00010015370	4	156246	186383	-	5997	protein_coding	- && sp|Q9P2F6|RHG20_HUMAN Rho GTPase-activating protein 20 OS=Homo sapiens OX=9606 GN=ARHGAP20 PE=1 SV=2 && PF00620:RhoGAP domain	RhoGAP
ENSGALG00010017375	2328.14973023638	2242.80388205682	2336.53637991458	1012.32711429114	1068.2805771079	1052.63024449774	2302.49666406926	1044.41264529893	1.1405180594421	2.52496711451363e-10	8.61369351828196e-09	BDH1A	9	12322033	12335645	-	2540	protein_coding	3-hydroxybutyrate dehydrogenase 1A [Source:NCBI gene (formerly Entrezgene);Acc:424891] && sp|Q5ZJZ5|BDH_CHICK D-beta-hydroxybutyrate dehydrogenase, mitochondrial OS=Gallus gallus OX=9031 GN=BDH1 PE=2 SV=1 && PF00106:short chain dehydrogenase	adh_short
ENSGALG00010029111	190.50746995558	111.650498932086	113.934632178881	20.872724006003	25.9825023431295	24.7677704587704	138.697533688849	23.874332269301	2.53511886863204	2.58187766007685e-10	8.79216630935066e-09	ENSGALG00010029111	17	7971066	8023554	+	32143	lncRNA	- && - && -	-
ENSGALG00010027279	133.60264126755	97.9390341509528	92.0241259906343	23.7190045522761	18.9872132507485	16.1943114538114	107.855267136379	19.6335097522787	2.4534283067459	2.58970107260869e-10	8.80314371715543e-09	F2RL3	28	4700893	4706041	-	4440	protein_coding	F2R like thrombin or trypsin receptor 3 [Source:HGNC Symbol;Acc:HGNC:3540] && sp|Q96RI0|PAR4_HUMAN Proteinase-activated receptor 4 OS=Homo sapiens OX=9606 GN=F2RL3 PE=1 SV=3 && PF00001:7 transmembrane receptor (rhodopsin family)	7tm_1
ENSGALG00010016144	39.5859677829778	51.907688100005	52.5852148517911	2.84628054627313	0.999327013197287	2.85781966831967	48.0262902449246	2.2344757425967	4.41931390933019	2.68462181990313e-10	9.10962631016066e-09	ENSGALG00010016144	4	19034978	19046216	+	3584	lncRNA	- && - && -	-
ENSGALG00010012958	5593.99207233204	2195.79314566436	2315.50229397387	517.074299239619	347.765800592656	497.260622287622	3368.42917065676	454.033574039966	2.89093145460944	2.83584188801437e-10	9.58875301286557e-09	ENSGALG00010012958	8	3791658	3801521	-	3091	protein_coding	- && sp|Q68BL8|OLM2B_HUMAN Olfactomedin-like protein 2B OS=Homo sapiens OX=9606 GN=OLFML2B PE=2 SV=2 && PF02191:Olfactomedin-like domain	-
ENSGALG00010019282	2936.78398489966	1143.92791888313	1140.22274203634	246.677647343672	252.829734338914	225.767753797254	1740.31154860638	241.75837849328	2.84733274127215	3.4851861660972e-10	1.17428684589381e-08	IGFBP2	7	22879237	22931488	-	2118	protein_coding	insulin like growth factor binding protein 2 [Source:NCBI gene (formerly Entrezgene);Acc:396315] && sp|P49705|IBP2_CHICK Insulin-like growth factor-binding protein 2 OS=Gallus gallus OX=9031 GN=IGFBP2 PE=2 SV=1 && -	-
ENSGALG00010027534	462.660998463553	256.600269475496	270.813856486724	38.8991674657328	73.9501989765992	42.867295024795	330.025041475258	51.9055538223757	2.66855921101724	3.54535591032998e-10	1.19246083324947e-08	KCNN3	25	1985504	2008434	-	3986	protein_coding	potassium calcium-activated channel subfamily N member 3 [Source:HGNC Symbol;Acc:HGNC:6292] && sp|P58392|KCNN3_PIG Small conductance calcium-activated potassium channel protein 3 OS=Sus scrofa OX=9823 GN=KCNN3 PE=2 SV=1 && -	-
ENSGALG00010020349	82.8831200456097	102.8359858585	70.9900400499179	7.59008145672836	11.9919241583674	16.1943114538114	85.5697153180094	11.9254390229691	2.84293449754812	3.57440532836731e-10	1.20012226621568e-08	ENSGALG00010020349	5	53969571	53978147	+	1548	lncRNA	- && - && -	-
ENSGALG00010021954	97.7278579642263	41.1343943434002	38.5624908913134	0	0	0	59.1415810663133	0	8.37208806530251	3.58287276688074e-10	1.2008584765773e-08	ENSGALG00010021954	10	711479	712523	+	1045	protein_coding	- && - && PF02422:Keratin	-
ENSGALG00010018582	2197.02121195527	2202.64887805493	2267.29918035972	943.067620998499	773.4791082147	955.464375774875	2222.32309012331	890.670368329358	1.31903265351829	3.91879416753922e-10	1.30886357379346e-08	RCC2	21	148573	156067	+	2674	protein_coding	regulator of chromosome condensation 2 [Source:HGNC Symbol;Acc:HGNC:30297] && sp|Q8BK67|RCC2_MOUSE Protein RCC2 OS=Mus musculus OX=10090 GN=Rcc2 PE=1 SV=1 && PF00415:Regulator of chromosome condensation (RCC1) repeat	-
ENSGALG00010007964	327.821295702785	118.506231322653	142.856500347366	15.1801629134567	17.9878862375512	25.720377014877	196.394675790934	19.6294753886283	3.31962232119255	4.02465020891222e-10	1.34187727697147e-08	RECQL4	2	148647472	148679868	-	5388	protein_coding	RecQ like helicase 4 [Source:HGNC Symbol;Acc:HGNC:9949] && sp|O94761|RECQ4_HUMAN ATP-dependent DNA helicase Q4 OS=Homo sapiens OX=9606 GN=RECQL4 PE=1 SV=2 && PF00270:DEAD/DEAH box helicase|PF00271:Helicase conserved C-terminal domain|PF11719:DNA replication and checkpoint protein	Helicase_C
ENSGALG00010006575	147.210317692949	262.476611524554	263.802494506485	51.2330498329164	40.9724075410888	37.1516556881557	224.496474574662	43.119037687387	2.38236792802991	4.06031186132578e-10	1.35141301568787e-08	SSBP2	Z	64244514	64411481	+	3116	protein_coding	single stranded DNA binding protein 2 [Source:HGNC Symbol;Acc:HGNC:15831] && sp|P81877|SSBP2_HUMAN Single-stranded DNA-binding protein 2 OS=Homo sapiens OX=9606 GN=SSBP2 PE=1 SV=2 && PF04503:Single-stranded DNA binding protein, SSDP	-
ENSGALG00010023956	1238.29855471127	1626.76735724733	1636.27660213823	491.457774323161	546.631876218916	410.573425681926	1500.44750469894	482.887692074668	1.63610924803695	4.39372331772184e-10	1.45228112011331e-08	KREMEN1	15	7809406	7830683	-	4974	protein_coding	- && sp|Q96MU8|KREM1_HUMAN Kremen protein 1 OS=Homo sapiens OX=9606 GN=KREMEN1 PE=1 SV=3 && PF01822:WSC domain|PF00431:CUB domain|PF00051:Kringle domain	CUB
novel.163	72.9866280998652	82.2687886868003	85.0127640103955	13.2826425492746	2.99798103959186	4.76303278053278	80.0893935990204	7.01455212313309	3.50720757471722	4.72115352691164e-10	1.55246453948514e-08	-	2	105241778	105339877	+	6826	-	- && - && -	-
ENSGALG00010017948	186.796285475926	214.486484790587	212.093699902224	67.3619729284642	67.9542368974155	62.8720327030327	204.458823389579	66.0627475096375	1.63142581499917	4.81062557124394e-10	1.57917242165466e-08	PLAT	22	2879697	2893651	-	4038	protein_coding	plasminogen activator, tissue type [Source:HGNC Symbol;Acc:HGNC:9051] && sp|P00750|TPA_HUMAN Tissue-type plasminogen activator OS=Homo sapiens OX=9606 GN=PLAT PE=1 SV=1 && PF00051:Kringle domain|PF00089:Trypsin	Trypsin
novel.426	95.2537349777902	66.5985432226479	65.7315185647388	0.948760182091045	0	0.952606556106556	75.8612655883923	0.633788912732534	6.87771732175471	5.02739602681255e-10	1.64750522536196e-08	-	MU179271.1	33535	36467	-	2933	-	- && - && -	-
ENSGALG00010026681	394.62261633656	529.850174756655	446.097905992694	117.64626257929	157.893668085171	143.84358997209	456.856899028636	139.79450687885	1.70948691933083	5.44268189223151e-10	1.78054779578678e-08	PLXDC1	27	4077345	4091284	-	2691	protein_coding	plexin domain containing 1 [Source:HGNC Symbol;Acc:HGNC:20945] && sp|Q8IUK5|PLDX1_HUMAN Plexin domain-containing protein 1 OS=Homo sapiens OX=9606 GN=PLXDC1 PE=1 SV=2 && -	-
ENSGALG00010010719	6190.25571206315	4497.36044821175	4476.75462438248	1626.17495210405	1815.77718297947	1742.31739111889	5054.79026155246	1728.08984206747	1.54834048328617	5.57284325576112e-10	1.81691778924628e-08	SH3BP4	7	5812131	5860987	+	6089	protein_coding	SH3 domain binding protein 4 [Source:HGNC Symbol;Acc:HGNC:10826] && sp|Q9JJS5|SH3B4_RAT SH3 domain-binding protein 4 OS=Rattus norvegicus OX=10116 GN=Sh3bp4 PE=1 SV=2 && PF07653:Variant SH3 domain|PF14604:Variant SH3 domain|PF00791:ZU5 domain	SH3_2
ENSGALG00010013390	591.31539375823	804.079470379323	775.631919063918	247.626407525763	258.825696418097	236.246425914426	723.67559440049	247.566176619429	1.54844339469352	5.60374973317304e-10	1.82388711553513e-08	SLC16A2	4	12269376	12293517	+	5226	protein_coding	solute carrier family 16 member 2 [Source:NCBI gene (formerly Entrezgene);Acc:428716] && sp|P36021|MOT8_HUMAN Monocarboxylate transporter 8 OS=Homo sapiens OX=9606 GN=SLC16A2 PE=1 SV=2 && PF07690:Major Facilitator Superfamily	MFS_1
ENSGALG00010008422	211.537515340287	288.920150745311	283.960160199672	84.439656206103	69.9528909238101	70.4928851518851	261.472608761757	74.9618107605994	1.803945095537	6.10425452687032e-10	1.97003748963312e-08	EXO1	3	35410626	35428441	-	4907	protein_coding	exonuclease 1 [Source:NCBI gene (formerly Entrezgene);Acc:421505] && sp|Q9UQ84|EXO1_HUMAN Exonuclease 1 OS=Homo sapiens OX=9606 GN=EXO1 PE=1 SV=2 && -	-
ENSGALG00010016731	210.300453847069	212.527704107568	216.475801139873	73.0545340210105	74.9495259897965	61.9194261469261	213.10131969817	69.974495385911	1.6072986564264	6.21286038586184e-10	2.00171249267044e-08	C4orf48	4	82610315	82638866	-	4446	protein_coding	chromosome 4 open reading frame 48 [Source:HGNC Symbol;Acc:HGNC:34437] && sp|E1BRC3|CD048_CHICK Neuropeptide-like protein C4orf48 homolog OS=Gallus gallus OX=9031 PE=3 SV=1 && PF15161:Neuropeptide-like	-
ENSGALG00010001386	1120.77771285556	1412.28087245674	1425.93574273107	464.892489224612	515.6527388098	507.739294404794	1319.66477601445	496.094840813069	1.4119966605519	6.92482013288701e-10	2.21988622618411e-08	FKBP14	2	33816924	33824295	-	2465	protein_coding	FKBP prolyl isomerase 14 [Source:HGNC Symbol;Acc:HGNC:18625] && sp|Q9NWM8|FKB14_HUMAN Peptidyl-prolyl cis-trans isomerase FKBP14 OS=Homo sapiens OX=9606 GN=FKBP14 PE=1 SV=1 && PF00254:FKBP-type peptidyl-prolyl cis-trans isomerase	FKBP_C
ENSGALG00010005704	1603.2316952106	4421.94739191552	4239.24473730189	547.434625066533	522.648027902181	540.127917312417	3421.47460814267	536.736856760377	2.67248957369067	7.18042654341124e-10	2.29414028694164e-08	AKAP12	3	48478668	48528115	+	9979	protein_coding	A-kinase anchoring protein 12 [Source:HGNC Symbol;Acc:HGNC:370] && sp|Q02952|AKA12_HUMAN A-kinase anchor protein 12 OS=Homo sapiens OX=9606 GN=AKAP12 PE=1 SV=4 && PF03832:WSK motif	-
ENSGALG00010007388	310.502434797732	600.366279345341	615.247013765955	102.466099665833	113.923279504491	105.739327727828	508.705242636343	107.376235632717	2.24553456731928	7.42280423759952e-10	2.36762712498633e-08	CYP1B1	3	31601062	31606452	-	4117	protein_coding	cytochrome P450 family 1 subfamily B member 1 [Source:HGNC Symbol;Acc:HGNC:2597] && sp|Q16678|CP1B1_HUMAN Cytochrome P450 1B1 OS=Homo sapiens OX=9606 GN=CYP1B1 PE=1 SV=2 && PF00067:Cytochrome P450	p450
ENSGALG00010000821	257.308790589355	117.526840981143	115.68747267394	25.6165249164582	17.9878862375512	18.0995245660246	163.507701414813	20.5679785733446	2.98654829558465	7.52783623776262e-10	2.39713360928954e-08	ENSGALG00010000821	MU179274.1	56240	71402	-	6114	protein_coding	- && sp|Q9Y6R7|FCGBP_HUMAN IgGFc-binding protein OS=Homo sapiens OX=9606 GN=FCGBP PE=1 SV=3 && PF01826:Trypsin Inhibitor like cysteine rich domain|PF17517:IgGFc binding protein|PF12714:TILa domain|PF00094:von Willebrand factor type D domain|PF08742:C8 domain	VWD
ENSGALG00010026410	6962.18208383121	1405.42514006617	1239.25823000721	146.109068042021	217.853288877009	182.900458772459	3202.28848463487	182.287605230496	4.13472017451175	8.18080723627252e-10	2.59212398820834e-08	ENSGALG00010026410	27	2755854	2757572	+	1719	protein_coding	- && - && -	-
ENSGALG00010005309	300.605942851987	512.221148609483	494.301019606836	117.64626257929	101.931355346123	107.644540840041	435.709370356102	109.074052921818	1.99927965541422	8.23244273337642e-10	2.60417337241914e-08	ASXL3	2	106548309	106677513	+	8424	protein_coding	ASXL transcriptional regulator 3 [Source:HGNC Symbol;Acc:HGNC:29357] && sp|Q9C0F0|ASXL3_HUMAN Putative Polycomb group protein ASXL3 OS=Homo sapiens OX=9606 GN=ASXL3 PE=2 SV=3 && PF13922:PHD domain of transcriptional enhancer, Asx|PF05066:HB1, ASXL, restriction endonuclease HTH domain|PF13919:Asx homology domain	-
ENSGALG00010009263	510.906396699057	382.941623530225	336.545375051463	128.082624582291	115.921933530885	101.928901503401	410.131131760248	115.311153205526	1.82897221702622	8.29799397385605e-10	2.62057770085243e-08	COLEC10	2	135388435	135409699	+	3158	protein_coding	collectin subfamily member 10 [Source:NCBI gene (formerly Entrezgene);Acc:420281] && sp|Q2LK95|COL10_CHICK Collectin-10 OS=Gallus gallus OX=9031 GN=COLEC10 PE=2 SV=1 && -	-
ENSGALG00010013318	53.1936442083764	47.0107363924573	48.2031136141418	0	3.99730805278915	0.952606556106556	49.4691647383252	1.64997153629857	4.93242950179967	8.59328717441906e-10	2.70936293153265e-08	KERA	1	44022529	44033871	-	3928	protein_coding	keratocan [Source:NCBI gene (formerly Entrezgene);Acc:373995] && sp|O42235|KERA_CHICK Keratocan OS=Gallus gallus OX=9031 GN=KERA PE=1 SV=1 && PF01462:Leucine rich repeat N-terminal domain|PF13855:Leucine rich repeat	-
ENSGALG00010010435	2465.46355598358	1801.09883803602	1701.13170045544	681.20981074137	679.542368974155	628.720327030327	1989.23136482502	663.157502248617	1.58441623224829	9.55092811341632e-10	2.99648626614035e-08	GAS1	Z	41669727	41672483	-	2757	protein_coding	growth arrest specific 1 [Source:HGNC Symbol;Acc:HGNC:4165] && sp|Q01721|GAS1_MOUSE Growth arrest-specific protein 1 OS=Mus musculus OX=10090 GN=Gas1 PE=1 SV=2 && -	-
ENSGALG00010020187	1180.15666453002	1548.41612992656	1534.61185342477	469.636290135067	556.625146350889	499.165835399835	1421.06154929379	508.475757295264	1.48323905292375	1.02646117406145e-09	3.21512503260035e-08	MMP23B	21	2022546	2031788	-	3533	protein_coding	matrix metallopeptidase 23B [Source:HGNC Symbol;Acc:HGNC:7171] && sp|Q2TBM7|MMP23_BOVIN Matrix metalloproteinase-23 OS=Bos taurus OX=9913 GN=MMP23 PE=2 SV=1 && PF00413:Matrixin|PF01549:ShK domain-like	ShTK
ENSGALG00010007243	457.71275249068	273.249905281158	271.690276734254	86.3371765702851	64.9562558578237	73.3507048202048	334.217644835364	74.8813790827712	2.1557201464505	1.0834643261766e-09	3.37160004461264e-08	BEAN1	11	11107932	11148216	-	3872	protein_coding	brain expressed associated with NEDD4 1 [Source:NCBI gene (formerly Entrezgene);Acc:415796] && sp|Q3B7T3|BEAN1_HUMAN Protein BEAN1 OS=Homo sapiens OX=9606 GN=BEAN1 PE=2 SV=2 && -	-
ENSGALG00010004060	994.597440547316	1750.17054027753	1609.98399471234	369.067710833416	421.715999569255	359.132671652171	1451.58399184573	383.305460684948	1.92157638373335	1.0887112738671e-09	3.37694592532717e-08	ETV1	2	27175055	27240495	-	4567	protein_coding	ETS variant 1 [Source:NCBI gene (formerly Entrezgene);Acc:395748] && sp|P50549|ETV1_HUMAN ETS translocation variant 1 OS=Homo sapiens OX=9606 GN=ETV1 PE=1 SV=2 && PF00178:Ets-domain|PF04621:PEA3 subfamily ETS-domain transcription factor N terminal domain	ETS_PEA3_N
ENSGALG00010006443	64.3271976473389	154.743673958505	111.305371436291	2.84628054627313	8.99394311877558	13.3364917854918	110.125414347378	8.3922384835135	3.71713367861018	1.39244948267825e-09	4.26102346827446e-08	ENSGALG00010006443	2	19683522	19686825	-	3183	lncRNA	- && - && -	-
ENSGALG00010025924	189.270408462362	147.887941567939	127.080935891828	37.0016471015508	27.981156369524	40.9620819125819	154.74642864071	35.3149617945522	2.12721183447619	1.39247853970137e-09	4.26102346827446e-08	TMEM116	15	6258437	6275879	-	3569	protein_coding	transmembrane protein 116 [Source:HGNC Symbol;Acc:HGNC:25084] && sp|Q8NCL8|TM116_HUMAN Transmembrane protein 116 OS=Homo sapiens OX=9606 GN=TMEM116 PE=2 SV=1 && -	-
ENSGALG00010011918	49.4824597287222	41.1343943434002	50.8323743567313	2.84628054627313	5.99596207918372	2.85781966831967	47.1497428096179	3.90002076459217	3.60411093902577	1.3937719151112e-09	4.26102346827446e-08	ENSGALG00010011918	4	74756788	74811458	-	9134	lncRNA	- && - && -	-
ENSGALG00010007472	58.1418901812486	44.0725653679288	49.0795338616716	2.84628054627313	1.99865402639457	6.66824589274589	50.4313298036163	3.83772682180453	3.70663303840278	1.43584101070096e-09	4.36870035974484e-08	ENSGALG00010007472	Z	63335298	63337151	+	1818	lncRNA	- && - && -	-
ENSGALG00010007931	1336.0264126755	1090.0614501001	1180.53807342271	505.689177054527	500.662833611841	477.255884609384	1202.20864539944	494.535965091917	1.28117111938784	1.46553635384513e-09	4.44491834229605e-08	GBE1	1	95263064	95444996	+	3460	protein_coding	1,4-alpha-glucan branching enzyme 1 [Source:HGNC Symbol;Acc:HGNC:4180] && sp|Q6EAS5|GLGB_HORSE 1,4-alpha-glucan-branching enzyme OS=Equus caballus OX=9796 GN=GBE1 PE=1 SV=1 && PF02922:Carbohydrate-binding module 48 (Isoamylase N-terminal domain)|PF00128:Alpha amylase, catalytic domain|PF02806:Alpha amylase, C-terminal all-beta domain	-
ENSGALG00010025092	338907.840805005	129591.950598199	136308.76467807	31571.8925794437	31695.6548775784	31175.0021551431	201602.852027091	31480.8498707217	2.67896391109996	1.48552557155623e-09	4.49841588424733e-08	COL1A1	27	2738241	2755487	+	4708	protein_coding	collagen type I alpha 1 chain [Source:NCBI gene (formerly Entrezgene);Acc:395532] && sp|P02457|CO1A1_CHICK Collagen alpha-1(I) chain OS=Gallus gallus OX=9031 GN=COL1A1 PE=1 SV=3 && PF00093:von Willebrand factor type C domain|PF01391:Collagen triple helix repeat (20 copies)	VWC
ENSGALG00010000715	310.502434797732	633.665550956665	540.751292725918	94.8760182091045	122.917222623266	93.3554424984425	494.973092826772	103.716227776938	2.25616192733265	1.51870151689528e-09	4.58437060415486e-08	PCDH20	1	161770430	161775675	+	4354	protein_coding	protocadherin 20 [Source:HGNC Symbol;Acc:HGNC:14257] && sp|Q8N6Y1|PCD20_HUMAN Protocadherin-20 OS=Homo sapiens OX=9606 GN=PCDH20 PE=2 SV=2 && PF00028:Cadherin domain	Cadherin
ENSGALG00010001754	124.943210815024	149.846722250958	161.261325545493	41.745448012006	41.9717345542861	33.3412294637294	145.350419537158	39.0194706766738	1.90024974296822	1.58189039557821e-09	4.76009723122261e-08	APCDD1	2	97929797	97957029	+	2230	protein_coding	APC down-regulated 1 [Source:NCBI gene (formerly Entrezgene);Acc:426765] && sp|Q5R2I8|APCD1_CHICK Protein APCDD1 OS=Gallus gallus OX=9031 GN=APCDD1 PE=2 SV=1 && PF14921:Adenomatosis polyposis coli down-regulated 1	-
ENSGALG00010024399	873.365414211947	1935.27531482283	1811.5606516442	308.34705917959	343.768492539867	291.497606168606	1540.06712689299	314.537719296021	2.29214477329722	1.61114254043575e-09	4.84050956653995e-08	ROR1	8	27580898	27710322	+	6162	protein_coding	receptor tyrosine kinase like orphan receptor 1 [Source:NCBI gene (formerly Entrezgene);Acc:395179] && sp|Q01973|ROR1_HUMAN Inactive tyrosine-protein kinase transmembrane receptor ROR1 OS=Homo sapiens OX=9606 GN=ROR1 PE=1 SV=2 && PF07679:Immunoglobulin I-set domain|PF00051:Kringle domain|PF01392:Fz domain|PF07714:Protein tyrosine kinase	Pkinase_Tyr
ENSGALG00010024816	1157.8895576521	875.574965309518	776.508339311448	263.75533062131	326.779933315513	242.914671807172	936.657620757689	277.816645247998	1.75294880575245	1.63874977826515e-09	4.9157356201314e-08	NFIA	8	26637864	26965381	+	5059	protein_coding	nuclear factor I A [Source:NCBI gene (formerly Entrezgene);Acc:396210] && sp|P09414|NFIA_RAT Nuclear factor 1 A-type OS=Rattus norvegicus OX=10116 GN=Nfia PE=1 SV=2 && PF00859:CTF/NF-I family transcription modulation region|PF03165:MH1 domain|PF10524:Nuclear factor I protein pre-N-terminus	MH1
ENSGALG00010006546	672.961452310622	1059.70034951331	1078.87332470925	265.652850985493	287.806179800819	266.729835709836	937.178375511059	273.396288832049	1.77813489858972	1.64669164253816e-09	4.93182858449065e-08	SMOC2	3	41285913	41421743	-	3844	protein_coding	SPARC related modular calcium binding 2 [Source:HGNC Symbol;Acc:HGNC:20323] && sp|Q8CD91|SMOC2_MOUSE SPARC-related modular calcium-binding protein 2 OS=Mus musculus OX=10090 GN=Smoc2 PE=1 SV=1 && PF10591:Secreted protein acidic and rich in cysteine Ca binding region|PF07648:Kazal-type serine protease inhibitor domain|PF00086:Thyroglobulin type-1 repeat|PF16597:Thyroglobulin_1 repeat associated di…	-
ENSGALG00010024702	358.747833033236	175.310871130206	173.53120901091	44.5917285582791	37.9744265014969	37.1516556881557	235.863304391451	39.9059369159772	2.56030205701896	1.66617992630777e-09	4.97462580806211e-08	C26H1orf106	26	1176475	1180561	-	2142	protein_coding	- && sp|Q3KP66|INAVA_HUMAN Innate immunity activator protein OS=Homo sapiens OX=9606 GN=INAVA PE=1 SV=2 && PF11819:Domain of unknown function (DUF3338)	-
ENSGALG00010023677	285.761204933371	447.581386069854	484.660396884008	118.595022761381	90.9387582009531	90.4976228301228	406.000995962411	100.010467930819	2.02251217446324	1.72695452760723e-09	5.14003977439304e-08	MN1	15	7494323	7529926	-	7986	protein_coding	MN1 proto-oncogene, transcriptional regulator [Source:HGNC Symbol;Acc:HGNC:7180] && sp|Q10571|MN1_HUMAN Transcriptional activator MN1 OS=Homo sapiens OX=9606 GN=MN1 PE=1 SV=3 && -	-
ENSGALG00010005839	288.235327919807	225.259778547191	231.374945347881	68.3107331105552	73.9501989765992	86.6871966056966	248.290017271626	76.316042897617	1.70011065972397	1.78138245287058e-09	5.2938039414654e-08	RPS6KA2	3	42251633	42514548	+	4863	protein_coding	ribosomal protein S6 kinase A2 [Source:HGNC Symbol;Acc:HGNC:10431] && sp|Q9WUT3|KS6A2_MOUSE Ribosomal protein S6 kinase alpha-2 OS=Mus musculus OX=10090 GN=Rps6ka2 PE=1 SV=1 && PF00069:Protein kinase domain|PF00433:Protein kinase C terminal domain	Pkinase
ENSGALG00010020170	222.67106877925	211.548313766058	221.734322625052	81.5933756598299	72.950871963402	77.161131044631	218.651235056787	77.2351262226209	1.50077480976625	1.79752592402401e-09	5.33349629984056e-08	SORCS1	6	25914111	26338597	-	6518	protein_coding	sortilin related VPS10 domain containing receptor 1 [Source:HGNC Symbol;Acc:HGNC:16697] && sp|Q8WY21|SORC1_HUMAN VPS10 domain-containing receptor SorCS1 OS=Homo sapiens OX=9606 GN=SORCS1 PE=1 SV=3 && -	-
ENSGALG00010023750	564.100040907433	650.315186762327	631.898998469022	265.652850985493	247.833099272927	237.199032470532	615.438075379594	250.228327576317	1.29890446200182	2.12992015963197e-09	6.30021824034569e-08	ENSGALG00010023750	20	4169670	4177046	+	3332	protein_coding	- && sp|Q5XGY0|F83DA_XENLA Protein FAM83D-A OS=Xenopus laevis OX=8355 GN=fam83d-a PE=2 SV=1 && PF07894:FAM83 A-H	-
ENSGALG00010011333	671.724390817404	195.878068301906	194.565294951627	32.2578461910955	36.9750994882996	29.5308032393032	354.055918023645	32.9212496395661	3.425546829611	2.59220828720833e-09	7.57399728253329e-08	KCTD12	4	11341806	11350871	+	8957	protein_coding	- && sp|Q96CX2|KCD12_HUMAN BTB/POZ domain-containing protein KCTD12 OS=Homo sapiens OX=9606 GN=KCTD12 PE=1 SV=1 && -	-
ENSGALG00010002462	1939.71242136591	1657.12845783412	1719.53652565357	755.213104944472	802.459591597422	774.46913011463	1772.12580161787	777.380608885508	1.1885604610809	2.60309876979991e-09	7.59422320982176e-08	RRM2	3	96206788	96237613	+	2430	protein_coding	ribonucleotide reductase regulatory subunit M2 [Source:HGNC Symbol;Acc:HGNC:10452] && sp|P31350|RIR2_HUMAN Ribonucleoside-diphosphate reductase subunit M2 OS=Homo sapiens OX=9606 GN=RRM2 PE=1 SV=1 && PF00268:Ribonucleotide reductase, small chain	-
ENSGALG00010024286	82.8831200456097	70.516104588686	73.6193007925075	18.0264434597299	13.990578184762	13.3364917854918	75.6728418089344	15.1178378099946	2.32050454848709	2.62446400606918e-09	7.64489987034278e-08	ADA	20	5697856	5711019	+	3378	protein_coding	adenosine deaminase [Source:NCBI gene (formerly Entrezgene);Acc:419194] && sp|Q5ZKP6|ADA_CHICK Adenosine deaminase OS=Gallus gallus OX=9031 GN=ADA PE=2 SV=1 && PF00962:Adenosine/AMP deaminase	-
ENSGALG00010010122	51.9565827151583	47.0107363924573	56.0908958419105	7.59008145672836	6.99528909238101	6.66824589274589	51.686071649842	7.08453881395175	2.86743135616901	2.74983073134369e-09	7.99791193563154e-08	THBS4	Z	22555232	22593863	-	3772	protein_coding	thrombospondin 4 [Source:NCBI gene (formerly Entrezgene);Acc:396306] && sp|Q9Z1T2|TSP4_MOUSE Thrombospondin-4 OS=Mus musculus OX=10090 GN=Thbs4 PE=1 SV=1 && PF02412:Thrombospondin type 3 repeat|PF07645:Calcium-binding EGF domain|PF05735:Thrombospondin C-terminal region|PF11598:Cartilage oligomeric matrix protein	TSP_C
ENSGALG00010007108	102.676103937099	208.610142741529	163.014166040552	24.6677647343672	27.981156369524	34.293836019836	158.10013757306	28.9809190412424	2.45011433880412	2.84888226538231e-09	8.24839769968029e-08	MBOAT1	2	59294204	59354904	+	4058	protein_coding	membrane bound O-acyltransferase domain containing 1 [Source:NCBI gene (formerly Entrezgene);Acc:420826] && sp|Q6ZNC8|MBOA1_HUMAN Lysophospholipid acyltransferase 1 OS=Homo sapiens OX=9606 GN=MBOAT1 PE=1 SV=1 && PF03062:MBOAT, membrane-bound O-acyltransferase family	MBOAT
ENSGALG00010022776	206.589269367415	191.960506935867	203.329497426925	74.0032942031015	52.9643316994562	60.9668195908196	200.626424576736	62.6448151644591	1.67799961293347	2.92456469949854e-09	8.4547309998494e-08	CDH4	20	7452500	7995775	+	8827	protein_coding	cadherin 4 [Source:NCBI gene (formerly Entrezgene);Acc:419222] && sp|P24503|CADH4_CHICK Cadherin-4 OS=Gallus gallus OX=9031 GN=CDH4 PE=2 SV=1 && -	-
ENSGALG00010007267	329.058357196003	285.002589379273	269.937436239194	78.7470951135567	94.9360662537423	109.549753952254	294.666127604823	94.4109717731843	1.64092201611928	3.2311064978361e-09	9.3127885776487e-08	ENSGALG00010007267	5	38528802	38534161	-	4063	lncRNA	- && - && -	-
ENSGALG00010012857	1443.65076258547	948.049850581223	992.107720203791	322.578461910955	368.751667869799	365.800917544917	1127.93611112349	352.377015775224	1.6779199583884	3.3026975306205e-09	9.49054434549777e-08	NSDHL	4	11231436	11241988	-	2029	protein_coding	- && sp|Q9R1J0|NSDHL_MOUSE Sterol-4-alpha-carboxylate 3-dehydrogenase, decarboxylating OS=Mus musculus OX=10090 GN=Nsdhl PE=1 SV=1 && PF01073:3-beta hydroxysteroid dehydrogenase/isomerase family	-
ENSGALG00010023065	142.262071720076	207.63075240002	236.63346683306	48.3867692866433	31.9784644223132	48.5829343614343	195.508763651052	42.9827226901303	2.18660381654694	3.43401342690111e-09	9.85309579670665e-08	DNA2	6	11366245	11381270	-	4162	protein_coding	DNA replication helicase/nuclease 2 [Source:NCBI gene (formerly Entrezgene);Acc:423688] && sp|Q5ZKG3|DNA2_CHICK DNA replication ATP-dependent helicase/nuclease DNA2 OS=Gallus gallus OX=9031 GN=DNA2 PE=2 SV=2 && PF08696:DNA replication factor Dna2|PF13086:AAA domain|PF13087:AAA domain	-
ENSGALG00010026581	765.741064301976	1775.63468915677	1822.95411486209	281.78177408104	283.80887174803	284.82936027586	1454.77662277361	283.47333536831	2.35994147298532	3.69027679098567e-09	1.05725325188449e-07	DNER	9	9604174	9710885	-	3229	protein_coding	delta/notch like EGF repeat containing [Source:HGNC Symbol;Acc:HGNC:24456] && sp|Q8JZM4|DNER_MOUSE Delta and Notch-like epidermal growth factor-related receptor OS=Mus musculus OX=10090 GN=Dner PE=1 SV=1 && PF00008:EGF-like domain	EGF
ENSGALG00010006671	37.1118447965417	47.9901267339669	57.8437363369702	3.79504072836418	4.99663506598644	0.952606556106556	47.6485692891596	3.24809411681906	3.88719196886091	4.11756628290752e-09	1.17790707806105e-07	ENSGALG00010006671	3	56802547	56835255	-	5336	lncRNA	- && - && -	-
ENSGALG00010010544	727.392158012216	201.754410350963	219.105061882463	35.1041267373687	10.9925971451702	32.3886229076229	382.750543415214	26.1617822633872	3.86811119813693	4.13578478873472e-09	1.18135297442993e-07	ENSGALG00010010544	7	35815961	35820167	+	1835	protein_coding	- && sp|Q7Z7M9|GALT5_HUMAN Polypeptide N-acetylgalactosaminyltransferase 5 OS=Homo sapiens OX=9606 GN=GALNT5 PE=1 SV=1 && -	-
ENSGALG00010012919	34.6377218101055	40.1550040018907	45.5738528715522	1.89752036418209	2.99798103959186	0.952606556106556	40.1221928945161	1.94936931996017	4.37658724808957	4.40673203868363e-09	1.24942278157522e-07	ENSGALG00010012919	Z	28216129	28227040	+	4144	protein_coding	- && sp|O60669|MOT2_HUMAN Monocarboxylate transporter 2 OS=Homo sapiens OX=9606 GN=SLC16A7 PE=1 SV=2 && PF07690:Major Facilitator Superfamily|PF11700:Vacuole effluxer Atg22 like	MFS_1
ENSGALG00010022856	404.519108282304	134.176476786805	111.305371436291	11.3851221850925	21.9851942903403	20.0047376782377	216.6669855018	17.7916847178902	3.60487368580801	4.50347931519726e-09	1.27441881936181e-07	ENSGALG00010022856	14	2649160	2658931	+	8380	lncRNA	- && - && -	-
ENSGALG00010025737	676.672636790276	550.417371928355	583.695884854881	241.933846433216	248.832426286124	238.151639026639	603.595297857837	242.97263724866	1.3120634411458	4.53699259627126e-09	1.27877708847481e-07	C11orf24	5	15807656	15922860	+	8124	protein_coding	- && sp|Q96F05|CK024_HUMAN Uncharacterized protein C11orf24 OS=Homo sapiens OX=9606 GN=C11orf24 PE=1 SV=2 && PF17823:Family of unknown function (DUF5585)	-
ENSGALG00010020132	1222.21675529944	2586.56989192666	2657.30619051051	458.251167949975	493.66754451946	462.01417971168	2155.36427924554	471.310964060371	2.19350463103788	4.56773865323057e-09	1.28554974037539e-07	SHC4	10	10394188	10420836	-	3586	protein_coding	SHC adaptor protein 4 [Source:HGNC Symbol;Acc:HGNC:16743] && sp|Q6S5L8|SHC4_HUMAN SHC-transforming protein 4 OS=Homo sapiens OX=9606 GN=SHC4 PE=1 SV=1 && -	-
ENSGALG00010018564	575.233594346396	723.769462375541	777.384759558978	222.958642791396	273.815601616057	227.672966909467	692.129272093638	241.482403772306	1.52020855720945	4.65561701392319e-09	1.30835827331075e-07	DLGAP5	5	55839376	55861381	+	4006	protein_coding	DLG associated protein 5 [Source:HGNC Symbol;Acc:HGNC:16864] && sp|Q15398|DLGP5_HUMAN Disks large-associated protein 5 OS=Homo sapiens OX=9606 GN=DLGAP5 PE=1 SV=2 && PF03359:Guanylate-kinase-associated protein (GKAP) protein	-
ENSGALG00010013207	298.131819865551	449.540166752873	397.894792378552	113.851221850925	129.912511715647	112.407573620574	381.855592998992	118.723769062382	1.68704384914862	4.78185243046866e-09	1.34186351633884e-07	C1QTNF3	Z	10926543	10943139	-	2852	protein_coding	C1q and TNF related 3 [Source:HGNC Symbol;Acc:HGNC:14326] && sp|Q9BXJ4|C1QT3_HUMAN Complement C1q tumor necrosis factor-related protein 3 OS=Homo sapiens OX=9606 GN=C1QTNF3 PE=1 SV=1 && PF00386:C1q domain|PF01391:Collagen triple helix repeat (20 copies)	Collagen
ENSGALG00010018384	180.610978009836	137.114647811334	135.845138367127	30.3603258269134	46.9683696202725	33.3412294637294	151.190254729432	36.8899749703051	2.0343967515699	5.16968735519744e-09	1.44645433631241e-07	LAMP5	3	13641283	13652451	-	2450	protein_coding	lysosomal associated membrane protein family member 5 [Source:HGNC Symbol;Acc:HGNC:16097] && sp|Q9UJQ1|LAMP5_HUMAN Lysosome-associated membrane glycoprotein 5 OS=Homo sapiens OX=9606 GN=LAMP5 PE=1 SV=1 && PF01299:Lysosome-associated membrane glycoprotein (Lamp)	-
ENSGALG00010020254	1318.70755177045	784.491663549132	785.272541786746	224.856163155578	285.807525774424	256.251163592663	962.823919035442	255.638284174222	1.91256751302397	6.57909937485896e-09	1.82215345638279e-07	ENSGALG00010020254	21	2079545	2103246	+	3556	protein_coding	- && sp|Q08D19|GOLI4_XENTR Golgi integral membrane protein 4 OS=Xenopus tropicalis OX=8364 GN=golim4 PE=2 SV=2 && -	-
ENSGALG00010022959	353.799587060364	188.042945569829	186.677512723858	57.8743711075537	36.9750994882996	40.9620819125819	242.840015118017	45.2705175028117	2.42021205408625	6.87965125075219e-09	1.89715800629532e-07	ADAMTS8	24	1710250	1724716	-	5578	protein_coding	ADAM metallopeptidase with thrombospondin type 1 motif 8 [Source:HGNC Symbol;Acc:HGNC:224] && sp|Q9UP79|ATS8_HUMAN A disintegrin and metalloproteinase with thrombospondin motifs 8 OS=Homo sapiens OX=9606 GN=ADAMTS8 PE=2 SV=2 && PF05986:ADAM-TS Spacer 1|PF17771:ADAM cysteine-rich domain|PF00090:Thrombospondin type 1 domain|PF01421:Reprolysin (M12B) family zinc metalloprotease	TSP_1
ENSGALG00010004791	5152.3611192532	6566.81223982139	6617.8492890979	2492.39299835317	2535.29263248152	2575.84812771213	6112.34088272416	2534.51125284894	1.27012888703371	7.05966199562546e-09	1.9409583502682e-07	FZD1	2	22037965	22050107	+	7555	protein_coding	frizzled class receptor 1 [Source:NCBI gene (formerly Entrezgene);Acc:374062] && sp|O57328|FZD1_CHICK Frizzled-1 OS=Gallus gallus OX=9031 GN=FZD1 PE=2 SV=1 && -	-
ENSGALG00010024540	60.6160131676847	88.1451307358575	91.1477057431045	11.3851221850925	5.99596207918372	16.1943114538114	79.9696165488822	11.1917985726959	2.83594957009848	7.14880324499105e-09	1.96008304445041e-07	PTPN5	5	12292554	12374312	-	2583	protein_coding	protein tyrosine phosphatase non-receptor type 5 [Source:HGNC Symbol;Acc:HGNC:9657] && sp|P54829|PTN5_HUMAN Tyrosine-protein phosphatase non-receptor type 5 OS=Homo sapiens OX=9606 GN=PTPN5 PE=1 SV=4 && PF00102:Protein-tyrosine phosphatase	Y_phosphatase
ENSGALG00010018147	54.4307057015944	57.7840301490622	70.1136198023881	9.48760182091045	11.9919241583674	5.71563933663933	60.7761185510149	9.06505510530574	2.75172137069315	7.57941092278129e-09	2.07517548269225e-07	ISM1	3	12397712	12458245	-	3321	protein_coding	isthmin 1 [Source:HGNC Symbol;Acc:HGNC:16213] && sp|B1AKI9|ISM1_HUMAN Isthmin-1 OS=Homo sapiens OX=9606 GN=ISM1 PE=2 SV=2 && PF00090:Thrombospondin type 1 domain|PF03782:AMOP domain	TSP_1
ENSGALG00010000722	1550.03805100222	1872.59433296622	1795.78508718866	755.213104944472	670.54842585538	774.46913011463	1739.4724903857	733.410220304827	1.24613858025027	7.71176387426322e-09	2.10538854530171e-07	ANKH	2	75809803	75903748	+	5063	protein_coding	ANKH inorganic pyrophosphate transport regulator [Source:NCBI gene (formerly Entrezgene);Acc:420917] && sp|Q9HCJ1|ANKH_HUMAN Progressive ankylosis protein homolog OS=Homo sapiens OX=9606 GN=ANKH PE=2 SV=2 && PF07260:Progressive ankylosis protein (ANKH)	-
ENSGALG00010013311	102.676103937099	126.341354054729	107.799690446172	27.5140452806403	22.9845213035376	34.293836019836	112.272382812666	28.264134201338	1.98949408225075	8.46826785815764e-09	2.30206974814518e-07	RSPO1	23	4076960	4091644	+	3932	protein_coding	R-spondin 1 [Source:NCBI gene (formerly Entrezgene);Acc:419613] && sp|Q2MKA7|RSPO1_HUMAN R-spondin-1 OS=Homo sapiens OX=9606 GN=RSPO1 PE=1 SV=1 && PF15913:Furin-like repeat, cysteine-rich	-
ENSGALG00010027318	285.761204933371	75.4130562962337	87.6420247529851	6.64132127463731	7.9946161055783	15.2417048977049	149.605428660863	9.95921409264017	3.90486189972218	8.53473773193476e-09	2.31684837891869e-07	ENSGALG00010027318	12	2736518	2740046	-	490	protein_coding	- && sp|Q8NCB2|CAMKV_HUMAN CaM kinase-like vesicle-associated protein OS=Homo sapiens OX=9606 GN=CAMKV PE=2 SV=2 && -	-
ENSGALG00010022695	1906.31176104902	1168.41267742087	1289.21418411641	410.813158845422	465.686388149936	467.729819048319	1454.64620752877	448.076455347892	1.69840220153694	9.78295198738334e-09	2.62483070336015e-07	PIK3IP1	15	9047541	9057506	+	2731	protein_coding	phosphoinositide-3-kinase interacting protein 1 [Source:HGNC Symbol;Acc:HGNC:24942] && sp|Q5RCS3|P3IP1_PONAB Phosphoinositide-3-kinase-interacting protein 1 OS=Pongo abelii OX=9601 GN=PIK3IP1 PE=2 SV=1 && -	-
ENSGALG00010017898	1039.13165430317	855.007768137818	886.937290500209	409.864398663331	386.73955410735	374.374376549876	927.025570980398	390.326109773519	1.24735636459294	9.99127627060735e-09	2.67341728798516e-07	SLC9A3R2	14	6238505	6266655	+	4057	protein_coding	SLC9A3 regulator 2 [Source:HGNC Symbol;Acc:HGNC:11076] && sp|Q9JHL1|NHRF2_MOUSE Na(+)/H(+) exchange regulatory cofactor NHE-RF2 OS=Mus musculus OX=10090 GN=Slc9a3r2 PE=1 SV=2 && PF17820:PDZ domain|PF09007:EBP50, C-terminal	-
ENSGALG00010004760	877.076598691601	10155.2984511123	9835.18801777999	436.429683761881	296.800122919594	353.417032315532	6955.85435586129	362.215612999002	4.26331715962236	1.00019164917827e-08	2.67341728798516e-07	THBS2	3	41028065	41060665	+	4716	protein_coding	thrombospondin 2 [Source:NCBI gene (formerly Entrezgene);Acc:414837] && sp|P35440|TSP2_CHICK Thrombospondin-2 OS=Gallus gallus OX=9031 GN=THBS2 PE=2 SV=1 && PF02412:Thrombospondin type 3 repeat|PF00090:Thrombospondin type 1 domain|PF12947:EGF domain|PF05735:Thrombospondin C-terminal region|PF00093:von Willebrand factor type C domain	TSP_C
ENSGALG00010013452	8125.01988745619	4473.85508001552	4670.44349908657	1523.70885243822	1507.98446291471	1627.05199783	5756.43948885276	1552.91510439431	1.8900578668594	1.00802373161183e-08	2.68882033788531e-07	LSS	7	6946058	6956195	-	3356	protein_coding	lanosterol synthase (2,3-oxidosqualene-lanosterol cyclase) [Source:NCBI gene (formerly Entrezgene);Acc:424037] && sp|P48450|LSS_RAT Lanosterol synthase OS=Rattus norvegicus OX=10116 GN=Lss PE=1 SV=2 && PF13243:Squalene-hopene cyclase C-terminal domain|PF13249:Squalene-hopene cyclase N-terminal domain	-
ENSGALG00010027183	60.6160131676847	34.2786619528335	36.8096503962537	1.89752036418209	3.99730805278915	2.85781966831967	43.901441838924	2.91754936176364	3.91082201113346	1.09299219925201e-08	2.9052339874007e-07	CD34	26	2760033	2772836	-	4703	protein_coding	CD34 molecule [Source:HGNC Symbol;Acc:HGNC:1662] && sp|Q64314|CD34_MOUSE Hematopoietic progenitor cell antigen CD34 OS=Mus musculus OX=10090 GN=Cd34 PE=1 SV=1 && -	-
novel.310	37.1118447965417	37.2168329773621	47.3266933666119	1.89752036418209	2.99798103959186	4.76303278053278	40.5517903801719	3.21951139476891	3.65723555945292	1.11943583721314e-08	2.96728020118908e-07	-	4	19050142	19051662	-	1521	-	- && - && -	-
ENSGALG00010024802	7960.49070885818	7054.54862989313	6876.39326211921	3201.11685437519	3521.62839450724	3397.94758563208	7297.14420029017	3373.5642781715	1.1129988379157	1.12147627299638e-08	2.96857716633536e-07	CD59	5	17921400	17927405	-	2025	protein_coding	CD59 molecule [Source:NCBI gene (formerly Entrezgene);Acc:423148] && - && -	-
ENSGALG00010007753	3952.41147083169	6259.28367258739	6299.70873924457	1767.54021923562	1879.7341118241	1669.91929285479	5503.80129422122	1772.39787463817	1.63486690832319	1.28663498979498e-08	3.3870179414988e-07	PRSS23	1	188616592	188718656	-	13495	protein_coding	serine protease 23 [Source:HGNC Symbol;Acc:HGNC:14370] && sp|O95084|PRS23_HUMAN Serine protease 23 OS=Homo sapiens OX=9606 GN=PRSS23 PE=1 SV=1 && PF00089:Trypsin	Trypsin
ENSGALG00010024431	2794.52191317959	624.851037883079	744.957210400373	146.109068042021	115.921933530885	128.601885074385	1388.11005382101	130.210962215764	3.4137000490213	1.29012519908572e-08	3.3915406675965e-07	FEZ1	24	179044	189038	+	1786	protein_coding	fasciculation and elongation protein zeta 1 [Source:HGNC Symbol;Acc:HGNC:3659] && sp|Q99689|FEZ1_HUMAN Fasciculation and elongation protein zeta-1 OS=Homo sapiens OX=9606 GN=FEZ1 PE=1 SV=1 && PF07763:FEZ-like protein	-
ENSGALG00010012045	816.460585523916	337.889667820787	340.927476289112	79.6958552956478	90.9387582009531	87.6398031618031	498.425909877939	86.091472219468	2.53218050562409	1.44508761580029e-08	3.77815393322211e-07	ENSGALG00010012045	7	4635455	4639711	+	1417	protein_coding	- && sp|Q9ZSK1|GTOMC_ARATH Tocopherol O-methyltransferase, chloroplastic OS=Arabidopsis thaliana OX=3702 GN=VTE4 PE=1 SV=2 && PF08241:Methyltransferase domain	Methyltransf_11
ENSGALG00010016418	775.637556247721	405.467601384945	361.085141982299	84.439656206103	125.915203662858	74.3033113763113	514.063433204988	94.8860570817575	2.43708592770344	1.49544324820143e-08	3.89915434387996e-07	NFIB	Z	31809281	31984324	-	6154	protein_coding	nuclear factor I B [Source:NCBI gene (formerly Entrezgene);Acc:396209] && sp|P17924|NFIB_CHICK Nuclear factor 1 B-type OS=Gallus gallus OX=9031 GN=NFIB PE=1 SV=1 && PF10524:Nuclear factor I protein pre-N-terminus|PF00859:CTF/NF-I family transcription modulation region|PF03165:MH1 domain	MH1
ENSGALG00010027414	562.862979414215	671.861774275536	660.820866637507	242.882606615307	270.817620576465	273.398081602581	631.848540109086	262.366102931451	1.26878771206945	1.6521283531463e-08	4.29598266610244e-07	PBX3	17	10335682	10432332	+	3734	protein_coding	PBX homeobox 3 [Source:NCBI gene (formerly Entrezgene);Acc:417093] && sp|P40426|PBX3_HUMAN Pre-B-cell leukemia transcription factor 3 OS=Homo sapiens OX=9606 GN=PBX3 PE=1 SV=1 && PF00046:Homeodomain|PF03792:PBC domain	PBC
ENSGALG00010010189	63.0901361541208	45.0519557094383	49.9559541092015	4.74380091045522	9.99327013197287	4.76303278053278	52.6993486575869	6.50003460765362	3.02280202633026	1.70137666434979e-08	4.41205238513906e-07	ENSGALG00010010189	2	132228244	132246612	+	2775	lncRNA	- && - && -	-
ENSGALG00010016325	40.8230292761958	37.2168329773621	39.4389111388433	0.948760182091045	0.999327013197287	0.952606556106556	39.1595911308004	0.966897917131629	5.33979757334749	1.70784420033585e-08	4.42283116455041e-07	ENSGALG00010016325	4	19107303	19148525	-	2558	lncRNA	- && - && -	-
ENSGALG00010005991	1567.35691190728	2263.37107922852	2154.24096842837	736.237901302651	767.483146135516	720.170556416556	1994.98965318806	741.297201284908	1.42861309805193	1.71330901137877e-08	4.43098754861716e-07	FARP1	1	144915706	145114015	-	5211	protein_coding	FERM, ARH/RhoGEF and pleckstrin domain protein 1 [Source:NCBI gene (formerly Entrezgene);Acc:418781] && sp|F1P065|FARP1_CHICK FERM, ARHGEF and pleckstrin domain-containing protein 1 OS=Gallus gallus OX=9031 GN=FARP1 PE=1 SV=2 && PF09380:FERM C-terminal PH-like domain|PF00169:PH domain|PF00373:FERM central domain|PF00621:RhoGEF domain|PF08736:FERM adjacent (FA)|PF09379:FERM N-terminal domain	RhoGEF
ENSGALG00010016775	35.8747833033236	53.866468783024	42.0681718814328	5.69256109254627	2.99798103959186	4.76303278053278	43.9364746559268	4.4845249708903	3.2903091305931	1.7373538619244e-08	4.4871090701092e-07	C14orf39	5	53938997	53969397	+	4255	protein_coding	chromosome 14 open reading frame 39 [Source:HGNC Symbol;Acc:HGNC:19849] && sp|Q9CTN5|S6OS1_MOUSE Protein SIX6OS1 OS=Mus musculus OX=10090 GN=Six6os1 PE=1 SV=2 && PF15676:Six6 opposite strand transcript 1 family	-
ENSGALG00010017105	1671.27007733759	1150.7836512737	1206.8306808486	417.45448012006	513.654084783406	453.440720706721	1342.96146981996	461.516428536729	1.54057756292482	1.74685636683231e-08	4.50557104426372e-07	PLK1	14	6905726	6911620	+	2858	protein_coding	polo like kinase 1 [Source:NCBI gene (formerly Entrezgene);Acc:416575] && sp|P53350|PLK1_HUMAN Serine/threonine-protein kinase PLK1 OS=Homo sapiens OX=9606 GN=PLK1 PE=1 SV=1 && PF00069:Protein kinase domain|PF00659:POLO box duplicated region	Pkinase
ENSGALG00010020382	9243.32347732531	2948.94431828519	2943.89561145277	686.902371833917	648.563231565039	729.696621977622	5045.38780235442	688.387408458859	2.87352912528428	1.78987794458708e-08	4.59794417496746e-07	MFAP2	21	4404659	4410383	-	2734	protein_coding	microfibril associated protein 2 [Source:HGNC Symbol;Acc:HGNC:7033] && sp|P27424|MFAP2_BOVIN Microfibrillar-associated protein 2 OS=Bos taurus OX=9913 GN=MFAP2 PE=1 SV=1 && PF05507:Microfibril-associated glycoprotein (MAGP)	-
ENSGALG00010017033	684.095005749584	677.738116324593	687.113474063403	297.910697176588	331.776568381499	300.071065173565	682.982198712527	309.919443577217	1.14013540491288	1.80659566240746e-08	4.62846422853468e-07	LDAF1	14	15135518	15140502	+	2076	protein_coding	lipid droplet assembly factor 1 [Source:HGNC Symbol;Acc:HGNC:30136] && sp|Q922Z1|LDAF1_MOUSE Lipid droplet assembly factor 1 OS=Mus musculus OX=10090 GN=Tmem159 PE=2 SV=1 && PF16015:Promethin	-
ENSGALG00010020718	49.4824597287222	170.413919422658	152.497123070194	11.3851221850925	15.9892322111566	6.66824589274589	124.131167407191	11.347533429665	3.45693656912007	1.9272062021388e-08	4.91116808209486e-07	ENSGALG00010020718	10	15157099	15202852	+	21226	lncRNA	- && - && -	-
ENSGALG00010006187	123.706149321806	79.3306176622718	66.6079388122687	14.2314027313657	18.9872132507485	13.3364917854918	89.881568598782	15.5183692558686	2.53051893948207	1.96772728731816e-08	5.00776127987965e-07	TCF21	3	55946987	55958774	-	11601	protein_coding	transcription factor 21 [Source:NCBI gene (formerly Entrezgene);Acc:421697] && sp|O43680|TCF21_HUMAN Transcription factor 21 OS=Homo sapiens OX=9606 GN=TCF21 PE=1 SV=2 && -	-
ENSGALG00010005600	284.524143440153	476.96309631514	443.468645250104	118.595022761381	124.915876649661	108.597147396147	401.651961668466	117.36934893573	1.77652521626229	1.99041090822783e-08	5.05876281031398e-07	ENSGALG00010005600	4	52427260	52432132	+	4275	lncRNA	- && - && -	-
ENSGALG00010003898	54.4307057015944	53.866468783024	55.2144755943806	7.59008145672836	11.9919241583674	8.573459004959	54.5038833596664	9.3851548733516	2.54172892162361	1.99901489054936e-08	5.07389217179491e-07	NDST4	4	55610970	55719040	+	4167	protein_coding	N-deacetylase and N-sulfotransferase 4 [Source:HGNC Symbol;Acc:HGNC:20779] && sp|Q9H3R1|NDST4_HUMAN Bifunctional heparan sulfate N-deacetylase/N-sulfotransferase 4 OS=Homo sapiens OX=9606 GN=NDST4 PE=2 SV=1 && PF00685:Sulfotransferase domain|PF12062:heparan sulfate-N-deacetylase	Sulfotransfer_1
ENSGALG00010021611	64.3271976473389	79.3306176622718	71.8664602974478	3.79504072836418	10.9925971451702	14.2890983415983	71.8414252023528	9.69224540504423	2.89292447052107	2.06230810375587e-08	5.21379821528135e-07	GREM1	5	30056394	30069280	-	6491	protein_coding	gremlin 1, DAN family BMP antagonist [Source:NCBI gene (formerly Entrezgene);Acc:395826] && sp|O73755|GREM1_CHICK Gremlin-1 OS=Gallus gallus OX=9031 GN=GREM1 PE=2 SV=1 && PF03045:DAN domain	-
ENSGALG00010027759	155.869748145475	49.9489074169859	61.3494173270896	7.59008145672836	8.99394311877558	7.62085244885245	89.0560242965168	8.06829234145213	3.45988723151889	2.22868451476775e-08	5.62698736723287e-07	EDPE	25	1322187	1349599	-	4936	protein_coding	- && - && -	-
ENSGALG00010018943	1139.33363525383	863.822281211404	858.891842579254	344.399946099049	395.733497226126	333.412294637295	954.015919681495	357.848579320823	1.41413904389842	2.2543045486037e-08	5.67669479620758e-07	ACKR4	2	42223630	42231327	+	5610	protein_coding	atypical chemokine receptor 4 [Source:HGNC Symbol;Acc:HGNC:1611] && sp|Q924I3|ACKR4_MOUSE Atypical chemokine receptor 4 OS=Mus musculus OX=10090 GN=Ackr4 PE=1 SV=1 && PF00001:7 transmembrane receptor (rhodopsin family)	7tm_1
ENSGALG00010019996	9162.91448026613	4224.11054293059	4397.87680210479	1353.88077984392	1280.13790390572	1337.4596047736	5928.30060843384	1323.82609617442	2.16277242146558	2.32430131999465e-08	5.84526657845699e-07	ITGB5	7	27489948	27531783	-	4220	protein_coding	integrin subunit beta 5 [Source:NCBI gene (formerly Entrezgene);Acc:395142] && sp|P18084|ITB5_HUMAN Integrin beta-5 OS=Homo sapiens OX=9606 GN=ITGB5 PE=1 SV=1 && PF08725:Integrin beta cytoplasmic domain|PF17205:Integrin plexin domain|PF00362:Integrin beta chain VWA domain|PF07965:Integrin beta tail domain|PF18372:Integrin beta epidermal growth factor like domain 1	-
ENSGALG00010006308	162.055055611565	137.114647811334	172.654788763381	55.0280905612806	46.9683696202725	39.0568688003688	157.27483072876	47.0177763273073	1.74203940414892	2.33225043870295e-08	5.85756022255866e-07	ENSGALG00010006308	1	151761886	151891734	+	20664	lncRNA	- && - && -	-
ENSGALG00010009150	217.722822806378	45.0519557094383	59.5965768320299	5.69256109254627	6.99528909238101	5.71563933663933	107.457118449282	6.13449650718887	4.12746745930278	2.4281736043221e-08	6.09048315065746e-07	ENSGALG00010009150	3	104315834	104317713	-	1260	protein_coding	- && sp|Q99674|CGRE1_HUMAN Cell growth regulator with EF hand domain protein 1 OS=Homo sapiens OX=9606 GN=CGREF1 PE=2 SV=3 && -	-
ENSGALG00010028070	441.630953078846	271.291124598139	247.150509803418	56.9256109254627	91.9380852141504	71.4454917079917	320.024195826801	73.4363959492016	2.12253816281975	2.52706078559481e-08	6.32194631564882e-07	MEX3A	25	363884	377536	+	2871	protein_coding	mex-3 RNA binding family member A [Source:HGNC Symbol;Acc:HGNC:33482] && sp|A1L020|MEX3A_HUMAN RNA-binding protein MEX3A OS=Homo sapiens OX=9606 GN=MEX3A PE=1 SV=1 && -	-
ENSGALG00010017104	147.210317692949	173.352090447186	173.53120901091	59.7718914717358	44.9697155938779	38.1042622442622	164.697872383682	47.6152897699587	1.79129049631813	2.53954502755935e-08	6.34488416937741e-07	FANCL	3	1003657	1032140	-	3015	protein_coding	Fanconi anemia complementation group L [Source:NCBI gene (formerly Entrezgene);Acc:421202] && sp|Q9NW38|FANCL_HUMAN E3 ubiquitin-protein ligase FANCL OS=Homo sapiens OX=9606 GN=FANCL PE=1 SV=2 && PF09765:WD-repeat region|PF11793:FANCL C-terminal domain	-
ENSGALG00010023396	34.6377218101055	34.2786619528335	37.6860706437836	0.948760182091045	2.99798103959186	2.85781966831967	35.5341514689075	2.26818696333419	3.97706334617964	2.54471139703332e-08	6.34950283134598e-07	ENSGALG00010023396	8	11119480	11171897	+	15192	protein_coding	- && - && PF00078:Reverse transcriptase (RNA-dependent DNA polymerase)	RVT_1
ENSGALG00010026897	106.387288416753	75.4130562962337	65.7315185647388	16.1289230955478	4.99663506598644	12.3838852293852	82.5106210925751	11.1698144636398	2.87630734505164	2.67653123852478e-08	6.6697206826676e-07	ENSGALG00010026897	12	2587799	2593570	-	2515	protein_coding	- && sp|A0FGR0|IKA1B_XENLA PAK4-inhibitor inka2 OS=Xenopus laevis OX=8355 GN=inka1-b PE=2 SV=1 && -	-
ENSGALG00010029249	394.62261633656	249.74453708493	262.926074258955	96.7735385732866	85.9421231349667	73.3507048202048	302.431075893481	85.355455509486	1.82305291341709	2.71075441034909e-08	6.74621819314187e-07	PRR11	19	7680261	7684539	+	2692	protein_coding	proline rich 11 [Source:HGNC Symbol;Acc:HGNC:25619] && sp|Q96HE9|PRR11_HUMAN Proline-rich protein 11 OS=Homo sapiens OX=9606 GN=PRR11 PE=1 SV=1 && -	-
ENSGALG00010017403	8321.71266487786	4247.61591112682	4549.49750492746	1478.16836369785	1382.06925925185	1556.55911267811	5706.27536031071	1472.2655785426	1.95436843747438	2.82952175008464e-08	7.01442840066319e-07	ITGA11	10	19182922	19234018	-	4792	protein_coding	integrin subunit alpha 11 [Source:HGNC Symbol;Acc:HGNC:6136] && sp|Q9UKX5|ITA11_HUMAN Integrin alpha-11 OS=Homo sapiens OX=9606 GN=ITGA11 PE=1 SV=2 && -	-
ENSGALG00010025644	80.4089970591736	53.866468783024	46.4502731190821	10.4363620030015	7.9946161055783	8.573459004959	60.2419129870932	9.00147903784626	2.73442051837412	2.96931615064417e-08	7.34196027015868e-07	ENSGALG00010025644	26	1674953	1682554	+	3694	protein_coding	- && sp|Q58D34|PI16_BOVIN Peptidase inhibitor 16 OS=Bos taurus OX=9913 GN=PI16 PE=2 SV=1 && -	-
ENSGALG00010000495	43.2971522626319	33.299271611324	42.0681718814328	4.74380091045522	0.999327013197287	0.952606556106556	39.5548652517962	2.23191149325302	4.13589293544754	2.97805778525193e-08	7.35407353472923e-07	ENSGALG00010000495	JAENSK010000667.1	365	898	+	381	protein_coding	- && - && -	-
ENSGALG00010018726	493.587535794004	976.452170484999	991.231299956261	205.880959513757	217.853288877009	160.990507982008	820.423668745088	194.908252124258	2.07442933011522	3.14274433709817e-08	7.73082790789009e-07	EBF2	22	646178	788147	+	11361	protein_coding	EBF transcription factor 2 [Source:NCBI gene (formerly Entrezgene);Acc:395176] && sp|O08792|COE2_MOUSE Transcription factor COE2 OS=Mus musculus OX=10090 GN=Ebf2 PE=1 SV=4 && PF16422:Transcription factor COE1 DNA-binding domain|PF16423:Transcription factor COE1 helix-loop-helix domain|PF01833:IPT/TIG domain	TIG
ENSGALG00010002375	288.235327919807	147.887941567939	117.440313169	36.0528869194597	30.9791374091159	23.8151639026639	184.521194218915	30.2823960770798	2.60402353228608	3.19572090958417e-08	7.84098804713102e-07	NPY	2	31367096	31376789	+	2340	protein_coding	neuropeptide Y [Source:NCBI gene (formerly Entrezgene);Acc:396464] && sp|P28673|NPY_CHICK Pro-neuropeptide Y OS=Gallus gallus OX=9031 GN=NPY PE=3 SV=1 && PF00159:Pancreatic hormone peptide	-
ENSGALG00010014572	1588.38695729198	1547.43673958505	1404.02523654282	747.623023487743	702.526890277693	677.303261391761	1513.28297780662	709.151058385732	1.09327110126945	3.33900958557019e-08	8.17160683486475e-07	IL1RAP	9	13547794	13613247	-	5117	protein_coding	interleukin 1 receptor accessory protein [Source:HGNC Symbol;Acc:HGNC:5995] && sp|P59822|IL1AP_MACMU Interleukin-1 receptor accessory protein OS=Macaca mulatta OX=9544 GN=IL1RAP PE=1 SV=1 && PF13927:Immunoglobulin domain|PF18452:Immunoglobulin domain|PF01582:TIR domain	TIR
ENSGALG00010009416	118.757903348933	266.394172890592	281.330899457082	26.5652850985493	40.9724075410888	45.7251146931147	222.160991898869	37.7542691109176	2.55947817232953	3.50147904190757e-08	8.53647208968498e-07	COL14A1	2	135791762	135911837	+	6702	protein_coding	collagen type XIV alpha 1 chain [Source:NCBI gene (formerly Entrezgene);Acc:396276] && sp|P32018|COEA1_CHICK Collagen alpha-1(XIV) chain OS=Gallus gallus OX=9031 GN=COL14A1 PE=1 SV=2 && PF01391:Collagen triple helix repeat (20 copies)|PF00041:Fibronectin type III domain|PF00092:von Willebrand factor type A domain	VWA
ENSGALG00010021115	592.552455251448	143.970380201901	141.103659852306	22.7702443701851	19.9865402639457	31.4360163515163	292.542165101885	24.7309336618824	3.56188873153826	3.71874085428049e-08	9.00876740116709e-07	ALPL	21	6585126	6593144	-	2831	protein_coding	alkaline phosphatase, liver/bone/kidney [Source:NCBI gene (formerly Entrezgene);Acc:396317] && sp|Q92058|PPBT_CHICK Alkaline phosphatase, tissue-nonspecific isozyme OS=Gallus gallus OX=9031 GN=ALPL PE=2 SV=1 && -	-
ENSGALG00010018466	2616.38505815619	1711.97431695865	1803.67286941643	735.28914112056	622.58072922191	727.791408865409	2044.01074817709	695.220426402626	1.55545270114648	3.80032508588271e-08	9.18315927949788e-07	DYSF	4	90225356	90288757	-	9611	protein_coding	dysferlin [Source:HGNC Symbol;Acc:HGNC:3097] && sp|O75923|DYSF_HUMAN Dysferlin OS=Homo sapiens OX=9606 GN=DYSF PE=1 SV=1 && -	-
ENSGALG00010026527	86.5943045252639	171.393309764167	119.19315366406	23.7190045522761	22.9845213035376	30.4834097954098	125.726922651164	25.7289785504078	2.29075645537397	3.85363584132931e-08	9.28852427347108e-07	ENSGALG00010026527	27	2081612	2085964	+	4353	lncRNA	- && - && -	-
ENSGALG00010020175	79.1719355659555	36.2374426358525	50.8323743567313	4.74380091045522	0	4.76303278053278	55.4139175195131	3.16894456366267	4.11109444270066	4.22725124750816e-08	1.01252984198762e-06	ACAN	10	13060507	13104655	-	7427	protein_coding	aggrecan [Source:NCBI gene (formerly Entrezgene);Acc:395798] && sp|P07898|PGCA_CHICK Aggrecan core protein OS=Gallus gallus OX=9031 GN=ACAN PE=1 SV=2 && PF07686:Immunoglobulin V-set domain|PF00084:Sushi repeat (SCR repeat)|PF00059:Lectin C-type domain|PF00193:Extracellular link domain	Xlink
ENSGALG00010007883	577.707717332832	562.170056026469	538.998452230858	257.114009346673	262.823004470887	228.625573465573	559.625408530053	249.520862427711	1.16510835309026	4.61225556707263e-08	1.09787745077906e-06	DHTKD1	1	6864841	6881761	+	3229	protein_coding	dehydrogenase E1 and transketolase domain containing 1 [Source:HGNC Symbol;Acc:HGNC:23537] && sp|Q6P286|DHTK1_XENLA Probable 2-oxoglutarate dehydrogenase E1 component DHKTD1, mitochondrial OS=Xenopus laevis OX=8355 GN=dhtkd1 PE=2 SV=1 && PF02779:Transketolase, pyrimidine binding domain|PF16870:2-oxoglutarate dehydrogenase C-terminal|PF00676:Dehydrogenase E1 component	-
ENSGALG00010018376	1272.93627652138	538.66468783024	585.44872534994	178.366914233116	153.896360032382	154.322262089262	799.016563233853	162.19517878492	2.29956669472812	4.87631895802868e-08	1.15785350147336e-06	PYGB	3	4373861	4388553	+	4275	protein_coding	phosphorylase, glycogen; brain [Source:NCBI gene (formerly Entrezgene);Acc:421248] && sp|P11216|PYGB_HUMAN Glycogen phosphorylase, brain form OS=Homo sapiens OX=9606 GN=PYGB PE=1 SV=5 && PF00343:Carbohydrate phosphorylase	-
ENSGALG00010010577	3493.46165684779	4314.21445434947	4192.79446418281	1850.08235507754	1855.75026350736	1740.41217800668	4000.15685846002	1815.41493219719	1.13990908332396	4.92007374423238e-08	1.16679518360743e-06	PBX1	8	5204841	5328852	-	5688	protein_coding	PBX homeobox 1 [Source:NCBI gene (formerly Entrezgene);Acc:395505] && sp|P40424|PBX1_HUMAN Pre-B-cell leukemia transcription factor 1 OS=Homo sapiens OX=9606 GN=PBX1 PE=1 SV=1 && -	-
ENSGALG00010012473	94.0166734845722	37.2168329773621	42.9445921289627	0	0	1.90521311221311	58.0593661969656	0.635071037404371	6.49124479533143	5.0332681603144e-08	1.19216195609031e-06	ENSGALG00010012473	Z	259753	262388	-	1748	lncRNA	- && - && -	-
ENSGALG00010001883	261.01997506901	803.100080037813	815.947250450291	107.209900576288	82.9441420953748	107.644540840041	626.689101852371	99.2661945039012	2.65898257472031	5.139464633093e-08	1.21397679960242e-06	KBTBD11	3	90514536	90537048	-	9288	protein_coding	kelch repeat and BTB domain containing 11 [Source:HGNC Symbol;Acc:HGNC:29104] && sp|Q8BNW9|KBTBB_MOUSE Kelch repeat and BTB domain-containing protein 11 OS=Mus musculus OX=10090 GN=Kbtbd11 PE=1 SV=3 && PF00651:BTB/POZ domain|PF01344:Kelch motif	BTB
ENSGALG00010020046	201.641023394543	175.310871130206	240.139147823179	32.2578461910955	51.9650046862589	65.7298523713524	205.697014115976	49.9842344162356	2.04181817961838	5.14439954267722e-08	1.21397679960242e-06	BDNF	5	3938175	3973272	-	8893	protein_coding	brain derived neurotrophic factor [Source:NCBI gene (formerly Entrezgene);Acc:396186] && sp|P25429|BDNF_CHICK Brain-derived neurotrophic factor OS=Gallus gallus OX=9031 GN=BDNF PE=2 SV=2 && PF00243:Nerve growth factor family	-
ENSGALG00010015149	1143.04481973348	1443.62136338504	1309.3718498096	531.305701970985	604.592842984359	517.26535996586	1298.67934430937	551.054634973735	1.23720445778908	5.22478814216446e-08	1.23142851557566e-06	ENSGALG00010015149	4	10916086	10932130	-	4058	protein_coding	- && - && PF07679:Immunoglobulin I-set domain	I-set
ENSGALG00010015117	152.158563665821	127.320744396239	106.923270198642	32.2578461910955	37.9744265014969	40.0094753564753	128.800859420234	36.7472493496893	1.8063278613418	5.232539893924e-08	1.23173860381202e-06	RASD2	1	52076946	52085341	-	3349	protein_coding	RASD family member 2 [Source:HGNC Symbol;Acc:HGNC:18229] && sp|Q96D21|RHES_HUMAN GTP-binding protein Rhes OS=Homo sapiens OX=9606 GN=RASD2 PE=1 SV=1 && PF00071:Ras family	Ras
ENSGALG00010024753	959.959718737211	445.622605386835	482.031136141418	150.852868952476	144.902416913607	128.601885074385	629.204486755155	141.452390313489	2.15213123221363	5.33325411230577e-08	1.25236585523077e-06	HOXD8	7	15913086	15916284	-	2078	protein_coding	homeobox D8 [Source:NCBI gene (formerly Entrezgene);Acc:396301] && sp|P23459|HXD8_CHICK Homeobox protein Hox-D8 OS=Gallus gallus OX=9031 GN=HOXD8 PE=2 SV=1 && PF00046:Homeodomain	Homeobox
ENSGALG00010013517	5429.46289373404	2806.93271876631	2814.18541481835	826.3701186013	1034.30345865919	938.317457764957	3683.52700910623	932.99701167515	1.9809717367162	5.59286668583663e-08	1.31171914992085e-06	STMN1	23	3599219	3611134	+	2594	protein_coding	stathmin 1 [Source:NCBI gene (formerly Entrezgene);Acc:396057] && sp|P31395|STMN1_CHICK Stathmin OS=Gallus gallus OX=9031 GN=STMN1 PE=1 SV=1 && PF00836:Stathmin family	-
ENSGALG00010007381	668.01320633775	2095.89533083039	1986.84470115017	271.345412078039	202.863383679049	297.213245505245	1583.58441277277	257.140680420778	2.62277032982952	5.63731219266966e-08	1.32052485609929e-06	EGFR	2	51815505	52072441	-	12679	protein_coding	epidermal growth factor receptor [Source:NCBI gene (formerly Entrezgene);Acc:396494] && sp|P00533|EGFR_HUMAN Epidermal growth factor receptor OS=Homo sapiens OX=9606 GN=EGFR PE=1 SV=2 && -	-
ENSGALG00010005990	39.5859677829778	47.0107363924573	41.191751633903	3.79504072836418	4.99663506598644	7.62085244885245	42.596151936446	5.47084274773435	2.96119882769858	5.78330399729837e-08	1.35141479731741e-06	SLC2A12	3	55898766	55929668	+	4818	protein_coding	solute carrier family 2 member 12 [Source:HGNC Symbol;Acc:HGNC:18067] && sp|Q9BE72|GTR12_MACFA Solute carrier family 2, facilitated glucose transporter member 12 OS=Macaca fascicularis OX=9541 GN=SLC2A12 PE=2 SV=1 && PF00083:Sugar (and other) transporter	Sugar_tr
ENSGALG00010022401	70.5125051134291	31.3404909283049	33.3039694061343	0.948760182091045	0	1.90521311221311	45.0523218159561	0.951324431434719	5.54014210404025	5.88028424693615e-08	1.36950160530047e-06	LCAT	11	1061123	1068084	-	2583	protein_coding	lecithin-cholesterol acyltransferase [Source:NCBI gene (formerly Entrezgene);Acc:396136] && sp|P53760|LCAT_CHICK Phosphatidylcholine-sterol acyltransferase (Fragment) OS=Gallus gallus OX=9031 GN=LCAT PE=1 SV=1 && PF02450:Lecithin:cholesterol acyltransferase	-
ENSGALG00010025006	32.1635988236694	29.3817102452858	18.4048251981269	0	0	0	26.650044755694	0	7.22254469149274	5.88217326552923e-08	1.36950160530047e-06	ENSGALG00010025006	27	2709290	2718526	+	3162	protein_coding	- && sp|Q5BLE8|RETST_DANRE All-trans-retinol 13,14-reductase OS=Danio rerio OX=7955 GN=retsat PE=1 SV=1 && PF13450:NAD(P)-binding Rossmann-like domain	-
ENSGALG00010018059	27.2153528507972	37.2168329773621	38.5624908913134	0.948760182091045	0.999327013197287	2.85781966831967	34.3315589064909	1.601968954536	4.42017138919033	6.05621851636544e-08	1.40660084910439e-06	ENSGALG00010018059	23	994293	1034187	-	33635	lncRNA	- && - && -	-
ENSGALG00010029403	1227.16500127231	388.817965579283	413.67035683409	98.6710589374687	102.930682359321	90.4976228301228	676.551107895228	97.3664547089707	2.79582109381429	6.10526365362941e-08	1.41627316125042e-06	FAM20A	18	8505469	8514995	-	3379	protein_coding	FAM20A golgi associated secretory pathway pseudokinase [Source:HGNC Symbol;Acc:HGNC:23015] && sp|Q96MK3|FA20A_HUMAN Pseudokinase FAM20A OS=Homo sapiens OX=9606 GN=FAM20A PE=1 SV=4 && PF06702:Golgi casein kinase, C-terminal, Fam20	DUF1193
ENSGALG00010010667	24.7412298643611	58.7634204905717	52.5852148517911	4.74380091045522	2.99798103959186	1.90521311221311	45.3632884022413	3.2156650207534	3.82313506840545	6.2558058021373e-08	1.44943839517317e-06	ENSGALG00010010667	Z	41479905	41588566	-	20696	lncRNA	- && - && -	-
ENSGALG00010015777	51.9565827151583	26.4435392207573	16.6519847030672	0	0	0	31.6840355463276	0	7.46906984958663	6.56205526592495e-08	1.51855639273605e-06	ENSGALG00010015777	1	58405679	58406641	-	326	lncRNA	- && - && -	-
ENSGALG00010011360	259.782913575792	339.848448503806	181.418991238679	76.8495747493746	61.9582748182318	67.6350654835655	260.350117772759	68.8143050170573	1.91863544057341	6.63625349828461e-08	1.5320219475292e-06	ENSGALG00010011360	W	683521	748603	-	3093	protein_coding	- && sp|Q60722|ITF2_MOUSE Transcription factor 4 OS=Mus musculus OX=10090 GN=Tcf4 PE=1 SV=1 && PF00010:Helix-loop-helix DNA-binding domain	HLH
ENSGALG00010018105	103.913165430317	74.4336659547241	73.6193007925075	15.1801629134567	21.9851942903403	20.0047376782377	83.9887107258494	19.0566982940116	2.13695261148509	7.28555581368095e-08	1.67989117062923e-06	ENSGALG00010018105	23	1602352	1605955	+	3551	lncRNA	- && - && -	-
ENSGALG00010005865	58.1418901812486	89.124521077367	79.7542425252164	7.59008145672836	18.9872132507485	10.4786721171721	75.6735512612774	12.3519889415496	2.62300855531714	8.22183106967599e-08	1.89121878619542e-06	ENSGALG00010005865	2	103461631	103479603	+	11382	lncRNA	- && - && -	-
ENSGALG00010024600	61.8530746609028	78.3512273207622	73.6193007925075	16.1289230955478	17.9878862375512	18.0995245660246	71.2745342580575	17.4054446330412	2.03720684766657	8.35123167625247e-08	1.91637735995347e-06	CD9	1	74815459	74845081	+	4333	protein_coding	CD9 molecule [Source:NCBI gene (formerly Entrezgene);Acc:395527] && sp|P40240|CD9_MOUSE CD9 antigen OS=Mus musculus OX=10090 GN=Cd9 PE=1 SV=2 && -	-
ENSGALG00010027813	1300.15162937218	374.12711045664	365.467243219948	82.5421358419209	57.9609667654426	99.0710818350818	679.915327682921	79.8580614808151	3.08867926056991	9.35162769810688e-08	2.13272752206257e-06	LRRC71	25	1097218	1101173	+	2340	protein_coding	leucine rich repeat containing 71 [Source:HGNC Symbol;Acc:HGNC:26556] && sp|Q8N4P6|LRC71_HUMAN Leucine-rich repeat-containing protein 71 OS=Homo sapiens OX=9606 GN=LRRC71 PE=2 SV=1 && -	-
ENSGALG00010002393	1828.37688697629	3657.04353519658	3652.91959170442	894.680851711855	785.471032373068	760.180031773031	3046.11333795909	813.443971952652	1.90505427222787	9.42600047639316e-08	2.14500353290383e-06	GPM6B	1	122952088	123058426	+	5717	protein_coding	glycoprotein M6B [Source:NCBI gene (formerly Entrezgene);Acc:418632] && sp|P35803|GPM6B_MOUSE Neuronal membrane glycoprotein M6-b OS=Mus musculus OX=10090 GN=Gpm6b PE=1 SV=2 && PF01275:Myelin proteolipid protein (PLP or lipophilin)	-
ENSGALG00010016006	3624.5901751289	1136.09279615105	1095.52530941231	256.165249164582	282.809544734832	301.023671729672	1952.06942689742	279.999488543029	2.80118064611763	9.56104931805951e-08	2.17315156590289e-06	PLTP	20	10875194	10881550	-	2221	protein_coding	phospholipid transfer protein [Source:NCBI gene (formerly Entrezgene);Acc:428164] && sp|P55058|PLTP_HUMAN Phospholipid transfer protein OS=Homo sapiens OX=9606 GN=PLTP PE=1 SV=1 && PF02886:LBP / BPI / CETP family, C-terminal domain|PF01273:LBP / BPI / CETP family, N-terminal domain	-
ENSGALG00010025008	25.9782913575792	57.7840301490622	54.3380553468508	5.69256109254627	3.99730805278915	2.85781966831967	46.033458951164	4.18256293788503	3.46590887028609	1.04273771029785e-07	2.36164666268406e-06	ENSGALG00010025008	20	3684777	3690223	+	5447	protein_coding	- && sp|O92956|POL_RSVSB Gag-Pol polyprotein OS=Rous sarcoma virus (strain Schmidt-Ruppin B) OX=269447 GN=gag-pol PE=1 SV=2 && PF00075:RNase H|PF00665:Integrase core domain|PF06817:Reverse transcriptase thumb domain|PF02022:Integrase Zinc binding domain|PF00078:Reverse transcriptase (RNA-dependent DNA polymerase)	rve
ENSGALG00010003239	2437.01114163957	1421.09538553033	1438.20562619649	511.381738147073	566.618416482862	550.606589429589	1765.43738445546	542.868914686508	1.70094101451448	1.08430299671641e-07	2.44998710167163e-06	RRM1	1	195882321	195900382	+	3470	protein_coding	ribonucleotide reductase catalytic subunit M1 [Source:NCBI gene (formerly Entrezgene);Acc:419081] && sp|P07742|RIR1_MOUSE Ribonucleoside-diphosphate reductase large subunit OS=Mus musculus OX=10090 GN=Rrm1 PE=1 SV=2 && PF02867:Ribonucleotide reductase, barrel domain|PF03477:ATP cone domain|PF00317:Ribonucleotide reductase, all-alpha domain	Ribonuc_red_lgC
ENSGALG00010025414	20647.7933833026	38005.2422022772	36005.0966090213	9717.20178497648	9893.33743065314	9704.20298705748	31552.7107315337	9771.58073422904	1.69112114134908	1.1151828604187e-07	2.51382445025831e-06	MMP2	11	3343464	3385587	-	3112	protein_coding	matrix metallopeptidase 2 [Source:NCBI gene (formerly Entrezgene);Acc:386583] && sp|Q90611|MMP2_CHICK 72 kDa type IV collagenase OS=Gallus gallus OX=9031 GN=MMP2 PE=1 SV=1 && PF00413:Matrixin|PF00045:Hemopexin|PF01471:Putative peptidoglycan binding domain|PF00040:Fibronectin type II domain	Hemopexin
novel.24	123.706149321806	97.9390341509528	71.8664602974478	18.0264434597299	26.9818293563268	18.0995245660246	97.8372145900687	21.0359324606937	2.21537134012183	1.14725705090496e-07	2.58004764279896e-06	-	1	141606401	141896764	+	2488	-	- && - && -	-
ENSGALG00010002373	25886.748807081	66042.2495086705	63929.5985358174	11587.2081038779	11670.1408601179	11051.1886573922	51952.8656171897	11436.1792071293	2.18360839169579	1.1524599153896e-07	2.58870632168147e-06	POSTN	1	171878580	171912626	+	7006	protein_coding	periostin [Source:NCBI gene (formerly Entrezgene);Acc:395429] && sp|Q15063|POSTN_HUMAN Periostin OS=Homo sapiens OX=9606 GN=POSTN PE=1 SV=2 && PF02469:Fasciclin domain	-
ENSGALG00010008101	238.752868191085	199.795629667944	210.340859407164	56.9256109254627	82.9441420953748	44.7725081370081	216.296452422064	61.5474203859485	1.81384486843771	1.17635662322097e-07	2.63311263803542e-06	CENPQ	3	108589905	108599641	-	4818	protein_coding	centromere protein Q [Source:NCBI gene (formerly Entrezgene);Acc:422048] && sp|Q1T764|CENPQ_CHICK Centromere protein Q OS=Gallus gallus OX=9031 GN=CENPQ PE=2 SV=1 && -	-
ENSGALG00010016221	1333.55228968906	353.55991328494	305.870666387918	47.4380091045522	82.9441420953748	72.3980982640982	664.32762312064	67.5934164880084	3.29639367836482	1.18701590066365e-07	2.65386802650712e-06	TMEM200B	23	3018301	3056804	-	25347	protein_coding	transmembrane protein 200B [Source:HGNC Symbol;Acc:HGNC:33785] && sp|Q69YZ2|T200B_HUMAN Transmembrane protein 200B OS=Homo sapiens OX=9606 GN=TMEM200B PE=2 SV=1 && -	-
novel.59	39.5859677829778	29.3817102452858	27.1690276734254	1.89752036418209	0.999327013197287	1.90521311221311	32.0455685672297	1.60068682986416	4.31042875393689	1.19576450365456e-07	2.67030817630584e-06	-	1	148924285	148930017	-	1560	-	- && - && -	-
ENSGALG00010028747	40.8230292761958	244.847585377382	245.397669308358	13.2826425492746	14.9899051979593	3.81042622442622	177.022761320645	10.6943246572201	4.05242923288511	1.20913279326673e-07	2.69701438199752e-06	ENSGALG00010028747	28	685059	748847	+	2375	protein_coding	- && sp|Q61555|FBN2_MOUSE Fibrillin-2 OS=Mus musculus OX=10090 GN=Fbn2 PE=1 SV=2 && PF18193:Fibrillin 1 unique N-terminal domain|PF07645:Calcium-binding EGF domain	EGF_CA
ENSGALG00010005820	1358.29351955342	1072.43242395293	1078.87332470925	404.171837570785	521.648700888984	479.161097721598	1169.86642273853	468.327212060456	1.32042900161084	1.28602692119881e-07	2.86519013014004e-06	ENSGALG00010005820	2	110996382	111005639	+	1995	lncRNA	- && - && -	-
ENSGALG00010023509	383.489062897597	475.983705973631	424.187399804448	180.264434597299	175.881554322723	190.521311221311	427.886722891892	182.222433380444	1.23218507958547	1.30340259611772e-07	2.90052545168616e-06	ENSGALG00010023509	5	24653172	24656144	+	2951	lncRNA	- && - && -	-
ENSGALG00010026290	58.1418901812486	48.9695170754764	29.7982884160149	5.69256109254627	5.99596207918372	4.76303278053278	45.6365652242466	5.48385198408759	3.05126321850612	1.37987579676584e-07	3.06358039425808e-06	ENSGALG00010026290	24	410864	420969	-	2688	lncRNA	- && - && -	-
ENSGALG00010001670	533.173503576982	303.611005867954	323.399071338515	122.390063489745	107.927317425307	100.023688391188	386.72786026115	110.113689768747	1.81052649204454	1.38962112975368e-07	3.08164185182224e-06	SHOX	1	129836503	129846394	-	2716	protein_coding	short stature homeobox [Source:NCBI gene (formerly Entrezgene);Acc:418669] && sp|O15266|SHOX_HUMAN Short stature homeobox protein OS=Homo sapiens OX=9606 GN=SHOX PE=1 SV=1 && PF00046:Homeodomain	Homeobox
ENSGALG00010005857	75.4607510863014	62.6809818566098	80.6306627727463	20.872724006003	16.9885592243539	14.2890983415983	72.9241319052191	17.3834605239851	2.06847547977968	1.40310588086151e-07	3.10794448471385e-06	ENSGALG00010005857	2	102380876	102412725	+	7591	lncRNA	- && - && -	-
ENSGALG00010028447	294.420635385897	392.735526945321	438.210123764925	128.082624582291	140.905108860817	137.175344079344	375.122095365381	135.387692507484	1.47210395151533	1.4115229247003e-07	3.11576998072829e-06	OLFM1	17	8207491	8234959	+	4526	protein_coding	olfactomedin 1 [Source:NCBI gene (formerly Entrezgene);Acc:395535] && sp|Q9IAK4|NOE1_CHICK Noelin OS=Gallus gallus OX=9031 GN=OLFM1 PE=1 SV=1 && PF02191:Olfactomedin-like domain|PF12308:Neurogenesis glycoprotein	-
ENSGALG00010005543	4078.59174313993	5905.72375930245	5863.2514559747	1927.880690009	2169.53894565131	2058.58276774627	5282.52231947236	2052.00080113553	1.36434106858354	1.42974620980252e-07	3.15235978838717e-06	SEC24D	4	54435465	54487986	+	5181	protein_coding	SEC24 homolog D, COPII coat complex component [Source:HGNC Symbol;Acc:HGNC:10706] && sp|O94855|SC24D_HUMAN Protein transport protein Sec24D OS=Homo sapiens OX=9606 GN=SEC24D PE=1 SV=2 && PF04815:Sec23/Sec24 helical domain|PF04811:Sec23/Sec24 trunk domain|PF00626:Gelsolin repeat|PF08033:Sec23/Sec24 beta-sandwich domain|PF04810:Sec23/Sec24 zinc finger	-
ENSGALG00010002939	762.029879822322	600.366279345341	628.393317478903	245.728887161581	279.81156369524	296.260638949139	663.596492215522	273.933696601987	1.2757736290879	1.43904382788421e-07	3.16920837491921e-06	HMGB2	4	42868396	42870710	-	1330	protein_coding	high mobility group box 2 [Source:NCBI gene (formerly Entrezgene);Acc:396482] && sp|P26584|HMGB2_CHICK High mobility group protein B2 OS=Gallus gallus OX=9031 GN=HMGB2 PE=2 SV=2 && PF09011:HMG-box domain|PF00505:HMG (high mobility group) box	HMG_box
ENSGALG00010005754	37.1118447965417	140.052818835862	105.170429703582	9.48760182091045	12.9912511715647	6.66824589274589	94.1116977786621	9.71569962840702	3.28196489986565	1.52695375548773e-07	3.35509081200048e-06	ENSGALG00010005754	4	52619961	52646196	+	21570	lncRNA	- && - && -	-
ENSGALG00010019477	849.861245840804	585.675424222698	543.380553468508	230.548724248124	240.837810180546	197.189557114057	659.63907451067	222.858697180909	1.5645923637593	1.54001046390847e-07	3.37989911218811e-06	NCAPH	22	3246587	3256367	+	2959	protein_coding	non-SMC condensin I complex subunit H [Source:NCBI gene (formerly Entrezgene);Acc:425304] && sp|Q8C156|CND2_MOUSE Condensin complex subunit 2 OS=Mus musculus OX=10090 GN=Ncaph PE=1 SV=1 && PF05786:Condensin complex subunit 2	-
ENSGALG00010003186	176.899793530182	73.4542756132146	42.0681718814328	7.59008145672836	10.9925971451702	8.573459004959	97.4740803416098	9.05204586895251	3.425167235164	1.58209202799258e-07	3.46619290932557e-06	CYP21A1	16	2247308	2251245	+	1527	protein_coding	cytochrome P450, family 21, subfamily A, polypeptide 1 [Source:NCBI gene (formerly Entrezgene);Acc:429828] && sp|P08686|CP21A_HUMAN Steroid 21-hydroxylase OS=Homo sapiens OX=9606 GN=CYP21A2 PE=1 SV=1 && PF00067:Cytochrome P450	p450
ENSGALG00010024300	111.335534389625	72.4748852717051	57.8437363369702	9.48760182091045	18.9872132507485	10.4786721171721	80.5513853327667	12.9844957296103	2.63200925150876	1.58295151152187e-07	3.46619290932557e-06	MEOX1	27	3141031	3146843	+	2166	protein_coding	mesenchyme homeobox 1 [Source:NCBI gene (formerly Entrezgene);Acc:395533] && sp|A1YGA4|MEOX1_PANPA Homeobox protein MOX-1 OS=Pan paniscus OX=9597 GN=MEOX1 PE=3 SV=1 && PF00046:Homeodomain	Homeobox
ENSGALG00010008212	364.933140499326	405.467601384945	437.333703517396	156.545430045022	183.876170428301	139.080557191557	402.578148467222	159.83405255496	1.33400771592338	1.59204354207607e-07	3.48211763522878e-06	GTSE1	1	15895725	15907207	+	3319	protein_coding	G2 and S-phase expressed 1 [Source:NCBI gene (formerly Entrezgene);Acc:425204] && sp|Q9NYZ3|GTSE1_HUMAN G2 and S phase-expressed protein 1 OS=Homo sapiens OX=9606 GN=GTSE1 PE=1 SV=3 && PF15259:G-2 and S-phase expressed 1	-
ENSGALG00010011729	588.841270771794	1028.359858585	1063.97418050124	282.730534263131	282.809544734832	231.483393133893	893.725103286013	265.674490710619	1.75095688158245	1.71783692016326e-07	3.74015506007787e-06	FAM129A	8	7952965	8021696	-	6768	protein_coding	family with sequence similarity 129 member A [Source:NCBI gene (formerly Entrezgene);Acc:424451] && sp|Q9BZQ8|NIBA1_HUMAN Protein Niban 1 OS=Homo sapiens OX=9606 GN=NIBAN1 PE=1 SV=1 && -	-
ENSGALG00010008824	638.323730500516	1101.81413419822	1045.56935530311	312.142099907954	301.796757985581	293.402819280819	928.569073333949	302.447225724785	1.61902948816199	1.72641533627849e-07	3.75456098928384e-06	GREM2	3	35821801	35897128	+	19334	protein_coding	gremlin 2, DAN family BMP antagonist [Source:HGNC Symbol;Acc:HGNC:17655] && sp|Q9H772|GREM2_HUMAN Gremlin-2 OS=Homo sapiens OX=9606 GN=GREM2 PE=2 SV=1 && PF03045:DAN domain	-
ENSGALG00010023359	932.744365886414	458.354679826459	498.683120844485	166.033031865933	163.889630164355	161.943114538114	629.927388852453	163.955258856134	1.94074402789737	1.81014684977265e-07	3.91884506911189e-06	CDCA3	1	77205713	77207891	-	1136	protein_coding	cell division cycle associated 3 [Source:NCBI gene (formerly Entrezgene);Acc:770517] && sp|Q99618|CDCA3_HUMAN Cell division cycle-associated protein 3 OS=Homo sapiens OX=9606 GN=CDCA3 PE=1 SV=1 && -	-
ENSGALG00010018383	541.832934029508	186.08416488681	188.430353218918	40.7966878299149	50.9656776730616	48.5829343614343	305.449150711745	46.7817666214703	2.70511826128351	1.83646461693098e-07	3.97132879534746e-06	METRN	14	13183239	13186739	+	2178	protein_coding	meteorin, glial cell differentiation regulator [Source:HGNC Symbol;Acc:HGNC:14151] && sp|Q8C1Q4|METRN_MOUSE Meteorin OS=Mus musculus OX=10090 GN=Metrn PE=1 SV=2 && -	-
ENSGALG00010027982	355.036648553582	142.011599518882	127.957356139358	22.7702443701851	29.9798103959186	40.0094753564753	208.335201403941	30.919843374193	2.74954285291213	1.84432834850546e-07	3.98383249815999e-06	ENTPD2	17	1078124	1085893	+	2480	protein_coding	ectonucleoside triphosphate diphosphohydrolase 2 [Source:NCBI gene (formerly Entrezgene);Acc:395797] && sp|P79784|ENTP2_CHICK Ectonucleoside triphosphate diphosphohydrolase 2 OS=Gallus gallus OX=9031 GN=ENTPD2 PE=1 SV=2 && -	-
ENSGALG00010017873	24175.8927619605	12969.0869022692	13264.6204463643	5175.48679330665	4437.01193859596	4950.69627208577	16803.2000368646	4854.39833466279	1.79132027609083	1.87278673703344e-07	4.0407432438947e-06	HSPG2	21	6521390	6551533	+	12593	protein_coding	heparan sulfate proteoglycan 2 [Source:HGNC Symbol;Acc:HGNC:5273] && sp|P98160|PGBM_HUMAN Basement membrane-specific heparan sulfate proteoglycan core protein OS=Homo sapiens OX=9606 GN=HSPG2 PE=1 SV=4 && PF00053:Laminin EGF domain|PF00057:Low-density lipoprotein receptor domain class A|PF13927:Immunoglobulin domain|PF02210:Laminin G domain|PF00052:Laminin B (Domain IV)|PF07679:Immunoglobulin I-s…	Laminin_G_2
ENSGALG00010023293	115.046718869279	647.377015737798	643.292461686911	54.0793303791896	27.981156369524	51.440754029754	468.572065431329	44.5004135928225	3.39656123449896	1.89691816372236e-07	4.07868913988408e-06	COL11A1	8	10889243	11078388	+	8199	protein_coding	collagen type XI alpha 1 chain [Source:HGNC Symbol;Acc:HGNC:2186] && sp|P12107|COBA1_HUMAN Collagen alpha-1(XI) chain OS=Homo sapiens OX=9606 GN=COL11A1 PE=1 SV=4 && PF01391:Collagen triple helix repeat (20 copies)|PF01410:Fibrillar collagen C-terminal domain	Collagen
ENSGALG00010002923	33246.0276302352	25195.7959256741	23878.0696439508	10693.4760123482	12190.7902339937	11043.5678049433	27439.9643999534	11309.2780170951	1.27874763579341	1.91421916328661e-07	4.10698725862995e-06	SERPINH1	1	195370325	195379453	-	3731	protein_coding	serpin family H member 1 [Source:NCBI gene (formerly Entrezgene);Acc:396228] && sp|P13731|SERPH_CHICK Serpin H1 OS=Gallus gallus OX=9031 GN=SERPINH1 PE=1 SV=2 && PF00079:Serpin (serine protease inhibitor)	Serpin
ENSGALG00010013650	663.064960364877	1031.29802960953	921.117680153873	343.451185916958	293.802141880002	313.407556959057	871.826890042761	316.886961585339	1.46064038615017	1.92541401917043e-07	4.12638001107319e-06	BACE2	1	108914863	108966520	+	3252	protein_coding	beta-secretase 2 [Source:HGNC Symbol;Acc:HGNC:934] && sp|Q9Y5Z0|BACE2_HUMAN Beta-secretase 2 OS=Homo sapiens OX=9606 GN=BACE2 PE=1 SV=1 && PF00026:Eukaryotic aspartyl protease	Asp
ENSGALG00010020994	3060.49013422147	3864.6742875966	3922.85702794361	1572.09562172486	1714.84515464654	1552.74868645369	3616.00714992056	1613.2298209417	1.16464884517684	1.95198320743376e-07	4.16931413212806e-06	DHCR7	5	1854474	1861140	+	2516	protein_coding	7-dehydrocholesterol reductase [Source:NCBI gene (formerly Entrezgene);Acc:422982] && sp|O88455|DHCR7_MOUSE 7-dehydrocholesterol reductase OS=Mus musculus OX=10090 GN=Dhcr7 PE=1 SV=1 && PF01222:Ergosterol biosynthesis ERG4/ERG24 family	-
ENSGALG00010003884	341.428972128183	272.270514939649	290.97152217991	106.261140394197	130.911838728845	117.170606401106	301.557003082581	118.114528508049	1.35138797196291	1.96984359135043e-07	4.19809205470652e-06	TYMS	2	101557998	101569913	-	4652	protein_coding	thymidylate synthetase [Source:HGNC Symbol;Acc:HGNC:12441] && sp|P04818|TYSY_HUMAN Thymidylate synthase OS=Homo sapiens OX=9606 GN=TYMS PE=1 SV=3 && PF00303:Thymidylate synthase	-
ENSGALG00010001836	1823.42864100341	2736.41661417762	2744.94821526349	925.98993772086	947.362008511028	877.350638174138	2434.93115681484	916.900861468675	1.40934970040183	1.9734851768389e-07	4.20117456221833e-06	TWSG1	2	98184517	98202734	-	3050	protein_coding	twisted gastrulation BMP signaling modulator 1 [Source:NCBI gene (formerly Entrezgene);Acc:374024] && sp|Q98T89|TWSG1_CHICK Twisted gastrulation protein homolog 1 OS=Gallus gallus OX=9031 GN=TWSG1 PE=2 SV=1 && PF04668:Twisted gastrulation (Tsg) protein conserved region	-
ENSGALG00010010783	603.686008690411	486.756999730235	425.940240299507	190.7007966003	209.85867277143	191.473917777418	505.461082906718	197.344462383049	1.35571229117988	2.07207114475483e-07	4.40125389215516e-06	F2RL2	Z	24032594	24036406	+	1588	protein_coding	coagulation factor II thrombin receptor like 2 [Source:HGNC Symbol;Acc:HGNC:3539] && sp|Q58D85|PAR3_BOVIN Proteinase-activated receptor 3 OS=Bos taurus OX=9913 GN=F2RL2 PE=2 SV=1 && PF00001:7 transmembrane receptor (rhodopsin family)	7tm_1
ENSGALG00010013158	927.796119913541	173.352090447186	192.812454456567	29.4115656448224	41.9717345542861	39.0568688003688	431.320221605765	36.8133896664924	3.54951324685661	2.08006584504877e-07	4.41333704462786e-06	CRIP1	8	3990741	3993908	-	685	protein_coding	cysteine rich protein 1 [Source:NCBI gene (formerly Entrezgene);Acc:101747696] && sp|Q56K04|CRIP1_BOVIN Cysteine-rich protein 1 OS=Bos taurus OX=9913 GN=CRIP1 PE=3 SV=3 && -	-
ENSGALG00010025127	258.545852082574	190.981116594358	225.240003615172	77.7983349314657	71.9515449502047	90.4976228301228	224.922324097368	80.082500903931	1.48796498979213	2.09573786012837e-07	4.44166458107827e-06	PAMR1	5	18639350	18692613	-	3286	protein_coding	peptidase domain containing associated with muscle regeneration 1 [Source:HGNC Symbol;Acc:HGNC:24554] && sp|Q5RDI1|PAMR1_PONAB Inactive serine protease PAMR1 OS=Pongo abelii OX=9601 GN=PAMR1 PE=2 SV=1 && PF00008:EGF-like domain|PF00084:Sushi repeat (SCR repeat)|PF00431:CUB domain|PF00089:Trypsin	Trypsin
ENSGALG00010028412	4679.8036288439	1158.61877400577	1217.34772381896	296.013176812406	272.816274602859	304.834097954098	2351.92337555621	291.221183123121	3.01337258259356	2.10302933630538e-07	4.45218754847482e-06	S100A4	25	1720106	1720998	-	731	protein_coding	S100 calcium binding protein A4 [Source:HGNC Symbol;Acc:HGNC:10494] && sp|P26447|S10A4_HUMAN Protein S100-A4 OS=Homo sapiens OX=9606 GN=S100A4 PE=1 SV=1 && PF01023:S-100/ICaBP type calcium binding domain	-
ENSGALG00010008546	326.584234209567	183.145993862282	169.149107773261	60.7206516538269	57.9609667654426	49.5355409175409	226.29311194837	56.0723864456035	2.00999912248196	2.12091030736866e-07	4.4801865990807e-06	ENSGALG00010008546	2	55643108	55646353	+	3246	lncRNA	- && - && -	-
ENSGALG00010017284	27.2153528507972	32.3198812698144	37.6860706437836	3.79504072836418	0.999327013197287	0.952606556106556	32.4071015881317	1.91565809922267	4.07497611504973	2.12093691021377e-07	4.4801865990807e-06	KCNK4	5	54547284	54558068	+	2101	protein_coding	- && sp|Q96T55|KCNKG_HUMAN Potassium channel subfamily K member 16 OS=Homo sapiens OX=9606 GN=KCNK16 PE=1 SV=1 && PF07885:Ion channel	Ion_trans_2
ENSGALG00010022184	330.295418689221	379.024062164187	404.906154358791	159.391710591296	160.891649124763	161.943114538114	371.408545070733	160.742158084724	1.20955846479543	2.15186438771751e-07	4.53550447710767e-06	PRKAR1B	14	2039212	2127746	-	3229	protein_coding	protein kinase cAMP-dependent type I regulatory subunit beta [Source:HGNC Symbol;Acc:HGNC:9390] && sp|P31321|KAP1_HUMAN cAMP-dependent protein kinase type I-beta regulatory subunit OS=Homo sapiens OX=9606 GN=PRKAR1B PE=1 SV=4 && PF02197:Regulatory subunit of type II PKA R-subunit|PF00027:Cyclic nucleotide-binding domain	cNMP_binding
ENSGALG00010012517	1834.56219444238	2504.30110323986	2532.85451536127	903.219693350675	818.448823808578	1007.85773636074	2290.57260434784	909.842084506663	1.33224366649502	2.22756792925973e-07	4.67447313927333e-06	MGAT3	1	50663867	50697396	-	26248	protein_coding	beta-1,4-mannosyl-glycoprotein 4-beta-N-acetylglucosaminyltransferase [Source:NCBI gene (formerly Entrezgene);Acc:418013] && sp|Q09327|MGAT3_HUMAN Beta-1,4-mannosyl-glycoprotein 4-beta-N-acetylglucosaminyltransferase OS=Homo sapiens OX=9606 GN=MGAT3 PE=1 SV=3 && -	-
ENSGALG00010022181	185.559223982708	223.300997864172	186.677512723858	77.7983349314657	65.955582871021	79.0663441568441	198.512578190246	74.2734206531103	1.418206733267	2.23774845541155e-07	4.69069331212117e-06	ENSGALG00010022181	7	13397383	13413024	+	3863	protein_coding	- && sp|Q562F6|SGO2_HUMAN Shugoshin 2 OS=Homo sapiens OX=9606 GN=SGO2 PE=1 SV=2 && -	-
ENSGALG00010014173	155.869748145475	113.609279615105	144.609340842425	39.8479276478239	46.9683696202725	46.6777212492212	138.029456201002	44.4980061724392	1.63207400692314	2.24965309980376e-07	4.70832688363485e-06	MND1	4	19343070	19392259	+	6782	protein_coding	meiotic nuclear divisions 1 [Source:NCBI gene (formerly Entrezgene);Acc:422399] && sp|Q5XGY9|MND1_XENLA Meiotic nuclear division protein 1 homolog OS=Xenopus laevis OX=8355 GN=mnd1 PE=2 SV=1 && PF03962:Mnd1 HTH domain	Mnd1
ENSGALG00010004325	3872.00247377251	1837.33628067187	1924.61886357555	683.107331105552	652.560539617828	618.241654913155	2544.65253933998	651.303175212179	1.96577421709455	2.26230687258264e-07	4.72664071260769e-06	LTBP2	5	37437805	37497857	-	6162	protein_coding	latent transforming growth factor beta binding protein 2 [Source:HGNC Symbol;Acc:HGNC:6715] && sp|Q28019|LTBP2_BOVIN Latent-transforming growth factor beta-binding protein 2 OS=Bos taurus OX=9913 GN=LTBP2 PE=1 SV=2 && PF07645:Calcium-binding EGF domain|PF12662:Complement Clr-like EGF-like|PF00683:TB domain	EGF_CA
ENSGALG00010016129	413.17853873483	694.387752130255	648.55098317209	185.008235507754	208.859345758233	188.616098109098	585.372424679058	194.161226458362	1.59329083138539	2.44160628544666e-07	5.09013737373401e-06	CENPI	4	2035207	2052303	-	5980	protein_coding	centromere protein I [Source:NCBI gene (formerly Entrezgene);Acc:395207] && sp|Q8AYS7|CENPI_CHICK Centromere protein I OS=Gallus gallus OX=9031 GN=CENPI PE=1 SV=1 && PF07778:Mis6	-
ENSGALG00010003132	225.145191765686	160.620016007563	191.059613961507	70.2082534747373	44.9697155938779	61.9194261469261	192.274940578252	59.0324650718471	1.70092619202537	2.54278110752988e-07	5.28953748216378e-06	TPBG	3	77918620	77925332	-	5754	protein_coding	trophoblast glycoprotein [Source:HGNC Symbol;Acc:HGNC:12004] && sp|Q9Z0L0|TPBG_MOUSE Trophoblast glycoprotein OS=Mus musculus OX=10090 GN=Tpbg PE=1 SV=3 && -	-
ENSGALG00010000324	335.243664662093	140.052818835862	150.744282575134	33.2066063731866	30.9791374091159	48.5829343614343	208.680255357697	37.5895593812456	2.46959300577371	2.6915891514049e-07	5.58694503032397e-06	ENSGALG00010000324	MU179258.1	42974	56512	-	6078	protein_coding	- && - && PF00096:Zinc finger, C2H2 type	zf-C2H2
ENSGALG00010026801	136.076764253986	42.1137846849097	49.0795338616716	5.69256109254627	9.99327013197287	4.76303278053278	75.7566942668558	6.81628800168397	3.47252446111376	2.7071595243058e-07	5.61317648712508e-06	FMOD	26	5174637	5181371	-	3166	protein_coding	fibromodulin [Source:NCBI gene (formerly Entrezgene);Acc:395814] && sp|P51887|FMOD_CHICK Fibromodulin OS=Gallus gallus OX=9031 GN=FMOD PE=2 SV=1 && -	-
ENSGALG00010005791	40.8230292761958	44.0725653679288	33.3039694061343	3.79504072836418	6.99528909238101	5.71563933663933	39.3998546834196	5.50198971912817	2.84210016402621	2.8178343076487e-07	5.83002302484118e-06	ENSGALG00010005791	2	108940034	108945329	-	3446	lncRNA	- && - && -	-
ENSGALG00010026481	223.908130272468	242.888804694363	203.329497426925	74.9520543851925	75.9488530029938	98.1184752789752	223.375477464585	83.0064608890539	1.42741233820219	2.87527630567784e-07	5.9424447017346e-06	DIXDC1	24	6223357	6255725	-	4557	protein_coding	DIX domain containing 1 [Source:HGNC Symbol;Acc:HGNC:23695] && sp|Q155Q3|DIXC1_HUMAN Dixin OS=Homo sapiens OX=9606 GN=DIXDC1 PE=1 SV=2 && PF00778:DIX domain|PF00307:Calponin homology (CH) domain	DIX
ENSGALG00010012868	2347.94271412787	1130.216454102	1160.38040772952	389.940434839419	351.763108645445	435.341196140696	1546.17985865313	392.348246541853	1.97797964843777	2.90426616619047e-07	5.97654256866163e-06	CTHRC1	2	128992661	128997056	+	1991	protein_coding	collagen triple helix repeat containing 1 [Source:HGNC Symbol;Acc:HGNC:18831] && sp|Q96CG8|CTHR1_HUMAN Collagen triple helix repeat-containing protein 1 OS=Homo sapiens OX=9606 GN=CTHRC1 PE=1 SV=1 && PF01391:Collagen triple helix repeat (20 copies)	Collagen
ENSGALG00010017394	48.2453982355041	204.692581375491	241.891988318239	17.0776832776388	16.9885592243539	20.0047376782377	164.943322643078	18.0236600600768	3.19639559975859	2.91943817246817e-07	6.00131125077292e-06	ENSGALG00010017394	4	3719844	3721104	+	213	protein_coding	- && - && -	-
ENSGALG00010029841	59.3789516744666	37.2168329773621	34.1803896536642	2.84628054627313	3.99730805278915	7.62085244885245	43.592058101831	4.82148034930491	3.16807531815072	3.2464115915825e-07	6.64490107376533e-06	SMIM5	18	5411224	5426541	-	2579	protein_coding	small integral membrane protein 5 [Source:NCBI gene (formerly Entrezgene);Acc:770371] && - && -	-
ENSGALG00010017820	832.542384935751	1893.16153013792	1850.12314253552	392.786715385693	409.724075410888	340.08054053004	1525.27568586973	380.863777108874	2.00215856713651	3.3218711898926e-07	6.77760883072117e-06	FLRT2	5	41649303	41728158	+	31042	protein_coding	fibronectin leucine rich transmembrane protein 2 [Source:HGNC Symbol;Acc:HGNC:3761] && sp|O43155|FLRT2_HUMAN Leucine-rich repeat transmembrane protein FLRT2 OS=Homo sapiens OX=9606 GN=FLRT2 PE=1 SV=1 && -	-
ENSGALG00010005497	249.886421630047	610.160182760436	645.9217224295	105.312380212106	105.928663398912	118.123212957213	501.989442273328	109.788085522744	2.19405574230649	3.36433990073426e-07	6.85694749949437e-06	MKX	2	15598192	15641410	+	3631	protein_coding	mohawk homeobox [Source:HGNC Symbol;Acc:HGNC:23729] && sp|Q8IYA7|MKX_HUMAN Homeobox protein Mohawk OS=Homo sapiens OX=9606 GN=MKX PE=2 SV=2 && PF05920:Homeobox KN domain	Coprinus_mating
ENSGALG00010020350	596.263639731103	1457.33282816618	1350.5636014435	287.474335173587	281.810217721635	232.43599969	1134.72002311359	267.240184195074	2.08666296139356	3.39202875326977e-07	6.89868717110275e-06	PDZRN3	12	16792297	16913229	-	4972	protein_coding	PDZ domain containing ring finger 3 [Source:HGNC Symbol;Acc:HGNC:17704] && sp|Q9UPQ7|PZRN3_HUMAN E3 ubiquitin-protein ligase PDZRN3 OS=Homo sapiens OX=9606 GN=PDZRN3 PE=1 SV=2 && PF00595:PDZ domain|PF13923:Zinc finger, C3HC4 type (RING finger)	PDZ
ENSGALG00010018897	80.4089970591736	95.0008631264242	93.776966485694	25.6165249164582	19.9865402639457	30.4834097954098	89.728942223764	25.3621583252712	1.82322286221182	3.43445534504788e-07	6.97755906513018e-06	CCDC85A	3	475712	539309	+	3624	protein_coding	coiled-coil domain containing 85A [Source:HGNC Symbol;Acc:HGNC:29400] && sp|Q5SP85|CC85A_MOUSE Coiled-coil domain-containing protein 85A OS=Mus musculus OX=10090 GN=Ccdc85a PE=1 SV=1 && PF10226:CCDC85 family	-
ENSGALG00010013249	566.574163893869	611.139573101946	608.235651785716	295.064416630315	282.809544734832	244.819884919385	595.316462927177	274.231282094844	1.11866953099209	3.44173666805523e-07	6.98493704700329e-06	AURKA	20	12362904	12372432	+	4889	protein_coding	aurora kinase A [Source:HGNC Symbol;Acc:HGNC:11393] && sp|O14965|AURKA_HUMAN Aurora kinase A OS=Homo sapiens OX=9606 GN=AURKA PE=1 SV=2 && PF00069:Protein kinase domain	Pkinase
ENSGALG00010005038	95.2537349777902	91.0833017603861	80.6306627727463	29.4115656448224	25.9825023431295	26.6729835709836	88.9892331703075	27.3556838529785	1.69909564342519	3.51428245496261e-07	7.12461203634263e-06	ENSGALG00010005038	2	118986525	119016304	-	12137	lncRNA	- && - && -	-
ENSGALG00010007879	345.140156607837	461.292850850988	455.738528715522	159.391710591296	180.878189388709	168.61136043086	420.723845391449	169.627086803622	1.31203489475003	3.86688254122463e-07	7.81461436895006e-06	PLK4	4	33918914	33933698	+	3997	protein_coding	polo like kinase 4 [Source:HGNC Symbol;Acc:HGNC:11397] && sp|O00444|PLK4_HUMAN Serine/threonine-protein kinase PLK4 OS=Homo sapiens OX=9606 GN=PLK4 PE=1 SV=3 && PF18409:Polo-like Kinase 4 Polo Box 2|PF00069:Protein kinase domain|PF18190:Polo-like Kinase 4 Polo Box 1	Pkinase
ENSGALG00010001743	61.8530746609028	87.165740394348	68.3607793073284	21.821484188094	12.9912511715647	13.3364917854918	72.4598647875264	16.0497423817168	2.17453743001996	3.93215901595268e-07	7.93814970963106e-06	ENSGALG00010001743	6	32152275	32171718	+	3551	protein_coding	- && sp|Q60997|DMBT1_MOUSE Deleted in malignant brain tumors 1 protein OS=Mus musculus OX=10090 GN=Dmbt1 PE=1 SV=2 && PF00100:Zona pellucida-like domain|PF00530:Scavenger receptor cysteine-rich domain	Zona_pellucida
ENSGALG00010022979	2359.07626756683	4176.12041619663	4320.75182032216	1207.7717118019	1053.29067190994	1205.04729347479	3618.64950136187	1155.36989239554	1.64726289513596	4.50971967844502e-07	9.05634996915852e-06	LAMA5	20	8173538	8253129	-	12362	protein_coding	laminin subunit alpha 5 [Source:HGNC Symbol;Acc:HGNC:6485] && sp|Q61001|LAMA5_MOUSE Laminin subunit alpha-5 OS=Mus musculus OX=10090 GN=Lama5 PE=1 SV=4 && PF00053:Laminin EGF domain|PF00052:Laminin B (Domain IV)|PF02210:Laminin G domain|PF06009:Laminin Domain II|PF06008:Laminin Domain I	Laminin_G_2
ENSGALG00010009736	4695.88542825574	2065.53423024359	1958.79925322922	675.517249648824	695.531601185312	647.772458152458	2906.73963724285	672.940436328865	2.11060559390589	4.59153371897e-07	9.21098242281424e-06	WISP1	2	140915428	140951412	+	1599	protein_coding	WNT1 inducible signaling pathway protein 1 [Source:NCBI gene (formerly Entrezgene);Acc:420322] && sp|O95388|CCN4_HUMAN CCN family member 4 OS=Homo sapiens OX=9606 GN=CCN4 PE=1 SV=1 && PF00007:Cystine-knot domain|PF00090:Thrombospondin type 1 domain|PF00093:von Willebrand factor type C domain|PF00219:Insulin-like growth factor binding protein	VWC
ENSGALG00010012476	27.2153528507972	18.608416488681	15.7755644555373	0	0	0	20.5331112650052	0	6.84444338466938	4.68301276667005e-07	9.36084058039636e-06	ENSGALG00010012476	Z	259753	260810	+	1058	lncRNA	- && - && -	-
novel.153	87.8313660184819	47.0107363924573	36.8096503962537	7.59008145672836	8.99394311877558	6.66824589274589	57.217250935731	7.75075682274994	2.87758195523072	4.73206469911586e-07	9.43767850472307e-06	-	2	50912659	50931678	+	1648	-	- && - && -	-
ENSGALG00010014099	1663.84770837828	1693.36590046997	1699.37885996038	771.342028040019	917.38219811511	745.890933431433	1685.53082293621	811.538386528854	1.05462606831866	4.73412653596726e-07	9.43767850472307e-06	TPX2	20	10376532	10390131	+	4305	protein_coding	TPX2, microtubule nucleation factor [Source:NCBI gene (formerly Entrezgene);Acc:395081] && sp|Q6NUF4|TPX2A_XENLA Targeting protein for Xklp2-A OS=Xenopus laevis OX=8355 GN=tpx2-a PE=1 SV=1 && PF12214:Cell cycle regulated microtubule associated protein|PF09041:Aurora-A binding|PF06886:Targeting protein for Xklp2 (TPX2)	-
ENSGALG00010009833	635.84960751408	322.219422356635	286.589420942261	109.10742094047	99.9327013197287	93.3554424984425	414.886150270992	100.798521586214	2.03950420653733	4.81130942635783e-07	9.58156501577899e-06	SOD3	4	73189699	73194539	-	3885	protein_coding	superoxide dismutase 3 [Source:HGNC Symbol;Acc:HGNC:11181] && sp|P08294|SODE_HUMAN Extracellular superoxide dismutase [Cu-Zn] OS=Homo sapiens OX=9606 GN=SOD3 PE=1 SV=2 && PF00080:Copper/zinc superoxide dismutase (SODC)	-
ENSGALG00010011329	6910.22550111606	9506.94204503299	9676.55595297708	3740.0126378029	3653.53956024928	3785.65845396745	8697.90783304204	3726.40355067321	1.22296520497255	4.83297421063528e-07	9.60146768223127e-06	PCDHGC3	13	1470562	1518612	+	14433	protein_coding	protocadherin gamma subfamily C, 3 [Source:NCBI gene (formerly Entrezgene);Acc:408051] && sp|Q9Y5F6|PCDGM_HUMAN Protocadherin gamma-C5 OS=Homo sapiens OX=9606 GN=PCDHGC5 PE=2 SV=1 && PF16492:Cadherin cytoplasmic C-terminal|PF15974:Cadherin C-terminal cytoplasmic tail, catenin-binding region|PF08266:Cadherin-like|PF00028:Cadherin domain	Cadherin
ENSGALG00010007890	2526.07956915127	3957.71637004	3773.86558586354	1350.08573911556	1268.14597974736	1312.69183431483	3419.2205083516	1310.30785105925	1.38395197125175	4.90054905957419e-07	9.69872884199906e-06	ENSGALG00010007890	3	107279704	107303228	+	8634	protein_coding	- && sp|Q15035|TRAM2_HUMAN Translocating chain-associated membrane protein 2 OS=Homo sapiens OX=9606 GN=TRAM2 PE=1 SV=1 && PF08390:TRAM1-like protein|PF03798:TLC domain	LAG1
ENSGALG00010022511	7307.32224043905	1589.55052426996	1702.8845409505	423.147041212606	363.755032803813	450.582901038401	3533.25243521984	412.49499168494	3.09835695558468	4.93325888143019e-07	9.74331356788555e-06	IGFBP4	27	4441053	4446307	+	1763	protein_coding	insulin like growth factor binding protein 4 [Source:NCBI gene (formerly Entrezgene);Acc:374271] && sp|Q05716|IBP4_BOVIN Insulin-like growth factor-binding protein 4 OS=Bos taurus OX=9913 GN=IGFBP4 PE=2 SV=1 && PF00219:Insulin-like growth factor binding protein|PF00086:Thyroglobulin type-1 repeat	-
ENSGALG00010017553	1342.21172014159	715.934339643465	716.035342231888	276.089212988494	256.827042391703	261.014196373196	924.727134005648	264.643483917798	1.80415407209088	4.95842029563854e-07	9.78291212555983e-06	EDA	4	1138961	1150843	+	4201	protein_coding	ectodysplasin A [Source:HGNC Symbol;Acc:HGNC:3157] && sp|Q9BEG5|EDA_BOVIN Ectodysplasin-A OS=Bos taurus OX=9913 GN=EDA PE=3 SV=2 && -	-
ENSGALG00010000143	13646.0253316884	3578.69230787582	3643.27896898159	936.426299723861	995.329705144498	990.710818350818	6955.99886951526	974.155607739726	2.83594359490339	5.07460579657048e-07	9.98127499843431e-06	ENSGALG00010000143	15	10101775	10114838	-	4092	protein_coding	- && sp|P59222|SREC2_MOUSE Scavenger receptor class F member 2 OS=Mus musculus OX=10090 GN=Scarf2 PE=1 SV=1 && -	-
ENSGALG00010023149	40.8230292761958	305.569786550973	308.499927130508	14.2314027313657	13.990578184762	23.8151639026639	218.297580985892	17.3457149395972	3.65462948461281	5.10817331104291e-07	1.00369836577761e-05	ADGRD1	15	3080114	3201287	-	4026	protein_coding	adhesion G protein-coupled receptor D1 [Source:HGNC Symbol;Acc:HGNC:19893] && sp|Q6QNK2|AGRD1_HUMAN Adhesion G-protein coupled receptor D1 OS=Homo sapiens OX=9606 GN=ADGRD1 PE=1 SV=1 && PF13385:Concanavalin A-like lectin/glucanases superfamily|PF01825:GPCR proteolysis site, GPS, motif|PF00002:7 transmembrane receptor (Secretin family)	7tm_2
ENSGALG00010023136	7642.56590510114	2481.77512538514	2660.81187150063	769.444507675837	718.516122488849	801.142113685613	4261.71763399564	763.0342479501	2.48144707439714	5.13555638704783e-07	1.00804387831099e-05	MDK	5	23180341	23182988	-	1455	protein_coding	midkine (neurite growth-promoting factor 2) [Source:NCBI gene (formerly Entrezgene);Acc:423196] && sp|P24052|MK_CHICK Midkine OS=Gallus gallus OX=9031 GN=RIHB PE=1 SV=1 && -	-
ENSGALG00010014075	350.08840258071	515.159319634012	482.031136141418	164.135511501751	181.877516401906	131.459704742705	449.09295278538	159.157577548787	1.49794966229034	5.56297272706396e-07	1.08526169266616e-05	ENSGALG00010014075	1	108968207	108971442	+	3236	lncRNA	- && - && -	-
ENSGALG00010008161	133.60264126755	234.074291620777	255.038292031187	47.4380091045522	63.9569288446264	33.3412294637294	207.571741639838	48.245389137636	2.10845462353883	6.09381865137492e-07	1.18279413133888e-05	ENSGALG00010008161	2	88308131	88359075	+	2209	protein_coding	- && sp|Q8IYR6|TEFF1_HUMAN Tomoregulin-1 OS=Homo sapiens OX=9606 GN=TMEFF1 PE=1 SV=1 && PF07648:Kazal-type serine protease inhibitor domain	-
ENSGALG00010024282	1075.00643760649	1518.05502933977	1341.7993989682	537.947023245622	571.615051548848	581.089999224999	1311.62028863815	563.550691339823	1.21916736264064	6.27355544333733e-07	1.21398689660859e-05	HIC2	15	248200	330566	-	32444	protein_coding	hypermethylated in cancer 2 [Source:NCBI gene (formerly Entrezgene);Acc:416768] && sp|Q96JB3|HIC2_HUMAN Hypermethylated in cancer 2 protein OS=Homo sapiens OX=9606 GN=HIC2 PE=1 SV=2 && PF00651:BTB/POZ domain|PF00096:Zinc finger, C2H2 type	BTB
ENSGALG00010009451	303.080065838423	581.75786285666	681.854952578224	136.62146622111	150.89837899279	129.554491630492	522.230960424436	139.024778948131	1.91071199902719	6.34327470618701e-07	1.22500092156415e-05	ROR2	Z	45080610	45235064	-	5003	protein_coding	receptor tyrosine kinase like orphan receptor 2 [Source:NCBI gene (formerly Entrezgene);Acc:769516] && sp|Q01974|ROR2_HUMAN Tyrosine-protein kinase transmembrane receptor ROR2 OS=Homo sapiens OX=9606 GN=ROR2 PE=1 SV=2 && PF07714:Protein tyrosine kinase|PF00051:Kringle domain|PF07679:Immunoglobulin I-set domain|PF01392:Fz domain	Pkinase_Tyr
ENSGALG00010022162	651.931406925915	425.055408215135	356.703040744649	157.494190227113	151.897706005988	147.654016196516	477.896618628567	152.348637476539	1.64774228376263	6.47539659776878e-07	1.24674185199295e-05	ENSGALG00010022162	15	10011827	10032130	-	7820	protein_coding	- && sp|Q07864|DPOE1_HUMAN DNA polymerase epsilon catalytic subunit A OS=Homo sapiens OX=9606 GN=POLE PE=1 SV=5 && PF03104:DNA polymerase family B, exonuclease domain|PF08490:Domain of unknown function (DUF1744)|PF00136:DNA polymerase family B	DNA_pol_B_exo
ENSGALG00010011921	25.9782913575792	92.0626921018956	91.1477057431045	7.59008145672836	8.99394311877558	3.81042622442622	69.7295630675264	6.79815026664339	3.36611407454855	6.69509977928794e-07	1.28645401180736e-05	MEGF10	Z	57157462	57259224	+	8007	protein_coding	multiple EGF like domains 10 [Source:HGNC Symbol;Acc:HGNC:29634] && sp|Q96KG7|MEG10_HUMAN Multiple epidermal growth factor-like domains protein 10 OS=Homo sapiens OX=9606 GN=MEGF10 PE=1 SV=1 && -	-
ENSGALG00010020613	4627.84704612874	771.759589109508	886.937290500209	195.444597510755	203.862710692247	203.857803006803	2095.51464191282	201.055037069935	3.38138702811905	6.78544522824379e-07	1.30250602585887e-05	ACTG2	22	3101399	3104040	+	1401	protein_coding	actin, gamma 2, smooth muscle, enteric [Source:NCBI gene (formerly Entrezgene);Acc:396084] && sp|Q5E9B5|ACTH_BOVIN Actin, gamma-enteric smooth muscle OS=Bos taurus OX=9913 GN=ACTG2 PE=2 SV=1 && PF00022:Actin	Actin
ENSGALG00010014390	99457.2699317452	35436.3013364977	36165.4815143193	11155.5222210265	11363.3474670664	11417.9421814932	57019.6842608541	11312.2706231953	2.33355715854335	6.80857321033036e-07	1.30525521428598e-05	SPARC	13	12522257	12530597	+	2414	protein_coding	secreted protein acidic and cysteine rich [Source:NCBI gene (formerly Entrezgene);Acc:386571] && sp|P36377|SPRC_CHICK SPARC OS=Gallus gallus OX=9031 GN=SPARC PE=2 SV=1 && PF00050:Kazal-type serine protease inhibitor domain|PF10591:Secreted protein acidic and rich in cysteine Ca binding region|PF09289:Follistatin/Osteonectin-like EGF domain	-
ENSGALG00010023338	18616.5384114385	15509.6254481449	15850.9365968249	8117.59211797098	8729.1214602783	8101.91875968626	16659.0334854694	8316.21077931185	1.00227617394871	6.81340766575242e-07	1.30525521428598e-05	HDLBP	9	4604678	4638006	-	4821	protein_coding	high density lipoprotein binding protein [Source:NCBI gene (formerly Entrezgene);Acc:395984] && sp|P81021|VIGLN_CHICK Vigilin OS=Gallus gallus OX=9031 GN=HDLBP PE=2 SV=1 && PF00013:KH domain	KH_1
ENSGALG00010018005	122.469087828587	152.784893275486	135.845138367127	47.4380091045522	54.9629857258508	45.7251146931147	137.033039823734	49.3753698411726	1.47498978172772	7.08642988038816e-07	1.35349396258352e-05	ENSGALG00010018005	23	6111192	6123419	-	3114	lncRNA	- && - && -	-
ENSGALG00010011050	45.771275249068	32.3198812698144	27.1690276734254	1.89752036418209	0	0	35.0867280641026	0.632506788060697	5.76452924069758	7.2516433158184e-07	1.37954224431543e-05	SYT10	1	58685320	58741851	+	1989	protein_coding	synaptotagmin 10 [Source:HGNC Symbol;Acc:HGNC:19266] && sp|Q5RCK6|SYT10_PONAB Synaptotagmin-10 OS=Pongo abelii OX=9601 GN=SYT10 PE=2 SV=1 && PF00168:C2 domain	C2
ENSGALG00010001808	629.66430004799	435.82870197174	389.130589903254	173.623113322661	161.890976137961	180.995245660246	484.874530640995	172.169778373622	1.49214707892766	7.26083586103588e-07	1.37991933176271e-05	HOXA4	2	32512064	32514374	-	1818	protein_coding	homeobox A4 [Source:NCBI gene (formerly Entrezgene);Acc:395307] && sp|P17277|HXA4_CHICK Homeobox protein Hox-A4 OS=Gallus gallus OX=9031 GN=HOXA4 PE=2 SV=1 && -	-
ENSGALG00010017691	805.327032084954	374.12711045664	406.658994853851	102.466099665833	115.921933530885	158.132688313688	528.704379131815	125.506907170135	2.07344474242489	7.63885768599205e-07	1.44601838174595e-05	LZTS1	22	1736251	1748942	+	3267	protein_coding	leucine zipper tumor suppressor 1 [Source:HGNC Symbol;Acc:HGNC:13861] && sp|Q9Y250|LZTS1_HUMAN Leucine zipper putative tumor suppressor 1 OS=Homo sapiens OX=9606 GN=LZTS1 PE=1 SV=3 && PF06818:Fez1	Fez1
ENSGALG00010005842	157.106809638693	149.846722250958	165.643426783142	68.3107331105552	44.9697155938779	50.4881474736475	157.532319557598	54.5895320593602	1.52816377664604	8.053295094321e-07	1.51996017273289e-05	ENSGALG00010005842	2	102175571	102254495	+	19278	lncRNA	- && - && -	-
ENSGALG00010027590	6200.15220400889	1530.78710377939	1716.90726491098	421.249520848424	440.703212820004	478.208491165491	3149.28219089975	446.720408277973	2.81738094720055	8.09532047923674e-07	1.52488428476017e-05	SEMA3F	12	3349886	3373605	+	3795	protein_coding	semaphorin 3F [Source:NCBI gene (formerly Entrezgene);Acc:374109] && sp|O88632|SEM3F_MOUSE Semaphorin-3F OS=Mus musculus OX=10090 GN=Sema3f PE=2 SV=2 && PF01403:Sema domain|PF00047:Immunoglobulin domain	Sema
ENSGALG00010017310	1531.48212860395	805.058860720832	753.721412875672	309.295819361681	278.812236682043	285.781966831967	1030.08746740015	291.296674291897	1.82143517059049	8.5495711485984e-07	1.60413424158702e-05	SAMD11	21	2911491	2979305	-	5856	protein_coding	sterile alpha motif domain containing 11 [Source:NCBI gene (formerly Entrezgene);Acc:419434] && sp|Q96NU1|SAM11_HUMAN Sterile alpha motif domain-containing protein 11 OS=Homo sapiens OX=9606 GN=SAMD11 PE=1 SV=3 && PF01342:SAND domain|PF00536:SAM domain (Sterile alpha motif)	SAND
ENSGALG00010007858	19.7929838914889	36.2374426358525	53.4616350993209	1.89752036418209	2.99798103959186	3.81042622442622	36.4973538755541	2.90197587606672	3.66224980862323	8.84360206632004e-07	1.65443652341381e-05	VSTM2A	2	81887455	81916116	+	9180	protein_coding	V-set and transmembrane domain containing 2A [Source:HGNC Symbol;Acc:HGNC:28499] && sp|Q8TAG5|VTM2A_HUMAN V-set and transmembrane domain-containing protein 2A OS=Homo sapiens OX=9606 GN=VSTM2A PE=1 SV=3 && PF07686:Immunoglobulin V-set domain	V-set
ENSGALG00010001700	27.2153528507972	34.2786619528335	33.3039694061343	1.89752036418209	3.99730805278915	4.76303278053278	31.5993280699217	3.55262039916801	3.15886697758594	8.86504307960892e-07	1.65521165324445e-05	ENSGALG00010001700	16	2411753	2425693	-	837	protein_coding	- && sp|Q9XT00|DHB8_PIG (3R)-3-hydroxyacyl-CoA dehydrogenase OS=Sus scrofa OX=9823 GN=HSD17B8 PE=3 SV=2 && PF13561:Enoyl-(Acyl carrier protein) reductase|PF00106:short chain dehydrogenase	adh_short
ENSGALG00010007513	131.128518281114	353.55991328494	345.309577526761	69.2594932926463	42.9710615674833	49.5355409175409	276.666003030938	53.9220319258902	2.36040171321376	9.28879565097633e-07	1.72203716222977e-05	ENSGALG00010007513	2	87476515	87521903	+	3426	protein_coding	- && sp|Q8BGT9|GLT12_MOUSE Polypeptide N-acetylgalactosaminyltransferase 12 OS=Mus musculus OX=10090 GN=Galnt12 PE=2 SV=1 && PF00652:Ricin-type beta-trefoil lectin domain|PF00535:Glycosyl transferase family 2	Glycos_transf_2
ENSGALG00010007821	630.901361541208	815.832154477437	815.947250450291	320.680941546773	355.760416698234	285.781966831967	754.226922156312	320.741108358991	1.23447033463537	9.30393157981807e-07	1.72203716222977e-05	FAM89A	3	40280073	40313404	-	2238	protein_coding	family with sequence similarity 89 member A [Source:HGNC Symbol;Acc:HGNC:25057] && sp|Q6ZTA4|TRI67_HUMAN Tripartite motif-containing protein 67 OS=Homo sapiens OX=9606 GN=TRIM67 PE=2 SV=3 && -	-
novel.233	123.706149321806	53.866468783024	57.8437363369702	13.2826425492746	13.990578184762	13.3364917854918	78.4721181472666	13.5365708398428	2.52896055407262	9.32722295701249e-07	1.72468012513338e-05	-	27	3448241	3450843	-	1655	-	- && - && -	-
ENSGALG00010015160	72.9866280998652	171.393309764167	120.945994159119	16.1289230955478	24.9831753299322	30.4834097954098	121.775310674384	23.8651694069632	2.35428843973031	9.44402986688035e-07	1.7445930848683e-05	SIM1	3	70646972	70689622	+	5579	protein_coding	SIM bHLH transcription factor 1 [Source:HGNC Symbol;Acc:HGNC:10882] && sp|P81133|SIM1_HUMAN Single-minded homolog 1 OS=Homo sapiens OX=9606 GN=SIM1 PE=1 SV=2 && PF00989:PAS fold|PF06621:Single-minded protein C-terminus|PF08447:PAS fold	SIM_C
ENSGALG00010011099	190.50746995558	475.983705973631	540.751292725918	90.1322172986493	90.9387582009531	80.9715572690572	402.414156218376	87.3475109228865	2.20534221737827	9.83673912676898e-07	1.81189137062661e-05	ENSGALG00010011099	Z	9852827	9941751	-	6100	protein_coding	- && sp|Q3MI99|CCBE1_MOUSE Collagen and calcium-binding EGF domain-containing protein 1 OS=Mus musculus OX=10090 GN=Ccbe1 PE=2 SV=2 && -	-
ENSGALG00010000440	98.9649194574444	62.6809818566098	54.3380553468508	18.9752036418209	9.99327013197287	12.3838852293852	71.9946522203016	13.7841196677263	2.37666660041571	9.88215853530822e-07	1.81850721200701e-05	ENSGALG00010000440	15	10074428	10081103	+	3153	protein_coding	- && - && -	-
ENSGALG00010006063	2380.10631295154	2011.66776146057	1900.95551689225	981.966788464232	1047.29470983076	1024.05204781455	2097.57653043479	1017.77118203651	1.0430189829837	1.00253538507769e-06	1.8413169097521e-05	KDELC1	1	142817708	142831541	+	4962	protein_coding	protein O-glucosyltransferase 2 [Source:HGNC Symbol;Acc:HGNC:19350] && sp|Q6UW63|PLGT2_HUMAN Protein O-glucosyltransferase 2 OS=Homo sapiens OX=9606 GN=POGLUT2 PE=1 SV=1 && PF05686:Glycosyl transferase family 90|PF00630:Filamin/ABP280 repeat	-
ENSGALG00010017671	418.126784707703	670.882383934027	659.944446389978	225.804923337669	208.859345758233	191.473917777418	582.984538343902	208.712728957773	1.48302324993108	1.02207449048551e-06	1.87540379663583e-05	ANTXR1	22	201511	297638	-	4590	protein_coding	ANTXR cell adhesion molecule 1 [Source:HGNC Symbol;Acc:HGNC:21014] && sp|Q9H6X2|ANTR1_HUMAN Anthrax toxin receptor 1 OS=Homo sapiens OX=9606 GN=ANTXR1 PE=1 SV=2 && -	-
ENSGALG00010011877	18.5559223982708	88.1451307358575	73.6193007925075	3.79504072836418	3.99730805278915	6.66824589274589	60.1067846422119	4.82019822463307	3.64407331291305	1.03134788064766e-06	1.88931136275405e-05	ENSGALG00010011877	4	71795522	71859597	+	26892	lncRNA	- && - && -	-
ENSGALG00010003660	1336.0264126755	737.480927156675	699.383357528821	239.087565886943	300.797430972383	279.113720939221	924.296899120332	272.999572599516	1.75876518434534	1.03162836977635e-06	1.88931136275405e-05	IGFBP7	4	48670093	48686869	+	1275	protein_coding	insulin like growth factor binding protein 7 [Source:HGNC Symbol;Acc:HGNC:5476] && sp|Q61581|IBP7_MOUSE Insulin-like growth factor-binding protein 7 OS=Mus musculus OX=10090 GN=Igfbp7 PE=1 SV=3 && PF07648:Kazal-type serine protease inhibitor domain|PF07679:Immunoglobulin I-set domain|PF00219:Insulin-like growth factor binding protein	I-set
ENSGALG00010012334	205.352207874197	147.887941567939	145.485761089955	41.745448012006	58.9602937786399	59.0616064786065	166.241970177364	53.2557827564175	1.64007477530119	1.08363430507466e-06	1.98076345086139e-05	ARHGEF39	Z	9835547	9849215	+	1931	protein_coding	rho guanine nucleotide exchange factor 39 [Source:NCBI gene (formerly Entrezgene);Acc:431661] && sp|Q66JY6|ARG39_MOUSE Rho guanine nucleotide exchange factor 39 OS=Mus musculus OX=10090 GN=Arhgef39 PE=2 SV=2 && PF00169:PH domain|PF00621:RhoGEF domain	RhoGEF
novel.242	111.335534389625	99.8978148339719	79.7542425252164	22.7702443701851	26.9818293563268	34.293836019836	96.9958639162711	28.0153032487826	1.78827053356962	1.09563980716431e-06	2.00079719747239e-05	-	28	4723300	4730520	+	2151	-	- && - && -	-
ENSGALG00010012013	1251.90623113667	267.373563232101	351.44451925947	92.9784978449224	79.946161055783	58.1089999224999	623.574771209414	77.0112196077351	3.01657280860706	1.09687154751055e-06	2.00113705207406e-05	FOXD1	Z	25307213	25308535	+	1317	pseudogene	forkhead box D1 [Source:NCBI gene (formerly Entrezgene);Acc:396109] && sp|Q98937|FOXD1_CHICK Forkhead box protein D1 OS=Gallus gallus OX=9031 GN=FOXD1 PE=2 SV=1 && PF00250:Forkhead domain	Fork_head
ENSGALG00010027274	3479.85398042239	2901.93358189273	2898.32175858122	1510.42620988894	1604.91918319484	1508.92878487278	3093.36977363211	1541.42472598552	1.00473811907668	1.1264863586574e-06	2.05320913637956e-05	COPG1	12	9283250	9312221	+	3218	protein_coding	coatomer protein complex subunit gamma 1 [Source:NCBI gene (formerly Entrezgene);Acc:416014] && sp|Q9Y678|COPG1_HUMAN Coatomer subunit gamma-1 OS=Homo sapiens OX=9606 GN=COPG1 PE=1 SV=1 && PF16381:Coatomer subunit gamma-1 C-terminal appendage platform|PF01602:Adaptin N terminal region|PF08752:Coatomer gamma subunit appendage platform subdomain	-
novel.174	926.559058420323	939.235337507637	967.567953272955	411.761919027513	465.686388149936	507.739294404794	944.454116400305	461.729200527414	1.03257699039289	1.1514105013597e-06	2.09250413292372e-05	-	2	149403820	149506396	+	1616	-	- && Q15149.3 RecName: Full=Plectin; Short=PCN; Short=PLTN; AltName: Full=Hemidesmosomal protein 1; Short=HD1; AltName: Full=Plectin-1 && PF00307:Calponin homology (CH) domain	CH
ENSGALG00010018548	1065.10994566075	568.046398075526	554.774016686396	222.009882609304	188.872805494287	227.672966909467	729.310120140889	212.851885004353	1.77556125390843	1.21299136485725e-06	2.19416150667656e-05	RGMA	10	14685502	14707835	-	3987	protein_coding	repulsive guidance molecule family member a [Source:NCBI gene (formerly Entrezgene);Acc:395214] && sp|Q8JG54|RGMA_CHICK Repulsive guidance molecule A OS=Gallus gallus OX=9031 GN=RGMA PE=1 SV=1 && PF06535:Repulsive guidance molecule (RGM) N-terminus|PF06534:Repulsive guidance molecule (RGM) C-terminus	-
ENSGALG00010017052	342.666033621401	322.219422356635	357.579460992179	154.64790968084	116.921260544083	157.180081757582	340.821638990072	142.916417327502	1.25336744112205	1.2209470949723e-06	2.20646699750518e-05	ENSGALG00010017052	13	13434341	13438640	-	944	lncRNA	- && - && -	-
ENSGALG00010017387	561.625917920997	654.232748128365	597.718608815358	300.756977722861	291.803487853608	302.928884841885	604.52575828824	298.496450139451	1.01847034783608	1.27982979914542e-06	2.30851863299199e-05	HS6ST2	4	3548756	3650123	-	3373	protein_coding	heparan sulfate 6-O-sulfotransferase 2 [Source:NCBI gene (formerly Entrezgene);Acc:395150] && sp|Q76LW2|H6ST2_CHICK Heparan-sulfate 6-O-sulfotransferase 2 OS=Gallus gallus OX=9031 GN=HS6ST2 PE=1 SV=1 && -	-
ENSGALG00010023147	764.504002808758	615.057134467984	622.258375746194	328.271023003502	266.820312523676	290.5449996125	667.273171007645	295.212111713226	1.17557253915002	1.29346826820409e-06	2.32435640534178e-05	RAD51	5	1131784	1140047	+	2556	protein_coding	RAD51 recombinase [Source:NCBI gene (formerly Entrezgene);Acc:396086] && sp|P37383|RAD51_CHICK DNA repair protein RAD51 homolog 1 OS=Gallus gallus OX=9031 GN=RAD51A PE=2 SV=1 && PF14520:Helix-hairpin-helix domain|PF08423:Rad51	-
ENSGALG00010006118	294.420635385897	400.570649677397	415.423197329149	138.518986585293	130.911838728845	162.895721094221	370.138160797481	144.108848802786	1.36219702175342	1.35938462950405e-06	2.43822896339724e-05	NPNT	4	38125565	38170454	-	3821	protein_coding	nephronectin [Source:HGNC Symbol;Acc:HGNC:27405] && sp|Q6UXI9|NPNT_HUMAN Nephronectin OS=Homo sapiens OX=9606 GN=NPNT PE=2 SV=3 && PF07645:Calcium-binding EGF domain|PF00629:MAM domain, meprin/A5/mu	EGF_CA
ENSGALG00010015325	69.2754436202111	100.877205175481	83.2599235153358	24.6677647343672	20.985867277143	27.6255901270901	84.4708574370094	24.4264073795334	1.79176253138498	1.46956690527937e-06	2.62601040459725e-05	ENSGALG00010015325	3	65902472	65905513	-	2232	lncRNA	- && - && -	-
ENSGALG00010000435	106.387288416753	68.557323905667	63.1022578221493	18.0264434597299	22.9845213035376	15.2417048977049	79.3489567148563	18.7508898869908	2.07730945850304	1.48570261242493e-06	2.64742798850915e-05	ENSGALG00010000435	15	10070650	10075194	-	1688	protein_coding	- && sp|O15547|P2RX6_HUMAN P2X purinoceptor 6 OS=Homo sapiens OX=9606 GN=P2RX6 PE=1 SV=2 && PF00864:ATP P2X receptor	-
ENSGALG00010013123	4635.26941508805	11167.0086738916	10736.1480322407	2331.1037673977	2375.40031036995	2381.51639026639	8846.14204040679	2362.67348934468	1.90469696583462	1.52386483506528e-06	2.71290467102133e-05	PPFIBP1	1	68275098	68374776	+	6912	protein_coding	PPFIA binding protein 1 [Source:NCBI gene (formerly Entrezgene);Acc:418219] && sp|Q86W92|LIPB1_HUMAN Liprin-beta-1 OS=Homo sapiens OX=9606 GN=PPFIBP1 PE=1 SV=2 && PF07647:SAM domain (Sterile alpha motif)|PF00536:SAM domain (Sterile alpha motif)	SAM_1
ENSGALG00010023473	693.991497695329	311.44612860003	297.106463912619	103.414859847924	114.922606517688	85.73459004959	434.181363402659	101.357352138401	2.09751019306043	1.58518469361504e-06	2.81421750152176e-05	BOK	9	4744649	4764405	+	4477	protein_coding	BOK, BCL2 family apoptosis regulator [Source:NCBI gene (formerly Entrezgene);Acc:395445] && sp|Q9I8I2|BOK_CHICK Bcl-2-related ovarian killer protein OS=Gallus gallus OX=9031 GN=BOK PE=1 SV=1 && PF00452:Apoptosis regulator proteins, Bcl-2 family	-
ENSGALG00010006669	18.5559223982708	47.9901267339669	55.2144755943806	3.79504072836418	4.99663506598644	1.90521311221311	40.5868415755394	3.56562963552124	3.52139931695661	1.64097033832465e-06	2.9024852435173e-05	ENSGALG00010006669	3	56776983	56798146	+	6357	lncRNA	- && - && -	-
ENSGALG00010024835	102.676103937099	165.51696771511	151.620702822664	29.4115656448224	42.9710615674833	47.6303278053278	139.937924824958	40.0043183392112	1.8098132905813	1.69906412371453e-06	3.00246437669885e-05	FAM189A1	10	5916762	6018265	-	3990	protein_coding	- && sp|O60320|F1891_HUMAN Protein FAM189A1 OS=Homo sapiens OX=9606 GN=FAM189A1 PE=2 SV=4 && PF04103:CD20-like family	-
ENSGALG00010020379	158.343871131911	254.641488792477	237.50988708059	72.1057738389194	73.9501989765992	80.0189507129507	216.831749001659	75.3583078428231	1.52719070071377	1.70486304324704e-06	3.00993255734888e-05	ENSGALG00010020379	6	11724799	11805442	+	6128	protein_coding	- && sp|Q5TAT6|CODA1_HUMAN Collagen alpha-1(XIII) chain OS=Homo sapiens OX=9606 GN=COL13A1 PE=1 SV=1 && PF01391:Collagen triple helix repeat (20 copies)	Collagen
ENSGALG00010022264	591.31539375823	490.674561096274	547.762654706157	232.446244612306	270.817620576465	261.014196373196	543.250869853554	254.759353853989	1.09211780352249	1.73489232650122e-06	3.05730841110316e-05	SCN8A	34	239586	276121	-	7135	protein_coding	sodium voltage-gated channel alpha subunit 8 [Source:HGNC Symbol;Acc:HGNC:10596] && sp|Q9UQD0|SCN8A_HUMAN Sodium channel protein type 8 subunit alpha OS=Homo sapiens OX=9606 GN=SCN8A PE=1 SV=1 && PF11933:Cytoplasmic domain of voltage-gated Na+ ion channel|PF00520:Ion transport protein|PF06512:Sodium ion transport-associated	Ion_trans
ENSGALG00010013562	147.210317692949	235.053681962287	289.218681684851	73.0545340210105	57.9609667654426	67.6350654835655	223.827560446695	66.2168554233395	1.75938928610581	1.89036221930255e-06	3.3160176125584e-05	RERGL	1	63950326	63959103	-	2683	protein_coding	RERG like [Source:HGNC Symbol;Acc:HGNC:26213] && sp|A6QP66|RERGL_BOVIN Ras-related and estrogen-regulated growth inhibitor-like protein OS=Bos taurus OX=9913 GN=RERGL PE=2 SV=1 && PF00071:Ras family	Ras
ENSGALG00010001053	48.2453982355041	95.9802534679337	116.56389292147	18.9752036418209	18.9872132507485	15.2417048977049	86.9298482083027	17.7347072634247	2.2992986791933	1.89418900355803e-06	3.31968765110746e-05	ENSGALG00010001053	1	152242612	152278044	-	13594	lncRNA	- && - && -	-
ENSGALG00010016429	138.550887240422	91.0833017603861	92.0241259906343	28.4628054627313	36.9750994882996	23.8151639026639	107.219438330481	29.7510229512316	1.84696230049142	1.89778532324844e-06	3.32294743973729e-05	ENSGALG00010016429	5	47691232	47697925	+	1728	protein_coding	- && sp|Q504Y2|PKDCC_HUMAN Extracellular tyrosine-protein kinase PKDCC OS=Homo sapiens OX=9606 GN=PKDCC PE=1 SV=2 && PF12260:Protein-kinase domain of FAM69	-
ENSGALG00010027444	2197.02121195527	942.173508532166	954.421649560007	332.066063731866	337.772530460683	356.274851983852	1364.53879001581	342.037815392134	1.99565106579442	1.91844349725033e-06	3.35604859692658e-05	SELENBP1	25	2723208	2733637	-	2455	protein_coding	selenium binding protein 1 [Source:NCBI gene (formerly Entrezgene);Acc:425664] && sp|Q52KZ7|SBP1A_XENLA Methanethiol oxidase OS=Xenopus laevis OX=8355 GN=selenbp1-a PE=2 SV=1 && PF05694:56kDa selenium binding protein (SBP56)	-
ENSGALG00010018808	567.811225387087	503.406635535897	466.255571685881	191.649556782391	221.850596929798	255.298557036557	512.491144202955	222.932903582915	1.20015390945272	1.94911761440186e-06	3.40659478579203e-05	KIAA0895	2	46685610	46710632	+	4955	protein_coding	KIAA0895 [Source:HGNC Symbol;Acc:HGNC:22206] && sp|Q7TQE7|K0895_MOUSE Uncharacterized protein KIAA0895 OS=Mus musculus OX=10090 GN=Kiaa0895 PE=2 SV=2 && PF08014:Domain of unknown function (DUF1704)	-
ENSGALG00010015153	376.066693938289	390.776746262302	442.592225002575	196.393357692846	179.878862375512	196.23695055795	403.145221734388	190.836390208769	1.07968573534259	2.04708980297856e-06	3.57130397897937e-05	ERCC6L	4	1625231	1630350	+	4929	protein_coding	ERCC excision repair 6 like, spindle assembly checkpoint helicase [Source:HGNC Symbol;Acc:HGNC:20794] && sp|Q2NKX8|ERC6L_HUMAN DNA excision repair protein ERCC-6-like OS=Homo sapiens OX=9606 GN=ERCC6L PE=1 SV=1 && PF00271:Helicase conserved C-terminal domain|PF00176:SNF2 family N-terminal domain	SNF2_N
ENSGALG00010027143	463.898059956771	458.354679826459	472.39051341859	229.599964066033	223.849250956192	173.374393211393	464.881084400606	208.941202744539	1.15397477409517	2.05828954007509e-06	3.58757242422195e-05	GALNT11	2	6519896	6559706	+	3600	protein_coding	polypeptide N-acetylgalactosaminyltransferase 11 [Source:HGNC Symbol;Acc:HGNC:19875] && sp|Q8NCW6|GLT11_HUMAN Polypeptide N-acetylgalactosaminyltransferase 11 OS=Homo sapiens OX=9606 GN=GALNT11 PE=1 SV=2 && PF00535:Glycosyl transferase family 2|PF00652:Ricin-type beta-trefoil lectin domain	Glycos_transf_2
ENSGALG00010012187	55.6677671948125	46.0313460509478	38.5624908913134	11.3851221850925	8.99394311877558	9.52606556106556	46.7538680456912	9.96837695497789	2.22270165786457	2.07018150870219e-06	3.60173942850387e-05	ENSGALG00010012187	W	3658226	3720004	+	4682	protein_coding	- && sp|O92956|POL_RSVSB Gag-Pol polyprotein OS=Rous sarcoma virus (strain Schmidt-Ruppin B) OX=269447 GN=gag-pol PE=1 SV=2 && PF02022:Integrase Zinc binding domain|PF00665:Integrase core domain|PF06817:Reverse transcriptase thumb domain|PF00075:RNase H|PF00078:Reverse transcriptase (RNA-dependent DNA polymerase)	RVT_1
ENSGALG00010001567	931.507304393195	1182.124142202	1184.92017466036	515.176778875437	503.660814651433	542.985736980737	1099.51720708518	520.607776835869	1.07912594742812	2.08902263092569e-06	3.63121844783432e-05	INPP5A	6	35833761	36044490	+	2852	protein_coding	inositol polyphosphate-5-phosphatase A [Source:HGNC Symbol;Acc:HGNC:6076] && sp|Q7TNC9|I5P1_MOUSE Inositol polyphosphate-5-phosphatase A OS=Mus musculus OX=10090 GN=Inpp5a PE=1 SV=1 && PF03372:Endonuclease/Exonuclease/phosphatase family	Exo_endo_phos
ENSGALG00010029025	33.4006603168875	26.4435392207573	32.4275491586045	3.79504072836418	4.99663506598644	0.952606556106556	30.7572495654164	3.24809411681906	3.249715277142	2.09463530426172e-06	3.63767064001459e-05	ENSGALG00010029025	17	6158725	6162715	-	3854	lncRNA	- && - && -	-
ENSGALG00010025406	85.3572430320458	67.5779335641574	75.3721412875672	24.6677647343672	24.9831753299322	19.0521311221311	76.1024392945901	22.9010237288102	1.73082537355045	2.10116494173066e-06	3.64570214459124e-05	ENSGALG00010025406	24	2623807	2643812	+	3284	protein_coding	- && sp|Q8IW92|GLBL2_HUMAN Beta-galactosidase-1-like protein 2 OS=Homo sapiens OX=9606 GN=GLB1L2 PE=1 SV=1 && PF01301:Glycosyl hydrolases family 35	-
ENSGALG00010012887	154.632686652257	84.2275693698194	73.6193007925075	16.1289230955478	19.9865402639457	28.5781966831967	104.159852271528	21.5645533475634	2.26690682432993	2.10944593068781e-06	3.65675509252747e-05	KCNJ4	1	50945310	50956602	+	2758	protein_coding	potassium inwardly rectifying channel subfamily J member 4 [Source:HGNC Symbol;Acc:HGNC:6265] && sp|Q64198|KCNJ4_MESAU Inward rectifier potassium channel 4 OS=Mesocricetus auratus OX=10036 GN=KCNJ4 PE=2 SV=1 && -	-
ENSGALG00010012063	86.5943045252639	392.735526945321	414.546777081619	38.8991674657328	43.9703885806806	45.7251146931147	297.958869517401	42.8648902465094	2.79879541920335	2.13041958859942e-06	3.68977104856251e-05	PTPRD	Z	29202134	29561525	-	8714	protein_coding	protein tyrosine phosphatase receptor type D [Source:HGNC Symbol;Acc:HGNC:9668] && sp|P23468|PTPRD_HUMAN Receptor-type tyrosine-protein phosphatase delta OS=Homo sapiens OX=9606 GN=PTPRD PE=1 SV=2 && PF00041:Fibronectin type III domain|PF07679:Immunoglobulin I-set domain|PF00102:Protein-tyrosine phosphatase|PF13927:Immunoglobulin domain	Y_phosphatase
ENSGALG00010028043	2857.61204933371	1098.87596317369	1067.47986149136	351.041267373687	352.762435658642	401.04736012086	1674.65595799959	368.28368771773	2.18454455092362	2.14809114664516e-06	3.71701341451131e-05	NT5DC2	12	743106	767725	-	2814	protein_coding	5'-nucleotidase domain containing 2 [Source:HGNC Symbol;Acc:HGNC:25717] && sp|Q9H857|NT5D2_HUMAN 5'-nucleotidase domain-containing protein 2 OS=Homo sapiens OX=9606 GN=NT5DC2 PE=1 SV=1 && PF05761:5' nucleotidase family	-
ENSGALG00010007882	296.894758372333	551.396762269864	600.347869557948	157.494190227113	136.907800808028	149.559229308729	482.879796733382	147.987073447957	1.70741281962468	2.20891762837162e-06	3.81192656192751e-05	CPE	4	23337546	23386166	+	3956	protein_coding	carboxypeptidase E [Source:HGNC Symbol;Acc:HGNC:2303] && sp|P15087|CBPE_RAT Carboxypeptidase E OS=Rattus norvegicus OX=10116 GN=Cpe PE=1 SV=1 && PF00246:Zinc carboxypeptidase|PF13620:Carboxypeptidase regulatory-like domain	-
novel.195	33.4006603168875	34.2786619528335	30.6747086635448	3.79504072836418	6.99528909238101	3.81042622442622	32.7846769777552	4.8669186817238	2.75725354998974	2.21546714775761e-06	3.81695658373545e-05	-	2	132563558	132565876	-	2319	-	- && - && -	-
ENSGALG00010015192	34.6377218101055	37.2168329773621	28.9218681684851	3.79504072836418	4.99663506598644	6.66824589274589	33.5921409853176	5.15330722903217	2.70237482258039	2.29566257665306e-06	3.9438411482932e-05	ENSGALG00010015192	20	12376377	12442607	+	3658	protein_coding	- && sp|A4D2P6|GRD2I_HUMAN Delphilin OS=Homo sapiens OX=9606 GN=GRID2IP PE=3 SV=2 && PF02181:Formin Homology 2 Domain	FH2
ENSGALG00010023948	879.550721678037	1584.65357256242	1524.97123070194	483.867692866433	458.691099057555	458.203753487253	1329.7251749808	466.920848470414	1.51036777727682	2.45261398313018e-06	4.18716560295676e-05	SULF2	20	6262009	6402274	-	4652	protein_coding	sulfatase 2 [Source:HGNC Symbol;Acc:HGNC:20392] && sp|Q8IWU5|SULF2_HUMAN Extracellular sulfatase Sulf-2 OS=Homo sapiens OX=9606 GN=SULF2 PE=1 SV=1 && PF12548:Sulfatase protein|PF00884:Sulfatase	Sulfatase
ENSGALG00010003225	68.038382126993	36.2374426358525	63.1022578221493	11.3851221850925	12.9912511715647	8.573459004959	55.7926941949983	10.9832774538721	2.34397910575159	2.53079692344443e-06	4.31294670711305e-05	ENSGALG00010003225	1	129846685	129862270	+	10449	lncRNA	- && - && -	-
ENSGALG00010012248	828.831200456097	403.508820701926	444.345065497634	165.084271683842	164.888957177552	165.753540762541	558.895028885219	165.242256541312	1.75672050754008	2.55397643671436e-06	4.34085266836939e-05	H2AFJ	1	48127641	48178985	-	5712	protein_coding	H2A histone family, member J [Source:NCBI gene (formerly Entrezgene);Acc:417947] && sp|P70082|H2AJ_CHICK Histone H2A.J OS=Gallus gallus OX=9031 GN=H2A-IX PE=3 SV=1 && PF16211:C-terminus of histone H2A|PF00125:Core histone H2A/H2B/H3/H4	Histone
ENSGALG00010024555	865.943045252639	617.015915151003	609.112072033246	301.705737904952	298.798776945989	274.350688158688	697.357010812296	291.61840100321	1.2568224026663	2.5942206412147e-06	4.40143569428784e-05	EPHB1	9	3371853	3421168	+	4631	protein_coding	EPH receptor B1 [Source:NCBI gene (formerly Entrezgene);Acc:396177] && sp|Q07494|EPHB1_CHICK Ephrin type-B receptor 1 (Fragment) OS=Gallus gallus OX=9031 GN=EPHB1 PE=2 SV=2 && -	-
ENSGALG00010025660	390.911431856905	513.200538950993	493.424599359306	166.033031865933	199.865402639457	219.099507904508	465.845523389068	194.999314136633	1.25743424619688	2.6234239303835e-06	4.44310506014863e-05	ENSGALG00010025660	8	20434240	20450041	-	3106	protein_coding	- && sp|P70096|KIF2C_CRIGR Kinesin-like protein KIF2C OS=Cricetulus griseus OX=10029 GN=KIF2C PE=1 SV=2 && PF00225:Kinesin motor domain	Kinesin
ENSGALG00010029401	26307.3497147752	6732.3292075365	6852.7299154359	2034.1418304032	2007.64796951335	2169.08512825463	13297.4696125825	2070.29164272373	2.68319489351091	2.63368102292161e-06	4.45653292808786e-05	HIC1	19	6000072	6014498	+	12601	protein_coding	HIC ZBTB transcriptional repressor 1 [Source:NCBI gene (formerly Entrezgene);Acc:396164] && sp|Q90850|HIC1_CHICK Hypermethylated in cancer 1 protein (Fragment) OS=Gallus gallus OX=9031 GN=HIC1 PE=2 SV=2 && -	-
ENSGALG00010022767	132.365579774332	53.866468783024	36.8096503962537	11.3851221850925	8.99394311877558	7.62085244885245	74.3472329845366	9.33330591757352	2.98677684099541	2.65357743119857e-06	4.4822740404482e-05	CACNB3	34	54940	63269	-	2861	protein_coding	calcium voltage-gated channel auxiliary subunit beta 3 [Source:HGNC Symbol;Acc:HGNC:1403] && sp|P54284|CACB3_HUMAN Voltage-dependent L-type calcium channel subunit beta-3 OS=Homo sapiens OX=9606 GN=CACNB3 PE=1 SV=1 && -	-
ENSGALG00010016970	112.572595882843	188.042945569829	169.149107773261	52.1818100150075	43.9703885806806	55.2511802541802	156.588216408645	50.4677929499561	1.6359320950849	2.66777325819299e-06	4.50227906660472e-05	SYNE3	5	45508005	45571887	-	5337	protein_coding	spectrin repeat containing nuclear envelope family member 3 [Source:HGNC Symbol;Acc:HGNC:19861] && sp|Q6ZMZ3|SYNE3_HUMAN Nesprin-3 OS=Homo sapiens OX=9606 GN=SYNE3 PE=1 SV=2 && -	-
ENSGALG00010027092	425.549153667011	497.53029348684	452.232847725403	224.856163155578	218.852615890206	232.43599969	458.437431626418	225.381592911928	1.02480442755256	2.72778710975597e-06	4.59950570101408e-05	ENSGALG00010027092	26	2419650	2426374	-	2432	protein_coding	- && sp|A6QL50|FA72A_BOVIN Protein FAM72A OS=Bos taurus OX=9913 GN=FAM72A PE=1 SV=1 && PF14976:FAM72 protein	-
ENSGALG00010017793	290.709450906243	180.207822837753	198.070975941746	72.1057738389194	79.946161055783	81.9241638251638	222.996083228581	77.9920329066221	1.51303514179633	2.87675169923098e-06	4.83365004564377e-05	FAM83G	14	5150673	5164175	-	4289	protein_coding	family with sequence similarity 83 member G [Source:HGNC Symbol;Acc:HGNC:32554] && sp|A6ND36|FA83G_HUMAN Protein FAM83G OS=Homo sapiens OX=9606 GN=FAM83G PE=1 SV=2 && -	-
ENSGALG00010024152	978.515641135482	1598.36503734355	1446.96982867178	502.842896508254	570.615724535651	491.544982950983	1341.28350238361	521.667867998296	1.36293700297531	2.89004833824387e-06	4.84747985077224e-05	ZNF423	11	6303474	6538185	+	6457	protein_coding	zinc finger protein 423 [Source:HGNC Symbol;Acc:HGNC:16762] && sp|Q2M1K9|ZN423_HUMAN Zinc finger protein 423 OS=Homo sapiens OX=9606 GN=ZNF423 PE=1 SV=1 && -	-
ENSGALG00010023863	239.989929684303	303.611005867954	310.252767625567	102.466099665833	134.909146781634	109.549753952254	284.617901059275	115.641666799907	1.30149775880102	3.11339492364783e-06	5.18573995202544e-05	EYA2	20	6011009	6104498	+	3412	protein_coding	EYA transcriptional coactivator and phosphatase 2 [Source:NCBI gene (formerly Entrezgene);Acc:395745] && sp|O00167|EYA2_HUMAN Eyes absent homolog 2 OS=Homo sapiens OX=9606 GN=EYA2 PE=1 SV=2 && PF00702:haloacid dehalogenase-like hydrolase	Hydrolase
ENSGALG00010008879	116.283780362497	220.362826839644	171.778368515851	54.0793303791896	40.9724075410888	55.2511802541802	169.474991905997	50.1009727248195	1.7597892606891	3.17204359548365e-06	5.27883220264052e-05	HABP4	Z	42790658	42812724	+	2134	protein_coding	hyaluronan binding protein 4 [Source:NCBI gene (formerly Entrezgene);Acc:395444] && sp|Q9I9R0|HABP4_CHICK Intracellular hyaluronan-binding protein 4 OS=Gallus gallus OX=9031 GN=HABP4 PE=2 SV=1 && PF04774:Hyaluronan / mRNA binding family|PF16174:Intracellular hyaluronan-binding protein 4 N-terminal	-
ENSGALG00010018838	301.843004345205	59.7428108320812	67.4843590597985	12.3338823671836	16.9885592243539	14.2890983415983	143.023391412362	14.5371799777119	3.29567968978128	3.17870127984632e-06	5.28531582047775e-05	WFIKKN1	14	13570126	13575751	+	5251	protein_coding	WAP, follistatin/kazal, immunoglobulin, kunitz and netrin domain containing 1 [Source:HGNC Symbol;Acc:HGNC:30912] && sp|Q96NZ8|WFKN1_HUMAN WAP, Kazal, immunoglobulin, Kunitz and NTR domain-containing protein 1 OS=Homo sapiens OX=9606 GN=WFIKKN1 PE=1 SV=1 && PF01759:UNC-6/NTR/C345C module|PF00014:Kunitz/Bovine pancreatic trypsin inhibitor domain|PF07679:Immunoglobulin I-set domain	Kunitz_BPTI
ENSGALG00010017519	788.008171179901	230.156730254739	251.532611041067	77.7983349314657	57.9609667654426	79.0663441568441	423.232504158569	71.6085486179175	2.56155830517453	3.24889729045215e-06	5.39734343269733e-05	NTN3	14	14012374	14041778	-	5111	protein_coding	netrin 1 [Source:NCBI gene (formerly Entrezgene);Acc:396387] && sp|Q90923|NET3_CHICK Netrin-3 (Fragment) OS=Gallus gallus OX=9031 GN=NTN3 PE=2 SV=1 && -	-
ENSGALG00010006648	23.504168371143	28.4023199037763	27.1690276734254	0	2.99798103959186	2.85781966831967	26.3585053161149	1.95193356930384	3.76766782587075	3.47661331822659e-06	5.74076149130461e-05	ENSGALG00010006648	3	41064893	41066328	-	1065	lncRNA	- && - && -	-
ENSGALG00010025604	115.046718869279	70.516104588686	96.4062272282836	26.5652850985493	31.9784644223132	23.8151639026639	93.9896835620829	27.4529711411754	1.77372805355016	3.48362917191339e-06	5.7473875079378e-05	HVCN1	15	6001778	6011333	-	1360	protein_coding	hydrogen voltage gated channel 1 [Source:NCBI gene (formerly Entrezgene);Acc:416871] && sp|Q5F4C0|HVCN1_CHICK Voltage-gated hydrogen channel 1 OS=Gallus gallus OX=9031 GN=HVCN1 PE=2 SV=1 && PF16799:C-terminal membrane-localisation domain of ion-channel, VCN1|PF00520:Ion transport protein	Ion_trans
ENSGALG00010021479	76.6978125795194	24.4847585377382	21.9105061882463	1.89752036418209	2.99798103959186	3.81042622442622	41.0310257685013	2.90197587606672	3.812789249003	3.63512021136236e-06	5.98185129880076e-05	SKAP1	27	3528829	3660773	+	4051	protein_coding	src kinase associated phosphoprotein 1 [Source:HGNC Symbol;Acc:HGNC:15605] && sp|Q3UUV5|SKAP1_MOUSE Src kinase-associated phosphoprotein 1 OS=Mus musculus OX=10090 GN=Skap1 PE=1 SV=1 && -	-
ENSGALG00010014715	13.6076764253986	52.8870784415145	28.9218681684851	0.948760182091045	1.99865402639457	1.90521311221311	31.8055410117994	1.61754244023291	4.30746393268549	3.78915948951138e-06	6.20864163615315e-05	ENSGALG00010014715	1	35477290	35491869	-	8369	lncRNA	- && - && -	-
ENSGALG00010029024	583.893024798922	265.414782549082	277.825218466963	95.8247783911955	97.9340472933341	107.644540840041	375.711008604989	100.467788841523	1.90102300759494	3.87998446072096e-06	6.34117357893064e-05	ENSGALG00010029024	17	6137249	6141168	+	1799	lncRNA	- && - && -	-
ENSGALG00010019498	595.026578237884	904.956675554804	969.320793768015	321.629701728864	209.85867277143	310.549737290737	823.101349186901	280.679370597011	1.55254070443019	3.91896754149302e-06	6.38851795648155e-05	ENSGALG00010019498	10	12314520	12363059	-	4775	protein_coding	- && sp|Q9UHN6|CEIP2_HUMAN Cell surface hyaluronidase OS=Homo sapiens OX=9606 GN=CEMIP2 PE=1 SV=1 && PF10162:G8 domain|PF15711:Interleukin-like EMT inducer	-
ENSGALG00010005240	2827.92257349647	1893.16153013792	1801.92002892137	888.039530437218	893.398349798375	865.919359500859	2174.33471085192	882.452413245484	1.30061962541224	3.99892860914316e-06	6.5133187848325e-05	VIP	3	49169879	49178149	+	2629	protein_coding	vasoactive intestinal peptide [Source:NCBI gene (formerly Entrezgene);Acc:396323] && sp|P48143|VIP_CHICK VIP peptides OS=Gallus gallus OX=9031 GN=VIP PE=1 SV=1 && PF00123:Peptide hormone	-
ENSGALG00010016847	282.050020453717	566.087617392507	514.458685300022	122.390063489745	165.88828419075	104.786721171721	454.198774382082	131.021689617405	1.7950316382563	4.09960538366786e-06	6.66595138764958e-05	EPHB2	21	5938455	6036735	-	4457	protein_coding	EPH receptor B2 [Source:NCBI gene (formerly Entrezgene);Acc:396513] && sp|Q90344|EPHB2_COTJA Ephrin type-B receptor 2 OS=Coturnix japonica OX=93934 GN=EPHB2 PE=2 SV=1 && PF07699:Putative ephrin-receptor like|PF00536:SAM domain (Sterile alpha motif)|PF00041:Fibronectin type III domain|PF01404:Ephrin receptor ligand binding domain|PF07714:Protein tyrosine kinase|PF14575:Ephrin type-A receptor 2 tra…	Pkinase_Tyr
ENSGALG00010010605	352.562525567146	392.735526945321	487.289657626597	141.365267131566	191.870786533879	168.61136043086	410.862570046355	167.282471365435	1.29789879796634	4.24267772308712e-06	6.8868843311655e-05	NUF2	8	5454912	5469652	-	4704	protein_coding	NUF2, NDC80 kinetochore complex component [Source:NCBI gene (formerly Entrezgene);Acc:395135] && sp|Q76I90|NUF2_CHICK Kinetochore protein Nuf2 OS=Gallus gallus OX=9031 GN=NUF2 PE=1 SV=1 && PF03800:Nuf2 family	-
ENSGALG00010020820	179.373916516618	141.032209177372	138.474399109716	67.3619729284642	48.9670236466671	49.5355409175409	152.960174934569	55.288179164224	1.46492897466604	4.25566291991315e-06	6.90210821705915e-05	VWA5B1	21	4856462	4872338	+	3664	protein_coding	von Willebrand factor A domain containing 5B1 [Source:HGNC Symbol;Acc:HGNC:26538] && sp|Q5TIE3|VW5B1_HUMAN von Willebrand factor A domain-containing protein 5B1 OS=Homo sapiens OX=9606 GN=VWA5B1 PE=1 SV=2 && PF13757:Vault protein inter-alpha-trypsin domain|PF13768:von Willebrand factor type A domain	-
ENSGALG00010029622	98.9649194574444	81.2893983452908	64.855098317209	20.872724006003	28.9804833827213	19.0521311221311	81.7031387066481	22.9684461702851	1.82829906996091	4.31619164946661e-06	6.98843280774043e-05	MMP28	19	4854714	4864381	+	2535	protein_coding	matrix metallopeptidase 28 [Source:HGNC Symbol;Acc:HGNC:14366] && sp|Q9H239|MMP28_HUMAN Matrix metalloproteinase-28 OS=Homo sapiens OX=9606 GN=MMP28 PE=1 SV=2 && PF00045:Hemopexin|PF00413:Matrixin	Hemopexin
ENSGALG00010013619	259.782913575792	260.517830841534	240.139147823179	105.312380212106	121.917895610069	123.838852293852	253.479964080168	117.023042705342	1.11473698963021	4.33266095151677e-06	7.00916866357801e-05	IL1R2	1	133853445	133871411	+	2928	protein_coding	interleukin 1 receptor type 2 [Source:HGNC Symbol;Acc:HGNC:5994] && sp|P27930|IL1R2_HUMAN Interleukin-1 receptor type 2 OS=Homo sapiens OX=9606 GN=IL1R2 PE=1 SV=1 && PF00047:Immunoglobulin domain|PF18452:Immunoglobulin domain	ig
ENSGALG00010007082	147.210317692949	44.0725653679288	60.4729970795597	12.3338823671836	11.9919241583674	14.2890983415983	83.918626713479	12.8716349557165	2.69857092043021	4.79848507269677e-06	7.71709305220763e-05	ENSGALG00010007082	5	30707925	30722123	-	10161	lncRNA	- && - && -	-
ENSGALG00010010776	372.355509458635	84.2275693698194	92.9005462381642	18.9752036418209	29.9798103959186	17.146918009918	183.161208355539	22.0339773492192	3.05366835840719	4.87335233529051e-06	7.82434706315351e-05	GCAT	1	51163764	51168057	-	1496	protein_coding	glycine C-acetyltransferase [Source:HGNC Symbol;Acc:HGNC:4188] && sp|O75600|KBL_HUMAN 2-amino-3-ketobutyrate coenzyme A ligase, mitochondrial OS=Homo sapiens OX=9606 GN=GCAT PE=1 SV=1 && PF00155:Aminotransferase class I and II	Aminotran_1_2
ENSGALG00010024763	332.769541675657	172.372700105677	147.238601585015	58.8231312896448	44.9697155938779	61.9194261469261	217.460281122116	55.2374243434829	1.9735488458073	4.89740758301684e-06	7.84979784956251e-05	HOXD9	7	15919168	15921430	-	1866	protein_coding	homeobox D9 [Source:NCBI gene (formerly Entrezgene);Acc:771214] && sp|Q9IA13|HXD9_HETFR Homeobox protein Hox-D9 OS=Heterodontus francisci OX=7792 GN=HOXD9 PE=3 SV=1 && PF00046:Homeodomain|PF04617:Hox9 activation region	Hox9_act
ENSGALG00010004297	637.086669007298	2455.33158616439	2362.82898734048	356.733828466233	371.749648909391	328.649261856762	1818.41574750405	352.377579744128	2.36777580201533	4.90847496870025e-06	7.8609534687017e-05	SULF1	2	115961646	116066857	+	5370	protein_coding	sulfatase 1 [Source:HGNC Symbol;Acc:HGNC:20391] && sp|Q90XB6|SULF1_COTCO Extracellular sulfatase Sulf-1 OS=Coturnix coturnix OX=9091 GN=SULF1 PE=1 SV=1 && -	-
ENSGALG00010020771	1192.52727946221	461.292850850988	548.639074953687	177.418154051025	179.878862375512	198.142163670164	734.153068422293	185.146393365567	1.98648025608896	4.92108948707954e-06	7.87456610399065e-05	LINGO1	10	2761548	2864363	+	11375	protein_coding	leucine rich repeat and Ig domain containing 1 [Source:NCBI gene (formerly Entrezgene);Acc:415344] && sp|Q50L44|LIGO1_CHICK Leucine-rich repeat and immunoglobulin-like domain-containing nogo receptor-interacting protein 1 OS=Gallus gallus OX=9031 GN=LINGO1 PE=2 SV=1 && -	-
ENSGALG00010012087	544.307057015944	486.756999730235	455.738528715522	253.318968618309	214.855307837417	246.725098031598	495.600861820567	238.299791495775	1.05528621752336	4.94333160940958e-06	7.89695161443077e-05	TMEM171	Z	25454368	25471484	-	5289	protein_coding	transmembrane protein 171 [Source:NCBI gene (formerly Entrezgene);Acc:427220] && sp|Q58DS4|TM171_BOVIN Transmembrane protein 171 OS=Bos taurus OX=9913 GN=TMEM171 PE=2 SV=1 && PF15471:Transmembrane protein family 171	-
novel.466	38.3489062897597	20.5671971717001	25.4161871783657	3.79504072836418	1.99865402639457	2.85781966831967	28.1107635466085	2.88383814102614	3.27221542429798	4.97899828533136e-06	7.93507298427412e-05	-	Z	58011272	58014784	-	2041	-	- && - && -	-
ENSGALG00010015605	894.395459596654	1222.27914620389	1167.39176970976	486.713973412706	518.650719849392	522.980999302499	1094.68879183677	509.448564188199	1.10410194787946	4.97963353229869e-06	7.93507298427412e-05	LDLRAP1	23	2714114	2746711	-	4496	protein_coding	low density lipoprotein receptor adaptor protein 1 [Source:HGNC Symbol;Acc:HGNC:18640] && sp|Q5SW96|ARH_HUMAN Low density lipoprotein receptor adapter protein 1 OS=Homo sapiens OX=9606 GN=LDLRAP1 PE=1 SV=3 && PF14719:Phosphotyrosine interaction domain (PTB/PID)	-
ENSGALG00010004357	176.899793530182	311.44612860003	286.589420942261	97.7222987553776	83.9434691085721	84.7819834934835	258.311781024158	88.8159171191444	1.54220361603151	5.02735624164671e-06	8.00445455512768e-05	ENSGALG00010004357	1	164175927	164195781	+	6155	lncRNA	- && - && -	-
ENSGALG00010013050	27.2153528507972	37.2168329773621	28.9218681684851	3.79504072836418	0	4.76303278053278	31.1180179988815	2.85269116963232	3.43471967990396	5.11275148226549e-06	8.13365235807123e-05	ENSGALG00010013050	Z	25471579	25473523	+	1376	lncRNA	- && - && -	-
ENSGALG00010020094	171.95154755731	81.2893983452908	89.3948652480448	5.69256109254627	10.9925971451702	28.5781966831967	114.211937050215	15.0877849736377	2.91685189611488	5.19617144397853e-06	8.25264141866068e-05	CLEC3B	2	43005175	43015577	-	2491	protein_coding	C-type lectin domain family 3 member B [Source:NCBI gene (formerly Entrezgene);Acc:395386] && sp|Q2KIS7|TETN_BOVIN Tetranectin OS=Bos taurus OX=9913 GN=CLEC3B PE=2 SV=1 && PF00059:Lectin C-type domain	Lectin_C
ENSGALG00010006223	212.774576833505	269.33234391512	289.218681684851	78.7470951135567	106.92799041211	112.407573620574	257.108534144492	99.36088638208	1.37362569134208	5.46656454364336e-06	8.6462076228303e-05	ATG10	Z	64091868	64175840	-	3754	protein_coding	autophagy related 10 [Source:HGNC Symbol;Acc:HGNC:20315] && sp|Q9H0Y0|ATG10_HUMAN Ubiquitin-like-conjugating enzyme ATG10 OS=Homo sapiens OX=9606 GN=ATG10 PE=1 SV=1 && PF03987:Autophagocytosis associated protein, active-site domain	-
ENSGALG00010022625	397.096739322996	638.562502664212	609.112072033246	232.446244612306	181.877516401906	209.573442343442	548.257104673485	207.965734452552	1.3993729482476	5.52935273148837e-06	8.73108519597561e-05	ENSGALG00010022625	1	79434255	79451196	-	4889	protein_coding	- && sp|Q5RDX3|CTC1_PONAB CST complex subunit CTC1 OS=Pongo abelii OX=9601 GN=CTC1 PE=2 SV=1 && PF15489:CST, telomere maintenance, complex subunit CTC1	-
ENSGALG00010005267	4547.43804906957	6200.52025209682	6469.73426726536	2748.55824751776	2608.24350444492	2571.08509493159	5739.23085614392	2642.62894896476	1.11900768813173	5.59390298953597e-06	8.82573086675511e-05	CYP51A1	2	22397450	22407111	-	2377	protein_coding	cytochrome P450 family 51 subfamily A member 1 [Source:HGNC Symbol;Acc:HGNC:2649] && sp|O46420|CP51A_PIG Lanosterol 14-alpha demethylase OS=Sus scrofa OX=9823 GN=CYP51A1 PE=2 SV=1 && PF00067:Cytochrome P450	p450
ENSGALG00010018920	446.579199051718	330.054545088711	339.174635794052	168.879312412206	166.887611203947	152.417048977049	371.936126644827	162.727990864401	1.19102926430747	5.8929999702702e-06	9.2367103547118e-05	ACAD11	2	42200971	42242284	-	5059	protein_coding	acyl-CoA dehydrogenase family member 11 [Source:HGNC Symbol;Acc:HGNC:30211] && sp|Q5ZHT1|ACD11_CHICK Acyl-CoA dehydrogenase family member 11 OS=Gallus gallus OX=9031 GN=ACAD11 PE=2 SV=1 && -	-
ENSGALG00010008220	34.6377218101055	23.5053681962287	25.4161871783657	4.74380091045522	0.999327013197287	2.85781966831967	27.8530923949	2.86698253065739	3.26449936772378	6.11023158685116e-06	9.56153819371688e-05	ENSGALG00010008220	2	149386524	149387326	-	534	protein_coding	- && - && -	-
ENSGALG00010019029	381.014939911161	1039.13315234161	999.99550243156	179.315674415207	234.841848101362	180.995245660246	806.714531561443	198.384256058939	2.02457755529929	6.15441162002301e-06	9.61426257647478e-05	CENPF	3	20706991	20741584	-	9222	protein_coding	centromere protein F [Source:NCBI gene (formerly Entrezgene);Acc:395357] && sp|P49454|CENPF_HUMAN Centromere protein F OS=Homo sapiens OX=9606 GN=CENPF PE=1 SV=3 && PF10481:Cenp-F N-terminal domain|PF10490:Rb-binding domain of kinetochore protein Cenp-F/LEK1|PF10473:Leucine-rich repeats of kinetochore protein Cenp-F/LEK1	-
ENSGALG00010007895	1545.08980502935	2661.00355788139	2541.61871783657	859.576724974487	843.43199913851	899.260588964589	2249.2373602491	867.423104359195	1.37491984585735	6.18306495079791e-06	9.64396878796824e-05	ENSGALG00010007895	1	460818	493919	+	11048	protein_coding	- && sp|Q14789|GOGB1_HUMAN Golgin subfamily B member 1 OS=Homo sapiens OX=9606 GN=GOLGB1 PE=1 SV=2 && -	-
ENSGALG00010020342	327.821295702785	600.366279345341	564.414639409224	166.033031865933	191.870786533879	132.412311298811	497.534071485783	163.438709899541	1.60739668391744	6.24528354518955e-06	9.73308114721804e-05	CPPED1	14	265843	314014	-	3748	protein_coding	calcineurin like phosphoesterase domain containing 1 [Source:NCBI gene (formerly Entrezgene);Acc:416418] && sp|Q28FE0|CPPED_XENTR Serine/threonine-protein phosphatase CPPED1 OS=Xenopus tropicalis OX=8364 GN=cpped1 PE=2 SV=1 && PF00149:Calcineurin-like phosphoesterase	Metallophos
novel.263	14.8447379186167	30.3611005867954	35.056809901194	1.89752036418209	2.99798103959186	0.952606556106556	26.7542161355354	1.94936931996017	3.79628612310744	6.4304664917911e-06	9.98104361069733e-05	-	3	73287961	73304609	-	2144	-	- && - && -	-
ENSGALG00010010769	1328.60404371619	1091.04084044161	1028.04095035251	536.998263063531	584.606302720413	572.51654022004	1149.22861150344	564.707035334661	1.02455259843596	6.52868577146772e-06	0.00010125282681876	HEXB	Z	24770486	24796104	-	1839	protein_coding	hexosaminidase subunit beta [Source:HGNC Symbol;Acc:HGNC:4879] && sp|P07686|HEXB_HUMAN Beta-hexosaminidase subunit beta OS=Homo sapiens OX=9606 GN=HEXB PE=1 SV=3 && PF00728:Glycosyl hydrolase family 20, catalytic domain|PF14845:beta-acetyl hexosaminidase like	Glyco_hydro_20
ENSGALG00010005248	289.472389413025	722.790072034032	662.573707132567	150.852868952476	160.891649124763	150.511835864836	558.278722859875	154.085451314025	1.8583282982683	6.73640214592888e-06	0.000104220908867249	TMEM200A	3	57425668	57484657	-	14932	protein_coding	transmembrane protein 200A [Source:HGNC Symbol;Acc:HGNC:21075] && sp|Q86VY9|T200A_HUMAN Transmembrane protein 200A OS=Homo sapiens OX=9606 GN=TMEM200A PE=1 SV=1 && -	-
ENSGALG00010009787	48.2453982355041	64.6397625396288	45.5738528715522	16.1289230955478	10.9925971451702	12.3838852293852	52.8196712155617	13.1684684900344	2.00271503330764	6.76987864136454e-06	0.000104569763872828	ENSGALG00010009787	4	27528513	27565609	+	10430	lncRNA	- && - && -	-
ENSGALG00010023489	1117.0665283759	774.697760134037	719.541023222008	345.34870628114	374.747629948983	361.037884764385	870.435103910649	360.378073664836	1.27138789101195	6.79477722916535e-06	0.000104869715009489	ETV5	9	4776704	4787392	-	3278	protein_coding	ETS variant 5 [Source:NCBI gene (formerly Entrezgene);Acc:395749] && sp|Q9CXC9|ETV5_MOUSE ETS translocation variant 5 OS=Mus musculus OX=10090 GN=Etv5 PE=2 SV=1 && PF00178:Ets-domain|PF04621:PEA3 subfamily ETS-domain transcription factor N terminal domain	ETS_PEA3_N
ENSGALG00010024568	420.600907694139	260.517830841534	263.802494506485	117.64626257929	111.924625478096	119.075819513319	314.973744347386	116.215569190235	1.43611973662765	6.96893345116903e-06	0.000107211775231891	DZIP1L	9	3772068	3779885	+	2368	protein_coding	DAZ interacting zinc finger protein 1 like [Source:HGNC Symbol;Acc:HGNC:26551] && sp|Q8IYY4|DZI1L_HUMAN Zinc finger protein DZIP1L OS=Homo sapiens OX=9606 GN=DZIP1L PE=1 SV=2 && PF13815:Iguana/Dzip1-like DAZ-interacting protein N-terminal	-
ENSGALG00010000768	63.0901361541208	38.1962233188716	37.6860706437836	7.59008145672836	11.9919241583674	4.76303278053278	46.3241433722587	8.11501279854286	2.51139118895108	7.08614273997136e-06	0.000108752686253065	ENSGALG00010000768	2	71943244	72003199	-	8192	protein_coding	- && sp|Q9NZ53|PDXL2_HUMAN Podocalyxin-like protein 2 OS=Homo sapiens OX=9606 GN=PODXL2 PE=1 SV=1 && -	-
ENSGALG00010018851	23.504168371143	93.0420824434052	46.4502731190821	2.84628054627313	7.9946161055783	6.66824589274589	54.3321746445434	5.83638084819911	3.2260387599019	7.15764429459861e-06	0.000109762016434317	ENSGALG00010018851	9	11766599	11890522	-	10588	lncRNA	- && - && -	-
ENSGALG00010001666	96.4907964710083	531.808955439674	441.715804755045	57.8743711075537	59.9596207918372	41.9146884686885	356.671852221909	53.2495601226931	2.74502393266477	7.26125633362575e-06	0.000111172738970344	PIEZO2	2	97347110	97644180	+	10200	protein_coding	piezo type mechanosensitive ion channel component 2 [Source:HGNC Symbol;Acc:HGNC:26270] && sp|Q9H5I5|PIEZ2_HUMAN Piezo-type mechanosensitive ion channel component 2 OS=Homo sapiens OX=9606 GN=PIEZO2 PE=1 SV=2 && PF12166:Piezo non-specific cation channel, R-Ras-binding domain|PF15917:Piezo	-
ENSGALG00010028372	1042.84283878282	323.198812698144	276.948798219433	84.439656206103	115.921933530885	80.9715572690572	547.663483233466	93.7777156686819	2.54512393262726	7.29997063773907e-06	0.000111586931361861	PTGS1	17	9370346	9416687	+	3968	protein_coding	prostaglandin-endoperoxide synthase 1 [Source:HGNC Symbol;Acc:HGNC:9604] && sp|P23219|PGH1_HUMAN Prostaglandin G/H synthase 1 OS=Homo sapiens OX=9606 GN=PTGS1 PE=1 SV=2 && PF03098:Animal haem peroxidase	An_peroxidase
ENSGALG00010000189	279.57589746728	74.4336659547241	92.9005462381642	30.3603258269134	18.9872132507485	15.2417048977049	148.97003655339	21.5297479917889	2.78680204892747	7.58730269301305e-06	0.000115675741676089	ENSGALG00010000189	JAENSK010000627.1	22834	41221	-	3741	protein_coding	- && sp|Q96GQ5|RUSF1_HUMAN RUS family member 1 OS=Homo sapiens OX=9606 GN=RUSF1 PE=1 SV=2 && PF04884:Vitamin B6 photo-protection and homoeostasis	-
novel.262	28.4524143440153	11.7526840981143	9.64062272282836	0	0	0	16.6152403883193	0	6.53447246777582	7.5911717606045e-06	0.000115675741676089	-	3	73285641	73286946	-	1172	-	- && - && -	-
ENSGALG00010001647	314.213619277386	242.888804694363	227.869264357761	100.568579301651	112.923952491293	117.170606401106	261.65722944317	110.221046064684	1.24515583646565	7.59163609286071e-06	0.000115675741676089	ARL8BL	1	22229861	22257759	-	1337	protein_coding	ADP-ribosylation factor-like 8B-like [Source:NCBI gene (formerly Entrezgene);Acc:769134] && sp|Q9NVJ2|ARL8B_HUMAN ADP-ribosylation factor-like protein 8B OS=Homo sapiens OX=9606 GN=ARL8B PE=1 SV=1 && PF00025:ADP-ribosylation factor family	Arf
ENSGALG00010011927	58.1418901812486	31.3404909283049	29.7982884160149	8.5388416388194	4.99663506598644	3.81042622442622	39.7602231751895	5.78196764307735	2.7712621791453	7.71990273014573e-06	0.000117349879626314	ENSGALG00010011927	3	104893147	104906912	+	3151	protein_coding	- && sp|Q8HXW0|GGLO_PIG L-gulonolactone oxidase OS=Sus scrofa OX=9823 GN=GULO PE=2 SV=3 && PF04030:D-arabinono-1,4-lactone oxidase|PF01565:FAD binding domain	ALO
ENSGALG00010000155	1418.90953272111	313.404909283049	276.072377971903	106.261140394197	77.9475070293884	79.0663441568441	669.462273325354	87.7583305268098	2.93046394705915	7.79666679212627e-06	0.000118328793868131	ENSGALG00010000155	MU179264.1	67130	81831	+	1461	protein_coding	- && sp|P56270|MAZ_HUMAN Myc-associated zinc finger protein OS=Homo sapiens OX=9606 GN=MAZ PE=1 SV=1 && -	-
ENSGALG00010018730	989.649194574444	667.944212909498	624.887636488784	310.244579543772	289.804833827213	322.933622520122	760.827014657575	307.661011963702	1.30515984723781	8.01384922941273e-06	0.000121324494505185	IGF1R	10	16703869	16844367	-	4958	protein_coding	insulin like growth factor 1 receptor [Source:NCBI gene (formerly Entrezgene);Acc:395889] && sp|P08069|IGF1R_HUMAN Insulin-like growth factor 1 receptor OS=Homo sapiens OX=9606 GN=IGF1R PE=1 SV=1 && PF01030:Receptor L domain|PF07714:Protein tyrosine kinase|PF00757:Furin-like cysteine rich region|PF00041:Fibronectin type III domain	Pkinase_Tyr
ENSGALG00010017424	141.025010226858	51.907688100005	69.2371995548582	19.9239638239119	13.990578184762	17.146918009918	87.3899659605738	17.020486672864	2.35351316080068	8.01941088666835e-06	0.000121324494505185	APOD	9	12355084	12363952	+	1927	protein_coding	apolipoprotein D [Source:NCBI gene (formerly Entrezgene);Acc:424893] && sp|Q32KY0|APOD_BOVIN Apolipoprotein D OS=Bos taurus OX=9913 GN=APOD PE=2 SV=1 && -	-
ENSGALG00010017409	79.1719355659555	33.299271611324	39.4389111388433	9.48760182091045	7.9946161055783	8.573459004959	50.6367061053743	8.68522564381592	2.53422397650731	8.03498753130911e-06	0.000121464132207104	GPC3	4	3801166	3915123	-	2821	protein_coding	glypican 3 [Source:HGNC Symbol;Acc:HGNC:4451] && sp|Q8CFZ4|GPC3_MOUSE Glypican-3 OS=Mus musculus OX=10090 GN=Gpc3 PE=1 SV=1 && PF01153:Glypican	-
ENSGALG00010000366	138.550887240422	39.1756136603811	39.4389111388433	6.64132127463731	10.9925971451702	8.573459004959	72.3884706798822	8.73579247492216	3.04606951077381	8.15101187120408e-06	0.000123120809148464	EMID1	15	11176095	11186092	-	2219	protein_coding	EMI domain containing 1 [Source:HGNC Symbol;Acc:HGNC:18036] && sp|Q96A84|EMID1_HUMAN EMI domain-containing protein 1 OS=Homo sapiens OX=9606 GN=EMID1 PE=2 SV=1 && PF01391:Collagen triple helix repeat (20 copies)|PF07546:EMI domain	Collagen
ENSGALG00010016463	54.4307057015944	149.846722250958	99.911908218403	21.821484188094	20.985867277143	24.7677704587704	101.396445390318	22.5250406413358	2.17361181565579	8.3278685279424e-06	0.000125396339801543	FREM1	Z	32157853	32216818	-	9170	protein_coding	FRAS1 related extracellular matrix 1 [Source:HGNC Symbol;Acc:HGNC:23399] && sp|Q5H8C1|FREM1_HUMAN FRAS1-related extracellular matrix protein 1 OS=Homo sapiens OX=9606 GN=FREM1 PE=1 SV=3 && PF16184:Cadherin-like|PF00059:Lectin C-type domain|PF03160:Calx-beta domain	Lectin_C
ENSGALG00010024404	24.7412298643611	85.2069597113289	70.9900400499179	6.64132127463731	11.9919241583674	6.66824589274589	60.312743208536	8.43383044191688	2.84704059353915	8.56541758219693e-06	0.000128770590485534	ENSGALG00010024404	8	15468257	15542315	-	17397	lncRNA	- && - && -	-
ENSGALG00010014793	475.031613395733	697.325923154784	592.460087330179	240.985086251125	260.824350444492	276.255901270901	588.272541293565	259.355112655506	1.18239413560614	8.62156645447752e-06	0.000129512981794184	TLR2A	4	19467072	19496575	+	9976	protein_coding	toll-like receptor 2 family member A [Source:NCBI gene (formerly Entrezgene);Acc:374141] && sp|Q9DD78|TLR21_CHICK Toll-like receptor 2 type-1 OS=Gallus gallus OX=9031 GN=TLR2-1 PE=2 SV=1 && -	-
ENSGALG00010023604	578.94477882605	270.31173425663	253.285451536127	89.1834571165582	110.925298464899	97.1658687228687	367.513988206269	99.0915414347753	1.88931836745654	8.72939959867426e-06	0.000130824784275198	ENSGALG00010023604	34	2408449	2414961	-	6361	protein_coding	- && - && -	-
ENSGALG00010010619	102.676103937099	37.2168329773621	34.1803896536642	10.4363620030015	3.99730805278915	6.66824589274589	58.0244421893749	7.03397198284551	3.03322991874755	8.77508463515871e-06	0.000131406549098331	LRRC52	8	5469223	5472655	+	2471	protein_coding	leucine rich repeat containing 52 [Source:NCBI gene (formerly Entrezgene);Acc:770767] && sp|Q5M8M9|LRC52_MOUSE Leucine-rich repeat-containing protein 52 OS=Mus musculus OX=10090 GN=Lrrc52 PE=1 SV=1 && PF13855:Leucine rich repeat	-
ENSGALG00010004386	671.724390817404	321.240032015125	330.410433318754	102.466099665833	153.896360032382	107.644540840041	441.124952050428	121.335666846085	1.86117319985913	9.15114172315439e-06	0.000136717057219148	CFAP44	1	83485540	83531033	+	6891	protein_coding	cilia and flagella associated protein 44 [Source:HGNC Symbol;Acc:HGNC:25631] && sp|Q96MT7|CFA44_HUMAN Cilia- and flagella-associated protein 44 OS=Homo sapiens OX=9606 GN=CFAP44 PE=1 SV=2 && -	-
ENSGALG00010023383	327.821295702785	264.435392207573	256.791132526246	110.056181122561	137.907127821226	124.791458849959	283.015940145535	124.251589264582	1.18630022424515	9.2374905240569e-06	0.000137864109445884	HOXB6	27	3413148	3424695	+	3292	protein_coding	homeobox B6 [Source:NCBI gene (formerly Entrezgene);Acc:777548] && sp|P09023|HXB6_MOUSE Homeobox protein Hox-B6 OS=Mus musculus OX=10090 GN=Hoxb6 PE=1 SV=2 && -	-
ENSGALG00010013654	79.1719355659555	35.258052294343	50.8323743567313	14.2314027313657	4.99663506598644	5.71563933663933	55.0874540723433	8.31455904466381	2.719469533701	9.24232691080936e-06	0.000137864109445884	SLC6A7	13	12822359	12832754	-	2656	protein_coding	solute carrier family 6 member 7 [Source:HGNC Symbol;Acc:HGNC:11054] && sp|Q6PGE7|SC6A7_MOUSE Sodium-dependent proline transporter OS=Mus musculus OX=10090 GN=Slc6a7 PE=1 SV=1 && PF00209:Sodium:neurotransmitter symporter family	SNF
ENSGALG00010021618	275.864712987626	737.480927156675	686.237053815873	137.570226403202	162.890303151158	146.70140964041	566.527564653391	149.05397973159	1.9273919671867	9.25640690347078e-06	0.000137966600715439	NEO1	10	1847042	2040397	+	5767	protein_coding	neogenin 1 [Source:HGNC Symbol;Acc:HGNC:7754] && sp|Q90610|NEO1_CHICK Neogenin (Fragment) OS=Gallus gallus OX=9031 PE=2 SV=1 && PF07679:Immunoglobulin I-set domain|PF06583:Neogenin C-terminus|PF00041:Fibronectin type III domain|PF13895:Immunoglobulin domain	fn3
ENSGALG00010024222	77.9348740727375	23.5053681962287	20.1576656931866	1.89752036418209	1.99865402639457	4.76303278053278	40.5326359873842	2.88640239036981	3.79942779319366	9.3889354230502e-06	0.00013983303200493	KCNK15	20	5671465	5676694	-	2966	protein_coding	potassium two pore domain channel subfamily K member 15 [Source:HGNC Symbol;Acc:HGNC:13814] && sp|Q63ZI0|KCNK9_XENLA Potassium channel subfamily K member 9 OS=Xenopus laevis OX=8355 GN=kcnk9 PE=2 SV=1 && -	-
ENSGALG00010006644	13.6076764253986	13.7114647811334	12.2698834654179	0	0	0	13.1963415573166	0	6.21249533278581	9.50114142955812e-06	0.000141394124944699	ENSGALG00010006644	3	40959393	40980381	-	2217	lncRNA	- && - && -	-
ENSGALG00010009135	201.641023394543	376.085891139659	347.062418021821	112.902461668834	60.9589478050345	95.2606556106556	308.263110852008	89.7073550281748	1.78155705439511	9.52326602456252e-06	0.000141613259656626	TENM4	1	192012455	192406357	+	9928	protein_coding	teneurin transmembrane protein 4 [Source:NCBI gene (formerly Entrezgene);Acc:395406] && sp|Q6N022|TEN4_HUMAN Teneurin-4 OS=Homo sapiens OX=9606 GN=TENM4 PE=1 SV=2 && PF15636:GHH signature containing HNH/Endo VII superfamily nuclease toxin|PF06484:Teneurin Intracellular Region	-
ENSGALG00010022656	17932.4434056889	6291.60355385721	6575.78111721647	2435.46738742771	2292.45616827458	2504.40263600414	10266.6093589209	2410.77539723547	2.09031892652055	9.64946368994291e-06	0.000143156152014052	FKBP10	27	4676829	4683853	+	3249	protein_coding	FKBP prolyl isomerase 10 [Source:HGNC Symbol;Acc:HGNC:18169] && sp|Q61576|FKB10_MOUSE Peptidyl-prolyl cis-trans isomerase FKBP10 OS=Mus musculus OX=10090 GN=Fkbp10 PE=1 SV=2 && PF00254:FKBP-type peptidyl-prolyl cis-trans isomerase	FKBP_C
ENSGALG00010026746	110.098472896407	92.0626921018956	95.5298069807537	24.6677647343672	24.9831753299322	42.867295024795	99.2303239930188	30.8394116963648	1.68327543505959	9.70985313806581e-06	0.000143829078449151	HOXD10	7	15922631	15927519	-	2065	protein_coding	homeobox D10 [Source:NCBI gene (formerly Entrezgene);Acc:771246] && sp|P28358|HXD10_HUMAN Homeobox protein Hox-D10 OS=Homo sapiens OX=9606 GN=HOXD10 PE=1 SV=2 && PF00046:Homeodomain	Homeobox
ENSGALG00010026837	18.5559223982708	21.5465875132096	20.1576656931866	0.948760182091045	0	0	20.0867252015557	0.316253394030348	5.85962247528444	9.83529664830851e-06	0.000145472792803284	ENSGALG00010026837	5	17183402	17231417	+	3897	lncRNA	- && - && -	-
ENSGALG00010009683	25.9782913575792	42.1137846849097	50.8323743567313	5.69256109254627	4.99663506598644	9.52606556106556	39.6414834664067	6.73842057319942	2.56150320531337	9.89538413936093e-06	0.00014623773101088	ADAMTS19	Z	45994939	46156644	-	4981	protein_coding	ADAM metallopeptidase with thrombospondin type 1 motif 19 [Source:HGNC Symbol;Acc:HGNC:17111] && sp|Q8TE59|ATS19_HUMAN A disintegrin and metalloproteinase with thrombospondin motifs 19 OS=Homo sapiens OX=9606 GN=ADAMTS19 PE=2 SV=2 && PF05986:ADAM-TS Spacer 1|PF17771:ADAM cysteine-rich domain|PF01421:Reprolysin (M12B) family zinc metalloprotease|PF00090:Thrombospondin type 1 domain|PF01562:Reproly…	TSP_1
ENSGALG00010015677	169.477424570874	105.774156883029	116.56389292147	45.5404887403702	43.9703885806806	46.6777212492212	130.605158125124	45.396199523424	1.52031439505638	9.9111376824458e-06	0.000146357525437228	GRHL3	23	6071913	6108442	+	3346	protein_coding	grainyhead like transcription factor 3 [Source:HGNC Symbol;Acc:HGNC:25839] && sp|Q5FWH3|GRHL3_MOUSE Grainyhead-like protein 3 homolog OS=Mus musculus OX=10090 GN=Grhl3 PE=1 SV=1 && -	-
ENSGALG00010009106	66.801320633775	148.867331909448	168.272687525731	30.3603258269134	33.9771184487078	16.1943114538114	127.980446689652	26.8439185764775	2.25763818602205	1.00085012576595e-05	0.000147681339297677	THSD7B	7	30576710	30819593	+	5982	protein_coding	thrombospondin type 1 domain containing 7B [Source:HGNC Symbol;Acc:HGNC:29348] && sp|Q9C0I4|THS7B_HUMAN Thrombospondin type-1 domain-containing protein 7B OS=Homo sapiens OX=9606 GN=THSD7B PE=2 SV=3 && PF00090:Thrombospondin type 1 domain	TSP_1
ENSGALG00010021036	216.48576131316	303.611005867954	290.97152217991	95.8247783911955	128.91318470245	92.4028359423359	270.356096453675	105.71359967866	1.35697905381544	1.00519794161683e-05	0.00014820861484332	E2F8	5	1890901	1900329	-	3505	protein_coding	E2F transcription factor 8 [Source:HGNC Symbol;Acc:HGNC:24727] && sp|A0AVK6|E2F8_HUMAN Transcription factor E2F8 OS=Homo sapiens OX=9606 GN=E2F8 PE=1 SV=1 && PF02319:E2F/DP family winged-helix DNA-binding domain	E2F_TDP
ENSGALG00010013042	27.2153528507972	34.2786619528335	24.5397669308358	1.89752036418209	3.99730805278915	5.71563933663933	28.6779272448222	3.87015591787019	2.89031159487861	1.00623897343927e-05	0.000148247894331646	SLC25A48	13	14853928	14948838	-	4791	protein_coding	solute carrier family 25 member 48 [Source:NCBI gene (formerly Entrezgene);Acc:416308] && sp|Q6ZT89|S2548_HUMAN Solute carrier family 25 member 48 OS=Homo sapiens OX=9606 GN=SLC25A48 PE=1 SV=2 && PF00153:Mitochondrial carrier protein	Mito_carr
ENSGALG00010010989	113.809657376061	196.857458643415	175.28404950597	60.7206516538269	50.9656776730616	56.2037868102868	161.983721841815	55.9633720457251	1.53592616827234	1.02365982214448e-05	0.000150698474432315	TRIQK	2	125000645	125148048	-	5930	protein_coding	triple QxxK/R motif containing [Source:HGNC Symbol;Acc:HGNC:27828] && sp|Q5RDR6|TRIQK_PONAB Triple QxxK/R motif-containing protein OS=Pongo abelii OX=9601 GN=TRIQK PE=3 SV=1 && PF15168:Triple QxxK/R motif-containing protein family	-
ENSGALG00010013973	18.5559223982708	38.1962233188716	39.4389111388433	2.84628054627313	0.999327013197287	5.71563933663933	32.0636856186619	3.18708229870325	3.32910706599916	1.03196660856562e-05	0.000151804588429891	ENSGALG00010013973	4	18621894	18626737	+	3307	protein_coding	- && - && PF00075:RNase H	RnaseH
ENSGALG00010019595	16.0817994118347	100.877205175481	78.0014020301567	7.59008145672836	5.99596207918372	6.66824589274589	64.9868022058243	6.75142980955266	3.27071877438742	1.03849290121644e-05	0.000152647289888482	GRIN2A	14	9223827	9421247	+	8488	protein_coding	glutamate ionotropic receptor NMDA type subunit 2A [Source:HGNC Symbol;Acc:HGNC:4585] && sp|P35436|NMDE1_MOUSE Glutamate receptor ionotropic, NMDA 2A OS=Mus musculus OX=10090 GN=Grin2a PE=1 SV=2 && PF10565:N-methyl D-aspartate receptor 2B3 C-terminus|PF01094:Receptor family ligand binding region|PF00060:Ligand-gated ion channel|PF10613:Ligated ion channel L-glutamate- and glycine-binding site	Lig_chan
novel.192	64.3271976473389	35.258052294343	47.3266933666119	8.5388416388194	11.9919241583674	2.85781966831967	48.9706477694313	7.79619515516884	2.65203497877948	1.07161258625427e-05	0.000157033090932115	-	2	105354679	105381903	-	2057	-	- && - && -	-
ENSGALG00010017720	89.0684275117	23.5053681962287	29.7982884160149	6.64132127463731	3.99730805278915	1.90521311221311	47.4573613746479	4.18128081321319	3.49606457114561	1.07975519858207e-05	0.000158105240936983	ENSGALG00010017720	22	2621827	2628281	+	2453	protein_coding	- && sp|Q8TC27|ADA32_HUMAN Disintegrin and metalloproteinase domain-containing protein 32 OS=Homo sapiens OX=9606 GN=ADAM32 PE=1 SV=2 && PF01562:Reprolysin family propeptide|PF00200:Disintegrin|PF01421:Reprolysin (M12B) family zinc metalloprotease|PF08516:ADAM cysteine-rich	-
ENSGALG00010001307	2414.74403476164	1596.40625666053	1633.64734139564	841.550281514757	733.506027686809	826.86249070049	1881.59921093927	800.639599967352	1.23229706173533	1.08461825333593e-05	0.00015869590315247	ENSGALG00010001307	JAENSK010000002.1	20820	76818	+	4384	protein_coding	- && sp|O35887|CALU_MOUSE Calumenin OS=Mus musculus OX=10090 GN=Calu PE=1 SV=1 && -	-
ENSGALG00010025272	378.540816924725	600.366279345341	533.739930745679	180.264434597299	229.845213035376	197.189557114057	504.215675671915	202.433068248911	1.31788971054149	1.09810832808874e-05	0.000160435804365225	NCAPD3	24	2574381	2600900	-	5135	protein_coding	non-SMC condensin II complex subunit D3 [Source:HGNC Symbol;Acc:HGNC:28952] && sp|P42695|CNDD3_HUMAN Condensin-2 complex subunit D3 OS=Homo sapiens OX=9606 GN=NCAPD3 PE=1 SV=2 && PF12717:non-SMC mitotic condensation complex subunit 1	-
ENSGALG00010017950	102.676103937099	50.9282977584955	42.0681718814328	15.1801629134567	7.9946161055783	12.3838852293852	65.2241911923423	11.8528880828067	2.45049250029287	1.1038572319991e-05	0.000161018442881089	FBLN7	3	3400546	3407071	+	4475	protein_coding	fibulin 7 [Source:NCBI gene (formerly Entrezgene);Acc:421229] && sp|Q53RD9|FBLN7_HUMAN Fibulin-7 OS=Homo sapiens OX=9606 GN=FBLN7 PE=2 SV=1 && PF12662:Complement Clr-like EGF-like|PF00008:EGF-like domain|PF00084:Sushi repeat (SCR repeat)	Sushi
ENSGALG00010019260	3092.65373304514	985.266683558585	884.308029757619	300.756977722861	365.753686830207	315.31277007127	1654.07614878711	327.274478208113	2.33710268411636	1.13682151920541e-05	0.000165574507112277	TRAIL-LIKE	4	9547178	9553708	-	2907	protein_coding	TNF-related apoptosis inducing ligand-like [Source:NCBI gene (formerly Entrezgene);Acc:395283] && sp|P50592|TNF10_MOUSE Tumor necrosis factor ligand superfamily member 10 OS=Mus musculus OX=10090 GN=Tnfsf10 PE=2 SV=1 && PF00229:TNF(Tumour Necrosis Factor) family	-
ENSGALG00010018099	1952.08303629809	3295.64849917956	3256.77763982093	1136.61469814507	1109.25298464899	1155.51175255725	2834.83639176619	1133.7931451171	1.32234908823401	1.15045841351642e-05	0.000167306026731591	SMAD3	10	18814455	18878841	+	6230	protein_coding	SMAD family member 3 [Source:NCBI gene (formerly Entrezgene);Acc:395132] && sp|P84023|SMAD3_CHICK Mothers against decapentaplegic homolog 3 OS=Gallus gallus OX=9031 GN=SMAD3 PE=2 SV=1 && PF03166:MH2 domain|PF03165:MH1 domain	MH2
ENSGALG00010029504	124.943210815024	37.2168329773621	35.056809901194	7.59008145672836	7.9946161055783	9.52606556106556	65.7389512311932	8.3702543744574	2.96580617493679	1.16602956736874e-05	0.000169441714960539	GPR142	18	9762590	9764570	+	1632	protein_coding	G protein-coupled receptor 142 [Source:HGNC Symbol;Acc:HGNC:20088] && sp|Q7Z601|GP142_HUMAN Probable G-protein coupled receptor 142 OS=Homo sapiens OX=9606 GN=GPR142 PE=2 SV=1 && PF00001:7 transmembrane receptor (rhodopsin family)	7tm_1
ENSGALG00010019485	45.771275249068	97.9390341509528	89.3948652480448	22.7702443701851	13.990578184762	8.573459004959	77.7017248826885	15.1114271866354	2.36559708470714	1.16703354168313e-05	0.000169458937183094	ENSGALG00010019485	4	3681256	3685862	-	1823	lncRNA	- && - && -	-
ENSGALG00010026036	3988.28625413501	1675.7368743228	1798.41434793125	604.360235991996	797.462956531435	660.156343381843	2487.47915879636	687.326511968425	1.8553822838752	1.18493540371054e-05	0.000171804989142236	TUBA5	26	563193	571849	+	2407	protein_coding	tubulin, alpha 5 [Source:NCBI gene (formerly Entrezgene);Acc:421169] && sp|Q9BQE3|TBA1C_HUMAN Tubulin alpha-1C chain OS=Homo sapiens OX=9606 GN=TUBA1C PE=1 SV=1 && PF00091:Tubulin/FtsZ family, GTPase domain|PF03953:Tubulin C-terminal domain	Tubulin
ENSGALG00010012940	283.287081946935	936.297166483109	1002.62476317415	171.725592958479	161.890976137961	153.369655533155	740.736337201398	162.328741543198	2.1907464604393	1.18498581705378e-05	0.000171804989142236	FBN2	Z	57572115	57735283	-	10033	protein_coding	fibrillin 2 [Source:HGNC Symbol;Acc:HGNC:3604] && sp|P35556|FBN2_HUMAN Fibrillin-2 OS=Homo sapiens OX=9606 GN=FBN2 PE=1 SV=3 && PF12662:Complement Clr-like EGF-like|PF00683:TB domain|PF07645:Calcium-binding EGF domain|PF14670:Coagulation Factor Xa inhibitory site	EGF_CA
ENSGALG00010010756	268.442344028318	223.300997864172	212.970120149754	109.10742094047	104.929336385715	78.1137376007376	234.904487347415	97.3834983089743	1.26893579720749	1.22452547283347e-05	0.00017726905067388	CENPL	8	5549387	5554652	-	4376	protein_coding	centromere protein L [Source:NCBI gene (formerly Entrezgene);Acc:426563] && sp|Q1T7C0|CENPL_CHICK Centromere protein L OS=Gallus gallus OX=9031 GN=CENPL PE=1 SV=1 && PF13092:Kinetochore complex Sim4 subunit Fta1	-
ENSGALG00010013715	950.063226791466	3555.18693967959	3372.46511249487	571.153629618809	590.602264799597	530.601851751352	2625.90509298864	564.119248723252	2.21894172088427	1.25982351075322e-05	0.000182103492060386	IL1R1	1	133914645	133937543	+	5864	protein_coding	interleukin 1 receptor type 1 [Source:NCBI gene (formerly Entrezgene);Acc:396481] && sp|P14778|IL1R1_HUMAN Interleukin-1 receptor type 1 OS=Homo sapiens OX=9606 GN=IL1R1 PE=1 SV=1 && PF18452:Immunoglobulin domain|PF13895:Immunoglobulin domain|PF01582:TIR domain	TIR
ENSGALG00010000651	207.826330860633	106.753547224539	81.5070830202761	38.8991674657328	15.9892322111566	21.9099507904508	132.028987035149	25.5994501557801	2.36156408063456	1.26476612040047e-05	0.000182679954809239	ENSGALG00010000651	MU179273.1	163371	202413	-	6370	protein_coding	- && sp|P49824|MYH7_CANLF Myosin-7 OS=Canis lupus familiaris OX=9615 GN=MYH7 PE=1 SV=3 && PF00063:Myosin head (motor domain)|PF02736:Myosin N-terminal SH3-like domain|PF01576:Myosin tail	Myosin_head
ENSGALG00010029296	105.150226923535	190.001726252848	178.78973049609	47.4380091045522	57.9609667654426	51.440754029754	157.980561224158	52.279909966583	1.59921084336588	1.27761906619651e-05	0.000184397237472615	FBXO39	19	10376594	10388126	+	5781	protein_coding	- && sp|Q32LM4|FBX39_BOVIN F-box only protein 39 OS=Bos taurus OX=9913 GN=FBXO39 PE=2 SV=1 && PF12937:F-box-like	-
ENSGALG00010018701	363.696079006108	140.052818835862	148.991442080075	52.1818100150075	39.9730805278915	57.1563933663933	217.580113307348	49.7704279697641	2.12490589735201	1.30211486406392e-05	0.000187791064570123	SFXN2	6	24116481	24120591	+	1826	protein_coding	sideroflexin 2 [Source:HGNC Symbol;Acc:HGNC:16086] && sp|Q925N2|SFXN2_MOUSE Sideroflexin-2 OS=Mus musculus OX=10090 GN=Sfxn2 PE=1 SV=1 && PF03820:Tricarboxylate carrier	-
ENSGALG00010007803	877.076598691601	400.570649677397	391.759850645843	164.135511501751	171.884246269933	130.507098186598	556.469033004947	155.508951986094	1.83818901795977	1.33216116994969e-05	0.000191979672217599	ENSGALG00010007803	1	188764124	188882525	+	3829	protein_coding	- && sp|Q8BMF3|MAON_MOUSE NADP-dependent malic enzyme, mitochondrial OS=Mus musculus OX=10090 GN=Me3 PE=1 SV=2 && PF03949:Malic enzyme, NAD binding domain|PF00390:Malic enzyme, N-terminal domain	Malic_M
ENSGALG00010001767	461.423936970335	304.590396209463	384.748488665604	141.365267131566	159.892322111566	178.137425991926	383.587607281801	159.798338411686	1.26222620112581	1.33806638884416e-05	0.000192540710899997	ENSGALG00010001767	MU179263.1	46544	79710	-	1672	protein_coding	- && sp|Q8BTI8|SRRM2_MOUSE Serine/arginine repetitive matrix protein 2 OS=Mus musculus OX=10090 GN=Srrm2 PE=1 SV=3 && PF08312:cwf21 domain	-
ENSGALG00010023967	585.13008629214	164.537577373601	170.025528020791	67.3619729284642	40.9724075410888	48.5829343614343	306.564397228844	52.3057716103291	2.54890953740246	1.35988106691433e-05	0.000195309233286372	PRPH	34	1876894	1880089	-	1319	protein_coding	peripherin [Source:HGNC Symbol;Acc:HGNC:9461] && sp|P41219|PERI_HUMAN Peripherin OS=Homo sapiens OX=9606 GN=PRPH PE=1 SV=2 && PF00038:Intermediate filament protein	Filament
ENSGALG00010024492	58.1418901812486	100.877205175481	103.417589208522	29.4115656448224	12.9912511715647	10.4786721171721	87.4788948550841	17.6271629778531	2.31248590390285	1.36540893100341e-05	0.000195886027897625	NTF3	1	74314246	74388375	+	11485	protein_coding	neurotrophin 3 [Source:NCBI gene (formerly Entrezgene);Acc:428099] && sp|P25433|NTF3_CHICK Neurotrophin-3 OS=Gallus gallus OX=9031 GN=NTF3 PE=2 SV=2 && PF00243:Nerve growth factor family	-
ENSGALG00010016690	8.65943045252638	53.866468783024	29.7982884160149	0.948760182091045	0.999327013197287	1.90521311221311	30.7747292171885	1.28443343583381	4.5858645963794	1.38541416920182e-05	0.000198310070083653	ENSGALG00010016690	Z	33161486	33181035	+	3522	lncRNA	- && - && -	-
ENSGALG00010002185	214.011638326724	79.3306176622718	57.8437363369702	16.1289230955478	15.9892322111566	24.7677704587704	117.061997441988	18.9619752551583	2.62095683973679	1.38869662981644e-05	0.000198483017934482	ENSGALG00010002185	MU179278.1	10391	13818	-	3351	protein_coding	- && - && -	-
ENSGALG00010016584	2218.05125733997	1489.65270943599	1587.19706827656	758.059385490745	847.429307191299	746.84353998754	1764.96701168417	784.110744223195	1.17015591814706	1.39457739309782e-05	0.000199091554734713	EHBP1	3	9363346	9558888	+	4721	protein_coding	EH domain binding protein 1 [Source:HGNC Symbol;Acc:HGNC:29144] && sp|Q8NDI1|EHBP1_HUMAN EH domain-binding protein 1 OS=Homo sapiens OX=9606 GN=EHBP1 PE=1 SV=3 && PF12130:Bivalent Mical/EHBP Rab binding domain|PF10358:N-terminal C2 in EEIG1 and EHBP1 proteins|PF00307:Calponin homology (CH) domain	CH
ENSGALG00010012092	35.8747833033236	16.649635805662	20.1576656931866	0.948760182091045	0.999327013197287	0	24.227361600724	0.649362398429444	5.22227639284592	1.39503487772626e-05	0.000199091554734713	OC3	1	48078936	48084887	+	1447	protein_coding	osteocalcin-like protein OC3 [Source:NCBI gene (formerly Entrezgene);Acc:417943] && - && -	-
ENSGALG00010012673	51.9565827151583	73.4542756132146	89.3948652480448	21.821484188094	16.9885592243539	7.62085244885245	71.6019078588059	15.4769652871001	2.21423478354902	1.39788972609187e-05	0.000199350324723891	ENSGALG00010012673	4	11177643	11222095	-	3029	protein_coding	- && sp|O15231|ZN185_HUMAN Zinc finger protein 185 OS=Homo sapiens OX=9606 GN=ZNF185 PE=1 SV=3 && -	-
ENSGALG00010006345	976.041518149045	2073.36935297567	2091.13871060622	591.077593442721	540.635914139732	542.985736980737	1713.51652724365	558.233081521063	1.61838121352399	1.41603901898507e-05	0.000201788196167805	SMC2	Z	67152703	67177175	-	5760	protein_coding	structural maintenance of chromosomes 2 [Source:NCBI gene (formerly Entrezgene);Acc:396156] && sp|Q90988|SMC2_CHICK Structural maintenance of chromosomes protein 2 OS=Gallus gallus OX=9031 GN=SMC2 PE=2 SV=1 && PF02463:RecF/RecN/SMC N terminal domain|PF06470:SMC proteins Flexible Hinge Domain	SMC_N
ENSGALG00010014449	189.270408462362	67.5779335641574	81.5070830202761	22.7702443701851	24.9831753299322	23.8151639026639	112.785141682265	23.8561945342604	2.23643602071649	1.41911931872502e-05	0.000202076677989282	ENSGALG00010014449	1	48197468	48218408	-	870	protein_coding	- && sp|P08288|H11R_CHICK Histone H1.11R OS=Gallus gallus OX=9031 PE=3 SV=2 && PF00538:linker histone H1 and H5 family	-
ENSGALG00010017983	82.8831200456097	737.480927156675	783.519701291687	47.4380091045522	72.950871963402	62.8720327030327	534.627916164657	61.0869712569956	3.13044815282123	1.42086738287156e-05	0.000202175167088445	SLC4A11	4	88456856	88584697	-	5400	protein_coding	solute carrier family 4 member 11 [Source:HGNC Symbol;Acc:HGNC:16438] && sp|Q8NBS3|S4A11_HUMAN Sodium bicarbonate transporter-like protein 11 OS=Homo sapiens OX=9606 GN=SLC4A11 PE=1 SV=2 && PF00955:HCO3- transporter family	-
ENSGALG00010009499	580.181840319268	168.455138739639	151.620702822664	51.2330498329164	53.9636587126535	52.3933605858606	300.085893960524	52.5300230438102	2.51221394733523	1.43880483865501e-05	0.000204423511523234	MXD3	13	9811401	9812778	+	1065	protein_coding	MAX dimerization protein 3 [Source:HGNC Symbol;Acc:HGNC:14008] && sp|Q28DB3|MAD3_XENTR Max dimerization protein 3 OS=Xenopus tropicalis OX=8364 GN=mxd3 PE=2 SV=1 && PF00010:Helix-loop-helix DNA-binding domain	HLH
ENSGALG00010016923	196.692777421671	200.775020009453	170.901948268321	93.9272580270134	83.9434691085721	76.2085244885245	189.456581899815	84.6930838747033	1.16042183122964	1.47523862695385e-05	0.000209444486963225	ENSGALG00010016923	4	2146961	2155038	-	2795	protein_coding	- && sp|Q96QF7|ACRC_HUMAN Acidic repeat-containing protein OS=Homo sapiens OX=9606 GN=GCNA PE=1 SV=1 && PF17283:SprT-like zinc ribbon domain|PF10263:SprT-like family	-
ENSGALG00010019292	479.979859368605	764.903856718941	800.171685994754	284.628054627313	269.818293563268	271.492868490368	681.685134027433	275.313072226983	1.30902577520791	1.47821607472362e-05	0.000209711632602376	ENSGALG00010019292	10	12253769	12267262	+	13494	protein_coding	- && sp|Q8WUJ3|CEMIP_HUMAN Cell migration-inducing and hyaluronan-binding protein OS=Homo sapiens OX=9606 GN=CEMIP PE=1 SV=2 && -	-
novel.17	59.3789516744666	14.6908551226429	23.663346683306	2.84628054627313	0.999327013197287	2.85781966831967	32.5777178268052	2.2344757425967	3.84893220219384	1.51823236726409e-05	0.000214751892422026	-	1	94539270	94541495	+	1325	-	- && - && -	-
ENSGALG00010028807	679.146759776712	165.51696771511	157.755644555373	42.694208194097	60.9589478050345	48.5829343614343	334.139790682399	50.745363453522	2.71775682620086	1.52435052337201e-05	0.00021545805255756	ENSGALG00010028807	25	378792	381232	+	2287	lncRNA	- && - && -	-
ENSGALG00010000771	345.140156607837	69.5367142471765	70.9900400499179	24.6677647343672	14.9899051979593	18.0995245660246	161.888970301644	19.252398166117	3.0681018681879	1.53196724861588e-05	0.00021637482807388	ENSGALG00010000771	MU179272.1	370883	388339	-	5732	lncRNA	- && - && -	-
ENSGALG00010007069	660.590837378441	880.471917017066	964.938692530366	393.735475567784	369.750994882996	392.473901115901	835.333815641958	385.32012385556	1.11708938514762	1.53821628890792e-05	0.000217097222250145	ENSGALG00010007069	5	40053029	40056742	-	3714	lncRNA	- && - && -	-
ENSGALG00010022238	525.751134617673	468.148583241554	399.647632873612	213.471040970485	239.838483167349	218.146901348401	464.515783577613	223.818808495412	1.05237247826694	1.59445227487236e-05	0.000224372262033142	COMTD1	6	15602819	15610889	+	3040	protein_coding	catechol-O-methyltransferase domain containing 1 [Source:HGNC Symbol;Acc:HGNC:26309] && sp|Q8BIG7|CMTD1_MOUSE Catechol O-methyltransferase domain-containing protein 1 OS=Mus musculus OX=10090 GN=Comtd1 PE=1 SV=1 && -	-
novel.395	458.949813983898	274.229295622668	252.409031288597	98.6710589374687	104.929336385715	131.459704742705	328.529380298388	111.686700021963	1.55443118647653	1.6375890978178e-05	0.000230104112731549	-	JAENSK010000639.1	604	37290	-	1114	-	- && D3ZHA0.1 RecName: Full=Filamin-C; Short=FLN-C; AltName: Full=ABP-280-like protein; AltName: Full=ABP-L; AltName: Full=Actin-binding-like protein; AltName: Full=Filamin-2; AltName: Full=Gamma-filamin && -	-
ENSGALG00010011038	195.455715928453	96.9596438094433	71.8664602974478	31.3090860090045	27.981156369524	23.8151639026639	121.427273345115	27.7018020937308	2.12717876278772	1.64647412332537e-05	0.000230906009763509	GSG1	1	48328214	48340905	-	2160	protein_coding	germ cell associated 1 [Source:HGNC Symbol;Acc:HGNC:19716] && sp|Q2KHT4|GSG1_HUMAN Germ cell-specific gene 1 protein OS=Homo sapiens OX=9606 GN=GSG1 PE=1 SV=2 && PF07803:GSG1-like protein	-
ENSGALG00010021762	223.908130272468	104.794766541519	110.428951188761	40.7966878299149	43.9703885806806	33.3412294637294	146.377282667583	39.3694352914417	1.89090030424964	1.6469155780499e-05	0.000230906009763509	LAMB2	12	11743671	11752853	+	5704	protein_coding	laminin, beta 2 (laminin S) [Source:NCBI gene (formerly Entrezgene);Acc:373980] && sp|P15800|LAMB2_RAT Laminin subunit beta-2 OS=Rattus norvegicus OX=10116 GN=Lamb2 PE=1 SV=1 && PF00055:Laminin N-terminal (Domain VI)|PF00053:Laminin EGF domain	Laminin_EGF
ENSGALG00010025829	2219.28831883319	840.316913015175	1035.92873258028	407.018118117058	350.763781632248	368.658737213237	1365.17798814288	375.480212320848	1.86175801687071	1.68900842145097e-05	0.000235771284972492	ENSGALG00010025829	26	417253	445050	+	7729	protein_coding	- && sp|Q64612|PTPRV_RAT Receptor-type tyrosine-protein phosphatase V OS=Rattus norvegicus OX=10116 GN=Ptprv PE=1 SV=1 && -	-
ENSGALG00010004988	225.145191765686	330.054545088711	296.23004366509	91.0809774807403	136.907800808028	96.2132621667621	283.809926839829	108.06734681851	1.39506183334362	1.70330671089667e-05	0.000237420858216609	HJURP	1	87875543	87897100	-	4187	protein_coding	Holliday junction recognition protein [Source:NCBI gene (formerly Entrezgene);Acc:418413] && sp|Q6PG16|HJURP_MOUSE Holliday junction recognition protein OS=Mus musculus OX=10090 GN=Hjurp PE=1 SV=1 && -	-
ENSGALG00010012780	2346.70565263465	1440.68319236052	1487.28516005816	768.495747493746	612.587459089937	717.312736748236	1758.22466835111	699.465314443973	1.32932605560997	1.73314678384132e-05	0.000241404389731842	FABP7	3	60861543	60867071	-	3455	protein_coding	fatty acid binding protein 7 [Source:NCBI gene (formerly Entrezgene);Acc:396246] && sp|Q05423|FABP7_CHICK Fatty acid-binding protein, brain OS=Gallus gallus OX=9031 GN=FABP7 PE=2 SV=2 && -	-
ENSGALG00010020063	716.258604573254	298.714054160406	262.049654011425	109.10742094047	95.9353932669396	113.36018017668	425.674104248362	106.134331461363	2.00213699679873	1.74026492620418e-05	0.000241959609186053	C6H10orf54	6	12618998	12627428	-	3571	protein_coding	- && sp|Q9H7M9|VISTA_HUMAN V-type immunoglobulin domain-containing suppressor of T-cell activation OS=Homo sapiens OX=9606 GN=VSIR PE=1 SV=3 && PF00028:Cadherin domain	Cadherin
ENSGALG00010012511	405.756169775522	1138.05157683407	1070.98554248148	209.676000242121	221.850596929798	261.014196373196	871.597763030357	230.846931181705	1.91732895237372	1.74092581173161e-05	0.000241959609186053	OXCT1	Z	13708321	13794913	-	5756	protein_coding	3-oxoacid CoA-transferase 1 [Source:NCBI gene (formerly Entrezgene);Acc:427190] && sp|P55809|SCOT1_HUMAN Succinyl-CoA:3-ketoacid coenzyme A transferase 1, mitochondrial OS=Homo sapiens OX=9606 GN=OXCT1 PE=1 SV=1 && PF01144:Coenzyme A transferase	-
ENSGALG00010011886	96.4907964710083	103.81537620001	105.170429703582	28.4628054627313	22.9845213035376	45.7251146931147	101.825534124867	32.3908138197945	1.65160069889709	1.76990542926e-05	0.000245808781605064	NTNG1	8	822381	976606	+	3485	protein_coding	netrin G1 [Source:HGNC Symbol;Acc:HGNC:23319] && sp|Q9Y2I2|NTNG1_HUMAN Netrin-G1 OS=Homo sapiens OX=9606 GN=NTNG1 PE=1 SV=3 && PF00053:Laminin EGF domain|PF00055:Laminin N-terminal (Domain VI)	Laminin_EGF
ENSGALG00010027711	201.641023394543	293.817102452858	226.992844110231	107.209900576288	84.9427961217694	104.786721171721	240.816989985878	98.9798059565929	1.2833758034232	1.8019323465553e-05	0.000249713115484253	WNK2	12	6650796	6757212	-	9458	protein_coding	WNK lysine deficient protein kinase 2 [Source:HGNC Symbol;Acc:HGNC:14542] && sp|Q3UH66|WNK2_MOUSE Serine/threonine-protein kinase WNK2 OS=Mus musculus OX=10090 GN=Wnk2 PE=1 SV=2 && PF00069:Protein kinase domain|PF12202:Oxidative-stress-responsive kinase 1 C-terminal domain	Pkinase
ENSGALG00010029109	32.1635988236694	12.7320744396239	24.5397669308358	1.89752036418209	0	0.952606556106556	23.1451467313764	0.950042306762882	4.58199724281084	1.85519012956208e-05	0.000256351109744109	ENSGALG00010029109	17	7851005	7865310	+	8871	lncRNA	- && - && -	-
ENSGALG00010024729	134.839702760768	320.260641673616	272.566696981784	72.1057738389194	76.9481800161911	45.7251146931147	242.555680472056	64.9263561827417	1.90367709737325	1.86752981378049e-05	0.00025785578072778	FOXM1	1	75576888	75591570	-	4234	protein_coding	forkhead box M1 [Source:NCBI gene (formerly Entrezgene);Acc:430534] && sp|P97691|FOXM1_RAT Forkhead box protein M1 OS=Rattus norvegicus OX=10116 GN=Foxm1 PE=2 SV=2 && PF00250:Forkhead domain	Fork_head
ENSGALG00010020101	403.282046789086	877.533745992537	847.498379361366	208.72724006003	255.827715378506	215.289081680082	709.438057380996	226.614679039539	1.64740096523389	1.86877399869072e-05	0.00025785578072778	KIF15	2	43099071	43134860	-	5034	protein_coding	kinesin family member 15 [Source:HGNC Symbol;Acc:HGNC:17273] && sp|Q91785|KI15A_XENLA Kinesin-like protein KIF15-A OS=Xenopus laevis OX=8355 GN=kif15-a PE=1 SV=1 && PF15908:Hyaluronan mediated motility receptor C-terminal|PF00225:Kinesin motor domain	Kinesin
ENSGALG00010016769	12.3706149321806	125.36196371322	88.5184450005149	7.59008145672836	6.99528909238101	1.90521311221311	75.4170078819717	5.49686122044083	3.78278942507127	1.88832221969768e-05	0.000259617174142056	BNC1	10	11316937	11336931	-	5240	protein_coding	basonuclin 1 [Source:HGNC Symbol;Acc:HGNC:1081] && sp|Q01954|BNC1_HUMAN Zinc finger protein basonuclin-1 OS=Homo sapiens OX=9606 GN=BNC1 PE=1 SV=2 && -	-
ENSGALG00010028012	3400.68204485643	1726.6651720813	1685.3561359999	697.338733836918	789.468340425857	785.900408787909	2270.90111764588	757.569161016894	1.58349630841641	1.91969876244056e-05	0.000263363404412814	PRRX2	17	6258187	6274447	+	2965	protein_coding	paired related homeobox 2 [Source:NCBI gene (formerly Entrezgene);Acc:396314] && sp|Q90963|PRRX2_CHICK Paired mesoderm homeobox protein 2 (Fragment) OS=Gallus gallus OX=9031 GN=PRRX2 PE=2 SV=1 && PF03826:OAR domain|PF00046:Homeodomain	Homeobox
ENSGALG00010027632	64.3271976473389	16.649635805662	8.76420247529851	0.948760182091045	0	0	29.9136786427664	0.316253394030348	6.42333688977149	1.92269239472614e-05	0.000263585150789891	LAMC3	17	6661035	6684544	+	6480	protein_coding	laminin subunit gamma 3 [Source:HGNC Symbol;Acc:HGNC:6494] && sp|Q9Y6N6|LAMC3_HUMAN Laminin subunit gamma-3 OS=Homo sapiens OX=9606 GN=LAMC3 PE=2 SV=3 && PF00052:Laminin B (Domain IV)|PF00053:Laminin EGF domain|PF00055:Laminin N-terminal (Domain VI)	Laminin_EGF
ENSGALG00010006285	2926.88749295392	1345.68232923409	1363.70990515645	567.358588890445	572.614378562046	609.668195908196	1878.75990911482	583.213721120229	1.68728392238731	1.92798881592473e-05	0.000264040756450819	FZD8	2	12761846	12763858	+	2013	protein_coding	frizzled class receptor 8 [Source:HGNC Symbol;Acc:HGNC:4046] && sp|Q498S8|FZD8_RAT Frizzled-8 OS=Rattus norvegicus OX=10116 GN=Fzd8 PE=2 SV=1 && PF01534:Frizzled/Smoothened family membrane region|PF01392:Fz domain	Fz
ENSGALG00010029650	444.105076065282	302.631615526444	276.072377971903	112.902461668834	118.919914570477	154.322262089262	340.93635652121	128.714879442858	1.40335901775098	1.92970726346594e-05	0.000264040756450819	ACSF2	18	10975106	11010870	-	3205	protein_coding	acyl-CoA synthetase family member 2 [Source:HGNC Symbol;Acc:HGNC:26101] && sp|Q17QJ1|ACSF2_BOVIN Medium-chain acyl-CoA ligase ACSF2, mitochondrial OS=Bos taurus OX=9913 GN=ACSF2 PE=2 SV=1 && PF13193:AMP-binding enzyme C-terminal domain|PF00501:AMP-binding enzyme	AMP-binding
ENSGALG00010017579	305.55418882486	176.290261471715	164.767006535612	69.2594932926463	64.9562558578237	80.0189507129507	215.537152277396	71.4115666211402	1.59036554998822	1.94336290359459e-05	0.00026565770892138	P3H2	9	13680892	13735543	+	3304	protein_coding	prolyl 3-hydroxylase 2 [Source:NCBI gene (formerly Entrezgene);Acc:414143] && sp|Q6JHU7|P3H2_CHICK Prolyl 3-hydroxylase 2 OS=Gallus gallus OX=9031 GN=P3H2 PE=2 SV=1 && PF13640:2OG-Fe(II) oxygenase superfamily	-
ENSGALG00010019729	27.2153528507972	38.1962233188716	18.4048251981269	2.84628054627313	4.99663506598644	2.85781966831967	27.9388004559319	3.56691176019308	2.97291466590899	1.97407814791959e-05	0.000269525581110985	ENSGALG00010019729	3	2656897	2672276	-	8654	lncRNA	- && - && -	-
ENSGALG00010029774	2216.81419584675	771.759589109508	793.160324014515	300.756977722861	320.783971236329	283.876753719754	1260.57803632359	301.805900892981	2.06188490847382	1.97447415987878e-05	0.000269525581110985	RFLNB	19	7473651	7479025	+	2519	protein_coding	refilin B [Source:HGNC Symbol;Acc:HGNC:28705] && sp|Q6AXS9|RFLB_RAT Refilin-B OS=Rattus norvegicus OX=10116 GN=Rflnb PE=2 SV=1 && PF15068:FAM101 family	-
ENSGALG00010024333	6713.53272369438	3004.76956775123	3106.90977749332	1264.69732272736	1362.0827189879	1324.12311298811	4275.07068964631	1316.96771823446	1.69855983485314	1.9845608826592e-05	0.000270709381128523	ETV4	27	3160550	3174794	+	3018	protein_coding	ETS variant transcription factor 4 [Source:HGNC Symbol;Acc:HGNC:3493] && sp|P43268|ETV4_HUMAN ETS translocation variant 4 OS=Homo sapiens OX=9606 GN=ETV4 PE=1 SV=3 && PF00178:Ets-domain|PF04621:PEA3 subfamily ETS-domain transcription factor N terminal domain	ETS_PEA3_N
ENSGALG00010024309	168.240363077656	278.146856988706	262.049654011425	88.2346969344672	80.9454880689803	100.023688391188	236.145624692596	89.7346244648786	1.39796109918961	2.022165978999e-05	0.000275446352356462	ABCB11	7	18486353	18535885	+	6232	protein_coding	ATP binding cassette subfamily B member 11 [Source:HGNC Symbol;Acc:HGNC:42] && sp|B8K1W2|ABCBB_CANLF Bile salt export pump OS=Canis lupus familiaris OX=9615 GN=Abcb11e PE=1 SV=1 && PF00005:ABC transporter|PF00664:ABC transporter transmembrane region	ABC_membrane
ENSGALG00010014209	2425.87758820061	4848.96158081367	4951.77439854366	1451.6030785993	1418.04503172695	1434.62547349647	4075.53785585265	1434.75786127424	1.50634577224358	2.06497933441179e-05	0.000280513832772324	CCDC50	9	13352375	13397907	-	8557	protein_coding	coiled-coil domain containing 50 [Source:NCBI gene (formerly Entrezgene);Acc:424906] && sp|Q5ZM86|CCD50_CHICK Coiled-coil domain-containing protein 50 OS=Gallus gallus OX=9031 GN=CCDC50 PE=2 SV=1 && PF15295:Coiled-coil domain-containing protein 50 N-terminus	-
ENSGALG00010024580	596.263639731103	319.281251332106	351.44451925947	99.6198191195597	163.889630164355	141.938376859877	422.329803440893	135.149275381264	1.64283587405287	2.1277854544878e-05	0.000288192201188871	IGF2	5	13375704	13390733	+	2338	protein_coding	insulin like growth factor 2 [Source:NCBI gene (formerly Entrezgene);Acc:395097] && sp|P33717|IGF2_CHICK Insulin-like growth factor II OS=Gallus gallus OX=9031 GN=IGF2 PE=1 SV=2 && -	-
ENSGALG00010016382	3597.3748222781	4832.31194500801	4542.48614294722	2035.09059058529	2359.41107815879	2057.63016119016	4324.05763674444	2150.71060997808	1.00773118560982	2.16538282419886e-05	0.000292869939855249	UGDH	4	68772857	68798518	+	5178	protein_coding	UDP-glucose 6-dehydrogenase [Source:NCBI gene (formerly Entrezgene);Acc:422792] && sp|Q5F3T9|UGDH_CHICK UDP-glucose 6-dehydrogenase OS=Gallus gallus OX=9031 GN=UGDH PE=2 SV=1 && PF00984:UDP-glucose/GDP-mannose dehydrogenase family, central domain|PF03720:UDP-glucose/GDP-mannose dehydrogenase family, UDP binding domain|PF03721:UDP-glucose/GDP-mannose dehydrogenase family, NAD binding domain	-
ENSGALG00010023854	127.41733380146	250.723927426439	295.35362341756	64.515692382191	67.9542368974155	72.3980982640982	224.49829488182	68.2893425145683	1.7196730637513	2.17580251398278e-05	0.000293863856828529	SHCBP1	11	7511198	7543340	+	4656	protein_coding	SHC binding and spindle associated 1 [Source:HGNC Symbol;Acc:HGNC:29547] && sp|Q8NEM2|SHCBP_HUMAN SHC SH2 domain-binding protein 1 OS=Homo sapiens OX=9606 GN=SHCBP1 PE=1 SV=3 && PF13229:Right handed beta helix region	-
ENSGALG00010017212	739.762772944397	218.404046156625	254.161871783657	92.0297376628314	50.9656776730616	89.5450162740162	404.109563628226	77.5134772033031	2.38042369644928	2.18745845435159e-05	0.000295229759516083	TINAGL1	23	5320562	5328230	+	2833	protein_coding	tubulointerstitial nephritis antigen like 1 [Source:HGNC Symbol;Acc:HGNC:19168] && sp|Q99JR5|TINAL_MOUSE Tubulointerstitial nephritis antigen-like OS=Mus musculus OX=10090 GN=Tinagl1 PE=1 SV=1 && -	-
ENSGALG00010023317	718.73272755969	176.290261471715	204.205917674455	72.1057738389194	67.9542368974155	48.5829343614343	366.40963556862	62.8809816992564	2.54132404941783	2.19570313419645e-05	0.000296070264089331	RAPGEF3	34	622512	635457	+	4052	protein_coding	Rap guanine nucleotide exchange factor 3 [Source:HGNC Symbol;Acc:HGNC:16629] && sp|O95398|RPGF3_HUMAN Rap guanine nucleotide exchange factor 3 OS=Homo sapiens OX=9606 GN=RAPGEF3 PE=1 SV=6 && -	-
ENSGALG00010003790	437.919768599192	818.770325501965	772.126238073799	254.2677288004	269.818293563268	226.72036035336	676.272110724985	250.268794239009	1.43512539586458	2.23370736242918e-05	0.00030083526743258	ELOVL6	4	57440809	57533467	+	4359	protein_coding	ELOVL fatty acid elongase 6 [Source:NCBI gene (formerly Entrezgene);Acc:428772] && sp|Q5ZJR8|ELOV6_CHICK Elongation of very long chain fatty acids protein 6 OS=Gallus gallus OX=9031 GN=ELOVL6 PE=2 SV=1 && PF01151:GNS1/SUR4 family	ELO
ENSGALG00010013086	5822.84844857739	4621.74302158346	4129.69220636066	2322.56492575888	2481.32897376886	2399.61591483241	4858.0945588405	2401.16993812005	1.01650146865013	2.26280419460378e-05	0.000304325696952404	CXCL14	13	14933731	14943824	+	2783	protein_coding	C-X-C motif chemokine ligand 14 [Source:NCBI gene (formerly Entrezgene);Acc:395451] && sp|Q9WUQ5|CXL14_MOUSE C-X-C motif chemokine 14 OS=Mus musculus OX=10090 GN=Cxcl14 PE=2 SV=2 && -	-
ENSGALG00010009246	619.767808102246	434.84931163023	409.28825559644	210.624760424212	200.864729652655	222.909934128934	487.968458442972	211.466474735267	1.20478507616154	2.29759190001259e-05	0.000308354234098464	RUSC2	Z	9491791	9545546	+	6256	protein_coding	RUN and SH3 domain containing 2 [Source:HGNC Symbol;Acc:HGNC:23625] && sp|Q80U22|RUSC2_MOUSE Iporin OS=Mus musculus OX=10090 GN=Rusc2 PE=1 SV=2 && PF02759:RUN domain|PF14604:Variant SH3 domain	RUN
ENSGALG00010005464	466.372182943207	1178.20658083596	1208.58352134366	277.037973170585	291.803487853608	251.488130812131	951.054095040944	273.443197278775	1.79894684170628	2.40286910821997e-05	0.000322257245922311	SLC39A8	4	60247363	60270530	-	4402	protein_coding	solute carrier family 39 member 8 [Source:HGNC Symbol;Acc:HGNC:20862] && sp|Q5FVQ0|S39A8_RAT Metal cation symporter ZIP8 OS=Rattus norvegicus OX=10116 GN=Slc39a8 PE=1 SV=1 && PF02535:ZIP Zinc transporter	-
ENSGALG00010018624	44.53421375585	49.9489074169859	50.8323743567313	17.0776832776388	11.9919241583674	7.62085244885245	48.4384985098558	12.2301532949529	1.98713388675904	2.41982815209495e-05	0.000323557476689402	ENSGALG00010018624	2	42044204	42050402	-	4831	protein_coding	- && sp|P63132|PO113_HUMAN Endogenous retrovirus group K member 113 Pol protein OS=Homo sapiens OX=9606 GN=HERVK_113 PE=3 SV=1 && PF00077:Retroviral aspartyl protease|PF00692:dUTPase	-
ENSGALG00010009223	512.143458192275	1522.95198104732	1491.66726129581	297.910697176588	339.771184487078	272.445475046475	1175.58756684513	303.375785570047	1.9547216252247	2.42853058311697e-05	0.000324043788361015	ATP8B4	Z	9425477	9489182	+	4542	protein_coding	- && sp|P98199|AT8B2_MOUSE Phospholipid-transporting ATPase ID OS=Mus musculus OX=10090 GN=Atp8b2 PE=1 SV=2 && PF13246:Cation transport ATPase (P-type)|PF16209:Phospholipid-translocating ATPase N-terminal|PF16212:Phospholipid-translocating P-type ATPase C-terminal	-
novel.302	35.8747833033236	68.557323905667	42.0681718814328	10.4363620030015	0.999327013197287	7.62085244885245	48.8334263634745	6.35218048835041	2.93684383762316	2.47517101612653e-05	0.000329643861563184	-	4	71532520	71538720	+	3876	-	- && - && -	-
ENSGALG00010020351	550.492364482035	328.095764405692	326.904752328634	159.391710591296	103.930009372518	152.417048977049	401.830960405454	138.579589646954	1.53397306030001	2.53738683579502e-05	0.000337460106069806	CROCC	21	4389068	4404312	+	5538	protein_coding	ciliary rootlet coiled-coil, rootletin [Source:HGNC Symbol;Acc:HGNC:21299] && sp|Q8CJ40|CROCC_MOUSE Rootletin OS=Mus musculus OX=10090 GN=Crocc PE=1 SV=2 && PF15035:Ciliary rootlet component, centrosome cohesion	-
ENSGALG00010015624	337.717787648529	735.522146473656	680.102112083164	185.956995689845	217.853288877009	160.037901425901	584.447348735116	187.949395330918	1.6378611235433	2.53930454230291e-05	0.000337480627295786	ITGA1	Z	16337419	16387996	+	7444	protein_coding	integrin subunit alpha 1 [Source:NCBI gene (formerly Entrezgene);Acc:395951] && sp|P56199|ITA1_HUMAN Integrin alpha-1 OS=Homo sapiens OX=9606 GN=ITGA1 PE=1 SV=2 && PF08441:Integrin alpha|PF01839:FG-GAP repeat|PF00092:von Willebrand factor type A domain	VWA
ENSGALG00010017841	806.564093578172	2558.16757202289	2669.57607397593	507.586697418709	476.678985295106	505.834081292581	2011.43591319233	496.699921335465	2.01803819304567	2.59914391284185e-05	0.000344954342607263	GALC	5	42380586	42431833	-	5184	protein_coding	galactosylceramidase [Source:HGNC Symbol;Acc:HGNC:4115] && sp|Q498K0|GALC_XENLA Galactocerebrosidase OS=Xenopus laevis OX=8355 GN=galc PE=2 SV=2 && PF17387:Glycosyl hydrolase family 59 central domain|PF02057:Glycosyl hydrolase family 59	-
ENSGALG00010012362	15637.6943357694	30648.0619568577	30263.6675674533	9712.45798406603	8553.23990595558	9681.34042971093	25516.4746200268	9315.67943991084	1.4537187109574	2.60748582391763e-05	0.000345821647249727	COL6A3	7	4879953	4933213	+	10831	protein_coding	collagen type VI alpha 3 chain [Source:NCBI gene (formerly Entrezgene);Acc:396548] && sp|P15989|CO6A3_CHICK Collagen alpha-3(VI) chain OS=Gallus gallus OX=9031 GN=COL6A3 PE=2 SV=2 && PF01391:Collagen triple helix repeat (20 copies)|PF00092:von Willebrand factor type A domain|PF00014:Kunitz/Bovine pancreatic trypsin inhibitor domain	VWA
ENSGALG00010014782	54.4307057015944	66.5985432226479	72.7428805449776	21.821484188094	20.985867277143	22.8625573465573	64.5907098230733	21.8899696039315	1.56524660834025	2.67677318365326e-05	0.000354519620683433	ENSGALG00010014782	8	8248933	8306420	-	10258	lncRNA	- && - && -	-
ENSGALG00010022805	131.128518281114	290.87893142833	276.948798219433	72.1057738389194	61.9582748182318	79.0663441568441	232.985415976292	71.0434642713318	1.71548047346431	2.68158111162316e-05	0.000354910783639309	ENSGALG00010022805	1	76052702	76075068	+	5428	protein_coding	- && sp|A8K2U0|A2ML1_HUMAN Alpha-2-macroglobulin-like protein 1 OS=Homo sapiens OX=9606 GN=A2ML1 PE=1 SV=3 && -	-
ENSGALG00010021261	10527.3933072856	4513.03069367591	4540.73330245216	1979.11373984192	1930.69978949716	1947.1278006818	6527.05243447124	1952.31377667363	1.74113156007282	2.6980873294669e-05	0.0003568486199816	JUP	27	4656776	4672299	-	3306	protein_coding	junction plakoglobin [Source:NCBI gene (formerly Entrezgene);Acc:429710] && sp|Q6P0K8|PLAK_RAT Junction plakoglobin OS=Rattus norvegicus OX=10116 GN=Jup PE=1 SV=1 && PF00514:Armadillo/beta-catenin-like repeat	Arm
ENSGALG00010004172	7.42236895930833	96.9596438094433	114.81105242641	3.79504072836418	5.99596207918372	5.71563933663933	73.064355065054	5.16888071472908	3.82608648711263	2.75155047520623e-05	0.000363417342957189	ST8SIA6	2	19623384	19680419	+	3045	protein_coding	ST8 alpha-N-acetyl-neuraminide alpha-2,8-sialyltransferase 6 [Source:NCBI gene (formerly Entrezgene);Acc:414335] && sp|P61647|SIA8F_HUMAN Alpha-2,8-sialyltransferase 8F OS=Homo sapiens OX=9606 GN=ST8SIA6 PE=2 SV=1 && PF00777:Glycosyltransferase family 29 (sialyltransferase)	Glyco_transf_29
ENSGALG00010016777	202.878084887761	30.3611005867954	40.3153313863731	1.89752036418209	10.9925971451702	7.62085244885245	91.1848389536432	6.83698998606823	3.73691089775132	2.77619176859672e-05	0.000366166492538966	TNMD	4	5141340	5149579	-	1635	protein_coding	tenomodulin [Source:NCBI gene (formerly Entrezgene);Acc:404530] && sp|Q9H2S6|TNMD_HUMAN Tenomodulin OS=Homo sapiens OX=9606 GN=TNMD PE=1 SV=1 && PF04089:BRICHOS domain	-
ENSGALG00010001843	494.824597287222	1240.88756269257	1075.36764371913	270.396651895948	314.788009157145	281.018934051434	937.026601232974	288.734531701509	1.69900374481543	2.82000301981402e-05	0.000371433019911911	PRICKLE1	1	29792346	29852409	-	4182	protein_coding	prickle planar cell polarity protein 1 [Source:HGNC Symbol;Acc:HGNC:17019] && sp|Q96MT3|PRIC1_HUMAN Prickle-like protein 1 OS=Homo sapiens OX=9606 GN=PRICKLE1 PE=1 SV=2 && PF00412:LIM domain|PF06297:PET Domain	LIM
ENSGALG00010023231	68.038382126993	44.0725653679288	41.191751633903	12.3338823671836	15.9892322111566	9.52606556106556	51.1008997096083	12.6163933798019	2.01336895816879	2.8363719152584e-05	0.000373332088818537	ASIC1	34	469266	495091	-	5957	protein_coding	acid sensing ion channel subunit 1 [Source:NCBI gene (formerly Entrezgene);Acc:426883] && sp|Q1XA76|ASIC1_CHICK Acid-sensing ion channel 1 OS=Gallus gallus OX=9031 GN=ASIC1 PE=1 SV=1 && -	-
ENSGALG00010004570	231.330499231776	150.826112592467	127.957356139358	57.8743711075537	50.9656776730616	66.6824589274589	170.037989321201	58.5075025693581	1.53503865718699	2.85080994587004e-05	0.000374717038077341	ENSGALG00010004570	2	118605040	118610141	-	5102	protein_coding	- && - && -	-
ENSGALG00010002503	34.6377218101055	96.9596438094433	104.294009456052	18.0264434597299	15.9892322111566	15.2417048977049	78.6304583585337	16.4191268561971	2.26521043043282	2.88427563144665e-05	0.000378855641967234	ENSGALG00010002503	3	83432024	83446287	-	12662	lncRNA	- && - && -	-
ENSGALG00010014018	7924.61592555486	3759.87952105508	3965.80162007258	1740.02617395498	1753.81890816124	1776.61122713873	5216.76568889417	1756.81876975165	1.57004505691072	2.89537903963634e-05	0.000380053251444172	DPYSL3	13	17603160	17634253	-	3633	protein_coding	dihydropyrimidinase like 3 [Source:NCBI gene (formerly Entrezgene);Acc:395154] && sp|Q14195|DPYL3_HUMAN Dihydropyrimidinase-related protein 3 OS=Homo sapiens OX=9606 GN=DPYSL3 PE=1 SV=1 && PF01979:Amidohydrolase family	Amidohydro_1
ENSGALG00010025801	82.8831200456097	13.7114647811334	16.6519847030672	1.89752036418209	2.99798103959186	0.952606556106556	37.7488565099368	1.94936931996017	4.27258912699506	2.90802843525787e-05	0.000381452009554251	PTPN7	26	404065	410771	-	2343	protein_coding	protein tyrosine phosphatase non-receptor type 7 [Source:HGNC Symbol;Acc:HGNC:9659] && sp|P35236|PTN7_HUMAN Tyrosine-protein phosphatase non-receptor type 7 OS=Homo sapiens OX=9606 GN=PTPN7 PE=1 SV=3 && PF00102:Protein-tyrosine phosphatase	Y_phosphatase
ENSGALG00010025380	484.928105341478	356.498084309468	318.140549853336	150.852868952476	177.880208349117	171.46918009918	386.522246501427	166.734085800258	1.21139978133605	2.94248781953396e-05	0.000385707752672883	SPC25	7	18550112	18559192	+	2592	protein_coding	SPC25, NDC80 kinetochore complex component [Source:NCBI gene (formerly Entrezgene);Acc:424172] && sp|Q3ZBK3|SPC25_BOVIN Kinetochore protein Spc25 OS=Bos taurus OX=9913 GN=SPC25 PE=2 SV=1 && -	-
novel.74	1876.62228521179	1212.4852427888	1081.50258545184	503.791656690345	533.640625047351	622.052081137581	1390.20337115081	553.161454291759	1.32896779970721	2.9529305172579e-05	0.000386811664882147	-	11	16682735	16693175	+	2029	-	- && - && -	-
ENSGALG00010023499	7346.90820822203	2696.26161017573	2851.87148546213	1160.33370269735	1129.23952491293	1148.84350666451	4298.34710128663	1146.13891142493	1.90683429742897	2.98671342451672e-05	0.000390435256273231	PEBP1	15	9896730	9898726	-	1231	protein_coding	phosphatidylethanolamine binding protein 1 [Source:NCBI gene (formerly Entrezgene);Acc:416990] && sp|P13696|PEBP1_BOVIN Phosphatidylethanolamine-binding protein 1 OS=Bos taurus OX=9913 GN=PEBP1 PE=1 SV=2 && PF01161:Phosphatidylethanolamine-binding protein	-
ENSGALG00010015655	69.2754436202111	39.1756136603811	61.3494173270896	15.1801629134567	13.990578184762	17.146918009918	56.6001582025606	15.4392197027122	1.87010077653742	3.00556588408876e-05	0.000392625298192705	ENSGALG00010015655	4	2104001	2120474	-	4967	protein_coding	- && sp|P12263|FA8_PIG Coagulation factor VIII OS=Sus scrofa OX=9823 GN=F8 PE=1 SV=2 && -	-
ENSGALG00010017723	74.2236895930833	76.3924466377432	51.7087946042612	14.2314027313657	8.99394311877558	24.7677704587704	67.4416436116959	15.9977054363039	2.07048161686211	3.00756968936412e-05	0.000392625298192705	KCNK12	3	8883823	8897017	-	1289	protein_coding	potassium two pore domain channel subfamily K member 12 [Source:HGNC Symbol;Acc:HGNC:6274] && sp|Q9HB15|KCNKC_HUMAN Potassium channel subfamily K member 12 OS=Homo sapiens OX=9606 GN=KCNK12 PE=2 SV=1 && PF07885:Ion channel	Ion_trans_2
ENSGALG00010018783	1506.74089873959	733.563365790636	687.989894310933	304.552018451225	320.783971236329	317.217983183483	976.098052947053	314.184657623679	1.63466319346149	3.08782260850409e-05	0.000402087160458063	ENSGALG00010018783	3	25579465	25598923	-	19354	protein_coding	- && sp|Q6DHF9|SIX1A_DANRE Homeobox protein six1a OS=Danio rerio OX=7955 GN=six1a PE=2 SV=2 && -	-
ENSGALG00010020835	178.1368550234	282.064418354744	251.532611041067	107.209900576288	92.9374122273477	74.3033113763113	237.244628139737	91.4835413933157	1.37666784824501	3.08845295157986e-05	0.000402087160458063	PTGR2	5	25592169	25606472	-	3915	protein_coding	prostaglandin reductase 2 [Source:NCBI gene (formerly Entrezgene);Acc:423244] && sp|Q32L99|PTGR2_BOVIN Prostaglandin reductase 2 OS=Bos taurus OX=9913 GN=PTGR2 PE=2 SV=1 && PF16884:N-terminal domain of oxidoreductase|PF00107:Zinc-binding dehydrogenase	ADH_zinc_N
ENSGALG00010023394	162.055055611565	152.784893275486	171.778368515851	66.4132127463731	81.9448150821775	75.2559179324179	162.206105800967	74.5379819203229	1.12275331040449	3.18452728277021e-05	0.000413652456083823	HOXB5	27	3425719	3428065	+	1369	protein_coding	homeobox B5 [Source:NCBI gene (formerly Entrezgene);Acc:425096] && sp|P09079|HXB5_MOUSE Homeobox protein Hox-B5 OS=Mus musculus OX=10090 GN=Hoxb5 PE=1 SV=3 && PF00046:Homeodomain	Homeobox
ENSGALG00010029066	23.504168371143	6.8557323905667	10.5170429703582	0	0	0	13.6256479106893	0	6.24875428319417	3.19843175435005e-05	0.000414993809591534	ENSGALG00010029066	17	131387	185382	-	11416	lncRNA	- && - && -	-
ENSGALG00010007190	29.6894758372333	169.434529081148	145.485761089955	16.1289230955478	18.9872132507485	17.146918009918	114.869922002779	17.4210181187381	2.72464354682636	3.21895494402548e-05	0.000416808929084977	ENSGALG00010007190	3	48958344	48989584	-	5976	protein_coding	- && sp|Q8NF91|SYNE1_HUMAN Nesprin-1 OS=Homo sapiens OX=9606 GN=SYNE1 PE=1 SV=4 && PF00435:Spectrin repeat	-
ENSGALG00010000085	87.8313660184819	95.0008631264242	112.181791683821	36.0528869194597	41.9717345542861	40.0094753564753	98.338006942909	39.344698943407	1.32517130608094	3.31036520162585e-05	0.000426912191568164	ENSGALG00010000085	JAENSK010000452.1	7032	33067	-	2033	protein_coding	- && sp|Q86T03|PP4P1_HUMAN Type 1 phosphatidylinositol 4,5-bisphosphate 4-phosphatase OS=Homo sapiens OX=9606 GN=PIP4P1 PE=1 SV=1 && PF09788:Transmembrane protein 55A	-
ENSGALG00010028426	23.504168371143	47.0107363924573	42.0681718814328	8.5388416388194	2.99798103959186	7.62085244885245	37.5276922150111	6.3858917090879	2.55565880066731	3.31890447624862e-05	0.000427437374605963	GPR21	17	9456478	9458958	+	2173	protein_coding	G protein-coupled receptor 21 [Source:HGNC Symbol;Acc:HGNC:4476] && sp|Q99679|GPR21_HUMAN Probable G-protein coupled receptor 21 OS=Homo sapiens OX=9606 GN=GPR21 PE=2 SV=1 && PF00001:7 transmembrane receptor (rhodopsin family)	7tm_1
ENSGALG00010016452	914.188443488143	735.522146473656	744.080790152843	446.866045764882	375.74695696218	343.890966754467	797.930460038214	388.834656493843	1.03644430657429	3.32357320657459e-05	0.000427750800453426	GLCE	10	19315143	19351260	+	4687	protein_coding	glucuronic acid epimerase [Source:HGNC Symbol;Acc:HGNC:17855] && sp|Q9EPS3|GLCE_MOUSE D-glucuronyl C5-epimerase OS=Mus musculus OX=10090 GN=Glce PE=1 SV=2 && PF06662:D-glucuronyl C5-epimerase C-terminus	-
ENSGALG00010018259	529.462319097328	352.58052294343	340.051056041582	170.776832776388	150.89837899279	184.805671884672	407.364632694113	168.82696121795	1.26888585842635	3.42115274664298e-05	0.000439718074313319	WDR90	14	13105340	13133585	+	6000	protein_coding	WD repeat domain 90 [Source:HGNC Symbol;Acc:HGNC:26960] && sp|A0JP70|WDR90_XENTR WD repeat-containing protein 90 OS=Xenopus tropicalis OX=8364 GN=wdr90 PE=2 SV=1 && PF05018:Protein of unknown function (DUF667)|PF00400:WD domain, G-beta repeat	WD40
ENSGALG00010017901	34.6377218101055	16.649635805662	22.7869264357761	0.948760182091045	3.99730805278915	2.85781966831967	24.6914280171812	2.60129596773329	3.2472866216477	3.42479505139331e-05	0.000439890789889699	HTR7L	4	88434569	88447818	-	2681	protein_coding	5-hydroxytryptamine receptor 7 like [Source:NCBI gene (formerly Entrezgene);Acc:422942] && sp|Q91559|5HT7R_XENLA 5-hydroxytryptamine receptor 7 OS=Xenopus laevis OX=8355 GN=htr7 PE=2 SV=1 && -	-
ENSGALG00010017119	2145.06462924011	1274.1868343039	1298.85480683924	658.439566371185	634.572653380277	641.104212259712	1572.70209012775	644.705477337058	1.28602987923933	3.4689517981232e-05	0.00044466710992955	BTBD6	5	52262376	52266961	+	4133	protein_coding	BTB domain containing 6 [Source:HGNC Symbol;Acc:HGNC:19897] && sp|Q2LE78|BTBD6_XENLA BTB/POZ domain-containing protein 6 OS=Xenopus laevis OX=8355 GN=btbd6 PE=1 SV=1 && PF00651:BTB/POZ domain|PF08005:PHR domain|PF07707:BTB And C-terminal Kelch	BTB
ENSGALG00010010642	199.166900408107	450.519557094383	381.242807675485	116.697502397199	101.931355346123	120.028426069426	343.643088392658	112.885761270916	1.60743338341028	3.66038004286898e-05	0.000467639207345971	CC2D2A	4	76222070	76267065	-	5409	protein_coding	coiled-coil and C2 domain containing 2A [Source:HGNC Symbol;Acc:HGNC:29253] && sp|Q9P2K1|C2D2A_HUMAN Coiled-coil and C2 domain-containing protein 2A OS=Homo sapiens OX=9606 GN=CC2D2A PE=1 SV=3 && PF00168:C2 domain|PF17661:Family of unknown function (DUF5523)|PF15625:CC2D2A N-terminal C2 domain	C2
ENSGALG00010027316	1432.51720914651	437.787482654759	401.400473368672	161.289230955478	151.897706005988	166.706147318647	757.235055056646	159.964361426704	2.24211740518421	3.75090182245539e-05	0.000478884316732163	TRAIP	12	2715859	2735264	-	2785	protein_coding	TRAF interacting protein [Source:NCBI gene (formerly Entrezgene);Acc:415927] && sp|Q6NRV0|TRAIP_XENLA E3 ubiquitin-protein ligase TRAIP OS=Xenopus laevis OX=8355 GN=traip PE=1 SV=2 && PF13639:Ring finger domain	-
ENSGALG00010019443	129.891456787896	306.549176892482	284.836580447202	44.5917285582791	77.9475070293884	74.3033113763113	240.425738042527	65.6141823213263	1.87587942708469	3.83604406651464e-05	0.000488126405219131	NCKAP5	7	29401378	29742314	-	8643	protein_coding	NCK associated protein 5 [Source:HGNC Symbol;Acc:HGNC:29847] && sp|O14513|NCKP5_HUMAN Nck-associated protein 5 OS=Homo sapiens OX=9606 GN=NCKAP5 PE=1 SV=2 && PF15246:Nck-associated protein 5, Peripheral clock protein	-
ENSGALG00010019238	28.4524143440153	11.7526840981143	14.8991442080075	0	0.999327013197287	0	18.368080883379	0.333109004399096	5.71897085867334	3.84078692258482e-05	0.000488405183551019	ENSGALG00010019238	3	10873655	10880350	+	3557	lncRNA	- && - && -	-
ENSGALG00010017050	606.160131676847	141.032209177372	122.698834654179	42.694208194097	41.9717345542861	50.4881474736475	289.963725169466	45.0513634073435	2.68422869367658	3.88523842200105e-05	0.000493402076444964	L3HYPDH	5	54315902	54319072	+	2070	protein_coding	trans-L-3-hydroxyproline dehydratase [Source:HGNC Symbol;Acc:HGNC:20488] && sp|Q96EM0|T3HPD_HUMAN Trans-3-hydroxy-L-proline dehydratase OS=Homo sapiens OX=9606 GN=L3HYPDH PE=1 SV=2 && -	-
ENSGALG00010021466	342.666033621401	168.455138739639	170.025528020791	48.3867692866433	72.950871963402	77.161131044631	227.048900127277	66.1662574315587	1.77656758515417	3.8890589267926e-05	0.000493559746292817	HES4	21	2796779	2799059	+	1511	protein_coding	hes family bHLH transcription factor 4 [Source:NCBI gene (formerly Entrezgene);Acc:395128] && sp|O57337|HES1_CHICK Transcription factor HES-1 OS=Gallus gallus OX=9031 GN=HES1 PE=2 SV=1 && PF00010:Helix-loop-helix DNA-binding domain|PF07527:Hairy Orange	Hairy_orange
ENSGALG00010024657	315.450680770604	849.131426088761	873.790986787261	210.624760424212	180.878189388709	180.042639104139	679.457697882209	190.515196305687	1.83526313534601	3.91184863075195e-05	0.000496122989366009	DPY19L3	11	9416580	9447495	+	7950	protein_coding	dpy-19 like C-mannosyltransferase 3 [Source:HGNC Symbol;Acc:HGNC:27120] && sp|Q6ZPD9|D19L3_HUMAN Probable C-mannosyltransferase DPY19L3 OS=Homo sapiens OX=9606 GN=DPY19L3 PE=1 SV=1 && PF10034:Q-cell neuroblast polarisation	-
ENSGALG00010024507	14.8447379186167	38.1962233188716	35.9332301487239	3.79504072836418	4.99663506598644	0.952606556106556	29.658063795404	3.24809411681906	3.20492268829996	3.92645833313071e-05	0.000497316741095006	ENSGALG00010024507	1	74450103	74640532	-	3050	protein_coding	- && sp|Q8CFW1|ANO2_MOUSE Anoctamin-2 OS=Mus musculus OX=10090 GN=Ano2 PE=1 SV=2 && PF16178:Dimerisation domain of Ca+-activated chloride-channel, anoctamin|PF04547:Calcium-activated chloride channel	-
ENSGALG00010011307	27.2153528507972	39.1756136603811	37.6860706437836	10.4363620030015	5.99596207918372	4.76303278053278	34.6923457183206	7.06511895423933	2.29874898802418	3.94028714183847e-05	0.000498577798638714	ENSGALG00010011307	W	1564759	1695890	-	9759	protein_coding	- && sp|O92956|POL_RSVSB Gag-Pol polyprotein OS=Rous sarcoma virus (strain Schmidt-Ruppin B) OX=269447 GN=gag-pol PE=1 SV=2 && PF00077:Retroviral aspartyl protease	-
novel.271	137.313825747204	104.794766541519	104.294009456052	53.1305701970985	37.9744265014969	42.867295024795	115.467533914925	44.6574305744635	1.36624880925244	4.01716919582753e-05	0.000507462601120444	-	3	96188371	96195561	-	2062	-	- && - && -	-
ENSGALG00010005219	49.4824597287222	330.054545088711	257.667552773776	33.2066063731866	28.9804833827213	37.1516556881557	212.40151919707	33.1129151480212	2.68273701109	4.02947415312058e-05	0.000508345921835344	NALCN	1	143530042	143743258	+	6357	protein_coding	sodium leak channel, non-selective [Source:HGNC Symbol;Acc:HGNC:19082] && sp|Q8BXR5|NALCN_MOUSE Sodium leak channel non-selective protein OS=Mus musculus OX=10090 GN=Nalcn PE=1 SV=2 && PF00520:Ion transport protein	Ion_trans
ENSGALG00010024629	95.2537349777902	12.7320744396239	27.1690276734254	3.79504072836418	3.99730805278915	2.85781966831967	45.0516123636132	3.55005614982433	3.65890505100358	4.04353269860276e-05	0.000509783457087349	ENSGALG00010024629	24	343358	350757	+	2619	protein_coding	- && sp|Q925F2|ESAM_MOUSE Endothelial cell-selective adhesion molecule OS=Mus musculus OX=10090 GN=Esam PE=1 SV=1 && PF07686:Immunoglobulin V-set domain|PF13927:Immunoglobulin domain	V-set
ENSGALG00010024633	69.2754436202111	22.5259778547191	13.1463037129478	0	0.999327013197287	3.81042622442622	34.982575062626	1.60325107920784	4.43611610276629	4.06254560490269e-05	0.000511843303401104	NRGN	24	352862	354602	-	360	protein_coding	neurogranin (protein kinase C substrate, RC3) [Source:NCBI gene (formerly Entrezgene);Acc:100859517] && sp|P54866|NEUG_SERCA Neurogranin OS=Serinus canaria OX=9135 GN=NRGN PE=3 SV=1 && -	-
ENSGALG00010013044	1265.51390756207	357.477474650978	366.343663467478	155.596669862931	128.91318470245	124.791458849959	663.111681893509	136.433771138447	2.28007616665254	4.09534406742438e-05	0.000515636149752419	ENSGALG00010013044	8	3840979	3871452	-	2558	protein_coding	- && sp|O75052|CAPON_HUMAN Carboxyl-terminal PDZ ligand of neuronal nitric oxide synthase protein OS=Homo sapiens OX=9606 GN=NOS1AP PE=1 SV=3 && PF00640:Phosphotyrosine interaction domain (PTB/PID)|PF15429:Domain of unknown function (DUF4628)	PID
ENSGALG00010000580	13.6076764253986	10.7732937566048	8.76420247529851	0	0	0	11.0483908857673	0	5.9511983944846	4.13311810243159e-05	0.000519708372170406	ENSGALG00010000580	MU179271.1	9409	16785	-	3237	protein_coding	- && - && -	-
ENSGALG00010024631	300.605942851987	1303.56854454918	1250.6516932251	196.393357692846	224.84857796939	176.232212879713	951.608726875422	199.158049513983	2.25700392436926	4.24283817312973e-05	0.000531757936852369	EPB41L1	20	496816	564222	+	6794	protein_coding	erythrocyte membrane protein band 4.1 like 1 [Source:HGNC Symbol;Acc:HGNC:3378] && sp|Q9WTP0|E41L1_RAT Band 4.1-like protein 1 OS=Rattus norvegicus OX=10116 GN=Epb41l1 PE=1 SV=1 && PF09379:FERM N-terminal domain|PF05902:4.1 protein C-terminal domain (CTD)|PF09380:FERM C-terminal PH-like domain|PF00373:FERM central domain|PF04382:SAB domain|PF08736:FERM adjacent (FA)	Band_41
ENSGALG00010021721	243.701114163957	197.836848984925	215.599380892343	105.312380212106	76.9481800161911	107.644540840041	219.045781347075	96.635033689446	1.1786661600037	4.29042829131248e-05	0.000535967471534845	TP53I11	5	21713649	21733073	-	4066	protein_coding	tumor protein p53 inducible protein 11 [Source:NCBI gene (formerly Entrezgene);Acc:426399] && sp|Q0VCQ8|P5I11_BOVIN Tumor protein p53-inducible protein 11 OS=Bos taurus OX=9913 GN=TP53I11 PE=2 SV=1 && -	-
ENSGALG00010015216	8.65943045252638	38.1962233188716	35.9332301487239	0.948760182091045	2.99798103959186	0	27.5962946400406	1.31558040722764	4.41681012200329	4.29810348658189e-05	0.000536226235503287	ENSGALG00010015216	Z	11159196	11164266	+	5071	lncRNA	- && - && -	-
ENSGALG00010019618	420.600907694139	221.342217181153	263.802494506485	115.748742215107	116.921260544083	85.73459004959	301.915206460592	106.134864269593	1.50652975939553	4.35227331167394e-05	0.000542277386971457	NPHP4	21	681476	702551	+	4774	protein_coding	nephrocystin 4 [Source:HGNC Symbol;Acc:HGNC:19104] && sp|P59240|NPHP4_MOUSE Nephrocystin-4 OS=Mus musculus OX=10090 GN=Nphp4 PE=1 SV=2 && -	-
ENSGALG00010023415	1113.35534389625	540.623468513259	491.671758864246	251.421448254127	223.849250956192	216.241688236188	715.216857091252	230.504129148836	1.63251780667503	4.38634422281916e-05	0.000546166920860853	HOXB4	27	3439453	3448237	+	2453	protein_coding	homeobox B4 [Source:NCBI gene (formerly Entrezgene);Acc:396230] && sp|P14840|HXB4_CHICK Homeobox protein Hox-B4 OS=Gallus gallus OX=9031 GN=HOXB4 PE=2 SV=1 && PF00046:Homeodomain	Homeobox
novel.82	17.3188609050528	45.0519557094383	45.5738528715522	0.948760182091045	5.99596207918372	5.71563933663933	35.9815564953478	4.22012053263803	3.10361034948893	4.42590233477567e-05	0.000550243336304143	-	12	16950607	17073729	+	1609	-	- && - && -	-
ENSGALG00010012882	69.2754436202111	76.3924466377432	61.3494173270896	27.5140452806403	24.9831753299322	17.146918009918	69.0057691950146	23.2147128734968	1.57120803965536	4.42770790003334e-05	0.000550243336304143	ENSGALG00010012882	1	50943488	50950489	+	3316	protein_coding	- && sp|Q2KJD6|ENTR1_BOVIN Endosome-associated-trafficking regulator 1 OS=Bos taurus OX=9913 GN=ENTR1 PE=2 SV=1 && -	-
ENSGALG00010012266	112.572595882843	47.0107363924573	8.76420247529851	0.948760182091045	5.99596207918372	2.85781966831967	56.1158449168663	3.26751397653148	4.10417732316399	4.48137260237936e-05	0.000556395638511577	HIST1H3H	1	48130032	48131852	+	769	protein_coding	histone cluster 1 H3 family member h [Source:NCBI gene (formerly Entrezgene);Acc:100858681] && sp|P84227|H32_BOVIN Histone H3.2 OS=Bos taurus OX=9913 PE=1 SV=2 && PF00125:Core histone H2A/H2B/H3/H4	Histone
ENSGALG00010026003	202.878084887761	168.455138739639	171.778368515851	91.0809774807403	80.9454880689803	84.7819834934835	181.037197381084	85.6028163477347	1.07825158029496	4.51988596471141e-05	0.00056060646527963	NECTIN1	24	4086986	4161384	+	9277	protein_coding	nectin cell adhesion molecule 1 [Source:HGNC Symbol;Acc:HGNC:9706] && sp|Q9GL76|NECT1_PIG Nectin-1 OS=Sus scrofa OX=9823 GN=NECTIN1 PE=1 SV=1 && PF08205:CD80-like C2-set immunoglobulin domain|PF07686:Immunoglobulin V-set domain	V-set
ENSGALG00010014389	22930.1718382899	15894.5258523581	14923.6839749383	8242.828462007	8444.31326151708	8395.32157896708	17916.1272218621	8360.82110083038	1.09949649877266	4.56573840265552e-05	0.000565560527831853	COL6A2	7	6816216	6842326	+	5681	protein_coding	collagen type VI alpha 2 chain [Source:NCBI gene (formerly Entrezgene);Acc:396292] && sp|P15988|CO6A2_CHICK Collagen alpha-2(VI) chain OS=Gallus gallus OX=9031 GN=COL6A2 PE=2 SV=1 && PF00092:von Willebrand factor type A domain|PF01391:Collagen triple helix repeat (20 copies)	VWA
ENSGALG00010016788	1483.23673036845	3186.936171272	3053.448142394	919.348616446223	923.378160194293	904.023621745121	2574.54034801148	915.583466128546	1.49180148286227	4.62504249080005e-05	0.000572535984404472	ANLN	2	46648091	46677005	-	4727	protein_coding	anillin actin binding protein [Source:HGNC Symbol;Acc:HGNC:14082] && sp|Q9NQW6|ANLN_HUMAN Anillin OS=Homo sapiens OX=9606 GN=ANLN PE=1 SV=2 && PF16018:Anillin N-terminus|PF08174:Cell division protein anillin|PF00169:PH domain	PH
ENSGALG00010029102	44.53421375585	58.7634204905717	64.855098317209	10.4363620030015	16.9885592243539	20.0047376782377	56.0509108545435	15.8098863018643	1.83147028674624	4.7121894450529e-05	0.000582570294569913	ENSGALG00010029102	17	6168058	6243099	+	18726	lncRNA	- && - && -	-
ENSGALG00010006277	875.839537198383	541.602858854769	517.087946042612	276.089212988494	270.817620576465	233.388606246106	644.843447365255	260.098479937022	1.30879023423098	4.77083644040007e-05	0.000589440076154787	GNG10	Z	67075246	67081225	-	1271	protein_coding	G protein subunit gamma 10 [Source:NCBI gene (formerly Entrezgene);Acc:769603] && sp|P50151|GBG10_HUMAN Guanine nucleotide-binding protein G(I)/G(S)/G(O) subunit gamma-10 OS=Homo sapiens OX=9606 GN=GNG10 PE=1 SV=1 && PF00631:GGL domain	-
ENSGALG00010014032	87.8313660184819	293.817102452858	271.690276734254	47.4380091045522	41.9717345542861	61.9194261469261	217.779581735198	50.4430566019215	2.11188357619707	4.80278685680503e-05	0.000593004741067966	ENSGALG00010014032	Z	55263111	55383458	-	6823	protein_coding	- && sp|Q9NYI0|PSD3_HUMAN PH and SEC7 domain-containing protein 3 OS=Homo sapiens OX=9606 GN=PSD3 PE=1 SV=2 && -	-
ENSGALG00010006328	147.210317692949	59.7428108320812	34.1803896536642	13.2826425492746	12.9912511715647	14.2890983415983	80.377839392898	13.5209973541459	2.56503836283495	4.85156499358574e-05	0.000598641204688871	SYNDIG1L	5	37393287	37414023	-	2673	protein_coding	synapse differentiation inducing 1 like [Source:HGNC Symbol;Acc:HGNC:32388] && sp|Q5TZE2|SYN1L_DANRE Synapse differentiation-inducing gene protein 1-like OS=Danio rerio OX=7955 GN=syndig1l PE=3 SV=1 && PF04505:Interferon-induced transmembrane protein	-
ENSGALG00010002526	1540.14155905648	423.096627532116	442.592225002575	149.904108770385	200.864729652655	136.222737523237	801.94347053039	162.330525315426	2.30396825633444	4.90725311745953e-05	0.000605122488156833	ZBTB22	16	1994521	1996405	+	1329	protein_coding	zinc finger and BTB domain containing 22 [Source:HGNC Symbol;Acc:HGNC:13085] && sp|Q5TJE2|ZBT22_CANLF Zinc finger and BTB domain-containing protein 22 OS=Canis lupus familiaris OX=9615 GN=ZBTB22 PE=3 SV=1 && PF00651:BTB/POZ domain	BTB
ENSGALG00010028002	1945.897728832	926.503263068014	924.623361143993	402.274317206603	413.721383463677	454.393327262827	1265.674784348	423.463009311036	1.57900635376292	4.97062870321155e-05	0.000611768656441962	ENSGALG00010028002	17	1094107	1127333	-	10322	protein_coding	- && sp|Q9BZC7|ABCA2_HUMAN ATP-binding cassette sub-family A member 2 OS=Homo sapiens OX=9606 GN=ABCA2 PE=1 SV=4 && -	-
ENSGALG00010007771	509.669335205839	320.260641673616	314.634868863216	147.057828224112	169.885592243539	150.511835864836	381.521615247557	155.818418777496	1.2902310864899	4.97264244261323e-05	0.000611768656441962	CAPN9	3	40156888	40186448	+	3905	protein_coding	calpain 9 [Source:HGNC Symbol;Acc:HGNC:1486] && sp|O14815|CAN9_HUMAN Calpain-9 OS=Homo sapiens OX=9606 GN=CAPN9 PE=1 SV=1 && PF00648:Calpain family cysteine protease|PF01067:Calpain large subunit, domain III	Peptidase_C2
ENSGALG00010006730	19.7929838914889	63.6603721981193	82.383503267806	12.3338823671836	3.99730805278915	3.81042622442622	55.2789531191381	6.71387221479965	3.04356428175471	5.07384952385013e-05	0.000623256304155608	HAPLN1	Z	63233198	63334679	+	3207	protein_coding	hyaluronan and proteoglycan link protein 1 [Source:NCBI gene (formerly Entrezgene);Acc:396475] && sp|P07354|HPLN1_CHICK Hyaluronan and proteoglycan link protein 1 OS=Gallus gallus OX=9031 GN=HAPLN1 PE=1 SV=1 && PF07686:Immunoglobulin V-set domain|PF00193:Extracellular link domain	Xlink
ENSGALG00010028900	16908.1564893044	34812.4296889562	37682.5649627935	10902.2032524082	10238.1052502062	10466.2882319427	29801.0503803513	10535.5322448524	1.50012072994713	5.12166511809967e-05	0.000628726279860113	TNC	17	3320835	3387505	-	8163	protein_coding	tenascin C [Source:NCBI gene (formerly Entrezgene);Acc:396440] && sp|P10039|TENA_CHICK Tenascin OS=Gallus gallus OX=9031 GN=TNC PE=1 SV=2 && PF00147:Fibrinogen beta and gamma chains, C-terminal globular domain|PF00041:Fibronectin type III domain|PF18720:Tenascin EGF domain	Fibrinogen_C
ENSGALG00010029070	19.7929838914889	6.8557323905667	9.64062272282836	0	0	0	12.0964463349613	0	6.07715636077918	5.13151382999797e-05	0.000629531485118597	ENSGALG00010029070	17	365811	436325	-	11118	lncRNA	- && - && -	-
ENSGALG00010016810	108.861411403189	156.702454641524	139.350819357246	47.4380091045522	63.9569288446264	39.0568688003688	134.971561800653	50.1506022498491	1.43183551877697	5.15150079613298e-05	0.000631009056167391	SH3GL3	10	11431225	11475591	+	2759	protein_coding	SH3 domain containing GRB2 like 3, endophilin A3 [Source:NCBI gene (formerly Entrezgene);Acc:395201] && sp|Q8AXU9|SH3G3_CHICK Endophilin-A3 OS=Gallus gallus OX=9031 GN=SH3GL3 PE=1 SV=1 && PF03114:BAR domain|PF00018:SH3 domain	SH3_1
ENSGALG00010023820	112.572595882843	31.3404909283049	18.4048251981269	0.948760182091045	0	6.66824589274589	54.1059706697583	2.53900202494565	4.40084792923108	5.15281352540756e-05	0.000631009056167391	CYP1C1	5	1142376	1144112	+	1737	protein_coding	cytochrome P450 family 1 subfamily C polypeptide 1 [Source:NCBI gene (formerly Entrezgene);Acc:428832] && sp|Q16678|CP1B1_HUMAN Cytochrome P450 1B1 OS=Homo sapiens OX=9606 GN=CYP1B1 PE=1 SV=2 && PF00067:Cytochrome P450	p450
ENSGALG00010001173	685.332067242803	1206.60890073974	1167.39176970976	412.710679209605	407.725421384493	440.104228921229	1019.77757923077	420.180109838442	1.27980888908407	5.15344944502891e-05	0.000631009056167391	IFT80	9	21903330	21946710	+	4132	protein_coding	intraflagellar transport 80 [Source:HGNC Symbol;Acc:HGNC:29262] && sp|Q8K057|IFT80_MOUSE Intraflagellar transport protein 80 homolog OS=Mus musculus OX=10090 GN=Ift80 PE=1 SV=1 && -	-
ENSGALG00010022900	37.1118447965417	29.3817102452858	49.0795338616716	8.5388416388194	8.99394311877558	10.4786721171721	38.524362967833	9.33715229158903	2.04767241235013	5.18427526851968e-05	0.000633567433518069	MMP17	15	2741010	2780654	-	3886	protein_coding	matrix metallopeptidase 17 [Source:HGNC Symbol;Acc:HGNC:7163] && sp|Q9ULZ9|MMP17_HUMAN Matrix metalloproteinase-17 OS=Homo sapiens OX=9606 GN=MMP17 PE=1 SV=4 && PF00045:Hemopexin|PF00413:Matrixin|PF01471:Putative peptidoglycan binding domain	PG_binding_1
ENSGALG00010017551	204.115146380979	175.310871130206	155.126383812784	79.6958552956478	85.9421231349667	59.0616064786065	178.184133774656	74.899861636407	1.24882138684282	5.21220968852806e-05	0.000636574786337269	FAM155B	4	1061483	1080541	+	4869	protein_coding	NALCN channel auxiliary factor 2 [Source:HGNC Symbol;Acc:HGNC:30701] && sp|A4IHZ3|F155B_XENTR Transmembrane protein FAM155B OS=Xenopus tropicalis OX=8364 GN=fam155b PE=2 SV=1 && -	-
ENSGALG00010002437	294.420635385897	676.758725983084	669.585069112806	158.442950409204	202.863383679049	160.990507982008	546.921476827262	174.098947356754	1.65265952559451	5.21884560718278e-05	0.000636978745090969	TTK	3	78897876	78930673	-	4149	protein_coding	TTK protein kinase [Source:HGNC Symbol;Acc:HGNC:12401] && sp|P33981|TTK_HUMAN Dual specificity protein kinase TTK OS=Homo sapiens OX=9606 GN=TTK PE=1 SV=2 && PF00069:Protein kinase domain	Pkinase
ENSGALG00010017576	202.878084887761	118.506231322653	106.046849951112	31.3090860090045	50.9656776730616	48.5829343614343	142.477055387175	43.6192326811668	1.70462698232131	5.22275674533343e-05	0.000637049831690192	ENSGALG00010017576	5	52423714	52433490	-	8869	protein_coding	- && sp|D3YVF0|AKAP5_MOUSE A-kinase anchor protein 5 OS=Mus musculus OX=10090 GN=Akap5 PE=1 SV=2 && -	-
ENSGALG00010011096	359.984894526454	638.562502664212	627.516897231373	240.985086251125	190.871459520682	200.999983338483	542.021431474013	210.952176370097	1.36242652903295	5.22892255639683e-05	0.000637312478237636	LDB2	4	75557213	75914501	+	3106	protein_coding	LIM domain binding 2 [Source:NCBI gene (formerly Entrezgene);Acc:395631] && sp|Q9W676|LDB2_CHICK LIM domain-binding protein 2 OS=Gallus gallus OX=9031 GN=LDB2 PE=2 SV=1 && PF01803:LIM-domain binding protein	-
ENSGALG00010017786	1053.97639222178	254.641488792477	279.578058962022	96.7735385732866	104.929336385715	100.976294947295	529.398646658761	100.893056635432	2.39045001722383	5.28452898265613e-05	0.000643354425382144	KAZALD1	6	23847118	23852724	-	3194	protein_coding	Kazal type serine peptidase inhibitor domain 1 [Source:HGNC Symbol;Acc:HGNC:25460] && sp|Q96I82|KAZD1_HUMAN Kazal-type serine protease inhibitor domain-containing protein 1 OS=Homo sapiens OX=9606 GN=KAZALD1 PE=1 SV=1 && PF13927:Immunoglobulin domain|PF00219:Insulin-like growth factor binding protein	-
novel.181	14.8447379186167	25.4641488792477	28.0454479209552	3.79504072836418	2.99798103959186	0.952606556106556	22.7847782396065	2.58187610802087	3.15185887129716	5.3978242437e-05	0.000656312327674273	-	2	31904604	31945400	-	3221	-	- && - && -	-
ENSGALG00010002947	115.046718869279	200.775020009453	148.991442080075	56.9256109254627	47.9676966334698	65.7298523713524	154.937726986269	56.8743866434283	1.44738561975172	5.44365573854538e-05	0.00066140075648149	ENSGALG00010002947	1	126957424	126961476	+	4053	protein_coding	- && - && -	-
ENSGALG00010022630	42.0600907694139	136.135257469824	148.115021832545	28.4628054627313	18.9872132507485	20.0047376782377	108.770123357261	22.4849187972392	2.27755847624862	5.45105909749984e-05	0.000661524216917895	ENSGALG00010022630	5	3160536	3163369	+	356	protein_coding	- && sp|O43903|GAS2_HUMAN Growth arrest-specific protein 2 OS=Homo sapiens OX=9606 GN=GAS2 PE=1 SV=1 && -	-
ENSGALG00010014109	61.8530746609028	54.8458591245336	36.8096503962537	4.74380091045522	16.9885592243539	9.52606556106556	51.1695280605634	10.4194752319582	2.29744654447201	5.6150852266828e-05	0.000680419754445918	AMIGO2	1	31378614	31401407	-	13145	protein_coding	adhesion molecule with Ig like domain 2 [Source:NCBI gene (formerly Entrezgene);Acc:417810] && sp|Q86SJ2|AMGO2_HUMAN Amphoterin-induced protein 2 OS=Homo sapiens OX=9606 GN=AMIGO2 PE=1 SV=1 && PF13855:Leucine rich repeat	-
ENSGALG00010027355	45.771275249068	109.691718249067	86.7656045054552	18.9752036418209	15.9892322111566	26.6729835709836	80.7428660011968	20.5458064746537	1.97773227083401	5.62233391215963e-05	0.000680583342257501	ADCYAP1R1	2	1381831	1513626	+	4584	protein_coding	ADCYAP receptor type I [Source:NCBI gene (formerly Entrezgene);Acc:420386] && sp|Q29627|PACR_BOVIN Pituitary adenylate cyclase-activating polypeptide type I receptor OS=Bos taurus OX=9913 GN=ADCYAP1R1 PE=2 SV=1 && PF00002:7 transmembrane receptor (Secretin family)|PF02793:Hormone receptor domain	7tm_2
ENSGALG00010009527	53.1936442083764	47.0107363924573	40.3153313863731	12.3338823671836	16.9885592243539	12.3838852293852	46.8399039957356	13.9021089403076	1.75028643889149	5.7957319477088e-05	0.000700496103576319	ENSGALG00010009527	6	9100381	9154715	-	2057	protein_coding	- && sp|Q8CDT7|CBCO1_MOUSE Ciliary-associated calcium-binding coiled-coil protein 1 OS=Mus musculus OX=10090 GN=Cabcoco1 PE=1 SV=2 && PF14769:Flagellar C1a complex subunit C1a-32	-
ENSGALG00010009098	5707.80172970811	1530.78710377939	1502.18430426616	583.487511985993	605.592169997556	623.004687693688	2913.59104591789	604.028123225745	2.26989505189248	5.79781496533018e-05	0.000700496103576319	ENSGALG00010009098	3	104301139	104344247	+	7543	protein_coding	- && sp|P27708|PYR1_HUMAN CAD protein OS=Homo sapiens OX=9606 GN=CAD PE=1 SV=3 && PF02786:Carbamoyl-phosphate synthase L chain, ATP binding domain|PF01979:Amidohydrolase family|PF00117:Glutamine amidotransferase class-I|PF00988:Carbamoyl-phosphate synthase small chain, CPSase domain|PF00185:Aspartate/ornithine carbamoyltransferase, Asp/Orn binding domain|PF02142:MGS-like domain|PF02729:Aspartate/…	CPSase_L_D2
ENSGALG00010021847	12522.7734958464	3945.96368594189	4182.27742121245	1691.63940466833	1743.82563802927	1650.86716173266	6883.67153433357	1695.44406814342	2.02141859383806	5.86402050201277e-05	0.000707601666882222	P3H1	21	6360085	6366571	+	2645	protein_coding	prolyl 3-hydroxylase 1 [Source:NCBI gene (formerly Entrezgene);Acc:414142] && sp|Q6JHU8|P3H1_CHICK Prolyl 3-hydroxylase 1 OS=Gallus gallus OX=9031 GN=P3H1 PE=1 SV=1 && PF13640:2OG-Fe(II) oxygenase superfamily	-
ENSGALG00010022533	5195.65827151583	1610.11772144166	1647.67006535612	693.543693108554	690.534966119325	625.862507362007	2817.8153527712	669.980388863296	2.07215679778161	5.87623382572136e-05	0.000708628626065881	TMEM119	15	6540858	6544229	-	2266	protein_coding	transmembrane protein 119 [Source:HGNC Symbol;Acc:HGNC:27884] && sp|Q4V9L6|TM119_HUMAN Transmembrane protein 119 OS=Homo sapiens OX=9606 GN=TMEM119 PE=1 SV=1 && PF15724:TMEM119 family	-
ENSGALG00010001819	282.050020453717	177.269651813225	177.91331024856	91.0809774807403	81.9448150821775	81.9241638251638	212.410994171834	84.9833187960272	1.31840261777952	5.95604795110469e-05	0.000716898400554979	HOXA6	2	32528935	32532085	-	1952	protein_coding	homeobox A6 [Source:NCBI gene (formerly Entrezgene);Acc:420630] && sp|Q5YLH5|HXA6_CHICK Homeobox protein Hox-A6 OS=Gallus gallus OX=9031 GN=HOXA6 PE=2 SV=1 && PF00046:Homeodomain	Homeobox
ENSGALG00010008115	581.418901812486	263.456001866063	255.914712278716	96.7735385732866	121.917895610069	116.217999845	366.929871985755	111.636478009452	1.71500058388254	6.0769346159052e-05	0.000729613391964828	ENSGALG00010008115	2	148201371	148212815	+	2146	protein_coding	- && sp|Q3T178|VPS28_BOVIN Vacuolar protein sorting-associated protein 28 homolog OS=Bos taurus OX=9913 GN=VPS28 PE=2 SV=1 && PF03997:VPS28 protein	-
ENSGALG00010018278	180.610978009836	165.51696771511	163.014166040552	77.7983349314657	79.946161055783	89.5450162740162	169.714037255166	82.4298374204216	1.04046732120225	6.09613021197961e-05	0.000731459184933328	PUSL1	21	2348767	2372604	-	1239	protein_coding	pseudouridylate synthase-like 1 [Source:NCBI gene (formerly Entrezgene);Acc:419419] && sp|Q6GQ53|PUSL1_XENLA tRNA pseudouridine synthase-like 1 OS=Xenopus laevis OX=8355 GN=pusl1 PE=2 SV=1 && PF01416:tRNA pseudouridine synthase	-
ENSGALG00010009842	1145.51894271992	1969.55397677566	1870.2808082287	760.905666037018	706.524198330482	646.819851596351	1661.78457590809	704.749905321284	1.23794071830285	6.10075956179654e-05	0.000731555993068058	PHETA2	1	49461543	49467142	-	5067	protein_coding	PH domain containing endocytic trafficking adaptor 2 [Source:HGNC Symbol;Acc:HGNC:27161] && sp|Q14B98|SESQ2_MOUSE Sesquipedalian-2 OS=Mus musculus OX=10090 GN=Pheta2 PE=1 SV=1 && -	-
ENSGALG00010001144	3604.79719123741	2661.9829482229	2666.07039298581	1334.9055762021	1626.90437748518	1452.7249980625	2977.61684414871	1471.51165058326	1.01666873034177	6.13726178634942e-05	0.000735472235861961	CDKN2B	Z	83341829	83345255	-	1913	protein_coding	cyclin dependent kinase inhibitor 2B [Source:NCBI gene (formerly Entrezgene);Acc:395076] && sp|Q2KJD8|CDN2B_BOVIN Cyclin-dependent kinase 4 inhibitor B OS=Bos taurus OX=9913 GN=CDKN2B PE=2 SV=1 && -	-
ENSGALG00010023108	252.360544616483	340.827838845316	251.532611041067	100.568579301651	145.901743926804	115.265393288893	281.573664834289	120.578572172449	1.22454087153353	6.15987889503682e-05	0.000737720665164047	TET1	6	11401432	11472422	+	7704	protein_coding	tet methylcytosine dioxygenase 1 [Source:HGNC Symbol;Acc:HGNC:29484] && sp|Q8NFU7|TET1_HUMAN Methylcytosine dioxygenase TET1 OS=Homo sapiens OX=9606 GN=TET1 PE=1 SV=2 && PF12851:Oxygenase domain of the 2OGFeDO superfamily	-
ENSGALG00010020438	81.6460585523916	71.4954949301955	59.5965768320299	26.5652850985493	27.981156369524	21.9099507904508	70.9127101048723	25.4854640861747	1.47276160425016	6.24025508975653e-05	0.000746412511923503	HTR7	6	20347157	20377945	-	2350	protein_coding	5-hydroxytryptamine (serotonin) receptor 7, adenylate cyclase-coupled [Source:NCBI gene (formerly Entrezgene);Acc:423794] && sp|P34969|5HT7R_HUMAN 5-hydroxytryptamine receptor 7 OS=Homo sapiens OX=9606 GN=HTR7 PE=1 SV=2 && PF00001:7 transmembrane receptor (rhodopsin family)	7tm_1
ENSGALG00010003192	343.903095114619	236.033072303796	259.420393268836	114.799982033016	125.915203662858	137.175344079344	279.785520229084	125.963509925073	1.14935376448772	6.26431041653428e-05	0.000748821816062667	RGCC	1	165840308	165862070	+	2322	protein_coding	regulator of cell cycle [Source:HGNC Symbol;Acc:HGNC:20369] && sp|Q9Z2P4|RGCC_RAT Regulator of cell cycle RGCC OS=Rattus norvegicus OX=10116 GN=Rgcc PE=1 SV=1 && -	-
ENSGALG00010010218	1144.2818812267	448.560776411364	468.00841218094	190.7007966003	206.860691731838	198.142163670164	686.950356606335	198.567884000767	1.78960284166275	6.28917059983882e-05	0.000751324263044415	PBK	3	104951538	104959904	+	1487	protein_coding	PDZ binding kinase [Source:NCBI gene (formerly Entrezgene);Acc:422003] && sp|Q96KB5|TOPK_HUMAN Lymphokine-activated killer T-cell-originated protein kinase OS=Homo sapiens OX=9606 GN=PBK PE=1 SV=3 && PF00069:Protein kinase domain	Pkinase
ENSGALG00010013580	39.5859677829778	56.8046398075526	32.4275491586045	13.2826425492746	9.99327013197287	6.66824589274589	42.939385583045	9.98138619133113	2.10430468746334	6.29702521974099e-05	0.000751793316627592	RANBP3L	Z	11577616	11618070	-	6846	protein_coding	RAN binding protein 3 like [Source:HGNC Symbol;Acc:HGNC:26353] && sp|Q6PDH4|RNB3L_MOUSE Ran-binding protein 3-like OS=Mus musculus OX=10090 GN=Ranbp3l PE=1 SV=1 && PF00638:RanBP1 domain	-
ENSGALG00010005258	56.9048286880305	59.7428108320812	30.6747086635448	6.64132127463731	15.9892322111566	5.71563933663933	49.1074493945522	9.44873094081108	2.37984802606525	6.37723251361774e-05	0.000760420410253061	ITIH5	1	4769263	4816844	-	5354	protein_coding	inter-alpha-trypsin inhibitor heavy chain 5 [Source:HGNC Symbol;Acc:HGNC:21449] && sp|Q8BJD1|ITIH5_MOUSE Inter-alpha-trypsin inhibitor heavy chain H5 OS=Mus musculus OX=10090 GN=Itih5 PE=1 SV=1 && -	-
ENSGALG00010013677	7.42236895930833	43.0931750264192	22.7869264357761	0.948760182091045	1.99865402639457	0.952606556106556	24.4341568071679	1.30000692153072	4.2477725355723	6.407712344389e-05	0.000763103913173097	GABRG1	4	66668470	66719788	+	4333	protein_coding	gamma-aminobutyric acid type A receptor subunit gamma1 [Source:HGNC Symbol;Acc:HGNC:4086] && sp|P23574|GBRG1_RAT Gamma-aminobutyric acid receptor subunit gamma-1 OS=Rattus norvegicus OX=10116 GN=Gabrg1 PE=2 SV=1 && PF02931:Neurotransmitter-gated ion-channel ligand binding domain|PF02932:Neurotransmitter-gated ion-channel transmembrane region	Neur_chan_LBD
ENSGALG00010020928	1679.92950779012	3603.17706641355	3506.55741036693	1062.61140394197	1110.25231166219	990.710818350818	2929.88799485687	1054.52484465166	1.47448065086935	6.53398295703791e-05	0.000776209595479774	AACS	15	4465956	4504767	-	4877	protein_coding	acetoacetyl-CoA synthetase [Source:NCBI gene (formerly Entrezgene);Acc:416811] && sp|Q5ZLG0|AACS_CHICK Acetoacetyl-CoA synthetase OS=Gallus gallus OX=9031 GN=AACS PE=2 SV=1 && PF16177:Acetyl-coenzyme A synthetase N-terminus|PF00501:AMP-binding enzyme	AMP-binding
ENSGALG00010015440	100.201980950662	27.4229295622668	28.9218681684851	6.64132127463731	0	5.71563933663933	52.1822595604714	4.11898687042555	3.64999988356663	6.74804250923967e-05	0.00079895919844212	ENSGALG00010015440	23	2629160	2632069	-	2118	protein_coding	- && sp|Q96DA2|RB39B_HUMAN Ras-related protein Rab-39B OS=Homo sapiens OX=9606 GN=RAB39B PE=1 SV=1 && PF00071:Ras family	Ras
ENSGALG00010004705	388.437308870469	248.76514674342	262.049654011425	132.826425492746	131.911165742042	123.838852293852	299.750703208438	129.525481176213	1.2083479532611	6.75053309583503e-05	0.00079895919844212	ENSGALG00010004705	31	86673	101855	+	7031	protein_coding	- && sp|A1L4H1|SRCRL_HUMAN Soluble scavenger receptor cysteine-rich domain-containing protein SSC5D OS=Homo sapiens OX=9606 GN=SSC5D PE=1 SV=3 && PF00530:Scavenger receptor cysteine-rich domain	SRCR
ENSGALG00010005341	147.210317692949	1095.93779214916	971.950054510605	113.851221850925	120.918568596872	127.649278518278	738.366054784238	120.806356322025	2.6121462855377	6.8733455751985e-05	0.000811487277101474	UGGT2	1	145864357	145943629	+	10866	protein_coding	UDP-glucose glycoprotein glucosyltransferase 2 [Source:NCBI gene (formerly Entrezgene);Acc:418785] && sp|Q9NYU1|UGGG2_HUMAN UDP-glucose:glycoprotein glucosyltransferase 2 OS=Homo sapiens OX=9606 GN=UGGT2 PE=1 SV=4 && PF18404:Glucosyltransferase 24|PF18402:Thioredoxin-like domain|PF06427:UDP-glucose:Glycoprotein Glucosyltransferase|PF18403:Thioredoxin-like domain|PF18401:Thioredoxin-like domain|PF…	-
ENSGALG00010017595	486.165166834696	702.222874862332	602.100710053008	271.345412078039	319.784644223132	247.677704587704	596.829583916678	279.602586962958	1.09487886576525	6.93709475114345e-05	0.000818004432208154	ENSGALG00010017595	14	14263486	14276165	+	3725	protein_coding	- && sp|P41002|CCNF_HUMAN Cyclin-F OS=Homo sapiens OX=9606 GN=CCNF PE=1 SV=2 && PF02984:Cyclin, C-terminal domain|PF00134:Cyclin, N-terminal domain	Cyclin_C
ENSGALG00010007859	343.903095114619	431.911140605702	423.310979556918	176.469393868934	221.850596929798	198.142163670164	399.708405092413	198.820718156299	1.00888728763325	6.98617688945005e-05	0.000823254280981726	CENPN	11	15014558	15022181	+	2586	protein_coding	centromere protein N [Source:NCBI gene (formerly Entrezgene);Acc:693246] && sp|Q1T765|CENPN_CHICK Centromere protein N OS=Gallus gallus OX=9031 GN=CENPN PE=1 SV=1 && PF05238:Kinetochore protein CHL4 like	-
ENSGALG00010007907	241.226991177521	300.672834843425	304.994246140388	112.902461668834	139.90578184762	147.654016196516	282.298024053778	133.487419904324	1.08220011487399	6.99021949313044e-05	0.000823254280981726	IRX2	2	86227740	86233241	-	2330	protein_coding	iroquois homeobox 2 [Source:NCBI gene (formerly Entrezgene);Acc:373975] && sp|Q66IK1|IRX2_XENTR Iroquois-class homeodomain protein irx-2 OS=Xenopus tropicalis OX=8364 GN=irx2 PE=2 SV=1 && PF05920:Homeobox KN domain	Coprinus_mating
ENSGALG00010007404	111.335534389625	237.012462645306	225.240003615172	58.8231312896448	65.955582871021	67.6350654835655	191.196000216701	64.1379265480771	1.5787951979544	7.00741082556732e-05	0.000824264464534157	ENSGALG00010007404	1	187525225	187552753	-	5024	protein_coding	- && sp|O77564|FOLH1_PIG Glutamate carboxypeptidase 2 OS=Sus scrofa OX=9823 GN=FOLH1 PE=1 SV=1 && -	-
ENSGALG00010008933	27.2153528507972	46.0313460509478	53.4616350993209	12.3338823671836	3.99730805278915	8.573459004959	42.2361113336886	8.30154980831058	2.34848737491814	7.03825330181161e-05	0.000827383855590114	ENSGALG00010008933	2	81476756	81528113	+	1841	lncRNA	- && - && -	-
ENSGALG00010005107	1527.7709441243	1137.07218649256	1092.89604866972	648.951964550275	639.569288446264	546.796163205163	1252.57972642886	611.772472067234	1.03331213463414	7.09949977781879e-05	0.000833048600538908	TTLL5	5	37837130	37957408	+	4945	protein_coding	tubulin tyrosine ligase like 5 [Source:NCBI gene (formerly Entrezgene);Acc:423367] && sp|Q8CHB8|TTLL5_MOUSE Tubulin polyglutamylase TTLL5 OS=Mus musculus OX=10090 GN=Ttll5 PE=1 SV=3 && PF03133:Tubulin-tyrosine ligase family	TTL
ENSGALG00010020651	608.634254663283	237.012462645306	224.363583367642	90.1322172986493	96.9347202801368	101.928901503401	356.67010022541	96.3319463607292	1.88665058649346	7.10855064063556e-05	0.000833313055886491	LMO1	5	9756136	9813308	+	2036	protein_coding	LIM domain only 1 [Source:HGNC Symbol;Acc:HGNC:6641] && sp|Q3B8H4|RBTN1_XENLA Rhombotin-1 OS=Xenopus laevis OX=8355 GN=lmo1 PE=2 SV=1 && PF00412:LIM domain	LIM
ENSGALG00010000783	2135.16813729436	3687.40463578337	3610.85141982299	1266.59484309154	1456.01945822845	1287.92406385606	3144.47473096691	1336.84612172535	1.23422245115901	7.33302633005528e-05	0.000858345308285003	DAP	2	77781955	77832702	+	3162	protein_coding	death associated protein [Source:NCBI gene (formerly Entrezgene);Acc:420923] && sp|Q91XC8|DAP1_MOUSE Death-associated protein 1 OS=Mus musculus OX=10090 GN=Dap PE=1 SV=3 && PF15228:Death-associated protein	-
ENSGALG00010025922	82.8831200456097	124.38257337171	103.417589208522	35.1041267373687	30.9791374091159	47.6303278053278	103.561094208614	37.9045306506041	1.45166474688721	7.58343851099283e-05	0.000884411006845708	ENSGALG00010025922	1	72606871	72703368	+	12199	lncRNA	- && - && -	-
ENSGALG00010029241	76.6978125795194	572.943349783074	499.559541092015	50.2842896508254	72.950871963402	59.0616064786065	383.066901151536	60.7655893642779	2.65743975035858	7.6167908897204e-05	0.000887219379473335	STXBP4	18	6470448	6524305	+	3665	protein_coding	syntaxin binding protein 4 [Source:HGNC Symbol;Acc:HGNC:19694] && sp|Q9WV89|STXB4_MOUSE Syntaxin-binding protein 4 OS=Mus musculus OX=10090 GN=Stxbp4 PE=1 SV=1 && PF00397:WW domain|PF00595:PDZ domain	PDZ
ENSGALG00010014197	22.267106877925	46.0313460509478	47.3266933666119	6.64132127463731	6.99528909238101	10.4786721171721	38.5417154318283	8.03842749473015	2.26879607996348	7.67419146047705e-05	0.000892818700125287	SH3GL2	Z	33488091	33508779	+	2349	protein_coding	SH3 domain containing GRB2 like 2, endophilin A1 [Source:NCBI gene (formerly Entrezgene);Acc:395203] && sp|Q8AXV1|SH3G2_CHICK Endophilin-A1 OS=Gallus gallus OX=9031 GN=SH3GL2 PE=1 SV=1 && PF00018:SH3 domain|PF03114:BAR domain	SH3_1
novel.94	744.711018917269	225.259778547191	180.542570991149	80.6446154777388	59.9596207918372	88.5924097179097	383.50445615187	76.3988819958286	2.32584345496835	7.88115762694257e-05	0.000914673102877058	-	13	9968960	9972932	+	2775	-	- && Q3UNH4.2 RecName: Full=G protein-regulated inducer of neurite outgrowth 1; Short=GRIN1 && -	-
ENSGALG00010001237	263.494098055446	285.002589379273	305.870666387918	114.799982033016	156.894341071974	143.84358997209	284.789117940879	138.51263769236	1.04126739318177	7.89466463411525e-05	0.000915685404652713	MELK	Z	86002866	86025273	-	2678	protein_coding	maternal embryonic leucine zipper kinase [Source:NCBI gene (formerly Entrezgene);Acc:428391] && sp|Q28GW8|MELK_XENTR Maternal embryonic leucine zipper kinase OS=Xenopus tropicalis OX=8364 GN=melk PE=2 SV=1 && PF02149:Kinase associated domain 1|PF00069:Protein kinase domain	Pkinase
ENSGALG00010017054	1295.2033833993	470.107363924573	457.491369210582	175.520633686843	179.878862375512	227.672966909467	740.93403884482	194.357487657274	1.92970316051017	7.94576781850323e-05	0.000921054539736613	GALM	3	16215128	16230185	+	3103	protein_coding	galactose mutarotase [Source:HGNC Symbol;Acc:HGNC:24063] && sp|Q5EA79|GALM_BOVIN Galactose mutarotase OS=Bos taurus OX=9913 GN=GALM PE=2 SV=1 && PF01263:Aldose 1-epimerase	Aldose_epim
ENSGALG00010000377	258.545852082574	88.1451307358575	97.2826474758134	32.2578461910955	36.9750994882996	37.1516556881557	147.991210098081	35.4615337891836	2.05735633825918	8.03663801310701e-05	0.000931024081687905	ENSGALG00010000377	JAENSK010000669.1	845	2976	-	1242	protein_coding	- && sp|Q2KIR1|SNRPA_BOVIN U1 small nuclear ribonucleoprotein A OS=Bos taurus OX=9913 GN=SNRPA PE=2 SV=1 && PF00076:RNA recognition motif. (a.k.a. RRM, RBD, or RNP domain)	RRM_1
ENSGALG00010026537	676.672636790276	245.826975718892	252.409031288597	96.7735385732866	106.92799041211	110.50236050836	391.636214599255	104.734629831252	1.90113316066055	8.08402150347068e-05	0.000935380916163373	FJX1	5	18720450	18721604	+	1155	protein_coding	four jointed box 1 [Source:NCBI gene (formerly Entrezgene);Acc:100858635] && sp|Q86VR8|FJX1_HUMAN Four-jointed box protein 1 OS=Homo sapiens OX=9606 GN=FJX1 PE=2 SV=1 && -	-
ENSGALG00010027073	43.2971522626319	155.723064300015	163.890586288082	33.2066063731866	19.9865402639457	13.3364917854918	120.97026761691	22.1765461408747	2.45012388581867	8.11283374511816e-05	0.000938147505825205	DNAH12	12	8832097	8895819	-	12322	protein_coding	dynein axonemal heavy chain 12 [Source:HGNC Symbol;Acc:HGNC:2943] && sp|Q6ZR08|DYH12_HUMAN Dynein axonemal heavy chain 12 OS=Homo sapiens OX=9606 GN=DNAH12 PE=2 SV=2 && PF18198:Dynein heavy chain AAA lid domain|PF18199:Dynein heavy chain C-terminal domain|PF03028:Dynein heavy chain region D6 P-loop domain|PF12775:P-loop containing dynein motor region|PF17852:Dynein heavy chain AAA lid domain|PF17…	Dynein_heavy
ENSGALG00010019738	32.1635988236694	34.2786619528335	31.5511289110746	7.59008145672836	4.99663506598644	10.4786721171721	32.6644632291925	7.6884628799623	2.08292059066024	8.14867176428975e-05	0.000941722706672568	ADRA2A	6	27024398	27027983	+	3550	protein_coding	adrenoceptor alpha 2A [Source:HGNC Symbol;Acc:HGNC:281] && sp|P18871|ADA2A_PIG Alpha-2A adrenergic receptor OS=Sus scrofa OX=9823 GN=ADRA2A PE=1 SV=2 && -	-
ENSGALG00010029770	432.971522626319	274.229295622668	249.779770546007	133.775185674837	126.914530676055	129.554491630492	318.993529598332	130.081402660461	1.29176942158702	8.18208626476585e-05	0.000945013680960101	TLCD3A	19	7418628	7423601	-	2551	protein_coding	TLC domain containing 3A [Source:HGNC Symbol;Acc:HGNC:29646] && sp|Q8TBR7|TLC3A_HUMAN TLC domain-containing protein 3A OS=Homo sapiens OX=9606 GN=TLCD3A PE=1 SV=2 && PF03798:TLC domain	LAG1
ENSGALG00010009470	550.492364482035	2581.67294021912	2571.41700625258	435.48092357979	340.770511500275	427.720343691844	1901.19410365124	401.323926257303	2.24426460142133	8.20096986754402e-05	0.000946623409680684	ZNF469	11	17795212	17983016	+	19952	protein_coding	zinc finger protein 469 [Source:HGNC Symbol;Acc:HGNC:23216] && sp|Q96JG9|ZN469_HUMAN Zinc finger protein 469 OS=Homo sapiens OX=9606 GN=ZNF469 PE=2 SV=3 && -	-
ENSGALG00010008674	17.3188609050528	33.299271611324	27.1690276734254	4.74380091045522	4.99663506598644	3.81042622442622	25.9290533966007	4.51695406695596	2.53016657013272	8.27685097741034e-05	0.000953656676734973	RXFP1	4	21322074	21371427	+	4063	protein_coding	relaxin family peptide receptor 1 [Source:HGNC Symbol;Acc:HGNC:19718] && sp|Q9HBX9|RXFP1_HUMAN Relaxin receptor 1 OS=Homo sapiens OX=9606 GN=RXFP1 PE=1 SV=2 && PF00001:7 transmembrane receptor (rhodopsin family)|PF13855:Leucine rich repeat|PF00057:Low-density lipoprotein receptor domain class A	7tm_1
ENSGALG00010017959	131.128518281114	35.258052294343	39.4389111388433	12.3338823671836	12.9912511715647	6.66824589274589	68.6084939047667	10.6644598104981	2.68014858943348	8.47942365251584e-05	0.000974649909080169	PDZD7	6	23860037	23866209	+	2961	protein_coding	PDZ domain containing 7 [Source:HGNC Symbol;Acc:HGNC:26257] && sp|Q5RBI7|PDZD7_PONAB PDZ domain-containing protein 7 OS=Pongo abelii OX=9601 GN=PDZD7 PE=2 SV=2 && PF00595:PDZ domain	PDZ
ENSGALG00010005242	9760.41518149045	16016.9496450468	15956.983446776	6219.1229936068	6542.59395540264	6005.23172969573	13911.4494244378	6255.64955956839	1.1530943871814	8.55041614742536e-05	0.000980614589786594	CCDC80	1	83793489	83817456	+	5982	protein_coding	coiled-coil domain containing 80 [Source:NCBI gene (formerly Entrezgene);Acc:395074] && sp|Q8AXP2|CCD80_CHICK Coiled-coil domain-containing protein 80 OS=Gallus gallus OX=9031 GN=CCDC80 PE=2 SV=1 && PF13778:Domain of unknown function (DUF4174)	-
novel.58	8.65943045252638	25.4641488792477	14.8991442080075	0.948760182091045	0	0	16.3409078465939	0.316253394030348	5.56695061048714	8.5518118421665e-05	0.000980614589786594	-	1	142245299	142246759	-	1441	-	- && - && -	-
ENSGALG00010011347	6.18530746609028	29.3817102452858	34.1803896536642	0.948760182091045	1.99865402639457	0.952606556106556	23.2491357883468	1.30000692153072	4.17922725371286	8.61013312833843e-05	0.000986710944970903	RGS22	2	127894117	127955809	-	5318	protein_coding	regulator of G protein signaling 22 [Source:HGNC Symbol;Acc:HGNC:24499] && sp|Q8NE09|RGS22_HUMAN Regulator of G-protein signaling 22 OS=Homo sapiens OX=9606 GN=RGS22 PE=1 SV=3 && PF00615:Regulator of G protein signaling domain	RGS
ENSGALG00010029675	212.774576833505	80.3100080037813	71.8664602974478	18.9752036418209	29.9798103959186	31.4360163515163	121.650348378245	26.7970101297519	2.17863050523738	8.62387504529274e-05	0.000987694318472845	DHRS13	19	6364061	6367043	-	2004	protein_coding	dehydrogenase/reductase 13 [Source:HGNC Symbol;Acc:HGNC:28326] && sp|Q17QU7|DHR13_BOVIN Dehydrogenase/reductase SDR family member 13 OS=Bos taurus OX=9913 GN=DHRS13 PE=2 SV=1 && PF00106:short chain dehydrogenase	adh_short
ENSGALG00010028457	3510.78051775284	1549.39552026807	1646.79364510859	745.725503123561	766.483819122319	751.606572768073	2235.65656104317	754.605298337984	1.56658029959736	8.67164487333165e-05	0.000992571409006107	KANK3	28	1289553	1299004	+	4494	protein_coding	KN motif and ankyrin repeat domains 3 [Source:HGNC Symbol;Acc:HGNC:24796] && sp|Q6NY19|KANK3_HUMAN KN motif and ankyrin repeat domain-containing protein 3 OS=Homo sapiens OX=9606 GN=KANK3 PE=1 SV=1 && -	-
ENSGALG00010009597	2299.69731589236	1272.22805362088	1190.17869614554	623.335439633816	635.571980393475	580.137392668892	1587.36802188626	613.014937565394	1.37216763248314	8.69101121240017e-05	0.000993736578784021	CDK1	6	9392787	9404982	-	4771	protein_coding	cyclin dependent kinase 1 [Source:NCBI gene (formerly Entrezgene);Acc:396252] && sp|P13863|CDK1_CHICK Cyclin-dependent kinase 1 OS=Gallus gallus OX=9031 GN=CDK1 PE=1 SV=1 && -	-
ENSGALG00010026480	118.757903348933	366.291987724564	356.703040744649	66.4132127463731	74.9495259897965	82.8767703812703	280.584310606049	74.7465030391467	1.91018433866818	8.89891011142306e-05	0.00101615359016954	USP49	26	5027413	5060117	-	4729	protein_coding	ubiquitin specific peptidase 49 [Source:HGNC Symbol;Acc:HGNC:20078] && sp|Q70CQ1|UBP49_HUMAN Ubiquitin carboxyl-terminal hydrolase 49 OS=Homo sapiens OX=9606 GN=USP49 PE=1 SV=1 && PF00443:Ubiquitin carboxyl-terminal hydrolase|PF02148:Zn-finger in ubiquitin-hydrolases and other protein	UCH
ENSGALG00010020369	40.8230292761958	63.6603721981193	67.4843590597985	16.1289230955478	19.9865402639457	18.0995245660246	57.3225868447046	18.0716626418394	1.67301103567516	8.98993559929288e-05	0.00102432199054126	CNTN3	12	17076110	17168309	-	4946	protein_coding	contactin 3 [Source:HGNC Symbol;Acc:HGNC:2173] && sp|Q9P232|CNTN3_HUMAN Contactin-3 OS=Homo sapiens OX=9606 GN=CNTN3 PE=1 SV=3 && PF13927:Immunoglobulin domain|PF07679:Immunoglobulin I-set domain|PF00041:Fibronectin type III domain	I-set
ENSGALG00010006339	30.9265373304514	20.5671971717001	19.2812454456567	4.74380091045522	0.999327013197287	3.81042622442622	23.5916599826027	3.18451804935958	2.87168357689732	9.13723959210756e-05	0.00103902846888743	ENSGALG00010006339	3	45155902	45168238	-	1880	protein_coding	- && sp|O70577|S22A2_MOUSE Solute carrier family 22 member 2 OS=Mus musculus OX=10090 GN=Slc22a2 PE=1 SV=1 && PF00083:Sugar (and other) transporter	Sugar_tr
ENSGALG00010020656	47.0083367422861	74.4336659547241	83.2599235153358	26.5652850985493	14.9899051979593	19.0521311221311	68.2339754041154	20.2024404728799	1.75954560443148	9.14266921591482e-05	0.00103902852407469	ENSGALG00010020656	10	12542827	12569563	+	4094	lncRNA	- && - && -	-
ENSGALG00010015039	870.891291225511	1519.03441968128	1421.55364149342	536.04950288144	595.598899865583	496.308015731516	1270.49311746674	542.652139492846	1.22784503390773	9.1960588501714e-05	0.00104323754756716	FAM114A1	4	68991128	69022944	-	4621	protein_coding	family with sequence similarity 114 member A1 [Source:NCBI gene (formerly Entrezgene);Acc:426196] && sp|Q8IWE2|NXP20_HUMAN Protein NOXP20 OS=Homo sapiens OX=9606 GN=FAM114A1 PE=1 SV=2 && -	-
ENSGALG00010006088	84.1201815388278	27.4229295622668	35.9332301487239	9.48760182091045	6.99528909238101	10.4786721171721	49.1587804166061	8.98718767682119	2.44109949207007	9.25254175988221e-05	0.00104846765916814	ENSGALG00010006088	1	141897923	142185267	-	732	lncRNA	- && - && -	-
ENSGALG00010018944	217.722822806378	140.052818835862	141.103659852306	55.0280905612806	67.9542368974155	73.3507048202048	166.293100498182	65.444344092967	1.34218653786124	9.3656319233091e-05	0.00105996134682608	NEFL	22	998874	1004421	+	2792	protein_coding	neurofilament light chain [Source:HGNC Symbol;Acc:HGNC:7739] && sp|Q02916|NFL_COTJA Neurofilament light polypeptide OS=Coturnix japonica OX=93934 GN=NEFL PE=3 SV=3 && PF00038:Intermediate filament protein|PF04732:Intermediate filament head (DNA binding) region	Filament
ENSGALG00010010705	65.5642591405569	59.7428108320812	52.5852148517911	21.821484188094	22.9845213035376	20.0047376782377	59.2974282748097	21.6035810566231	1.4536392632995	9.55363546754691e-05	0.00107932394083774	ENSGALG00010010705	1	11570563	11574246	-	753	lncRNA	- && - && -	-
ENSGALG00010028102	7958.01658587175	2393.62999464929	2507.4383281829	1057.86760303152	981.339126959736	1107.88142475192	4286.36163623465	1049.02938491439	2.03053753646859	9.57840520246086e-05	0.00108084621913146	CERCAM	17	5609828	5614584	-	2184	protein_coding	cerebral endothelial cell adhesion molecule [Source:HGNC Symbol;Acc:HGNC:23723] && sp|A7MB73|GT253_BOVIN Probable inactive glycosyltransferase 25 family member 3 OS=Bos taurus OX=9913 GN=CERCAM PE=2 SV=1 && PF01755:Glycosyltransferase family 25 (LPS biosynthesis protein)|PF13704:Glycosyl transferase family 2	-
ENSGALG00010008123	539.358811043072	270.31173425663	268.184595744134	128.082624582291	135.908473794831	109.549753952254	359.285047014612	124.513617443125	1.52704545402183	9.67199472804826e-05	0.00109076390751554	ENSGALG00010008123	2	147990004	148033913	-	1552	protein_coding	- && sp|Q9EPU4|CPSF1_MOUSE Cleavage and polyadenylation specificity factor subunit 1 OS=Mus musculus OX=10090 GN=Cpsf1 PE=1 SV=1 && PF10433:Mono-functional DNA-alkylating methyl methanesulfonate N-term	-
ENSGALG00010007218	23.504168371143	22.5259778547191	34.1803896536642	6.64132127463731	4.99663506598644	3.81042622442622	26.7368452931755	5.14946085501666	2.38117231354128	9.76278367498715e-05	0.00109905972924649	ENSGALG00010007218	1	175048696	175051331	+	2569	lncRNA	- && - && -	-
ENSGALG00010022881	3102.55022499088	1596.40625666053	1532.85901292971	701.133774565282	826.443439914156	767.800884221884	2077.27183152704	765.126032900441	1.44058285116264	9.9832212817684e-05	0.00112229181924564	CCNB1	10	6832232	6841704	-	2890	protein_coding	cyclin B1 [Source:NCBI gene (formerly Entrezgene);Acc:415400] && sp|P29332|CCNB2_CHICK G2/mitotic-specific cyclin-B2 OS=Gallus gallus OX=9031 GN=CCNB2 PE=2 SV=1 && PF02984:Cyclin, C-terminal domain|PF00134:Cyclin, N-terminal domain	Cyclin_C
novel.152	144.736194706512	116.547450639634	107.799690446172	48.3867692866433	43.9703885806806	60.9668195908196	123.027778597439	51.1079924860478	1.26343665538731	0.00010009745323585	0.00112355721995759	-	2	32532789	32537086	+	2834	-	- && - && -	-
ENSGALG00010010313	38.3489062897597	119.485621664162	91.1477057431045	21.821484188094	16.9885592243539	20.9573442343442	82.9940778990089	19.9224625489307	2.06242677005348	0.000100909746019218	0.00113201097263529	GRID1	6	2344310	2862598	-	4361	protein_coding	glutamate ionotropic receptor delta type subunit 1 [Source:HGNC Symbol;Acc:HGNC:4575] && sp|Q9ULK0|GRID1_HUMAN Glutamate receptor ionotropic, delta-1 OS=Homo sapiens OX=9606 GN=GRID1 PE=2 SV=2 && PF10613:Ligated ion channel L-glutamate- and glycine-binding site|PF01094:Receptor family ligand binding region|PF00060:Ligand-gated ion channel	ANF_receptor
ENSGALG00010022454	21.0300453847069	214.486484790587	185.801092476328	17.0776832776388	18.9872132507485	19.0521311221311	140.439207550541	18.3723425501728	2.93666007370549	0.000101036587052512	0.00113276989045751	ABLIM1	6	28610015	28780672	-	5553	protein_coding	actin binding LIM protein 1 [Source:NCBI gene (formerly Entrezgene);Acc:423911] && sp|Q8K4G5|ABLM1_MOUSE Actin-binding LIM protein 1 OS=Mus musculus OX=10090 GN=Ablim1 PE=1 SV=1 && PF02209:Villin headpiece domain|PF00412:LIM domain|PF16182:Putative adherens-junction anchoring region of AbLIM	LIM
ENSGALG00010022702	1949.60891331165	761.965685694413	728.305225697306	296.013176812406	392.735516186534	275.303294714795	1146.62660823446	321.350662571245	1.83470017427771	0.00010283734797082	0.00115026368525163	CDC20	8	19366045	19371219	+	1615	protein_coding	cell division cycle 20 [Source:NCBI gene (formerly Entrezgene);Acc:424563] && sp|Q12834|CDC20_HUMAN Cell division cycle protein 20 homolog OS=Homo sapiens OX=9606 GN=CDC20 PE=1 SV=2 && PF12894:Anaphase-promoting complex subunit 4 WD40 domain|PF00400:WD domain, G-beta repeat	WD40
ENSGALG00010000641	347.614279594273	85.2069597113289	85.8891842579254	38.8991674657328	25.9825023431295	27.6255901270901	172.903474521176	30.8357533119841	2.4837940467471	0.000105381053472589	0.00117528123622284	ENSGALG00010000641	36	72878	116536	-	3109	protein_coding	- && sp|Q5K4E3|POLS2_HUMAN Polyserase-2 OS=Homo sapiens OX=9606 GN=PRSS36 PE=1 SV=2 && PF00089:Trypsin	Trypsin
ENSGALG00010027730	1051.50226923535	366.291987724564	404.906154358791	165.084271683842	172.883573283131	168.61136043086	607.5668037729	168.859735132611	1.8461455542865	0.000106178976347158	0.00118349053542919	ENSGALG00010027730	17	9273575	9299680	+	3230	protein_coding	- && sp|O75052|CAPON_HUMAN Carboxyl-terminal PDZ ligand of neuronal nitric oxide synthase protein OS=Homo sapiens OX=9606 GN=NOS1AP PE=1 SV=3 && PF00640:Phosphotyrosine interaction domain (PTB/PID)	PID
ENSGALG00010000826	21.0300453847069	31.3404909283049	23.663346683306	6.64132127463731	1.99865402639457	0.952606556106556	25.3446276654393	3.19752728571281	2.9831593450068	0.000106402400657645	0.00118460101441886	ENSGALG00010000826	2	70804871	70818012	+	3282	lncRNA	- && - && -	-
ENSGALG00010002278	22.267106877925	40.1550040018907	45.5738528715522	6.64132127463731	1.99865402639457	9.52606556106556	35.9986545837893	6.05534695403248	2.57172408903953	0.000110449764241977	0.00122751892454295	ENSGALG00010002278	2	99335224	99392366	+	16438	lncRNA	- && - && -	-
ENSGALG00010001244	359.984894526454	136.135257469824	130.586616881948	34.1553665552776	55.9623127390481	61.9194261469261	208.902256292742	50.6790351470839	2.04097116150909	0.000110534223677691	0.00122774461563764	ENSGALG00010001244	JAENSK010000589.1	1403	20752	+	870	protein_coding	- && sp|O60568|PLOD3_HUMAN Multifunctional procollagen lysine hydroxylase and glycosyltransferase LH3 OS=Homo sapiens OX=9606 GN=PLOD3 PE=1 SV=1 && -	-
ENSGALG00010027863	148.447379186167	338.869058162297	312.005608120627	63.5669322001	104.929336385715	83.8293769373769	266.44068182303	84.1085485077307	1.6658229339337	0.000112530866442282	0.00124702705383462	CHDH	12	7398169	7412678	-	4722	protein_coding	choline dehydrogenase [Source:HGNC Symbol;Acc:HGNC:24288] && sp|Q6UPE0|CHDH_RAT Choline dehydrogenase, mitochondrial OS=Rattus norvegicus OX=10116 GN=Chdh PE=1 SV=1 && PF05199:GMC oxidoreductase|PF00732:GMC oxidoreductase	-
ENSGALG00010006740	110.098472896407	282.064418354744	261.173233763896	62.618172018009	78.9468340425857	54.2985736980737	217.778708338349	65.2878599195561	1.74073566203861	0.000118619567930709	0.00131070513340526	BRCA2	1	174404322	174441071	-	10476	protein_coding	BRCA2, DNA repair associated [Source:NCBI gene (formerly Entrezgene);Acc:374139] && sp|P51587|BRCA2_HUMAN Breast cancer type 2 susceptibility protein OS=Homo sapiens OX=9606 GN=BRCA2 PE=1 SV=3 && PF09103:BRCA2, oligonucleotide/oligosaccharide-binding, domain 1|PF09121:Tower|PF00634:BRCA2 repeat|PF09104:BRCA2, oligonucleotide/oligosaccharide-binding, domain 3|PF09169:BRCA2, helical	-
ENSGALG00010012294	64.3271976473389	65.6191528811384	60.4729970795597	18.9752036418209	12.9912511715647	28.5781966831967	63.4731158693456	20.1815504988608	1.64994770111844	0.000118772704271736	0.00131163993903779	ENSGALG00010012294	W	4140559	4184693	+	4723	protein_coding	- && - && -	-
ENSGALG00010028451	184.32216248949	60.7222011735907	50.8323743567313	22.7702443701851	7.9946161055783	19.0521311221311	98.6255793399374	16.6056638659648	2.56361553416357	0.000118917630827134	0.00131248305580721	TMEM59L	28	4317034	4327699	-	2904	protein_coding	transmembrane protein 59 like [Source:HGNC Symbol;Acc:HGNC:13237] && sp|Q9UK28|TM59L_HUMAN Transmembrane protein 59-like OS=Homo sapiens OX=9606 GN=TMEM59L PE=2 SV=1 && -	-
ENSGALG00010028869	115.046718869279	300.672834843425	273.443117229313	70.2082534747373	63.9569288446264	78.1137376007376	229.720890314006	70.7596399733671	1.70093866238977	0.000119217474426223	0.0013150340205009	ADAMTS13	17	7513543	7532155	+	5348	protein_coding	ADAM metallopeptidase with thrombospondin type 1 motif 13 [Source:HGNC Symbol;Acc:HGNC:1366] && sp|Q76LX8|ATS13_HUMAN A disintegrin and metalloproteinase with thrombospondin motifs 13 OS=Homo sapiens OX=9606 GN=ADAMTS13 PE=1 SV=1 && PF01421:Reprolysin (M12B) family zinc metalloprotease|PF00090:Thrombospondin type 1 domain|PF05986:ADAM-TS Spacer 1|PF17771:ADAM cysteine-rich domain	TSP_1
ENSGALG00010017101	37.1118447965417	51.907688100005	48.2031136141418	11.3851221850925	14.9899051979593	16.1943114538114	45.7408821702295	14.1897796122878	1.69407336708466	0.000120055231984865	0.00132351211389766	CSMD2	23	4951922	5212378	+	13642	protein_coding	CUB and Sushi multiple domains 2 [Source:HGNC Symbol;Acc:HGNC:19290] && sp|Q7Z408|CSMD2_HUMAN CUB and sushi domain-containing protein 2 OS=Homo sapiens OX=9606 GN=CSMD2 PE=1 SV=2 && PF00084:Sushi repeat (SCR repeat)|PF00431:CUB domain	CUB
ENSGALG00010028076	2464.22649449037	843.255084039704	862.397523569373	402.274317206603	348.765127605853	381.995228998729	1389.95970069981	377.678224603728	1.87930233240736	0.000120439161900836	0.00132621673213936	ST6GALNAC6	17	5548075	5551547	+	2158	protein_coding	ST6 N-acetylgalactosaminide alpha-2,6-sialyltransferase 6 [Source:HGNC Symbol;Acc:HGNC:23364] && sp|Q969X2|SIA7F_HUMAN Alpha-N-acetylgalactosaminide alpha-2,6-sialyltransferase 6 OS=Homo sapiens OX=9606 GN=ST6GALNAC6 PE=1 SV=1 && PF00777:Glycosyltransferase family 29 (sialyltransferase)	Glyco_transf_29
ENSGALG00010017494	478.742797875387	939.235337507637	885.184450005149	296.961936994497	317.785990196737	304.834097954098	767.720861796058	306.527341715111	1.32542824419303	0.000122555847611974	0.00134797345494136	TBC1D24	14	13921929	13949922	-	4361	protein_coding	TBC1 domain family member 24 [Source:NCBI gene (formerly Entrezgene);Acc:100859828] && sp|Q08CX5|TBC24_XENTR TBC1 domain family member 24 OS=Xenopus tropicalis OX=8364 GN=tbc1d24 PE=2 SV=1 && PF07534:TLD|PF00566:Rab-GTPase-TBC domain	TBC
ENSGALG00010027193	423.075030680575	192.939897277377	255.038292031187	105.312380212106	101.931355346123	106.691934283934	290.351073329713	104.645223280721	1.47014616833881	0.000124397764498583	0.00136744653473514	CAMK1G	26	3138212	3150177	+	3413	protein_coding	calcium/calmodulin dependent protein kinase IG [Source:HGNC Symbol;Acc:HGNC:14585] && sp|Q96NX5|KCC1G_HUMAN Calcium/calmodulin-dependent protein kinase type 1G OS=Homo sapiens OX=9606 GN=CAMK1G PE=1 SV=3 && PF00069:Protein kinase domain	Pkinase
ENSGALG00010011040	23.504168371143	214.486484790587	147.238601585015	3.79504072836418	13.990578184762	22.8625573465573	128.409751582248	13.5493920865612	3.24645085362104	0.000132097103550758	0.00144709465813075	CDH6	2	68999653	69097679	-	4039	protein_coding	cadherin 6 [Source:NCBI gene (formerly Entrezgene);Acc:414842] && sp|Q90762|CADH6_CHICK Cadherin-6 OS=Gallus gallus OX=9031 GN=CDH6 PE=2 SV=1 && PF00028:Cadherin domain|PF01049:Cadherin cytoplasmic region	Cadherin
ENSGALG00010026166	995.834502040534	471.086754266083	475.019774161179	248.575167707854	222.849923942995	206.715622675123	647.313676822599	226.046904775324	1.51672239950091	0.000132587159989311	0.00145080221147823	WNT9A	2	2603275	2656837	+	4426	protein_coding	Wnt family member 9A [Source:NCBI gene (formerly Entrezgene);Acc:395829] && sp|O42280|WNT9A_CHICK Protein Wnt-9a OS=Gallus gallus OX=9031 GN=WNT9A PE=2 SV=1 && PF00110:wnt family	wnt
ENSGALG00010012179	398.333800816214	105.774156883029	69.2371995548582	30.3603258269134	26.9818293563268	38.1042622442622	191.115052418034	31.8154724758341	2.58359107709568	0.0001332897661991	0.00145682441206075	ENSGALG00010012179	1	48116353	48122403	+	532	protein_coding	- && sp|P70081|H48_CHICK Histone H4 type VIII OS=Gallus gallus OX=9031 GN=H4-VIII PE=3 SV=3 && -	-
ENSGALG00010012478	91.5425504981361	17.6290261471715	8.76420247529851	1.89752036418209	3.99730805278915	0.952606556106556	39.3119263735354	2.28247832435926	4.10538970628353	0.000135441444888164	0.00147865280791197	ENSGALG00010012478	Z	261889	263269	+	1381	lncRNA	- && - && -	-
novel.430	330.295418689221	195.878068301906	199.823816436806	83.4908960240119	101.931355346123	104.786721171721	241.999101142644	96.7363241806188	1.32038484693875	0.000138048212854851	0.00150453684374495	-	MU179272.1	133875	154269	-	19700	-	- && Q09666.2 RecName: Full=Neuroblast differentiation-associated protein AHNAK; AltName: Full=Desmoyokin && -	-
ENSGALG00010010766	460.186875477116	232.115510937758	275.195957724373	129.980144946473	125.915203662858	116.217999845	322.499448046416	124.03778281811	1.37651445256099	0.000142473792565168	0.00155012134287219	CENPO	3	105257723	105264404	-	2367	protein_coding	centromere protein O [Source:NCBI gene (formerly Entrezgene);Acc:422014] && sp|Q1T7B8|CENPO_CHICK Centromere protein O OS=Gallus gallus OX=9031 GN=CENPO PE=1 SV=2 && PF09496:Cenp-O kinetochore centromere component	-
ENSGALG00010006869	34.6377218101055	18.608416488681	13.1463037129478	2.84628054627313	0	2.85781966831967	22.1308140039114	1.9013667381976	3.51620755947514	0.000142821514714017	0.00155302167533912	ENSGALG00010006869	5	30713503	30716857	+	3071	lncRNA	- && - && -	-
ENSGALG00010008386	45.771275249068	428.972969581173	448.727166735284	51.2330498329164	38.9737535146942	44.7725081370081	307.823803855175	44.9931038282062	2.77524970566423	0.000143138234249969	0.00155558178709592	SESN3	1	185279102	185319443	+	5175	protein_coding	sestrin 3 [Source:HGNC Symbol;Acc:HGNC:23060] && sp|P58005|SESN3_HUMAN Sestrin-3 OS=Homo sapiens OX=9606 GN=SESN3 PE=1 SV=2 && -	-
ENSGALG00010005381	44.53421375585	62.6809818566098	62.2258375746194	20.872724006003	15.9892322111566	6.66824589274589	56.4803443956931	14.5100673699685	1.96440388266273	0.000143232797541842	0.00155572603822689	FGF9	1	178227191	178260992	-	5146	protein_coding	fibroblast growth factor 9 [Source:NCBI gene (formerly Entrezgene);Acc:378917] && sp|P31371|FGF9_HUMAN Fibroblast growth factor 9 OS=Homo sapiens OX=9606 GN=FGF9 PE=1 SV=3 && PF00167:Fibroblast growth factor	-
ENSGALG00010016181	296.894758372333	406.446991726454	484.660396884008	141.365267131566	173.882900296328	198.142163670164	396.000715660932	171.130110366019	1.21193964821589	0.000143433793274836	0.0015561428206881	FANCI	10	12964867	12988651	-	4966	protein_coding	Fanconi anemia complementation group I [Source:NCBI gene (formerly Entrezgene);Acc:415491] && sp|Q9NVI1|FANCI_HUMAN Fanconi anemia group I protein OS=Homo sapiens OX=9606 GN=FANCI PE=1 SV=4 && PF14674:FANCI solenoid 1 cap|PF14677:FANCI solenoid 3|PF14676:FANCI solenoid 2|PF14680:FANCI helical domain 2|PF14678:FANCI solenoid 4|PF14675:FANCI solenoid 1|PF14679:FANCI helical domain 1	-
ENSGALG00010000076	21.0300453847069	57.7840301490622	49.0795338616716	7.59008145672836	7.9946161055783	11.4312786732787	42.6312031318136	9.00532541186178	2.249880878613	0.000143949671161678	0.00155997101171699	ENSGALG00010000076	JAENSK010000596.1	9047	57598	+	781	protein_coding	- && sp|Q04735|CDK16_MOUSE Cyclin-dependent kinase 16 OS=Mus musculus OX=10090 GN=Cdk16 PE=1 SV=1 && -	-
ENSGALG00010003090	517.091704165147	128.300134737748	131.463037129478	43.6429683761881	53.9636587126535	57.1563933663933	258.951625344124	51.5876734850783	2.32549576434822	0.00014423178473294	0.00156214368773006	DMA	16	2201113	2207058	+	1292	protein_coding	major histocompatibility complex, class II, DM alpha [Source:NCBI gene (formerly Entrezgene);Acc:417050] && sp|P28078|DMA_MOUSE Class II histocompatibility antigen, M alpha chain OS=Mus musculus OX=10090 GN=H2-DMa PE=1 SV=1 && PF07654:Immunoglobulin C1-set domain	C1-set
ENSGALG00010007188	1088.61411403189	317.322470649087	304.994246140388	155.596669862931	106.92799041211	124.791458849959	570.310276940455	129.105373041667	2.14200209528348	0.000144416964794056	0.00156238093399019	MAB21L1	1	173020929	173027626	+	6698	protein_coding	mab-21 like 1 [Source:NCBI gene (formerly Entrezgene);Acc:395208] && sp|A4FV14|MB211_BOVIN Putative nucleotidyltransferase MAB21L1 OS=Bos taurus OX=9913 GN=MAB21L1 PE=2 SV=1 && PF03281:Mab-21 protein	-
ENSGALG00010009726	107.624349909971	205.671971717001	208.588018912105	64.515692382191	66.9549098842182	62.8720327030327	173.961446846359	64.7808783231473	1.42857969401847	0.000144637743207526	0.00156388538390149	PRR16	Z	71691081	71840414	-	3676	protein_coding	proline rich 16 [Source:HGNC Symbol;Acc:HGNC:29654] && sp|Q569H4|LARGN_HUMAN Protein Largen OS=Homo sapiens OX=9606 GN=PRR16 PE=1 SV=1 && PF15252:Domain of unknown function (DUF4589)	-
ENSGALG00010024782	79.1719355659555	21.5465875132096	18.4048251981269	6.64132127463731	0.999327013197287	3.81042622442622	39.7077827590973	3.81702483742027	3.36366799757556	0.000144841523255187	0.00156520444497898	HOXD12	7	15941698	15943367	-	1399	protein_coding	homeobox D12 [Source:NCBI gene (formerly Entrezgene);Acc:396178] && sp|P24343|HXD12_CHICK Homeobox protein Hox-D12 OS=Gallus gallus OX=9031 GN=HOXD12 PE=1 SV=2 && PF00046:Homeodomain	Homeobox
ENSGALG00010007473	17.3188609050528	17.6290261471715	30.6747086635448	1.89752036418209	4.99663506598644	1.90521311221311	21.874198571923	2.93312284746055	2.91596206753063	0.000145945673769861	0.00157535719380011	ENSGALG00010007473	1	180875378	180946880	-	9418	lncRNA	- && - && -	-
ENSGALG00010020354	65.5642591405569	214.486484790587	160.384905297963	38.8991674657328	42.9710615674833	37.1516556881557	146.811883076369	39.6739615737906	1.89086015611484	0.00014798973291987	0.00159472269629531	ENSGALG00010020354	5	54684112	54694209	-	9562	lncRNA	- && - && -	-
ENSGALG00010005054	2.47412298643611	12.7320744396239	24.5397669308358	0	0	0	13.2486547856319	0	6.23022752435198	0.000149141648591681	0.00160442544730051	ENSGALG00010005054	2	119402724	119423600	+	16503	lncRNA	- && - && -	-
ENSGALG00010029258	494.824597287222	270.31173425663	233.12778584294	125.236344036018	109.925971451702	125.744065406065	332.754705795597	120.302126964595	1.46549794924015	0.000150153039010659	0.00161349178022796	TMEM100	18	6634308	6671124	-	10131	protein_coding	transmembrane protein 100 [Source:NCBI gene (formerly Entrezgene);Acc:417398] && sp|Q9NV29|TM100_HUMAN Transmembrane protein 100 OS=Homo sapiens OX=9606 GN=TMEM100 PE=1 SV=2 && -	-
ENSGALG00010003108	215.248699819942	308.507957575501	300.612144902739	142.314027313657	127.913857689253	120.028426069426	274.789600766061	130.085437024112	1.08079924742741	0.000151143344626035	0.00162231145790973	PPP1R3B	4	49036538	49057773	-	13779	protein_coding	- && sp|A6QNP3|PPR3B_BOVIN Protein phosphatase 1 regulatory subunit 3B OS=Bos taurus OX=9913 GN=PPP1R3B PE=2 SV=1 && -	-
ENSGALG00010000658	353.799587060364	95.0008631264242	81.5070830202761	21.821484188094	36.9750994882996	38.1042622442622	176.769177735688	32.300281973552	2.44967401099133	0.000151870944671237	0.00162829475580848	ENSGALG00010000658	MU179273.1	8379	11414	+	2928	lncRNA	- && - && -	-
ENSGALG00010008042	100.201980950662	66.5985432226479	79.7542425252164	25.6165249164582	22.9845213035376	38.1042622442622	82.1849222328423	28.901769488086	1.50316875367319	0.000153780532763682	0.00164508207715559	ENSGALG00010008042	3	101414699	101426469	+	3521	protein_coding	- && sp|Q9QXA6|BAT1_MOUSE b(0,+)-type amino acid transporter 1 OS=Mus musculus OX=10090 GN=Slc7a9 PE=1 SV=1 && PF13520:Amino acid permease	-
ENSGALG00010016011	2075.7891856199	3695.23975851545	3661.68379417972	1363.36838166483	1357.08608392192	1392.71078502778	3144.23757943835	1371.05508353818	1.19764245785302	0.000155263465558816	0.00166001799098582	ADD1	4	81804263	81861504	-	5319	protein_coding	adducin 1 [Source:NCBI gene (formerly Entrezgene);Acc:422882] && sp|P35611|ADDA_HUMAN Alpha-adducin OS=Homo sapiens OX=9606 GN=ADD1 PE=1 SV=2 && PF00596:Class II Aldolase and Adducin N-terminal domain	Aldolase_II
ENSGALG00010023429	42.0600907694139	165.51696771511	92.0241259906343	23.7190045522761	16.9885592243539	25.720377014877	99.8670614917195	22.1426469305023	2.17525949617062	0.00015760781599058	0.00168038907099037	BMF	5	28913501	28932333	+	2446	protein_coding	Bcl2 modifying factor [Source:NCBI gene (formerly Entrezgene);Acc:769140] && sp|Q96LC9|BMF_HUMAN Bcl-2-modifying factor OS=Homo sapiens OX=9606 GN=BMF PE=1 SV=1 && -	-
ENSGALG00010013912	18.5559223982708	19.5878068301906	13.1463037129478	0.948760182091045	0	2.85781966831967	17.0966776471364	1.2688599501369	3.73248770595393	0.000160119207737843	0.00170431668391926	ENSGALG00010013912	1	102412066	102433753	+	2150	lncRNA	- && - && -	-
[truncated: 878 more rows]
