# Supplementary material for: Transcriptome Sequencing Reveals That Intact Expression of the Chicken Endogenous Retrovirus chERV3 In Vitro Can Possibly Block the Key Innate Immune Pathway
Source: Animals (Basel). 2023 Aug 26;13(17):2720. doi: 10.3390/ani13172720 (PMC10486640; doi:10.3390/ani13172720)
Supplement: Supplementary file 1 [file animals-13-02720-s001.zip › Supplentary File S6/GO_chERV3_24h_down.xlsx]

## Sheet: Sheet1
Category	GOID	Description	GeneRatio	BgRatio	pvalue	padj	geneID	geneName	Count		Term	Category	Count	Pvalue	Regulation
BP	GO:0006954	inflammatory response	78/1070	298/11585	5.31963e-18	2.02517e-14	ENSGALG00010005131/ENSGALG00010021038/ENSGALG00010029552/ENSGALG00010005138/ENSGALG00010001941/ENSGALG00010019036/ENSGALG00010010889/ENSGALG00010029562/ENSGALG00010006025/ENSGALG00010018460/ENSGALG00010006156/ENSGALG00010011969/ENSGALG00010021521/ENSGALG00010021018/ENSGALG00010022202/ENSGALG00010005476/ENSGALG00010016458/ENSGALG00010023872/ENSGALG00010026291/ENSGALG00010017372/ENSGALG00010021550/…	IL8L2/PTGS2/NOS2/ENSGALG00010005138/IL6/REL/CCL19/CCL4/TNFAIP3/IL1B/NFKBIZ/TMEM173/TNFRSF4/F3/CX3CL1/NFKB1/ZC3H12A/CCL20/SERPING1/ENSGALG00010017372/MAP2K3/GATA3/EXFABP/JAK2/CEBPB/BDKRB1/FOXF1/SOCS3/IL12B/AGTR1/UNC13D/TLR1B/BCL6/PIK3AP1/CCL26/TLR15/MAPKAPK2/PPARD/IFNG/EPHA2/PTPN2/ADORA2B/ETS1/NINJ1/CCR7/ELF3/P2RX7/NFKBIB/LACC1/ENSGALG00010029641/NT5E/TNIP1/EIF2AK1/ANO6/APOA1/PTAFR/SAA/TLR1A/ENSGA…	78		inflammatory response	BP	78	5.31963e-18	down
BP	GO:0050776	regulation of immune response	90/1070	383/11585	2.57515e-17	2.38777e-14	ENSGALG00010016289/ENSGALG00010016973/ENSGALG00010006025/ENSGALG00010006156/ENSGALG00010027081/ENSGALG00010011969/ENSGALG00010022005/ENSGALG00010013450/ENSGALG00010017513/ENSGALG00010012349/ENSGALG00010004065/ENSGALG00010017676/ENSGALG00010020999/ENSGALG00010016458/ENSGALG00010023005/ENSGALG00010026291/ENSGALG00010019269/ENSGALG00010008580/ENSGALG00010011139/ENSGALG00010028458/ENSGALG00010005232/…	IRF1/PLSCR1/TNFAIP3/NFKBIZ/PDE4B/TMEM173/NLRC5/CD74/TNIP2/IFNW1/TIFA/SPON2/IFIH1/ZC3H12A/IRF7/SERPING1/SOCS1/PANX1/UBASH3A/TRAF2/GATA3/CD40/CTSH/PRNP/IRF4/FOXF1/PLEKHA1/IKBKE/IL12B/UNC13D/TLR1B/BCL6/PIK3AP1/ACOD1/TBX21/TLR15/TGFB2/MAPKAPK2/TNFRSF21/LITAF/ALPK1/IFNG/UBE2J1/ANGPT1/PTPN2/ADORA2B/ELF1/PRKCH/CCR7/LY96/P2RX7/CXorf21/TRAF3/LACC1/PELI3/SPI1/TNIP1/PTPN22/TWIST1/TRAF6/TNIP3/CFD/APOA1/TLR1A…	90		regulation of immune response	BP	90	2.57515e-17	down
BP	GO:0050778	positive regulation of immune response	73/1070	306/11585	1.32413e-14	6.46027e-12	ENSGALG00010016289/ENSGALG00010016973/ENSGALG00010006025/ENSGALG00010006156/ENSGALG00010027081/ENSGALG00010011969/ENSGALG00010013450/ENSGALG00010017513/ENSGALG00010012349/ENSGALG00010004065/ENSGALG00010017676/ENSGALG00010020999/ENSGALG00010016458/ENSGALG00010026291/ENSGALG00010008580/ENSGALG00010011139/ENSGALG00010028458/ENSGALG00010005232/ENSGALG00010013112/ENSGALG00010018261/ENSGALG00010011461/…	IRF1/PLSCR1/TNFAIP3/NFKBIZ/PDE4B/TMEM173/CD74/TNIP2/IFNW1/TIFA/SPON2/IFIH1/ZC3H12A/SERPING1/PANX1/UBASH3A/TRAF2/GATA3/CD40/PRNP/IRF4/PLEKHA1/IKBKE/IL12B/TLR1B/PIK3AP1/ACOD1/TBX21/TLR15/MAPKAPK2/TNFRSF21/ALPK1/IFNG/PTPN2/ADORA2B/ELF1/PRKCH/CCR7/LY96/P2RX7/CXorf21/TRAF3/LACC1/PELI3/SPI1/TNIP1/PTPN22/TRAF6/TNIP3/CFD/TLR1A/IL15/SH2D1B/IL18R1/CACTIN/TEC/MYB/CLCF1/CRTAM/FYB1/NLRX1/CD3E/GPATCH3/HLX/IL18…	73		positive regulation of immune response	BP	73	1.32413e-14	down
BP	GO:0045087	innate immune response	65/1070	273/11585	4.31759e-13	1.45835e-10	ENSGALG00010029552/ENSGALG00010016289/ENSGALG00010016973/ENSGALG00010019036/ENSGALG00010010889/ENSGALG00010029562/ENSGALG00010006025/ENSGALG00010011969/ENSGALG00010022005/ENSGALG00010013450/ENSGALG00010017513/ENSGALG00010012349/ENSGALG00010022202/ENSGALG00010004065/ENSGALG00010022134/ENSGALG00010017676/ENSGALG00010020999/ENSGALG00010029487/ENSGALG00010023872/ENSGALG00010026291/ENSGALG00010019269/…	NOS2/IRF1/PLSCR1/REL/CCL19/CCL4/TNFAIP3/TMEM173/NLRC5/CD74/TNIP2/IFNW1/CX3CL1/TIFA/CH25H/SPON2/IFIH1/CDC42EP4/CCL20/SERPING1/SOCS1/RNF19B/GCH1/IRF4/IKBKE/IL12B/IRF8/UNC13D/TLR1B/PIK3AP1/CCL26/TLR15/MAPKAPK2/ALPK1/IFNG/YES1/PTPN2/LY96/CXorf21/TRAF3/LACC1/PELI3/SPI1/TNIP1/PTPN22/TRAF6/TNIP3/CFD/TLR1A/ENSGALG00010010893/SH2D1B/ZDHHC18/CACTIN/SDHAF4/CRTAM/CYBB/NLRX1/GPATCH3/IL18RAP/FCER1G/NR1D1/CATH3…	65		innate immune response	BP	65	4.31759e-13	down
BP	GO:0002252	immune effector process	72/1070	333/11585	3.62533e-12	9.94925e-10	ENSGALG00010016289/ENSGALG00010001941/ENSGALG00010016973/ENSGALG00010006156/ENSGALG00010011969/ENSGALG00010013450/ENSGALG00010012171/ENSGALG00010012349/ENSGALG00010021509/ENSGALG00010017676/ENSGALG00010020999/ENSGALG00010016458/ENSGALG00010023005/ENSGALG00010026291/ENSGALG00010017699/ENSGALG00010008580/ENSGALG00010028458/ENSGALG00010005232/ENSGALG00010013112/ENSGALG00010016411/ENSGALG00010010366/…	IRF1/IL6/PLSCR1/NFKBIZ/TMEM173/CD74/CDH17/IFNW1/DDIT4/SPON2/IFIH1/ZC3H12A/IRF7/SERPING1/RNF19B/PANX1/TRAF2/GATA3/CD40/CTSH/CLU/GPR183/IRF4/FOXF1/IRF2/IL12B/IRF8/LCP1/UNC13D/BCL6/DLL1/C22H8ORF4/TBX21/TGFB2/MAPKAPK2/LITAF/IFNG/UBE2J1/ANGPT1/ADORA2B/P2RX7/DNAJB9/TRAF3/LACC1/SPI1/PTPN22/TWIST1/TRAF6/CFD/APOA1/IL15/SH2D1B/IL18R1/EXOSC5/MYB/IL21R/CLCF1/CRTAM/NLRX1/GPATCH3/FGL2/SCNN1B/PTK2B/HLX/IL18RAP/…	72		immune effector process	BP	72	3.62533e-12	down
BP	GO:0042110	T cell activation	57/1070	250/11585	7.78688e-11	1.13974e-08	ENSGALG00010016289/ENSGALG00010001941/ENSGALG00010021717/ENSGALG00010006156/ENSGALG00010013450/ENSGALG00010012349/ENSGALG00010012871/ENSGALG00010020554/ENSGALG00010013312/ENSGALG00010016458/ENSGALG00010020304/ENSGALG00010019269/ENSGALG00010023281/ENSGALG00010005232/ENSGALG00010012833/ENSGALG00010018261/ENSGALG00010014573/ENSGALG00010005742/ENSGALG00010020109/ENSGALG00010011461/ENSGALG00010009374/…	IRF1/IL6/SDC4/NFKBIZ/CD74/IFNW1/CD274/ZFP36L1/PDCD1LG2/ZC3H12A/ZFP36L2/SOCS1/B2M/GATA3/JAK2/PRNP/CEBPB/GPR183/WDFY4/IRF4/IL12B/LCP1/PRDM1/BCL6/FZD7/TBX21/TNFRSF21/IFNG/PTPN2/CCR7/P2RX7/PELI3/BLB2/SPI1/NCSTN/PTPN22/TRAF6/NRARP/NKAPL/CCND3/IL15/IL18R1/LMBR1L/VSIG4/TNFSF11/PAX1/MYB/BLB1/CRTAM/DLL4/LCK/GLMN/CD3E/FGL2/HLX/SHH/ADORA2A	57		T cell activation	BP	57	7.78688e-11	down
BP	GO:0045089	positive regulation of innate immune response	35/1070	145/11585	8.08977e-08	4.67397e-06	ENSGALG00010016289/ENSGALG00010016973/ENSGALG00010006025/ENSGALG00010011969/ENSGALG00010017513/ENSGALG00010012349/ENSGALG00010004065/ENSGALG00010020999/ENSGALG00010011461/ENSGALG00010027110/ENSGALG00010009374/ENSGALG00010017530/ENSGALG00010023847/ENSGALG00010016958/ENSGALG00010027136/ENSGALG00010004039/ENSGALG00010003869/ENSGALG00010002259/ENSGALG00010017049/ENSGALG00010003432/ENSGALG00010018958/…	IRF1/PLSCR1/TNFAIP3/TMEM173/TNIP2/IFNW1/TIFA/IFIH1/IRF4/IKBKE/IL12B/TLR1B/PIK3AP1/TLR15/MAPKAPK2/ALPK1/LY96/CXorf21/TRAF3/LACC1/PELI3/SPI1/TNIP1/PTPN22/TRAF6/TNIP3/TLR1A/SH2D1B/CACTIN/CRTAM/NLRX1/GPATCH3/IL18RAP/NR1D1/ESR1	35		positive regulation of innate immune response	BP	35	8.08977e-08	down
BP	GO:0043122	regulation of I-kappaB kinase/NF-kappaB signaling	30/1070	116/11585	1.34016e-07	7.08991e-06	ENSGALG00010019036/ENSGALG00010006025/ENSGALG00010013450/ENSGALG00010017513/ENSGALG00010004065/ENSGALG00010016458/ENSGALG00010018540/ENSGALG00010005383/ENSGALG00010016907/ENSGALG00010028458/ENSGALG00010024903/ENSGALG00010024881/ENSGALG00010013651/ENSGALG00010027110/ENSGALG00010024876/ENSGALG00010004039/ENSGALG00010011001/ENSGALG00010009180/ENSGALG00010017049/ENSGALG00010018958/ENSGALG00010016470/…	REL/TNFAIP3/CD74/TNIP2/TIFA/ZC3H12A/TNFSF10/OPTN/SQSTM1/TRAF2/CASP8/CASP10/TRAF3IP2/IKBKE/CFLAR/ALPK1/ANGPT1/NFKBIB/TRAF3/PELI3/TNIP1/TRAF5/TRAF6/TNIP3/CACTIN/TNFSF11/NLRX1/NR1D1/ESR1/FASLG	30		regulation of I-kappaB kinase/NF-kappaB signaling	BP	30	1.34016e-07	down
BP	GO:0002224	toll-like receptor signaling pathway	21/1070	71/11585	9.46363e-07	3.74368e-05	ENSGALG00010016289/ENSGALG00010006025/ENSGALG00010017513/ENSGALG00010012349/ENSGALG00010011461/ENSGALG00010017530/ENSGALG00010023847/ENSGALG00010016958/ENSGALG00010027136/ENSGALG00010003869/ENSGALG00010002259/ENSGALG00010017049/ENSGALG00010018958/ENSGALG00010016470/ENSGALG00010027911/ENSGALG00010025204/ENSGALG00010005357/ENSGALG00010015119/ENSGALG00010028115/ENSGALG00010024675/ENSGALG00010005186	IRF1/TNFAIP3/TNIP2/IFNW1/IRF4/TLR1B/PIK3AP1/TLR15/MAPKAPK2/LY96/CXorf21/TRAF3/PELI3/TNIP1/PTPN22/TRAF6/TNIP3/TLR1A/CACTIN/NR1D1/ESR1	21		toll-like receptor signaling pathway	BP	21	9.46363e-07	down
BP	GO:0007259	JAK-STAT cascade	21/1070	73/11585	1.56725e-06	5.50542e-05	ENSGALG00010001941/ENSGALG00010012349/ENSGALG00010000225/ENSGALG00010010253/ENSGALG00010019269/ENSGALG00010012833/ENSGALG00010029295/ENSGALG00010009374/ENSGALG00010011933/ENSGALG00010001185/ENSGALG00010023362/ENSGALG00010026740/ENSGALG00010009362/ENSGALG00010025743/ENSGALG00010000823/ENSGALG00010023466/ENSGALG00010014672/ENSGALG00010027138/ENSGALG00010014000/ENSGALG00010012030/ENSGALG00010026026	IL6/IFNW1/LIF/IL10RB/SOCS1/JAK2/SOCS3/IL12B/IFNG/PTPN2/GADD45A/DAB1/IL15/SH2B3/PIBF1/CLCF1/ISL1/IL10/STAT4/IFNL3A/NEUROD1	21		JAK-STAT cascade	BP	21	1.56725e-06	down
BP	GO:0031349	positive regulation of defense response	47/1070	196/11585	6.2176e-10	6.82537e-08	ENSGALG00010005131/ENSGALG00010021038/ENSGALG00010016289/ENSGALG00010001941/ENSGALG00010016973/ENSGALG00010006025/ENSGALG00010006156/ENSGALG00010011969/ENSGALG00010017513/ENSGALG00010012349/ENSGALG00010004065/ENSGALG00010020999/ENSGALG00010005383/ENSGALG00010014573/ENSGALG00010011461/ENSGALG00010027110/ENSGALG00010009374/ENSGALG00010017530/ENSGALG00010023847/ENSGALG00010016958/ENSGALG00010027136/…	IL8L2/PTGS2/IRF1/IL6/PLSCR1/TNFAIP3/NFKBIZ/TMEM173/TNIP2/IFNW1/TIFA/IFIH1/OPTN/CEBPB/IRF4/IKBKE/IL12B/TLR1B/PIK3AP1/TLR15/MAPKAPK2/ALPK1/IFNG/ADORA2B/ETS1/NINJ1/CCR7/LY96/CXorf21/TRAF3/LACC1/PELI3/SPI1/TNIP1/PTPN22/TRAF6/TNIP3/TLR1A/SH2D1B/CACTIN/TNFSF11/CRTAM/NLRX1/GPATCH3/IL18RAP/NR1D1/ESR1	47		positive regulation of defense response	BP	47	6.2176e-10	down
BP	GO:0002224	toll-like receptor signaling pathway	21/1070	71/11585	9.46363e-07	3.74368e-05	ENSGALG00010016289/ENSGALG00010006025/ENSGALG00010017513/ENSGALG00010012349/ENSGALG00010011461/ENSGALG00010017530/ENSGALG00010023847/ENSGALG00010016958/ENSGALG00010027136/ENSGALG00010003869/ENSGALG00010002259/ENSGALG00010017049/ENSGALG00010018958/ENSGALG00010016470/ENSGALG00010027911/ENSGALG00010025204/ENSGALG00010005357/ENSGALG00010015119/ENSGALG00010028115/ENSGALG00010024675/ENSGALG00010005186	IRF1/TNFAIP3/TNIP2/IFNW1/IRF4/TLR1B/PIK3AP1/TLR15/MAPKAPK2/LY96/CXorf21/TRAF3/PELI3/TNIP1/PTPN22/TRAF6/TNIP3/TLR1A/CACTIN/NR1D1/ESR1	21		toll-like receptor signaling pathway	BP	21	9.46363e-07	down
BP	GO:0007259	JAK-STAT cascade	21/1070	73/11585	1.56725e-06	5.50542e-05	ENSGALG00010001941/ENSGALG00010012349/ENSGALG00010000225/ENSGALG00010010253/ENSGALG00010019269/ENSGALG00010012833/ENSGALG00010029295/ENSGALG00010009374/ENSGALG00010011933/ENSGALG00010001185/ENSGALG00010023362/ENSGALG00010026740/ENSGALG00010009362/ENSGALG00010025743/ENSGALG00010000823/ENSGALG00010023466/ENSGALG00010014672/ENSGALG00010027138/ENSGALG00010014000/ENSGALG00010012030/ENSGALG00010026026	IL6/IFNW1/LIF/IL10RB/SOCS1/JAK2/SOCS3/IL12B/IFNG/PTPN2/GADD45A/DAB1/IL15/SH2B3/PIBF1/CLCF1/ISL1/IL10/STAT4/IFNL3A/NEUROD1	21		JAK-STAT cascade	BP	21	1.56725e-06	down
BP	GO:0030522	intracellular receptor signaling pathway	21/1070	153/11585	0.0423458	0.205686	ENSGALG00010006025/ENSGALG00010010499/ENSGALG00010004065/ENSGALG00010020999/ENSGALG00010003006/ENSGALG00010029776/ENSGALG00010008346/ENSGALG00010027545/ENSGALG00010004039/ENSGALG00010024416/ENSGALG00010003432/ENSGALG00010027911/ENSGALG00010003808/ENSGALG00010028421/ENSGALG00010027917/ENSGALG00010018503/ENSGALG00010024159/ENSGALG00010013093/ENSGALG00010008209/ENSGALG00010005186/ENSGALG00010005211	TNFAIP3/NR4A2/TIFA/IFIH1/CYP7B1/WBP2/NR4A3/PPARD/ALPK1/VDR/LACC1/PTPN22/TWIST1/ZBTB7A/PPARG/BMP2/NLRX1/GPATCH3/PPARGC1B/ESR1/ESRRB	21		intracellular receptor signaling pathway	BP	21	0.0423458	down
BP	GO:0032755	positive regulation of interleukin-6 production	11/1070	45/11585	0.00212622	0.0246338	ENSGALG00010029552/ENSGALG00010001941/ENSGALG00010013450/ENSGALG00010017676/ENSGALG00010020999/ENSGALG00010011933/ENSGALG00010029723/ENSGALG00010025195/ENSGALG00010003808/ENSGALG00010025204/ENSGALG00010014672	NOS2/IL6/CD74/SPON2/IFIH1/IFNG/ADORA2B/P2RX7/TWIST1/TRAF6/ISL1	11		positive regulation of interleukin-6 production	BP	11	0.00212622	down
BP	GO:0032606	type I interferon production	11/1070	50/11585	0.00510978	0.0473355	ENSGALG00010016289/ENSGALG00010019036/ENSGALG00010011969/ENSGALG00010020999/ENSGALG00010023005/ENSGALG00010006715/ENSGALG00010017049/ENSGALG00010027911/ENSGALG00010028115/ENSGALG00010024159/ENSGALG00010013093	IRF1/REL/TMEM173/IFIH1/IRF7/IRF8/TRAF3/PTPN22/CACTIN/NLRX1/GPATCH3	11		type I interferon production	BP	11	0.00510978	down
BP	GO:0043331	response to dsRNA	11/1070	64/11585	0.0312261	0.167212	ENSGALG00010001941/ENSGALG00010011969/ENSGALG00010012349/ENSGALG00010005476/ENSGALG00010020999/ENSGALG00010016458/ENSGALG00010025195/ENSGALG00010018958/ENSGALG00010019062/ENSGALG00010022516/ENSGALG00010005186	IL6/TMEM173/IFNW1/NFKB1/IFIH1/ZC3H12A/P2RX7/PELI3/PUS10/TRUB1/ESR1	11		response to dsRNA	BP	11	0.0312261	down
BP	GO:0002753	cytoplasmic pattern recognition receptor signaling pathway	8/1070	30/11585	0.00476935	0.0453225	ENSGALG00010006025/ENSGALG00010004065/ENSGALG00010020999/ENSGALG00010004039/ENSGALG00010003432/ENSGALG00010027911/ENSGALG00010024159/ENSGALG00010013093	TNFAIP3/TIFA/IFIH1/ALPK1/LACC1/PTPN22/NLRX1/GPATCH3	8		cytoplasmic pattern recognition receptor signaling pathway	BP	8	0.00476935	down
BP	GO:0000165	MAPK cascade	80/1070	440/11585	1.89602e-09	1.73446e-07	ENSGALG00010001941/ENSGALG00010019307/ENSGALG00010010889/ENSGALG00010029562/ENSGALG00010022164/ENSGALG00010013450/ENSGALG00010020554/ENSGALG00010022202/ENSGALG00010000225/ENSGALG00010005476/ENSGALG00010016458/ENSGALG00010004987/ENSGALG00010005621/ENSGALG00010008227/ENSGALG00010017804/ENSGALG00010020304/ENSGALG00010023872/ENSGALG00010005282/ENSGALG00010004085/ENSGALG00010004036/ENSGALG00010021550/…	IL6/ATF3/CCL19/CCL4/PDGFA/CD74/ZFP36L1/CX3CL1/LIF/NFKB1/ZC3H12A/MAP3K8/CDH2/DUSP1/DUSP5/ZFP36L2/CCL20/FLT1/RB1CC1/ADCYAP1/MAP2K3/PDGFB/FGF4/TRAF2/CTSH/GPR183/LRRK2/CYR61/SLC9A3R1/KDR/SEMA4C/DUSP6/CCL26/SPRY2/TGFB2/MAPKAPK2/STK40/CXCR7/FAS/JUN/RGS2/SPRY4/ANGPT1/EPHA2/PTPN2/GADD45A/GADD45G/ARHGAP8/MAP3K6/P2RX7/TRAF3/MST1R/SETX/SPI1/PDCD10/TNIP1/PTPN22/TRAF6/ANKRD6/OSGIN1/DUSP16/FGFR4/SH2B3/NCF1C/EN…	80		MAPK cascade	BP	80	1.89602e-09	down
