# Supplementary material for: Transcriptome Sequencing Reveals That Intact Expression of the Chicken Endogenous Retrovirus chERV3 In Vitro Can Possibly Block the Key Innate Immune Pathway
Source: Animals (Basel). 2023 Aug 26;13(17):2720. doi: 10.3390/ani13172720 (PMC10486640; doi:10.3390/ani13172720)
Supplement: Supplementary file 1 [file animals-13-02720-s001.zip › Supplentary File S6/GO_chERV3_24h_up.xlsx]

## Sheet: Sheet1
Category	GOID	Description	GeneRatio	BgRatio	pvalue	padj	geneID	geneName	Count
BP	GO:0016055	Wnt signaling pathway	72/1476	285/11585	4.74399e-09	1.38809e-06	ENSGALG00010025092/ENSGALG00010017400/ENSGALG00010009736/ENSGALG00010029178/ENSGALG00010010226/ENSGALG00010004297/ENSGALG00010007999/ENSGALG00010004791/ENSGALG00010001843/ENSGALG00010007381/ENSGALG00010023956/ENSGALG00010017290/ENSGALG00010013409/ENSGALG00010011251/ENSGALG00010023422/ENSGALG00010022088/ENSGALG00010025286/ENSGALG00010014777/ENSGALG00010004777/ENSGALG00010021261/ENSGALG00010027875/…	COL1A1/GPC4/WISP1/NOTUM/BICC1/SULF1/SDC1/FZD1/PRICKLE1/EGFR/KREMEN1/DACT1/DAB2/FRZB/WLS/DKK3/ITGA3/APCDD1L/CDK14/JUP/WNT5A/EDNRA/ASPM/WNT2B/HIC1/DAB2IP/SFRP1/SULF2/FZD8/SHISA2/ZNF703/DAAM2/LIMD1/NXN/NKD1/PTPRU/KANK1/SOX4/LRP4/IFT80/TMEM64/GREM1/AMER1/TLE1/GLI3/SCEL/TMEM237/FGF9/EDA/LEF1/NPHP4/LRP6/BARX1/DISC1/WWOX/ADGRA2/FAM53B/GSC/GPC3/APCDD1/PYGO1/DCDC2/LGR5/DLX5/RSPO2/TCF7/LGR6/ENSGALG00010009…	72
BP	GO:0043410	positive regulation of MAPK cascade	42/1476	273/11585	0.110396	0.508422	ENSGALG00010004251/ENSGALG00010014399/ENSGALG00010022511/ENSGALG00010016880/ENSGALG00010007381/ENSGALG00010010915/ENSGALG00010027875/ENSGALG00010007360/ENSGALG00010022223/ENSGALG00010005499/ENSGALG00010027720/ENSGALG00010002012/ENSGALG00010006285/ENSGALG00010001409/ENSGALG00010021021/ENSGALG00010006118/ENSGALG00010007357/ENSGALG00010015410/ENSGALG00010017131/ENSGALG00010004965/ENSGALG00010001411/…	CCN2/GAS6/IGFBP4/AR/EGFR/APP/WNT5A/ROBO1/DOK4/PDE5A/DAB2IP/MID1/FZD8/GPNMB/GCG/NPNT/NOX4/HTR2B/TLR3/JCAD/FGFR2/PLCE1/IGF2/EDN3/TNFRSF19/MAP2K6/NTF3/DOK5/RAMP3/CD36/PELI2/SLC30A10/GCNT2/ADRA2A/ADRA2C/IGF1/NOX1/GRM4/NTRK3/EDAR/FGF18/FZD10	42
BP	GO:0045087	innate immune response	18/1476	273/11585	0.999705	1	ENSGALG00010001230/ENSGALG00010011605/ENSGALG00010004281/ENSGALG00010027875/ENSGALG00010027706/ENSGALG00010027720/ENSGALG00010029241/ENSGALG00010003921/ENSGALG00010014793/ENSGALG00010017131/ENSGALG00010001958/ENSGALG00010009663/ENSGALG00010028146/ENSGALG00010001897/ENSGALG00010016752/ENSGALG00010024702/ENSGALG00010008392/ENSGALG00010005509	PTX3/APPL2/VIM/WNT5A/GSN/DAB2IP/STXBP4/COLEC12/TLR2A/TLR3/RAB11FIP2/FER/MAPKAPK3/TLR7/TLR5/C26H1orf106/CD36/COCH	18
BP	GO:0007249	I-kappaB kinase/NF-kappaB signaling	17/1476	130/11585	0.493704	1	ENSGALG00010027875/ENSGALG00010006602/ENSGALG00010028412/ENSGALG00010027720/ENSGALG00010024399/ENSGALG00010023888/ENSGALG00010015410/ENSGALG00010017131/ENSGALG00010020202/ENSGALG00010015766/ENSGALG00010006155/ENSGALG00010017553/ENSGALG00010024646/ENSGALG00010012399/ENSGALG00010001897/ENSGALG00010008392/ENSGALG00010013351	WNT5A/EDNRA/S100A4/DAB2IP/ROR1/CTH/HTR2B/TLR3/MAPKBP1/TLE1/TNFRSF19/EDA/RORA/ERC1/TLR7/CD36/EDAR	17
BP	GO:0043122	regulation of I-kappaB kinase/NF-kappaB signaling	14/1476	116/11585	0.628322	1	ENSGALG00010027875/ENSGALG00010028412/ENSGALG00010027720/ENSGALG00010024399/ENSGALG00010023888/ENSGALG00010015410/ENSGALG00010017131/ENSGALG00010020202/ENSGALG00010015766/ENSGALG00010006155/ENSGALG00010017553/ENSGALG00010024646/ENSGALG00010008392/ENSGALG00010013351	WNT5A/S100A4/DAB2IP/ROR1/CTH/HTR2B/TLR3/MAPKBP1/TLE1/TNFRSF19/EDA/RORA/CD36/EDAR	14
BP	GO:0002224	toll-like receptor signaling pathway	10/1476	71/11585	0.418818	0.952924	ENSGALG00010011605/ENSGALG00010027720/ENSGALG00010003921/ENSGALG00010014793/ENSGALG00010017131/ENSGALG00010001958/ENSGALG00010028146/ENSGALG00010001897/ENSGALG00010016752/ENSGALG00010008392	APPL2/DAB2IP/COLEC12/TLR2A/TLR3/RAB11FIP2/MAPKAPK3/TLR7/TLR5/CD36	10
