# Supplementary material for: Transcriptome Sequencing Reveals That Intact Expression of the Chicken Endogenous Retrovirus chERV3 In Vitro Can Possibly Block the Key Innate Immune Pathway
Source: Animals (Basel). 2023 Aug 26;13(17):2720. doi: 10.3390/ani13172720 (PMC10486640; doi:10.3390/ani13172720)
Supplement: Supplementary file 1 [file animals-13-02720-s001.zip › Supplentary File S6/GO_cherv3_48h_down.xlsx]

## Sheet: Sheet1
Category	GOID	Description	GeneRatio	BgRatio	pvalue	padj	geneID	geneName	Count		Description	Category	pvalue	Count
BP	GO:0009607	response to biotic stimulus	95/829	433/11569	7.24608e-24	1.52204e-20	ENSGALG00010009374/ENSGALG00010005131/ENSGALG00010001941/ENSGALG00010016973/ENSGALG00010016930/ENSGALG00010013312/ENSGALG00010012873/ENSGALG00010029552/ENSGALG00010016958/ENSGALG00010015585/ENSGALG00010017676/ENSGALG00010017513/ENSGALG00010020507/ENSGALG00010003869/ENSGALG00010022386/ENSGALG00010006025/ENSGALG00010027969/ENSGALG00010019285/ENSGALG00010000791/ENSGALG00010012871/ENSGALG00010027081/…	IL12B/IL8L2/IL6/PLSCR1/C10H15ORF48/PDCD1LG2/PTAFR/NOS2/TLR15/BDKRB1/SPON2/TNIP2/ANKRD1/LY96/SPI1/TNFAIP3/HSPA5/BATF3/ACOD1/CD274/PDE4B/IFNW1/ENSGALG00010029639/IRF1/LYN/LITAF/PTPRC/CCL26/CXCL13/GCH1/P2RX7/EPHA2/RNASE6/ENSGALG00010014054/ODC/TBX21/PLA2G6/NMI/IL15/PTPN22/ENSGALG00010029641/RSAD2/WDFY4/NLRC5/OPTN/IFNG/BAIAP2L1/CARD9/RSFR/AKIRIN2/MPEG1/PRKCD/IRF2/LAPTM5/GATA3/IKBKE/TLR4/USP18/PTGS2/C…	95		response to biotic stimulus	BP	7.24608e-24	95
BP	GO:0050776	regulation of immune response	89/829	386/11569	5.51658e-24	1.52204e-20	ENSGALG00010009374/ENSGALG00010023847/ENSGALG00010016973/ENSGALG00010013396/ENSGALG00010016958/ENSGALG00010017676/ENSGALG00010017513/ENSGALG00010007223/ENSGALG00010003869/ENSGALG00010004065/ENSGALG00010022386/ENSGALG00010006025/ENSGALG00010019470/ENSGALG00010002259/ENSGALG00010022974/ENSGALG00010000791/ENSGALG00010027081/ENSGALG00010012349/ENSGALG00010013450/ENSGALG00010016289/ENSGALG00010010742/…	IL12B/PIK3AP1/PLSCR1/FYB1/TLR15/SPON2/TNIP2/FOXF1/LY96/TIFA/SPI1/TNFAIP3/TGFB2/CXorf21/INPP5D/ACOD1/PDE4B/IFNW1/CD74/IRF1/LCP2/LYN/LITAF/PTPRC/ENSGALG00010018947/P2RX7/NFAM1/ADORA2B/TBX21/NMI/NFKBIZ/SH2D1B/IL15/PTPN22/RSAD2/TLR1B/LACC1/PANX1/IL18R1/NLRC5/PTPN6/TRAFD1/LAMP1/IFNG/CARD9/PRKCB/AKIRIN2/UBASH3A/ANGPT1/GATA3/PRKCH/IKBKE/FCER1G/TLR4/PTPN2/USP18/C1QC/C1QB/CRTAM/TLR1A/NR1H4/ZC3H12A/SOCS1/I…	89		regulation of immune response	BP	5.51658e-24	89
BP	GO:0045087	innate immune response	68/829	273/11569	1.85069e-20	1.29579e-17	ENSGALG00010009374/ENSGALG00010023847/ENSGALG00010001865/ENSGALG00010016973/ENSGALG00010010893/ENSGALG00010029552/ENSGALG00010016958/ENSGALG00010017676/ENSGALG00010029562/ENSGALG00010023872/ENSGALG00010017513/ENSGALG00010003869/ENSGALG00010004065/ENSGALG00010022386/ENSGALG00010006025/ENSGALG00010002259/ENSGALG00010022134/ENSGALG00010012349/ENSGALG00010013450/ENSGALG00010016289/ENSGALG00010004746/…	IL12B/PIK3AP1/CYBB/PLSCR1/ENSGALG00010010893/NOS2/TLR15/SPON2/CCL4/CCL20/TNIP2/LY96/TIFA/SPI1/TNFAIP3/CXorf21/CH25H/IFNW1/CD74/IRF1/LYN/CCL26/GCH1/ENSGALG00010018947/CCL19/NMI/SH2D1B/PTPN22/RSAD2/TLR1B/LACC1/NLRC5/PTPN6/TRAFD1/LAMP1/IFNG/CARD9/AKIRIN2/IKBKE/FCER1G/TLR4/REL/PTPN2/PRDX1/USP18/RNF19B/CRTAM/TLR1A/NR1H4/NUB1/SOCS1/IRF5/IFIH1/IRF4/DUSP10/ALPK1/IRF8/TMEM173/TNIP3/BLK/UNC13D/SYK/IL18RAP/…	68		innate immune response	BP	1.85069e-20	68
BP	GO:0006954	inflammatory response	71/829	300/11569	5.80572e-20	3.48426e-17	ENSGALG00010009374/ENSGALG00010021018/ENSGALG00010018460/ENSGALG00010023847/ENSGALG00010005131/ENSGALG00010005138/ENSGALG00010001941/ENSGALG00010017351/ENSGALG00010012873/ENSGALG00010010893/ENSGALG00010029552/ENSGALG00010016958/ENSGALG00010015585/ENSGALG00010029562/ENSGALG00010023872/ENSGALG00010007223/ENSGALG00010006025/ENSGALG00010029639/ENSGALG00010021030/ENSGALG00010003276/ENSGALG00010004746/…	IL12B/F3/IL1B/PIK3AP1/IL8L2/ENSGALG00010005138/IL6/CCR2/PTAFR/ENSGALG00010010893/NOS2/TLR15/BDKRB1/CCL4/CCL20/FOXF1/TNFAIP3/ENSGALG00010029639/CSRP3/TNFSF11/LYN/NINJ1/TNFRSF4/CCL26/CXCL13/P2RX7/CCL19/EPHA2/ADORA2B/GGT2/NMI/NFKBIZ/ENSGALG00010029641/TLR1B/LACC1/IFNG/CARD9/HMOX1/AOAH/IL17C/GATA3/TLR4/REL/PTPN2/USP18/ETS1/PTGS2/CCR5/TLR1A/NR1H4/TNFAIP6/ZC3H12A/MAP2K3/SOCS3/NRROS/DUSP10/ENSGALG000100…	71		inflammatory response	BP	5.80572e-20	71
BP	GO:0002252	immune effector process	70/829	334/11569	1.17141e-16	3.51506e-14	ENSGALG00010009374/ENSGALG00010001941/ENSGALG00010016973/ENSGALG00010003795/ENSGALG00010017676/ENSGALG00010007223/ENSGALG00010022386/ENSGALG00010019470/ENSGALG00010022974/ENSGALG00010012349/ENSGALG00010013450/ENSGALG00010016289/ENSGALG00010004746/ENSGALG00010021744/ENSGALG00010012352/ENSGALG00010025195/ENSGALG00010012171/ENSGALG00010029723/ENSGALG00010023883/ENSGALG00010006156/ENSGALG00010004946/…	IL12B/IL6/PLSCR1/LCP1/SPON2/FOXF1/SPI1/TGFB2/INPP5D/IFNW1/CD74/IRF1/LYN/LITAF/PTPRC/P2RX7/CDH17/ADORA2B/TBX21/NFKBIZ/SH2D1B/IL15/PTPN22/RSAD2/LACC1/PANX1/GPR183/IL18R1/PTPN6/LAMP1/IFNG/DNAJB9/CARD9/PRKCD/IRF2/ANGPT1/GATA3/TLR4/PRDX1/RNF19B/C1QC/C1QB/CRTAM/MLKL/ZC3H12A/IRF5/IFIH1/IRF4/DUSP10/IRF8/PTGER4/TMEM173/BLK/UNC13D/C1QA/SWAP70/UBE2J1/DBH/JAG1/DLL1/SYK/IL18RAP/BTK/IL10/HSPD1/SASH3/DDX60/TRAF…	70		immune effector process	BP	1.17141e-16	70
BP	GO:0031347	regulation of defense response	70/829	338/11569	2.26355e-16	5.94323e-14	ENSGALG00010009374/ENSGALG00010023847/ENSGALG00010005131/ENSGALG00010001941/ENSGALG00010016973/ENSGALG00010029552/ENSGALG00010016958/ENSGALG00010017513/ENSGALG00010007223/ENSGALG00010003869/ENSGALG00010004065/ENSGALG00010022386/ENSGALG00010006025/ENSGALG00010002259/ENSGALG00010012349/ENSGALG00010003276/ENSGALG00010016289/ENSGALG00010004746/ENSGALG00010027715/ENSGALG00010018947/ENSGALG00010029723/…	IL12B/PIK3AP1/IL8L2/IL6/PLSCR1/NOS2/TLR15/TNIP2/FOXF1/LY96/TIFA/SPI1/TNFAIP3/CXorf21/IFNW1/TNFSF11/IRF1/LYN/NINJ1/ENSGALG00010018947/ADORA2B/GGT2/NMI/NFKBIZ/SH2D1B/IL15/PTPN22/RSAD2/TLR1B/LACC1/NLRC5/TRAFD1/OPTN/LAMP1/IFNG/CARD9/AKIRIN2/AOAH/GATA3/IKBKE/TLR4/PTPN2/USP18/ETS1/PTGS2/CRTAM/TLR1A/NR1H4/TNFAIP6/ZC3H12A/SOCS1/IFIH1/SOCS3/IRF4/DUSP10/ALPK1/NR1D2/PTGER4/TMEM173/TNIP3/SYK/CEBPA/FABP4/IL18…	70		regulation of defense response	BP	2.26355e-16	70
BP	GO:0000165	MAPK cascade	67/829	439/11569	2.12737e-09	1.44146e-07	ENSGALG00010001941/ENSGALG00010010893/ENSGALG00010029562/ENSGALG00010023872/ENSGALG00010022386/ENSGALG00010019470/ENSGALG00010017804/ENSGALG00010029377/ENSGALG00010016804/ENSGALG00010024761/ENSGALG00010013450/ENSGALG00010003276/ENSGALG00010004746/ENSGALG00010005282/ENSGALG00010009333/ENSGALG00010004036/ENSGALG00010012624/ENSGALG00010025483/ENSGALG00010012352/ENSGALG00010029635/ENSGALG00010025195/…	IL6/ENSGALG00010010893/CCL4/CCL20/SPI1/TGFB2/DUSP5/NCF1C/CSF1R/OSGIN1/CD74/TNFSF11/LYN/FLT1/ADRA1B/ADCYAP1/PDGFB/FGF4/PTPRC/CCL26/P2RX7/CCL19/ATF3/EPHA2/CYR61/LIF/MAP3K8/PTPN22/GPR183/PTPN6/PDCD10/CARD9/PRKCD/DUSP1/ANGPT1/TLR4/PTPN2/ZFP36L1/PRDX1/GADD45G/ARHGAP8/BANK1/CDH2/SEMA6A/ZC3H12A/MAP2K3/DUSP10/HTR2A/KL/KITLG/FAS/SOX2/CAV2/KDR/WNT7A/LRRK2/RASSF2/LPAR3/FGB/SLC9A3R1/SYK/PTPRR/POU4F2/TRAF2/PI…	67		MAPK cascade	BP	2.12737e-09	67
BP	GO:0042110	T cell activation	46/829	251/11569	2.5535e-09	1.60108e-07	ENSGALG00010009374/ENSGALG00010001941/ENSGALG00010013312/ENSGALG00010003795/ENSGALG00010016807/ENSGALG00010022386/ENSGALG00010012871/ENSGALG00010012349/ENSGALG00010013450/ENSGALG00010003276/ENSGALG00010016289/ENSGALG00010012352/ENSGALG00010021761/ENSGALG00010022311/ENSGALG00010025195/ENSGALG00010023883/ENSGALG00010006156/ENSGALG00010009362/ENSGALG00010027911/ENSGALG00010003583/ENSGALG00010005742/…	IL12B/IL6/PDCD1LG2/LCP1/VSIG4/SPI1/CD274/IFNW1/CD74/TNFSF11/IRF1/PTPRC/MAFB/DLL4/P2RX7/TBX21/NFKBIZ/IL15/PTPN22/RSAD2/GPR183/WDFY4/IL18R1/PTPN6/IFNG/GATA3/PTPN2/ZFP36L1/SDC4/CRTAM/B2M/ZC3H12A/SOCS1/IRF4/DUSP10/CD3E/PRDM1/KITLG/PTGER4/BLB1/SYK/BLB2/DOCK8/HSPD1/SASH3/RASGRP1	46		T cell activation	BP	2.5535e-09	46
BP	GO:0002224	toll-like receptor signaling pathway	21/829	71/11569	1.2524e-08	5.8459e-07	ENSGALG00010023847/ENSGALG00010016958/ENSGALG00010017513/ENSGALG00010003869/ENSGALG00010006025/ENSGALG00010002259/ENSGALG00010012349/ENSGALG00010016289/ENSGALG00010004746/ENSGALG00010018947/ENSGALG00010009731/ENSGALG00010027911/ENSGALG00010003583/ENSGALG00010017530/ENSGALG00010028914/ENSGALG00010015119/ENSGALG00010011566/ENSGALG00010011461/ENSGALG00010005357/ENSGALG00010015069/ENSGALG00010016470	PIK3AP1/TLR15/TNIP2/LY96/TNFAIP3/CXorf21/IFNW1/IRF1/LYN/ENSGALG00010018947/NMI/PTPN22/RSAD2/TLR1B/TLR4/TLR1A/NR1H4/IRF4/TNIP3/HSPD1/TNIP1	21		toll-like receptor signaling pathway	BP	1.2524e-08	21
BP	GO:0007249	I-kappaB kinase/NF-kappaB signaling	24/829	130/11569	1.47907e-05	0.000306684	ENSGALG00010017513/ENSGALG00010004065/ENSGALG00010006025/ENSGALG00010013450/ENSGALG00010003276/ENSGALG00010005383/ENSGALG00010028162/ENSGALG00010018355/ENSGALG00010011001/ENSGALG00010027110/ENSGALG00010028914/ENSGALG00010019036/ENSGALG00010024881/ENSGALG00010011566/ENSGALG00010016458/ENSGALG00010004039/ENSGALG00010016907/ENSGALG00010005357/ENSGALG00010000729/ENSGALG00010020681/ENSGALG00010015975/…	TNIP2/TIFA/TNFAIP3/CD74/TNFSF11/OPTN/CARD9/PRKCB/ANGPT1/IKBKE/TLR4/REL/CASP10/NR1H4/ZC3H12A/ALPK1/SQSTM1/TNIP3/EDNRB/BCL10/BTK/TRAF2/TNIP1/TRAF5	24		I-kappaB kinase/NF-kappaB signaling	BP	1.47907e-05	24
