# Supplementary material for: Transcriptome Sequencing Reveals That Intact Expression of the Chicken Endogenous Retrovirus chERV3 In Vitro Can Possibly Block the Key Innate Immune Pathway
Source: Animals (Basel). 2023 Aug 26;13(17):2720. doi: 10.3390/ani13172720 (PMC10486640; doi:10.3390/ani13172720)
Supplement: Supplementary file 1 [file animals-13-02720-s001.zip › Supplentary File S6/GO_cherv3_48h_up.xlsx]

## Sheet: Sheet1
Category	GOID	Description	GeneRatio	BgRatio	pvalue	padj	geneID	geneName	Count		Description		Category	pvalue	Count
BP	GO:0016055	Wnt signaling pathway	54/1035	285/11569	7.73314e-08	3.16827e-05	ENSGALG00010011251/ENSGALG00010022088/ENSGALG00010017290/ENSGALG00010016100/ENSGALG00010017400/ENSGALG00010021026/ENSGALG00010017467/ENSGALG00010023422/ENSGALG00010019013/ENSGALG00010016338/ENSGALG00010027875/ENSGALG00010029178/ENSGALG00010023956/ENSGALG00010025092/ENSGALG00010001754/ENSGALG00010004791/ENSGALG00010013311/ENSGALG00010021611/ENSGALG00010007381/ENSGALG00010026481/ENSGALG00010012868/…	FRZB/DKK3/DACT1/SFRP4/GPC4/ADGRA2/SFRP1/WLS/LRRK1/PTPRU/WNT5A/NOTUM/KREMEN1/COL1A1/APCDD1/FZD1/RSPO1/GREM1/EGFR/DIXDC1/CTHRC1/WISP1/EDA/CPE/SULF2/HIC1/SULF1/GPC3/GRHL3/FZD8/JUP/PRICKLE1/NPHP4/IFT80/WNT9A/FGF9/FZD2/WNT11/CELSR2/BARX1/WWOX/ENSGALG00010024698/WNT4/DEPDC1B/APC2/GSC/DAAM2/LGR5/ZNF703/BICC1/SFRP2/ASPM/TLE5/GLI3	54		Wnt signaling pathway		BP	7.73314e-08	54
BP	GO:0000165	MAPK cascade	37/1035	439/11569	0.675803	1	ENSGALG00010014399/ENSGALG00010017290/ENSGALG00010001409/ENSGALG00010015596/ENSGALG00010016880/ENSGALG00010021021/ENSGALG00010004116/ENSGALG00010017467/ENSGALG00010028108/ENSGALG00010015410/ENSGALG00010029424/ENSGALG00010027875/ENSGALG00010007381/ENSGALG00010025414/ENSGALG00010003132/ENSGALG00010022511/ENSGALG00010006118/ENSGALG00010024555/ENSGALG00010016847/ENSGALG00010018099/ENSGALG00010024492/…	GAS6/DACT1/GPNMB/UCHL1/AR/GCG/SPRY1/SFRP1/IQGAP3/HTR2B/MAP2K6/WNT5A/EGFR/MMP2/TPBG/IGFBP4/NPNT/EPHB1/EPHB2/SMAD3/NTF3/FZD8/IGF2/PBK/ADRA2A/C1QTNF1/FBLN1/WNK4/MIF/CSPG4/DOK4/SCG2/ROBO1/SORL1/NDRG4/NOX4/SFRP2	37		MAPK cascade		BP	0.675803	37
