# Supplementary material for: Transcriptome Sequencing Reveals That Intact Expression of the Chicken Endogenous Retrovirus chERV3 In Vitro Can Possibly Block the Key Innate Immune Pathway
Source: Animals (Basel). 2023 Aug 26;13(17):2720. doi: 10.3390/ani13172720 (PMC10486640; doi:10.3390/ani13172720)
Supplement: Supplementary file 1 [file animals-13-02720-s001.zip › Supplentary File S7/KEGG_24h_down.xlsx]

## Sheet: Sheet1
KEGGID	Description	GeneRatio	BgRatio	pvalue	padj	geneID	geneName	keggID	Count		Description	GeneRatio	pvalue	Count
gga04060	Cytokine-cytokine receptor interaction	81/500	209/5174	4.74e-31	6.64e-29	ENSGALG00010029945/ENSGALG00010005131/ENSGALG00010001941/ENSGALG00010005122/ENSGALG00010010889/ENSGALG00010029562/ENSGALG00010018460/ENSGALG00010018665/ENSGALG00010021521/ENSGALG00010002707/ENSGALG00010012349/ENSGALG00010018937/ENSGALG00010022202/ENSGALG00010009219/ENSGALG00010000225/ENSGALG00010027734/ENSGALG00010010253/ENSGALG00010007632/ENSGALG00010023872/ENSGALG00010018540/ENSGALG00010017372/…	CCL4/IL8L2/IL6/IL8L1/CCL19/CCL4/IL1B/IL13RA2/TNFRSF4/RELT/IFNW1/INHBB/CX3CL1/TNFRSF11B/LIF/CSF1/IL10RB/ENSGALG00010007632/CCL20/TNFSF10/ENSGALG00010017372/CD40/ENSGALG00010014231/IL10RA/CSF3/IL13RA1/IL12B/ENSGALG00010006625/CCL26/TGFB2/TNFRSF21/IFNGR2/CXCR7/TNFRSF6B/FAS/IFNG/TNFRSF10B/TNFRSF8/TNFRSF9/IL7/GDF11/CCR7/ENSGALG00010024587/ENSGALG00010027172/CRLF2/CNTFR/CXCL13L3/ENSGALG00010024954/CXCL…	gga:395468/gga:396495/gga:395337/gga:395872/gga:427406/gga:395551/gga:395196/gga:422219/gga:101751037/gga:419067/gga:554219/gga:396126/gga:415651/gga:378803/gga:427718/gga:100499189/gga:395663/gga:416686/gga:395082/gga:378894/gga:416585/gga:395385/gga:101750245/gga:419771/gga:396216/gga:422230/gga:404671/gga:416686/gga:395552/gga:421352/gga:422062/gga:418502/gga:428997/gga:395096/gga:395274/gga:3…	81		Cytokine-cytokine receptor interaction	0.162	4.74e-31	81
gga04620	Toll-like receptor signaling pathway	31/500	83/5174	7.04e-12	4.92e-10	ENSGALG00010029945/ENSGALG00010005131/ENSGALG00010001941/ENSGALG00010005122/ENSGALG00010005913/ENSGALG00010029562/ENSGALG00010018460/ENSGALG00010012349/ENSGALG00010003220/ENSGALG00010005476/ENSGALG00010004987/ENSGALG00010023005/ENSGALG00010021550/ENSGALG00010013112/ENSGALG00010024903/ENSGALG00010014231/ENSGALG00010006212/ENSGALG00010027110/ENSGALG00010009374/ENSGALG00010017530/ENSGALG00010026886/…	CCL4/IL8L2/IL6/IL8L1/NFKBIA/CCL4/IL1B/IFNW1/SPP1/NFKB1/MAP3K8/IRF7/MAP2K3/CD40/CASP8/ENSGALG00010014231/FOS/IKBKE/IL12B/TLR1B/JUN/CD88/LY96/TRAF3/TRAF6/TLR1A/IL12A/ENSGALG00010012421/CD86/CASP18/ENSGALG00010012416	gga:395468/gga:396495/gga:395337/gga:395872/gga:396093/gga:395551/gga:395196/gga:554219/gga:395210/gga:396033/gga:420479/gga:396330/gga:416496/gga:395385/gga:395284/gga:101750245/gga:396512/gga:430480/gga:404671/gga:771173/gga:424673/gga:768950/gga:420189/gga:423471/gga:423163/gga:426274/gga:407090/gga:768614/gga:427944/gga:693266/gga:396398	31		Toll-like receptor signaling pathway	0.062	7.04e-12	31
gga04621	NOD-like receptor signaling pathway	40/500	139/5174	8.3e-11	3.87e-09	ENSGALG00010005131/ENSGALG00010001941/ENSGALG00010005122/ENSGALG00010005913/ENSGALG00010007658/ENSGALG00010006025/ENSGALG00010018460/ENSGALG00010011969/ENSGALG00010012349/ENSGALG00010005476/ENSGALG00010010351/ENSGALG00010023005/ENSGALG00010008580/ENSGALG00010028458/ENSGALG00010024903/ENSGALG00010014231/ENSGALG00010027110/ENSGALG00010017393/ENSGALG00010028420/ENSGALG00010026886/ENSGALG00010024764/…	IL8L2/IL6/IL8L1/NFKBIA/BIRC2/TNFAIP3/IL1B/TMEM173/IFNW1/NFKB1/NAMPTP1/IRF7/PANX1/TRAF2/CASP8/ENSGALG00010014231/IKBKE/VDAC1/ENSGALG00010028420/JUN/ENSGALG00010024764/P2RX7/NFKBIB/TRAF3/ENSGALG00010028160/CASP1/TRAF5/TRAF6/ENSGALG00010028419/GBP/BIRC8/ENSGALG00010012421/CYBB/NLRX1/TRPM6/ENSGALG00010024147/CATH3/ENSGALG00010028161/CASP18/ENSGALG00010012416	gga:396495/gga:395337/gga:395872/gga:396093/gga:374012/gga:421684/gga:395196/gga:768990/gga:554219/gga:396033/gga:417707/gga:396330/gga:772164/gga:417287/gga:395284/gga:101750245/gga:430480/gga:416320/gga:415922/gga:424673/gga:415708/gga:771952/gga:100858419/gga:423471/gga:415922/gga:395764/gga:374055/gga:423163/gga:415922/gga:395366/gga:395280/gga:768614/gga:418581/gga:419755/gga:427502/gga:4197…	40		NOD-like receptor signaling pathway	0.08	8.3e-11	40
gga05164	Influenza A	39/500	136/5174	1.62e-10	5.69e-09	ENSGALG00010005131/ENSGALG00010001941/ENSGALG00010005122/ENSGALG00010005913/ENSGALG00010018460/ENSGALG00010012349/ENSGALG00010005476/ENSGALG00010020999/ENSGALG00010012415/ENSGALG00010023005/ENSGALG00010018540/ENSGALG00010012833/ENSGALG00010024903/ENSGALG00010014231/ENSGALG00010027110/ENSGALG00010029295/ENSGALG00010017393/ENSGALG00010009374/ENSGALG00010012077/ENSGALG00010022081/ENSGALG00010011933/…	IL8L2/IL6/IL8L1/NFKBIA/IL1B/IFNW1/NFKB1/IFIH1/BID/IRF7/TNFSF10/JAK2/CASP8/ENSGALG00010014231/IKBKE/SOCS3/VDAC1/IL12B/IFNGR2/FAS/IFNG/TNFRSF10B/ENSGALG00010019376/NFKBIB/TRAF3/ENSGALG00010003909/BLB2/CASP1/CCND3/ENSGALG00010000813/IL12A/ENSGALG00010012421/BLB1/NLRX1/ENSGALG00010003871/ENSGALG00010024147/CASP18/ENSGALG00010012416/FASLG	gga:396495/gga:395337/gga:395872/gga:396093/gga:395196/gga:554219/gga:396033/gga:424185/gga:395236/gga:396330/gga:378894/gga:374199/gga:395284/gga:101750245/gga:430480/gga:395299/gga:416320/gga:404671/gga:418502/gga:395274/gga:396054/gga:373904/gga:416633/gga:100858419/gga:423471/gga:107049075/gga:101747454/gga:395764/gga:419928/gga:396345/gga:407090/gga:768614/gga:101747454/gga:419755/gga:112531…	39		Influenza A	0.078	1.62e-10	39
gga04622	RIG-I-like receptor signaling pathway	23/500	56/5174	4.22e-10	1.18e-08	ENSGALG00010005131/ENSGALG00010005122/ENSGALG00010005913/ENSGALG00010011969/ENSGALG00010012349/ENSGALG00010005476/ENSGALG00010020999/ENSGALG00010023005/ENSGALG00010028458/ENSGALG00010024903/ENSGALG00010014231/ENSGALG00010024881/ENSGALG00010027110/ENSGALG00010009374/ENSGALG00010009180/ENSGALG00010017049/ENSGALG00010025204/ENSGALG00010001176/ENSGALG00010012421/ENSGALG00010024159/ENSGALG00010024147/…	IL8L2/IL8L1/NFKBIA/TMEM173/IFNW1/NFKB1/IFIH1/IRF7/TRAF2/CASP8/ENSGALG00010014231/CASP10/IKBKE/IL12B/NFKBIB/TRAF3/TRAF6/IL12A/ENSGALG00010012421/NLRX1/ENSGALG00010024147/CASP18/ENSGALG00010012416	gga:396495/gga:395872/gga:396093/gga:768990/gga:554219/gga:396033/gga:424185/gga:396330/gga:417287/gga:395284/gga:101750245/gga:424081/gga:430480/gga:404671/gga:100858419/gga:423471/gga:423163/gga:407090/gga:768614/gga:419755/gga:419755/gga:693266/gga:396398	23		RIG-I-like receptor signaling pathway	0.046	4.22e-10	23
gga05168	Herpes simplex virus 1 infection	40/500	148/5174	6.75e-10	1.58e-08	ENSGALG00010001941/ENSGALG00010005913/ENSGALG00010007658/ENSGALG00010003131/ENSGALG00010018460/ENSGALG00010011969/ENSGALG00010013450/ENSGALG00010012349/ENSGALG00010003159/ENSGALG00010005476/ENSGALG00010020999/ENSGALG00010012415/ENSGALG00010023005/ENSGALG00010023281/ENSGALG00010028458/ENSGALG00010012833/ENSGALG00010024903/ENSGALG00010003110/ENSGALG00010014231/ENSGALG00010003817/ENSGALG00010027110/…	IL6/NFKBIA/BIRC2/TAP1/IL1B/TMEM173/CD74/IFNW1/TAP2/NFKB1/IFIH1/BID/IRF7/B2M/TRAF2/JAK2/CASP8/BF1/ENSGALG00010014231/BF2/IKBKE/SOCS3/IL12B/ITGB3/IFNGR2/FAS/IFNG/TRAF3/BLB2/EIF2AK1/TRAF5/TRAF6/IL12A/ENSGALG00010012421/BLB1/CASP18/CALR3/ENSGALG00010002311/ENSGALG00010012416/FASLG	gga:395337/gga:396093/gga:374012/gga:427727/gga:395196/gga:768990/gga:414741/gga:554219/gga:427728/gga:396033/gga:424185/gga:395236/gga:396330/gga:414830/gga:417287/gga:374199/gga:395284/gga:693260/gga:101750245/gga:425389/gga:430480/gga:395299/gga:404671/gga:374209/gga:418502/gga:395274/gga:396054/gga:423471/gga:101747454/gga:395360/gga:374055/gga:423163/gga:407090/gga:768614/gga:101747454/gga:6…	40		Herpes simplex virus 1 infection	0.08	6.75e-10	40
gga04672	Intestinal immune network for IgA production	15/500	34/5174	1.59e-07	3.19e-06	ENSGALG00010001941/ENSGALG00010028467/ENSGALG00010007632/ENSGALG00010013112/ENSGALG00010012041/ENSGALG00010006625/ENSGALG00010007894/ENSGALG00010003022/ENSGALG00010009362/ENSGALG00010002991/ENSGALG00010021372/ENSGALG00010027138/ENSGALG00010010672/ENSGALG00010016298/ENSGALG00010027141	IL6/ENSGALG00010028467/ENSGALG00010007632/CD40/ICOSLG/ENSGALG00010006625/CD88/BLB2/IL15/BLB1/CD86/IL10/TNFRSF13C/IL5/PIGR	gga:395337/gga:100858236/gga:416686/gga:395385/gga:395968/gga:416686/gga:768950/gga:101747454/gga:395258/gga:101747454/gga:427944/gga:428264/gga:417983/gga:474360/gga:419848	15		Intestinal immune network for IgA production	0.03	1.59e-07	15
gga04010	MAPK signaling pathway	38/500	255/5174	0.00402912	0.0402912	ENSGALG00010018460/ENSGALG00010006107/ENSGALG00010022164/ENSGALG00010005476/ENSGALG00010027734/ENSGALG00010004987/ENSGALG00010008227/ENSGALG00010017804/ENSGALG00010005282/ENSGALG00010021000/ENSGALG00010021550/ENSGALG00010012624/ENSGALG00010025483/ENSGALG00010028458/ENSGALG00010006212/ENSGALG00010013498/ENSGALG00010019716/ENSGALG00010013226/ENSGALG00010019470/ENSGALG00010027136/ENSGALG00010022081/…	IL1B/ENSGALG00010006107/PDGFA/NFKB1/CSF1/MAP3K8/DUSP1/DUSP5/FLT1/NFKB2/MAP2K3/PDGFB/FGF4/TRAF2/FOS/KDR/VEGFA/DUSP6/TGFB2/MAPKAPK2/FAS/JUN/ANGPT1/MKNK2/EPHA2/GADD45A/GADD45G/MAP3K6/ERBB3/TRAF6/CACNA1H/DUSP16/FGFR4/TGFA/PDGFC/PLA2G4F/CACNA2D3/FASLG	gga:395196/gga:771832/gga:374196/gga:396033/gga:100499189/gga:420479/gga:374192/gga:423890/gga:374100/gga:386574/gga:416496/gga:374128/gga:428857/gga:417287/gga:396512/gga:395323/gga:395909/gga:374272/gga:421352/gga:419847/gga:395274/gga:424673/gga:395129/gga:429269/gga:771550/gga:693255/gga:429929/gga:100858193/gga:693245/gga:423163/gga:416526/gga:431336/gga:395603/gga:414743/gga:395469/gga:4288…	38		MAPK signaling pathway	0.076	0.00402912	38
gga03320	PPAR signaling pathway	13/500	68/5174	0.0119799	0.111813	ENSGALG00010027751/ENSGALG00010007007/ENSGALG00010027545/ENSGALG00010002253/ENSGALG00010024773/ENSGALG00010027917/ENSGALG00010016127/ENSGALG00010027403/ENSGALG00010007571/ENSGALG00010021541/ENSGALG00010012091/ENSGALG00010027528/ENSGALG00010009202	ANGPTL4/ACSL1/PPARD/GK2/APOA1/PPARG/ENSGALG00010016127/ACKR2/MMP1/ENSGALG00010021541/ENSGALG00010012091/ENSGALG00010027528/FABP6	gga:769087/gga:422547/gga:395479/gga:418589/gga:396536/gga:373928/gga:416324/gga:425055/gga:418982/gga:431683/gga:419019/gga:100858842/gga:416154	13		PPAR signaling pathway	0.026	0.0119799	13
gga04115	p53 signaling pathway	13/500	70/5174	0.0151745	0.132777	ENSGALG00010009024/ENSGALG00010020794/ENSGALG00010012415/ENSGALG00010021703/ENSGALG00010024903/ENSGALG00010025613/ENSGALG00010017340/ENSGALG00010022081/ENSGALG00010019652/ENSGALG00010023362/ENSGALG00010009220/ENSGALG00010026588/ENSGALG00010024887	PMAIP1/STEAP3/BID/CD82/CASP8/CDKN1A/SIVA1/FAS/TNFRSF10B/GADD45A/GADD45G/CCND3/CASP18	gga:770077/gga:424275/gga:395236/gga:423172/gga:395284/gga:378914/gga:423493/gga:395274/gga:373904/gga:693255/gga:429929/gga:419928/gga:693266	13		p53 signaling pathway	0.026	0.0151745	13
