# Supplementary material for: Transcriptome Sequencing Reveals That Intact Expression of the Chicken Endogenous Retrovirus chERV3 In Vitro Can Possibly Block the Key Innate Immune Pathway
Source: Animals (Basel). 2023 Aug 26;13(17):2720. doi: 10.3390/ani13172720 (PMC10486640; doi:10.3390/ani13172720)
Supplement: Supplementary file 1 [file animals-13-02720-s001.zip › Supplentary File S7/KEGG_24h_up.xlsx]

## Sheet: Sheet1
KEGGID	Description	GeneRatio	BgRatio	pvalue	padj	geneID	geneName	keggID	Count		Description	GeneRatio	pvalue	Count
gga04512	ECM-receptor interaction	34/615	83/5174	1.14e-11	1.65e-09	ENSGALG00010025092/ENSGALG00010003307/ENSGALG00010004760/ENSGALG00010014128/ENSGALG00010014324/ENSGALG00010003222/ENSGALG00010017403/ENSGALG00010026062/ENSGALG00010028177/ENSGALG00010007999/ENSGALG00010019996/ENSGALG00010009336/ENSGALG00010025286/ENSGALG00010022979/ENSGALG00010017873/ENSGALG00010011984/ENSGALG00010028900/ENSGALG00010012362/ENSGALG00010015624/ENSGALG00010001967/ENSGALG00010006118/…	COL1A1/COL1A2/THBS2/COL4A1/COL4A2/ITGA8/ITGA11/ITGA4/COMP/SDC1/ITGB5/LAMB1/ITGA3/LAMA5/HSPG2/FN1/TNC/COL6A3/ITGA1/LAMA1/NPNT/ITGA9/COL4A6/COL4A5/FREM2/RELN/AGRN/THBS4/CD36/GP1BB/FREM1/VWF/LAMC3/ITGA2B	gga:395532/gga:396243/gga:414837/gga:395530/gga:418752/gga:396225/gga:415560/gga:424121/gga:420120/gga:421960/gga:395142/gga:396478/gga:373946/gga:428148/gga:429806/gga:396133/gga:396440/gga:396548/gga:395951/gga:374016/gga:422535/gga:420757/gga:422350/gga:422348/gga:418893/gga:427850/gga:396538/gga:396306/gga:417730/gga:107051576/gga:427355/gga:419031/gga:417180/gga:101749783	34		ECM-receptor interaction	0.055	1.14e-11	34
gga04310	Wnt signaling pathway	30/615	154/5174	0.00385888	0.0559538	ENSGALG00010017400/ENSGALG00010018099/ENSGALG00010009736/ENSGALG00010029178/ENSGALG00010004791/ENSGALG00010001843/ENSGALG00010011251/ENSGALG00010014777/ENSGALG00010027875/ENSGALG00010009451/ENSGALG00010027417/ENSGALG00010024399/ENSGALG00010017467/ENSGALG00010006285/ENSGALG00010020120/ENSGALG00010029387/ENSGALG00010024038/ENSGALG00010015766/ENSGALG00010005587/ENSGALG00010021562/ENSGALG00010018418/…	GPC4/SMAD3/WISP1/NOTUM/FZD1/PRICKLE1/FRZB/APCDD1L/WNT5A/ROR2/WNT2B/ROR1/SFRP1/FZD8/DAAM2/SERPINF1/NKD1/TLE1/LEF1/LRP6/PLCB4/APCDD1/LGR5/NFATC2/PLCB2/RSPO2/TCF7/LGR6/WNT3A/FZD10	gga:422234/gga:395132/gga:420322/gga:417385/gga:374062/gga:417793/gga:395545/gga:419316/gga:395703/gga:769516/gga:374243/gga:395179/gga:395237/gga:374059/gga:421422/gga:417561/gga:415729/gga:427450/gga:395865/gga:419097/gga:416730/gga:426765/gga:427867/gga:419346/gga:423014/gga:420271/gga:395229/gga:421173/gga:395396/gga:373885	30		Wnt signaling pathway	0.048	0.00385888	30
gga03320	PPAR signaling pathway	15/615	68/5174	0.012066	0.124969	ENSGALG00010025968/ENSGALG00010013954/ENSGALG00010028562/ENSGALG00010021083/ENSGALG00010025057/ENSGALG00010010515/ENSGALG00010025705/ENSGALG00010011424/ENSGALG00010002972/ENSGALG00010007803/ENSGALG00010003948/ENSGALG00010002870/ENSGALG00010026988/ENSGALG00010008392/ENSGALG00010021711	FADS2/LPL/ACSBG2/SCD/SCP2/RXRG/ACSL3/ACADL/ME1/ENSGALG00010007803/SCD5/FABP5/ENSGALG00010026988/CD36/ENSGALG00010021711	gga:423122/gga:396219/gga:420090/gga:395706/gga:396550/gga:396231/gga:424810/gga:424005/gga:374189/gga:419019/gga:422598/gga:420197/gga:396550/gga:417730/gga:423749	15		PPAR signaling pathway	0.024	0.012066	15
gga04010	MAPK signaling pathway	35/615	255/5174	0.200801	0.610998	ENSGALG00010005146/ENSGALG00010012384/ENSGALG00010013715/ENSGALG00010017470/ENSGALG00010007381/ENSGALG00010020046/ENSGALG00010013517/ENSGALG00010013552/ENSGALG00010014572/ENSGALG00010026516/ENSGALG00010001411/ENSGALG00010024580/ENSGALG00010012055/ENSGALG00010016901/ENSGALG00010029424/ENSGALG00010007695/ENSGALG00010003259/ENSGALG00010005381/ENSGALG00010007430/ENSGALG00010005839/ENSGALG00010024492/…	TGFB3/NRK/IL1R1/HSPA2/EGFR/BDNF/STMN1/FGF16/IL1RAP/ENSGALG00010026516/FGFR2/IGF2/ENSGALG00010012055/MECOM/MAP2K6/RASGRP3/VEGFC/FGF9/MEF2C/RPS6KA2/NTF3/RASGRF2/MAPKAPK3/CACNA1G/PTPN5/CACNB2/CACNB4/NTRK2/IGF1/ENSGALG00010016415/VEGFD/ENSGALG00010020416/ENSGALG00010020444/CACNB3/FGF18	gga:396438/gga:422380/gga:396481/gga:423504/gga:396494/gga:396186/gga:396057/gga:422330/gga:424908/gga:420419/gga:396259/gga:395097/gga:422316/gga:424997/gga:417445/gga:421460/gga:422573/gga:378917/gga:769007/gga:421570/gga:428099/gga:100859132/gga:415917/gga:769385/gga:423085/gga:428420/gga:374259/gga:396157/gga:418090/gga:415578/gga:395255/gga:771552/gga:428870/gga:107050029/gga:395453	35		MAPK signaling pathway	0.056	0.200801	35
