# Supplementary material for: Transcriptome Sequencing Reveals That Intact Expression of the Chicken Endogenous Retrovirus chERV3 In Vitro Can Possibly Block the Key Innate Immune Pathway
Source: Animals (Basel). 2023 Aug 26;13(17):2720. doi: 10.3390/ani13172720 (PMC10486640; doi:10.3390/ani13172720)
Supplement: Supplementary file 1 [file animals-13-02720-s001.zip › Supplentary File S7/KEGG_48h_down.xlsx]

## Sheet: Sheet1
KEGGID	Description	GeneRatio	BgRatio	pvalue	padj	geneID	geneName	keggID	Count		Description	GeneRatio	pvalue	Count
gga04060	Cytokine-cytokine receptor interaction	62/407	205/5172	4.02959e-22	5.23847e-20	ENSGALG00010009374/ENSGALG00010018460/ENSGALG00010005131/ENSGALG00010001941/ENSGALG00010005122/ENSGALG00010024658/ENSGALG00010014231/ENSGALG00010015957/ENSGALG00010017351/ENSGALG00010010893/ENSGALG00010029562/ENSGALG00010023872/ENSGALG00010001831/ENSGALG00010019470/ENSGALG00010010253/ENSGALG00010009219/ENSGALG00010008206/ENSGALG00010001869/ENSGALG00010016804/ENSGALG00010012349/ENSGALG00010003276/…	IL12B/IL1B/IL8L2/IL6/IL8L1/CSF3/ENSGALG00010014231/ENSGALG00010015957/CCR2/ENSGALG00010010893/CCL4/CCL20/CSF2RA/TGFB2/IL10RB/TNFRSF11B/CXCL13L2/CRLF2/CSF1R/IFNW1/TNFSF11/TNFSF13B/IL13RA2/TNFRSF4/CCL26/CXCL13/ENSGALG00010024954/CCL19/INHBB/CXCL13L3/LIF/IL15/CXCR4/RELT/IL18R1/ENSGALG00010006625/NGFR/IFNG/ENSGALG00010007632/IL20RA/IL17C/IL7/ENSGALG00010014829/CCR5/CCL4/ENSGALG00010024587/IL10RA/TNFR…	gga:404671/gga:395196/gga:396495/gga:395337/gga:395872/gga:396216/gga:101750245/gga:771315/gga:420696/gga:100857191/gga:395551/gga:395082/gga:101747500/gga:421352/gga:395663/gga:378803/gga:422510/gga:418668/gga:396406/gga:554219/gga:428067/gga:374229/gga:422219/gga:101751037/gga:395552/gga:109648311/gga:100858964/gga:427406/gga:396126/gga:422511/gga:427718/gga:395258/gga:395324/gga:419067/gga:418…	62		Cytokine-cytokine receptor interaction	0.152	4.02959e-22	62
gga04620	Toll-like receptor signaling pathway	24/407	81/5172	5.63903e-09	3.66537e-07	ENSGALG00010009374/ENSGALG00010018460/ENSGALG00010005131/ENSGALG00010001941/ENSGALG00010005122/ENSGALG00010014231/ENSGALG00010029562/ENSGALG00010003869/ENSGALG00010005913/ENSGALG00010012349/ENSGALG00010007894/ENSGALG00010004987/ENSGALG00010017530/ENSGALG00010006212/ENSGALG00010024887/ENSGALG00010027110/ENSGALG00010028914/ENSGALG00010029945/ENSGALG00010015119/ENSGALG00010005486/ENSGALG00010021550/…	IL12B/IL1B/IL8L2/IL6/IL8L1/ENSGALG00010014231/CCL4/LY96/NFKBIA/IFNW1/CD88/MAP3K8/TLR1B/FOS/CASP18/IKBKE/TLR4/CCL4/TLR1A/IRF5/MAP2K3/CD86/PIK3CB/IRF7	gga:404671/gga:395196/gga:396495/gga:395337/gga:395872/gga:101750245/gga:395551/gga:420189/gga:396093/gga:554219/gga:768950/gga:420479/gga:771173/gga:396512/gga:693266/gga:430480/gga:417241/gga:395468/gga:426274/gga:430409/gga:416496/gga:427944/gga:424826/gga:396330	24		Toll-like receptor signaling pathway	0.058	5.63903e-09	24
gga04621	NOD-like receptor signaling pathway	29/407	135/5172	3.87503e-07	1.67918e-05	ENSGALG00010018460/ENSGALG00010005131/ENSGALG00010001865/ENSGALG00010001941/ENSGALG00010005122/ENSGALG00010014231/ENSGALG00010006025/ENSGALG00010005913/ENSGALG00010012349/ENSGALG00010025195/ENSGALG00010007658/ENSGALG00010028163/ENSGALG00010008580/ENSGALG00010024764/ENSGALG00010024045/ENSGALG00010017393/ENSGALG00010024887/ENSGALG00010028162/ENSGALG00010028105/ENSGALG00010010351/ENSGALG00010027110/…	IL1B/IL8L2/CYBB/IL6/IL8L1/ENSGALG00010014231/TNFAIP3/NFKBIA/IFNW1/P2RX7/BIRC2/GBP/PANX1/ENSGALG00010024764/PSTPIP1/VDAC1/CASP18/CARD9/PRKCD/NAMPTP1/IKBKE/TLR4/TMEM173/ENSGALG00010028161/ENSGALG00010028160/ENSGALG00010028420/TRAF2/TRAF5/IRF7	gga:395196/gga:396495/gga:418581/gga:395337/gga:395872/gga:101750245/gga:421684/gga:396093/gga:554219/gga:771952/gga:374012/gga:395366/gga:772164/gga:415708/gga:415349/gga:416320/gga:693266/gga:427756/gga:415905/gga:417707/gga:430480/gga:417241/gga:768990/gga:395366/gga:415922/gga:415922/gga:417287/gga:374055/gga:396330	29		NOD-like receptor signaling pathway	0.071	3.87503e-07	29
gga04672	Intestinal immune network for IgA production	13/407	34/5172	7.37846e-07	2.398e-05	ENSGALG00010001941/ENSGALG00010028467/ENSGALG00010013172/ENSGALG00010007894/ENSGALG00010009362/ENSGALG00010009099/ENSGALG00010012041/ENSGALG00010006625/ENSGALG00010007632/ENSGALG00010021372/ENSGALG00010002991/ENSGALG00010003022/ENSGALG00010027138	IL6/ENSGALG00010028467/TNFSF13B/CD88/IL15/CXCR4/ICOSLG/ENSGALG00010006625/ENSGALG00010007632/CD86/BLB1/BLB2/IL10	gga:395337/gga:100858236/gga:374229/gga:768950/gga:395258/gga:395324/gga:395968/gga:416686/gga:416686/gga:427944/gga:101747454/gga:101747454/gga:428264	13		Intestinal immune network for IgA production	0.031	7.37846e-07	13
gga05168	Herpes simplex virus 1 infection	27/407	146/5172	1.95291e-05	0.000507756	ENSGALG00010009374/ENSGALG00010018460/ENSGALG00010001941/ENSGALG00010014231/ENSGALG00010005913/ENSGALG00010012349/ENSGALG00010013450/ENSGALG00010007658/ENSGALG00010011933/ENSGALG00010024887/ENSGALG00010028162/ENSGALG00010027110/ENSGALG00010023281/ENSGALG00010020999/ENSGALG00010029295/ENSGALG00010003131/ENSGALG00010022081/ENSGALG00010011969/ENSGALG00010002991/ENSGALG00010009340/ENSGALG00010025125/…	IL12B/IL1B/IL6/ENSGALG00010014231/NFKBIA/IFNW1/CD74/BIRC2/IFNG/CASP18/CARD9/IKBKE/B2M/IFIH1/SOCS3/TAP1/FAS/TMEM173/BLB1/SYK/PIK3CB/BLB2/TAP2/ITGB3/TRAF2/TRAF5/IRF7	gga:404671/gga:395196/gga:395337/gga:101750245/gga:396093/gga:554219/gga:414741/gga:374012/gga:396054/gga:693266/gga:427756/gga:430480/gga:414830/gga:424185/gga:395299/gga:427727/gga:395274/gga:768990/gga:101747454/gga:427272/gga:424826/gga:101747454/gga:427728/gga:374209/gga:417287/gga:374055/gga:396330	27		Herpes simplex virus 1 infection	0.066	1.95291e-05	27
gga05164	Influenza A	25/407	133/5172	2.98963e-05	0.00059796	ENSGALG00010009374/ENSGALG00010018460/ENSGALG00010005131/ENSGALG00010001941/ENSGALG00010005122/ENSGALG00010014231/ENSGALG00010005913/ENSGALG00010012349/ENSGALG00010003583/ENSGALG00010011933/ENSGALG00010017393/ENSGALG00010024887/ENSGALG00010018355/ENSGALG00010008187/ENSGALG00010027110/ENSGALG00010028914/ENSGALG00010019376/ENSGALG00010020999/ENSGALG00010029295/ENSGALG00010026334/ENSGALG00010022081/…	IL12B/IL1B/IL8L2/IL6/IL8L1/ENSGALG00010014231/NFKBIA/IFNW1/RSAD2/IFNG/VDAC1/CASP18/PRKCB/ENSGALG00010008187/IKBKE/TLR4/ENSGALG00010019376/IFIH1/SOCS3/ENSGALG00010026334/FAS/BLB1/PIK3CB/BLB2/IRF7	gga:404671/gga:395196/gga:396495/gga:395337/gga:395872/gga:101750245/gga:396093/gga:554219/gga:428650/gga:396054/gga:416320/gga:693266/gga:416567/gga:417401/gga:430480/gga:417241/gga:416633/gga:424185/gga:395299/gga:419993/gga:395274/gga:101747454/gga:424826/gga:101747454/gga:396330	25		Influenza A	0.061	2.98963e-05	25
gga04622	RIG-I-like receptor signaling pathway	14/407	55/5172	6.07459e-05	0.00098712	ENSGALG00010009374/ENSGALG00010005131/ENSGALG00010005122/ENSGALG00010014231/ENSGALG00010005913/ENSGALG00010012349/ENSGALG00010024887/ENSGALG00010008187/ENSGALG00010027110/ENSGALG00010024881/ENSGALG00010020999/ENSGALG00010011969/ENSGALG00010028458/ENSGALG00010023005	IL12B/IL8L2/IL8L1/ENSGALG00010014231/NFKBIA/IFNW1/CASP18/ENSGALG00010008187/IKBKE/CASP10/IFIH1/TMEM173/TRAF2/IRF7	gga:404671/gga:396495/gga:395872/gga:101750245/gga:396093/gga:554219/gga:693266/gga:417401/gga:430480/gga:424081/gga:424185/gga:768990/gga:417287/gga:396330	14		RIG-I-like receptor signaling pathway	0.034	6.07459e-05	14
gga04010	MAPK signaling pathway	30/407	255/5172	0.0157855	0.120713	ENSGALG00010018460/ENSGALG00010019470/ENSGALG00010017804/ENSGALG00010016804/ENSGALG00010005282/ENSGALG00010012624/ENSGALG00010025483/ENSGALG00010024637/ENSGALG00010016653/ENSGALG00010004987/ENSGALG00010024218/ENSGALG00010006212/ENSGALG00010018355/ENSGALG00010008227/ENSGALG00010011001/ENSGALG00010009220/ENSGALG00010021550/ENSGALG00010018670/ENSGALG00010017559/ENSGALG00010027734/ENSGALG00010011452/…	IL1B/TGFB2/DUSP5/CSF1R/FLT1/PDGFB/FGF4/DUSP8/EPHA2/MAP3K8/NGFR/FOS/PRKCB/DUSP1/ANGPT1/GADD45G/MAP2K3/MRAS/DUSP10/CSF1/KITLG/FAS/KDR/CACNA1H/PTPRR/ENSGALG00010020455/PLA2G4A/NLK/TRAF2/RASGRP1	gga:395196/gga:421352/gga:423890/gga:396406/gga:374100/gga:374128/gga:428857/gga:770435/gga:771550/gga:420479/gga:425805/gga:396512/gga:416567/gga:374192/gga:395129/gga:429929/gga:416496/gga:395149/gga:421340/gga:100499189/gga:396028/gga:395274/gga:395323/gga:416526/gga:771985/gga:771574/gga:396394/gga:417669/gga:417287/gga:423290	30		MAPK signaling pathway	0.073	0.0157855	30
gga04020	Calcium signaling pathway	26/407	219/5172	0.0213604	0.14615	ENSGALG00010012873/ENSGALG00010029552/ENSGALG00010015585/ENSGALG00010020811/ENSGALG00010029671/ENSGALG00010005282/ENSGALG00010009333/ENSGALG00010012624/ENSGALG00010025483/ENSGALG00010003958/ENSGALG00010025195/ENSGALG00010029723/ENSGALG00010009099/ENSGALG00010022834/ENSGALG00010015588/ENSGALG00010017393/ENSGALG00010018355/ENSGALG00010020782/ENSGALG00010004769/ENSGALG00010013498/ENSGALG00010017430/…	PTAFR/NOS2/BDKRB1/MCOLN2/GRIN2C/FLT1/ADRA1B/PDGFB/FGF4/CYSLTR2/P2RX7/ADORA2B/CXCR4/CHRNA7/BDKRB2/VDAC1/PRKCB/PPIF/HTR2A/KDR/CACNA1H/PLN/-/EDNRB/HTR4/P2RX1	gga:428209/gga:395807/gga:772372/gga:424531/gga:431090/gga:374100/gga:373890/gga:374128/gga:428857/gga:428071/gga:771952/gga:395971/gga:395324/gga:374001/gga:428906/gga:416320/gga:416567/gga:423723/gga:428070/gga:395323/gga:416526/gga:396378/gga:428409/gga:408082/gga:416150/gga:395190	26		Calcium signaling pathway	0.063	0.0213604	26
gga03320	PPAR signaling pathway	10/407	68/5172	0.0384893	0.233604	ENSGALG00010027917/ENSGALG00010007007/ENSGALG00010002253/ENSGALG00010007571/ENSGALG00010019785/ENSGALG00010027403/ENSGALG00010027751/ENSGALG00010016127/ENSGALG00010009202/ENSGALG00010002655	PPARG/ACSL1/GK2/MMP1/ACSL5/ACKR2/ANGPTL4/ENSGALG00010016127/FABP6/FABP4	gga:373928/gga:422547/gga:418589/gga:418982/gga:423896/gga:425055/gga:769087/gga:416324/gga:416154/gga:374165	10		PPAR signaling pathway	0.024	0.0384893	10
