# Supplementary material for: Transcriptome Sequencing Reveals That Intact Expression of the Chicken Endogenous Retrovirus chERV3 In Vitro Can Possibly Block the Key Innate Immune Pathway
Source: Animals (Basel). 2023 Aug 26;13(17):2720. doi: 10.3390/ani13172720 (PMC10486640; doi:10.3390/ani13172720)
Supplement: Supplementary file 1 [file animals-13-02720-s001.zip › Supplentary File S7/KEGG_48h_up.xlsx]

## Sheet: Sheet1
KEGGID	Description	GeneRatio	BgRatio	pvalue	padj	geneID	geneName	keggID	Count		Description	GeneRatio	pvalue	Count
gga04512	ECM-receptor interaction	31/441	84/5172	3.49283e-13	4.85503e-11	ENSGALG00010003307/ENSGALG00010028177/ENSGALG00010014324/ENSGALG00010003222/ENSGALG00010014128/ENSGALG00010025092/ENSGALG00010010122/ENSGALG00010004760/ENSGALG00010019996/ENSGALG00010017403/ENSGALG00010017873/ENSGALG00010022979/ENSGALG00010006118/ENSGALG00010016463/ENSGALG00010021762/ENSGALG00010027632/ENSGALG00010015624/ENSGALG00010012362/ENSGALG00010014389/ENSGALG00010028900/ENSGALG00010026062/…	COL1A2/COMP/COL4A2/ITGA8/COL4A1/COL1A1/THBS4/THBS2/ITGB5/ITGA11/HSPG2/LAMA5/NPNT/FREM1/LAMB2/LAMC3/ITGA1/COL6A3/COL6A2/TNC/ITGA4/ITGB7/LAMA4/ITGA9/COL4A6/ITGA2B/CHAD/HMMR/COL4A5/LAMC1/ENSGALG00010003205	gga:396243/gga:420120/gga:418752/gga:396225/gga:395530/gga:395532/gga:396306/gga:414837/gga:395142/gga:415560/gga:429806/gga:428148/gga:422535/gga:427355/gga:373980/gga:417180/gga:395951/gga:396548/gga:396292/gga:396440/gga:424121/gga:107049666/gga:421749/gga:420757/gga:422350/gga:101749783/gga:769665/gga:416163/gga:422348/gga:424442/gga:396106	31		ECM-receptor interaction	0.07	3.49283e-13	31
gga04310	Wnt signaling pathway	25/441	156/5172	0.00138498	0.0481282	ENSGALG00010011251/ENSGALG00010029387/ENSGALG00010016100/ENSGALG00010017400/ENSGALG00010017467/ENSGALG00010027875/ENSGALG00010029178/ENSGALG00010001754/ENSGALG00010024399/ENSGALG00010004791/ENSGALG00010013311/ENSGALG00010009736/ENSGALG00010009451/ENSGALG00010018099/ENSGALG00010006285/ENSGALG00010001843/ENSGALG00010026166/ENSGALG00010026346/ENSGALG00010002356/ENSGALG00010016957/ENSGALG00010028057/…	FRZB/SERPINF1/SFRP4/GPC4/SFRP1/WNT5A/NOTUM/APCDD1/ROR1/FZD1/RSPO1/WISP1/ROR2/SMAD3/FZD8/PRICKLE1/WNT9A/FZD2/WNT11/WNT4/APC2/DAAM2/LGR5/DAAM1/SFRP2	gga:395545/gga:417561/gga:420732/gga:422234/gga:395237/gga:395703/gga:417385/gga:426765/gga:395179/gga:374062/gga:419613/gga:420322/gga:769516/gga:395132/gga:374059/gga:417793/gga:395829/gga:374061/gga:395562/gga:395561/gga:429363/gga:421422/gga:427867/gga:423532/gga:395546	25		Wnt signaling pathway	0.056	0.00138498	25
gga04068	FoxO signaling pathway	14/441	129/5172	0.207702	0.935358	ENSGALG00010015084/ENSGALG00010001143/ENSGALG00010017105/ENSGALG00010007381/ENSGALG00010007879/ENSGALG00010018730/ENSGALG00010018099/ENSGALG00010001144/ENSGALG00010022881/ENSGALG00010020453/ENSGALG00010015390/ENSGALG00010024756/ENSGALG00010012726/ENSGALG00010005146	FOXO6/CDKN2A/PLK1/EGFR/PLK4/IGF1R/SMAD3/CDKN2B/CCNB1/ENSGALG00010020453/CCNB3/CDK2/IL7R/TGFB3	gga:100857767/gga:395076/gga:416575/gga:396494/gga:422497/gga:395889/gga:395132/gga:395076/gga:415400/gga:424261/gga:396167/gga:100529062/gga:426054/gga:396438	14		FoxO signaling pathway	0.031	0.207702	14
