# Supplementary material for: Transcriptome Sequencing Reveals That Intact Expression of the Chicken Endogenous Retrovirus chERV3 In Vitro Can Possibly Block the Key Innate Immune Pathway
Source: Animals (Basel). 2023 Aug 26;13(17):2720. doi: 10.3390/ani13172720 (PMC10486640; doi:10.3390/ani13172720)
Supplement: Supplementary file 1 [file animals-13-02720-s001.zip › Supplentary Tabel S1.xlsx]

## Sheet: Sheet1
24h
IL-6		IRF7		IFN-β		IFN-α		NF-κB		TRF6		IL-1β
Unpaired t test		Unpaired t test		Unpaired t test		Unpaired t test		Unpaired t test		Unpaired t test		Unpaired t test
P value	0.0001	P value	0.0102	P value	0.0488	P value	0.0222	P value	0.0346	P value	0.0098	P value	0.0031
P value summary	***	P value summary	*	P value summary	*	P value summary	*	P value summary	*	P value summary	**	P value summary	**
Significantly different (P < 0.05)?	Yes	Significantly different (P < 0.05)?	Yes	Significantly different (P < 0.05)?	Yes	Significantly different (P < 0.05)?	Yes	Significantly different (P < 0.05)?	Yes	Significantly different (P < 0.05)?	Yes	Significantly different (P < 0.05)?	Yes
One- or two-tailed P value?	Two-tailed	One- or two-tailed P value?	Two-tailed	One- or two-tailed P value?	Two-tailed	One- or two-tailed P value?	Two-tailed	One- or two-tailed P value?	Two-tailed	One- or two-tailed P value?	Two-tailed	One- or two-tailed P value?	Two-tailed
t, df	t=14.36, df=4	t, df	t=4.574, df=4	t, df	t=2.800, df=4	t, df	t=3.629, df=4	t, df	t=3.148, df=4	t, df	t=4.629, df=4	t, df	t=6.376, df=4
48h
IL-6		IRF7		IFN-β		IFN-α		NF-κB		TRF6		IL-1β
Unpaired t test		Unpaired t test		Unpaired t test		Unpaired t test		Unpaired t test		Unpaired t test	0.2358	Unpaired t test
P value	0.0166	P value	0.0128	P value	0.0004	P value	0.0147	P value	0.1249	P value	ns	P value	0.009
P value summary	*	P value summary	*	P value summary	***	P value summary	*	P value summary	ns	P value summary	No	P value summary	**
Significantly different (P < 0.05)?	Yes	Significantly different (P < 0.05)?	Yes	Significantly different (P < 0.05)?	Yes	Significantly different (P < 0.05)?	Yes	Significantly different (P < 0.05)?	No	Significantly different (P < 0.05)?	Two-tailed	Significantly different (P < 0.05)?	Yes
One- or two-tailed P value?	Two-tailed	One- or two-tailed P value?	Two-tailed	One- or two-tailed P value?	Two-tailed	One- or two-tailed P value?	Two-tailed	One- or two-tailed P value?	Two-tailed	One- or two-tailed P value?	t=1.394, df=4	One- or two-tailed P value?	Two-tailed
t, df	t=3.967, df=4	t, df	t=4.288, df=4	t, df	t=10.60, df=4	t, df	t=4.113, df=4	t, df	t=1.936, df=4	t, df		t, df	t=4.745, df=4
24h
GAS6		TNFRSF		CD36		MAP2K3		MAP3K8		SOCS3		PIK3AP1		TLR3		TLR7		CH25H
Unpaired t test		Unpaired t test		Unpaired t test		Unpaired t test		Unpaired t test		Unpaired t test		Unpaired t test		Unpaired t test		Unpaired t test		Unpaired t test
P value	0.0192	P value	0.0169	P value	0.0243	P value	0.0189	P value	0.0051	P value	0.0031	P value	0.0165	P value	0.0015	P value	<0.0001	P value	0.0021
P value summary	*	P value summary	*	P value summary	*	P value summary	*	P value summary	**	P value summary	**	P value summary	*	P value summary	**	P value summary	****	P value summary	**
Significantly different (P < 0.05)?	Yes	Significantly different (P < 0.05)?	Yes	Significantly different (P < 0.05)?	Yes	Significantly different (P < 0.05)?	Yes	Significantly different (P < 0.05)?	Yes	Significantly different (P < 0.05)?	Yes	Significantly different (P < 0.05)?	Yes	Significantly different (P < 0.05)?	Yes	Significantly different (P < 0.05)?	Yes	Significantly different (P < 0.05)?	Yes
One- or two-tailed P value?	Two-tailed	One- or two-tailed P value?	Two-tailed	One- or two-tailed P value?	Two-tailed	One- or two-tailed P value?	Two-tailed	One- or two-tailed P value?	Two-tailed	One- or two-tailed P value?	Two-tailed	One- or two-tailed P value?	Two-tailed	One- or two-tailed P value?	Two-tailed	One- or two-tailed P value?	Two-tailed	One- or two-tailed P value?	Two-tailed
t, df	t=3.795, df=4	t, df	t=3.943, df=4	t, df	t=3.527, df=4	t, df	t=3.812, df=4	t, df	t=5.567, df=4	t, df	t=6.376, df=4	t, df	t=3.973, df=4	t, df	t=7.733, df=4	t, df	t=29.35, df=4	t, df	t=7.062, df=4
48h
GAS6		TNFRSF		CD36		MAP2K3		MAP3K8		SOCS3		PIK3AP1		TLR3		TLR7		CH25H
Unpaired t test		Unpaired t test		Unpaired t test		Unpaired t test		Unpaired t test		Unpaired t test		Unpaired t test		Unpaired t test		Unpaired t test		Unpaired t test
P value	0.025	P value	0.0992	P value	0.7432	P value	0.0454	P value	0.0079	P value	0.0083	P value	0.0028	P value	0.0503	P value	0.2253	P value	0.0066
P value summary	*	P value summary	ns	P value summary	ns	P value summary	*	P value summary	**	P value summary	**	P value summary	**	P value summary	ns	P value summary	ns	P value summary	**
Significantly different (P < 0.05)?	Yes	Significantly different (P < 0.05)?	No	Significantly different (P < 0.05)?	No	Significantly different (P < 0.05)?	Yes	Significantly different (P < 0.05)?	Yes	Significantly different (P < 0.05)?	Yes	Significantly different (P < 0.05)?	Yes	Significantly different (P < 0.05)?	No	Significantly different (P < 0.05)?	No	Significantly different (P < 0.05)?	Yes
One- or two-tailed P value?	Two-tailed	One- or two-tailed P value?	Two-tailed	One- or two-tailed P value?	Two-tailed	One- or two-tailed P value?	Two-tailed	One- or two-tailed P value?	Two-tailed	One- or two-tailed P value?	Two-tailed	One- or two-tailed P value?	Two-tailed	One- or two-tailed P value?	Two-tailed	One- or two-tailed P value?	Two-tailed	One- or two-tailed P value?	Two-tailed
t, df	t=3.497, df=4	t, df	t=2.139, df=4	t, df	t=0.3511, df=4	t, df	t=2.871, df=4	t, df	t=4.922, df=4	t, df	t=4.849, df=4	t, df	t=6.525, df=4	t, df	t=2.771, df=4	t, df	t=1.432, df=4	t, df	t=5.174, df=4
